# Supplementary material for: Engineering twin structures and substitutional dopants in ZnSe0.7Te0.3 anode material for enhanced sodium storage performance
Source: Nat Commun. 2025 May 12;16:4406. doi: 10.1038/s41467-025-59707-0 (PMC12069564; doi:10.1038/s41467-025-59707-0)
Supplement: Supplementary file 3 — Source Data [file 41467_2025_59707_MOESM3_ESM.zip]

Archive with 20 entries (20 files):
- Source Data from Figure 3.xlsx
- Source Data from Figure 4.xlsx
- Source Data from Figure 5.xlsx
- Source Data from Figure 6.xlsx
- Source Data from S10.xlsx
- Source Data from S11.xlsx
- Source Data from S12.xlsx
- Source Data from S14.xlsx
- Source Data from S15.xlsx
- Source Data from S16.xlsx
- Source Data from S17.xlsx
- Source Data from S18.xlsx
- Source Data from S19.xlsx
- Source Data from S20.xlsx
- Source Data from S21.xlsx
- Source Data from S23.xlsx
- Source Data from S24.xlsx
- Source Data from S6.xlsx
- Source Data from S8.xlsx
- Source Data from S9.xlsx
