# Supplementary material for: Engineering twin structures and substitutional dopants in ZnSe0.7Te0.3 anode material for enhanced sodium storage performance
Source: Nat Commun. 2025 May 12;16:4406. doi: 10.1038/s41467-025-59707-0 (PMC12069564; doi:10.1038/s41467-025-59707-0)
Supplement: Supplementary file 3 — Source Data [file 41467_2025_59707_MOESM3_ESM.zip › Source Data from Figure 3.xlsx]

## Sheet: Figure 3f
Figure 3f
		Defect formation energy (eV)
	sub 1	0.76
	sub 3	2.23
	int	3.31

## Sheet: Figure 3g
Figure 3g
		Average energy per atom (eV)
	ZnSe0.7Te0.3 without TBs	-2.8
	ZnSe0.7Te0.3 with TBs	-2.99
