# Supplementary material for: Engineering twin structures and substitutional dopants in ZnSe0.7Te0.3 anode material for enhanced sodium storage performance
Source: Nat Commun. 2025 May 12;16:4406. doi: 10.1038/s41467-025-59707-0 (PMC12069564; doi:10.1038/s41467-025-59707-0)
Supplement: Supplementary file 3 — Source Data [file 41467_2025_59707_MOESM3_ESM.zip › Source Data from Figure 4.xlsx]

## Sheet: Figure 4c
Figure 4c
	ZnSe0.7Te0.3 without TBs					ZnSe0.7Te0.3 with TBs
	Migration path	Energy (eV)				Migration path	Energy (eV)
	1	0				1	0
	2	0.4667				2	0.1891
	3	0.6565				3	0.4509
	4	0.4989				4	0.1613
	5	-0.0031				5	-0.0096

## Sheet: Figure 4f
Figure 4f
	ZnSe0.7Te0.3 without TBs					ZnSe0.7Te0.3 with TBs
	Migration path	Energy (eV)				Migration path	Energy (eV)
	1	0				1	0
	2	0.8969				2	0.2359
	3	0.4213				3	0.6983
	4	0.8166				4	0.1488
	5	-0.0109				5	0.0421

## Sheet: Figure 4g
Figure 4g
	ZnSe0.7Te0.3@C					ZnSe@C
	Potential (V)	DNa+ (10-9 cm2 s-1)				Potential (V)	DNa+ (10-9 cm2 s-1)
	0.05937	19.0648				0.05999	6.81614
	0.12928	12.1354				0.15873	4.99973
	0.21732	11.2168				0.26941	4.46905
	0.31126	10.7136				0.38613	4.00795
	0.41372	9.34028				0.50812	3.29135
	0.51928	7.53671				0.61849	2.54772
	0.6143	5.81173				0.7039	1.95343
	0.69041	4.59348				0.7704	1.63392
	0.74947	3.68222				0.8276	1.39328
	0.79923	3.23931				0.8772	1.06548
	0.84325	2.81487				0.91456	0.6001
	0.8803	2.15206				0.93843	0.19255
	0.90975	1.30977				0.95052	0.05679
	0.93021	0.67336				0.95626	0.03305
	0.94262	0.20304				0.96091	0.05089
	0.94928	0.07433				0.96757	0.10874
	0.95331	0.03495				0.97687	0.22353
	0.9561	0.0572				0.99315	0.46714
	0.95951	0.05759				1.01904	0.66133
	0.96308	0.05327				1.05174	0.64869
	0.96664	0.06638				1.08662	0.57895
	0.97145	0.09244				1.1201	0.49643
	0.97703	0.23452				1.15203	0.47693
	0.98586	0.38761				1.18769	0.52784
	0.99888	0.66143				1.2314	0.67872
	1.01671	0.93248				1.53382	0.93074
	1.03919	1.04391				1.65737	0.81371
	1.06368	1.03043				1.78664	1.022
	1.08863	0.91752				1.93003	0.50967
	1.11266	0.75183				2.02257	0.36516
	1.13576	0.73112				2.09573	0.30107
	1.15963	0.73797				2.1613	0.26452
	1.18629	0.83228				2.22408	0.24932
	1.21931	1.10082				2.29058	0.24309
	1.26333	1.74561				2.36251	0.22203
	1.33355	2.80611				2.4397	0.19381
	1.44965	2.93371				2.51612	0.22054
	1.59722	2.56319
	1.75704	1.91534
	1.89655	0.89141
	1.9787	0.56291
	2.03792	0.54086
	2.09248	0.51219
	2.14255	0.44142
	2.18874	0.41816
	2.23447	0.42075
	2.2819	0.4157
	2.33507	0.39716
	2.39428	0.34789
	2.45629	0.32702
	2.52558	0.33794

## Sheet: Figure 4h
Figure 4h
	ZnSe0.7Te0.3@C					ZnSe@C
	Potential (V)	DNa+ (10-9 cm2 s-1)				Potential (V)	DNa+ (10-9 cm2 s-1)
	2.5989	11.3537				2.5707	3.96195
	1.9787	7.33521				2.0709	2.62284
	1.67581	5.94301				1.8073	1.61653
	1.45074	4.21665				1.6372	1.86518
	1.29898	2.77855				1.4545	1.51994
	1.2021	2.1707				1.3109	1.28346
	1.12615	1.76241				1.1975	1.04158
	1.05918	1.73941				1.1038	0.46667
	0.98617	1.27217				1.0434	0.37311
	0.92727	0.32687				0.9888	0.34314
	0.90169	0.2252				0.9377	0.25273
	0.88185	0.31415				0.898	0.16548
	0.86	0.1294				0.8684	0.1153
	0.84682	0.11346				0.8462	0.0866
	0.8355	0.17567				0.8281	0.0848
	0.82186	0.08589				0.8113	0.08524
	0.81272	0.19477				0.7957	0.08314
	0.7997	0.12505				0.7795	0.08773
	0.78869	0.11986				0.7633	0.09365
	0.77877	0.22205				0.7481	0.09029
	0.76544	0.14501				0.7327	0.10279
	0.75459	0.14827				0.7175	0.09355
	0.74451	0.16358				0.7025	0.09248
	0.73351	0.22792				0.6881	0.08308
	0.72064	0.1709				0.6743	0.08354
	0.7101	0.13858				0.6607	0.08724
	0.70033	0.15371				0.6461	0.09896
	0.69041	0.12179				0.6297	0.14588
	0.68173	0.12675				0.6087	0.2781
	0.67274	0.14681				0.5779	0.47803
	0.66267	0.16573				0.5359	0.68464
	0.65151	0.16542				0.4864	0.70839
	0.6405	0.21572				0.4387	0.63411
	0.62671	0.31462				0.3956	0.52981
	0.60965	0.49086				0.3584	0.48684
	0.5864	0.93922				0.3243	0.53121
	0.5537	1.47093				0.2902	0.54877
	0.51262	1.86272				0.2569	0.48524
	0.46782	1.75576				0.2268	0.49819
	0.4269	1.42618				0.1973	0.46987
	0.3914	1.27054				0.1699	0.39997
	0.36009	1.23636				0.1457	0.4543
	0.33033	1.34668				0.1225	0.59114
	0.3001	1.42396				0.0981	0.62812
	0.27049	1.48391				0.078	0.29017
	0.24089	1.44194				0.0659	0.09925
	0.21314	1.34289
	0.18803	1.33777
	0.16199	1.28136
	0.13858	1.30975
	0.1175	1.46153
	0.09812	1.38726
	0.08154	0.72527
	0.07146	0.32407
	0.06479	0.16626

## Sheet: Figure 4i
Figure 4i
	ZnSe0.7Te0.3 with two TBs
	Migration path	Energy (eV)
	1	0
	2	0.23547
	3	0.38657
	4	0.26354
	5	0.05648
