# Supplementary material for: Engineering twin structures and substitutional dopants in ZnSe0.7Te0.3 anode material for enhanced sodium storage performance
Source: Nat Commun. 2025 May 12;16:4406. doi: 10.1038/s41467-025-59707-0 (PMC12069564; doi:10.1038/s41467-025-59707-0)
Supplement: Supplementary file 3 — Source Data [file 41467_2025_59707_MOESM3_ESM.zip › Source Data from Figure 5.xlsx]

## Sheet: Figure 5a
Figure 5a
	1st		2nd		3rd
	Potential(V)	Current (mA)	Potential(V)	Current (mA)	Potential(V)	Current (mA)
	2.988	0.05147	2.999	0.00936	2.999	0.00953
	2.987	0.04744	2.998	0.00914	2.998	0.00928
	2.986	0.04404	2.997	0.00897	2.997	0.00912
	2.985	0.04112	2.996	0.00883	2.996	0.00895
	2.984	0.03854	2.995	0.00867	2.995	0.00877
	2.983	0.03634	2.994	0.00853	2.994	0.00862
	2.982	0.03434	2.993	0.00841	2.993	0.00847
	2.981	0.03258	2.992	0.00828	2.992	0.00834
	2.98	0.03098	2.991	0.00816	2.991	0.00822
	2.979	0.02954	2.99	0.00803	2.99	0.00809
	2.978	0.02823	2.989	0.00793	2.989	0.00797
	2.977	0.02704	2.988	0.00781	2.988	0.00785
	2.976	0.02593	2.987	0.00774	2.987	0.00774
	2.975	0.02492	2.986	0.00761	2.986	0.00764
	2.974	0.02401	2.985	0.00754	2.985	0.00754
	2.973	0.02314	2.984	0.00742	2.984	0.00744
	2.972	0.02233	2.983	0.00734	2.983	0.00733
	2.971	0.02158	2.982	0.00724	2.982	0.00725
	2.97	0.02083	2.981	0.00716	2.981	0.00716
	2.969	0.02021	2.98	0.00708	2.98	0.00706
	2.968	0.01961	2.979	0.00699	2.979	0.00698
	2.967	0.01903	2.978	0.00692	2.978	0.00689
	2.966	0.01847	2.977	0.00683	2.977	0.00681
	2.965	0.018	2.976	0.00676	2.976	0.00674
	2.964	0.01748	2.975	0.00669	2.975	0.00667
	2.963	0.01702	2.974	0.0066	2.974	0.00656
	2.962	0.01658	2.973	0.00654	2.973	0.00652
	2.961	0.01617	2.972	0.00649	2.972	0.00644
	2.96	0.01578	2.971	0.0064	2.971	0.00637
	2.959	0.0154	2.97	0.00627	2.97	0.00622
	2.958	0.01503	2.969	0.00626	2.969	0.00622
	2.957	0.01468	2.968	0.0062	2.968	0.00616
	2.956	0.01436	2.967	0.00615	2.967	0.0061
	2.955	0.01404	2.966	0.00606	2.966	0.00603
	2.954	0.01373	2.965	0.00603	2.965	0.00598
	2.953	0.01346	2.964	0.00597	2.964	0.00591
	2.952	0.01317	2.963	0.0059	2.963	0.00585
	2.951	0.0129	2.962	0.00584	2.962	0.00579
	2.95	0.01264	2.961	0.00579	2.961	0.00574
	2.949	0.01241	2.96	0.00575	2.96	0.00568
	2.948	0.01216	2.959	0.0057	2.959	0.00563
	2.947	0.01194	2.958	0.00563	2.958	0.00557
	2.946	0.0117	2.957	0.00559	2.957	0.0055
	2.945	0.0115	2.956	0.00554	2.956	0.00547
	2.944	0.01132	2.955	0.00549	2.955	0.00541
	2.943	0.0111	2.954	0.00544	2.954	0.00537
	2.942	0.0109	2.953	0.00539	2.953	0.00531
	2.941	0.01071	2.952	0.00536	2.952	0.00527
	2.94	0.01055	2.951	0.00532	2.951	0.00522
	2.939	0.01037	2.95	0.00526	2.95	0.00515
	2.938	0.01019	2.949	0.00524	2.949	0.00513
	2.937	0.01004	2.948	0.00517	2.948	0.00507
	2.936	0.00987	2.947	0.00514	2.947	0.00503
	2.935	0.00973	2.946	0.00509	2.946	0.00498
	2.934	0.00957	2.945	0.00505	2.945	0.00496
	2.933	0.00945	2.944	0.00504	2.944	0.00493
	2.932	0.00928	2.943	0.00499	2.943	0.00487
	2.931	0.00916	2.942	0.00492	2.942	0.00482
	2.93	0.00902	2.941	0.00491	2.941	0.0048
	2.929	0.00889	2.94	0.00486	2.94	0.00475
	2.928	0.00878	2.939	0.00483	2.939	0.0047
	2.927	0.00866	2.938	0.00478	2.938	0.00468
	2.926	0.00852	2.937	0.00475	2.937	0.00462
	2.925	0.00843	2.936	0.00472	2.936	0.0046
	2.924	0.00832	2.935	0.0047	2.935	0.00456
	2.923	0.00818	2.934	0.00465	2.934	0.0045
	2.922	0.00808	2.933	0.00462	2.933	0.00449
	2.921	0.00799	2.932	0.00457	2.932	0.00444
	2.92	0.00789	2.931	0.00456	2.931	0.0044
	2.919	0.00779	2.93	0.00451	2.93	0.00439
	2.918	0.0077	2.929	0.00448	2.929	0.00436
	2.917	0.00763	2.928	0.00446	2.928	0.00432
	2.916	0.00753	2.927	0.00442	2.927	0.00429
	2.915	0.00743	2.926	0.00439	2.926	0.00424
	2.914	0.00732	2.925	0.00437	2.925	0.00422
	2.913	0.00727	2.924	0.00433	2.924	0.00418
	2.912	0.00718	2.923	0.00432	2.923	0.00415
	2.911	0.00711	2.922	0.00428	2.922	0.00412
	2.91	0.00702	2.921	0.00424	2.921	0.00409
	2.909	0.00695	2.92	0.00422	2.92	0.00406
	2.908	0.00688	2.919	0.00418	2.919	0.00402
	2.907	0.00681	2.918	0.00416	2.918	0.00399
	2.906	0.0067	2.917	0.00413	2.917	0.00397
	2.905	0.00666	2.916	0.00411	2.916	0.00394
	2.904	0.00659	2.915	0.00407	2.915	0.00391
	2.903	0.00652	2.914	0.00405	2.914	0.00389
	2.902	0.00646	2.913	0.00402	2.913	0.00385
	2.901	0.00639	2.912	0.004	2.912	0.00383
	2.9	0.00632	2.911	0.00397	2.911	0.00381
	2.899	0.00626	2.91	0.00393	2.91	0.00376
	2.898	0.0062	2.909	0.00393	2.909	0.00376
	2.897	0.00614	2.908	0.00389	2.908	0.00371
	2.896	0.00608	2.907	0.00388	2.907	0.00369
	2.895	0.00603	2.906	0.00386	2.906	0.00365
	2.894	0.00596	2.905	0.00383	2.905	0.00364
	2.893	0.00595	2.904	0.00379	2.904	0.00361
	2.892	0.00586	2.903	0.00378	2.903	0.00359
	2.891	0.0058	2.902	0.00374	2.902	0.00357
	2.89	0.00576	2.901	0.00374	2.901	0.00355
	2.889	0.0057	2.9	0.00369	2.9	0.00352
	2.888	0.00565	2.899	0.00368	2.899	0.00348
	2.887	0.0056	2.898	0.00364	2.898	0.00347
	2.886	0.00554	2.897	0.00362	2.897	0.00342
	2.885	0.0055	2.896	0.00362	2.896	0.00341
	2.884	0.00545	2.895	0.00358	2.895	0.00341
	2.883	0.00538	2.894	0.00356	2.894	0.00335
	2.882	0.00535	2.893	0.00356	2.893	0.00337
	2.881	0.0053	2.892	0.00351	2.892	0.00332
	2.88	0.00526	2.891	0.0035	2.891	0.00329
	2.879	0.00523	2.89	0.00347	2.89	0.00327
	2.878	0.0052	2.889	0.00345	2.889	0.00325
	2.877	0.00513	2.888	0.00343	2.888	0.00323
	2.876	0.00509	2.887	0.00341	2.887	0.0032
	2.875	0.00506	2.886	0.00336	2.886	0.00317
	2.874	0.00499	2.885	0.00337	2.885	0.00317
	2.873	0.00498	2.884	0.00334	2.884	0.00313
	2.872	0.00493	2.883	0.00331	2.883	0.00312
	2.871	0.0049	2.882	0.00329	2.882	0.0031
	2.87	0.00486	2.881	0.00326	2.881	0.00306
	2.869	0.00482	2.88	0.00324	2.88	0.00304
	2.868	0.0049	2.879	0.00323	2.879	0.00303
	2.867	0.00476	2.878	0.00319	2.878	0.00299
	2.866	0.0047	2.877	0.00318	2.877	0.00299
	2.865	0.00467	2.876	0.00316	2.876	0.00297
	2.864	0.00464	2.875	0.00315	2.875	0.00295
	2.863	0.0046	2.874	0.00312	2.874	0.00293
	2.862	0.00456	2.873	0.00311	2.873	0.00291
	2.861	0.00455	2.872	0.00308	2.872	0.00289
	2.86	0.00449	2.871	0.00306	2.871	0.00287
	2.859	0.00448	2.87	0.00305	2.87	0.00285
	2.858	0.00442	2.869	0.00303	2.869	0.00285
	2.857	0.00439	2.868	0.00311	2.868	0.00294
	2.856	0.00438	2.867	0.00302	2.867	0.00282
	2.855	0.00435	2.866	0.00297	2.866	0.00278
	2.854	0.00431	2.865	0.00295	2.865	0.00275
	2.853	0.00429	2.864	0.00293	2.864	0.00275
	2.852	0.00425	2.863	0.00291	2.863	0.00272
	2.851	0.00423	2.862	0.00289	2.862	0.00269
	2.85	0.00418	2.861	0.00288	2.861	0.00269
	2.849	0.00417	2.86	0.00285	2.86	0.00266
	2.848	0.00413	2.859	0.00284	2.859	0.00265
	2.847	0.00412	2.858	0.00282	2.858	0.00263
	2.846	0.00407	2.857	0.00279	2.857	0.00261
	2.845	0.00405	2.856	0.00278	2.856	0.0026
	2.844	0.00401	2.855	0.00276	2.855	0.00258
	2.843	0.00399	2.854	0.00274	2.854	0.00256
	2.842	0.00399	2.853	0.00273	2.853	0.00255
	2.841	0.00394	2.852	0.0027	2.852	0.00252
	2.84	0.00392	2.851	0.00269	2.851	0.00251
	2.839	0.00389	2.85	0.00268	2.85	0.0025
	2.838	0.00387	2.849	0.00266	2.849	0.00247
	2.837	0.00384	2.848	0.00264	2.848	0.00245
	2.836	0.00383	2.847	0.00263	2.847	0.00247
	2.835	0.00382	2.846	0.0026	2.846	0.00242
	2.834	0.00377	2.845	0.00259	2.845	0.00242
	2.833	0.00377	2.844	0.00257	2.844	0.0024
	2.832	0.00372	2.843	0.00255	2.843	0.00238
	2.831	0.00371	2.842	0.00255	2.842	0.00238
	2.83	0.00369	2.841	0.00252	2.841	0.00235
	2.829	0.00367	2.84	0.00251	2.84	0.00234
	2.828	0.00365	2.839	0.00249	2.839	0.00233
	2.827	0.00361	2.838	0.00247	2.838	0.0023
	2.826	0.00358	2.837	0.00247	2.837	0.0023
	2.825	0.00355	2.836	0.00245	2.836	0.00228
	2.824	0.00354	2.835	0.00243	2.835	0.00226
	2.823	0.00352	2.834	0.0024	2.834	0.00224
	2.822	0.00348	2.833	0.0024	2.833	0.00224
	2.821	0.00347	2.832	0.00238	2.832	0.00222
	2.82	0.00345	2.831	0.00237	2.831	0.0022
	2.819	0.00343	2.83	0.00235	2.83	0.00219
	2.818	0.0034	2.829	0.00232	2.829	0.00216
	2.817	0.00341	2.828	0.00233	2.828	0.00215
	2.816	0.00336	2.827	0.0023	2.827	0.00215
	2.815	0.00337	2.826	0.00229	2.826	0.00213
	2.814	0.00333	2.825	0.00227	2.825	0.00212
	2.813	0.00332	2.824	0.00226	2.824	0.0021
	2.812	0.00328	2.823	0.00225	2.823	0.00209
	2.811	0.00327	2.822	0.00223	2.822	0.00206
	2.81	0.00326	2.821	0.00221	2.821	0.00207
	2.809	0.00325	2.82	0.00221	2.82	0.00204
	2.808	0.00322	2.819	0.00219	2.819	0.00202
	2.807	0.00317	2.818	0.00216	2.818	0.00201
	2.806	0.00317	2.817	0.00216	2.817	0.00201
	2.805	0.00316	2.816	0.00214	2.816	0.00198
	2.804	0.00311	2.815	0.00213	2.815	0.00198
	2.803	0.00311	2.814	0.00211	2.814	0.00196
	2.802	0.00309	2.813	0.0021	2.813	0.00196
	2.801	0.00307	2.812	0.00208	2.812	0.00194
	2.8	0.00308	2.811	0.00208	2.811	0.00192
	2.799	0.00305	2.81	0.00208	2.81	0.00191
	2.798	0.00303	2.809	0.00205	2.809	0.0019
	2.797	0.00303	2.808	0.00204	2.808	0.00189
	2.796	0.00299	2.807	0.00202	2.807	0.00188
	2.795	0.00298	2.806	0.00201	2.806	0.00185
	2.794	0.00294	2.805	0.002	2.805	0.00185
	2.793	0.00293	2.804	0.00197	2.804	0.00183
	2.792	0.00292	2.803	0.00196	2.803	0.00182
	2.791	0.00292	2.802	0.00196	2.802	0.00181
	2.79	0.00288	2.801	0.00194	2.801	0.0018
	2.789	0.00287	2.8	0.00194	2.8	0.00178
	2.788	0.00286	2.799	0.00194	2.799	0.00178
	2.787	0.00283	2.798	0.0019	2.798	0.00178
	2.786	0.00282	2.797	0.0019	2.797	0.00174
	2.785	0.0028	2.796	0.00189	2.796	0.00174
	2.784	0.00279	2.795	0.00187	2.795	0.00173
	2.783	0.00278	2.794	0.00185	2.794	0.00171
	2.782	0.00276	2.793	0.00185	2.793	0.0017
	2.781	0.00276	2.792	0.00184	2.792	0.00169
	2.78	0.00272	2.791	0.00184	2.791	0.0017
	2.779	0.0027	2.79	0.00181	2.79	0.00167
	2.778	0.0027	2.789	0.00181	2.789	0.00166
	2.777	0.00267	2.788	0.00179	2.788	0.00164
	2.776	0.00267	2.787	0.00178	2.787	0.00164
	2.775	0.00265	2.786	0.00178	2.786	0.00161
	2.774	0.00262	2.785	0.00175	2.785	0.00162
	2.773	0.00262	2.784	0.00175	2.784	0.0016
	2.772	0.00259	2.783	0.00174	2.783	0.0016
	2.771	0.00259	2.782	0.00172	2.782	0.00157
	2.77	0.00257	2.781	0.00171	2.781	0.00157
	2.769	0.00256	2.78	0.0017	2.78	0.00156
	2.768	0.00255	2.779	0.00169	2.779	0.00155
	2.767	0.00252	2.778	0.00166	2.778	0.00152
	2.766	0.00249	2.777	0.00165	2.777	0.00153
	2.765	0.00245	2.776	0.00165	2.776	0.00152
	2.764	0.00246	2.775	0.00163	2.775	0.00149
	2.763	0.00245	2.774	0.00159	2.774	0.00149
	2.762	0.00244	2.773	0.00159	2.773	0.00148
	2.761	0.00242	2.772	0.00158	2.772	0.00147
	2.76	0.0024	2.771	0.00153	2.771	0.00146
	2.759	0.0024	2.77	0.00153	2.77	0.00145
	2.758	0.00238	2.769	0.0015	2.769	0.00143
	2.757	0.0024	2.768	0.00148	2.768	0.00143
	2.756	0.00237	2.767	0.0015	2.767	0.00142
	2.755	0.00234	2.766	0.00144	2.766	0.00141
	2.754	0.00232	2.765	0.0014	2.765	0.00134
	2.753	0.00232	2.764	0.00143	2.764	0.00138
	2.752	0.00228	2.763	0.00139	2.763	0.00137
	2.751	0.00228	2.762	0.00138	2.762	0.00136
	2.75	0.00227	2.761	0.00138	2.761	0.00135
	2.749	0.00224	2.76	0.00138	2.76	0.00134
	2.748	0.00224	2.759	0.00135	2.759	0.00133
	2.747	0.00222	2.758	0.00132	2.758	0.00132
	2.746	0.00221	2.757	0.00132	2.757	0.00132
	2.745	0.00217	2.756	0.00132	2.756	0.0013
	2.744	0.00219	2.755	0.00128	2.755	0.00128
	2.743	0.00216	2.754	0.00127	2.754	0.00127
	2.742	0.00214	2.753	0.00124	2.753	0.00127
	2.741	0.00216	2.752	0.00124	2.752	0.00125
	2.74	0.00213	2.751	0.00123	2.751	0.00125
	2.739	0.00211	2.75	0.00118	2.75	0.00124
	2.738	0.00209	2.749	0.00119	2.749	0.00123
	2.737	0.00207	2.748	0.00118	2.748	0.00122
	2.736	0.00207	2.747	0.00114	2.747	0.0012
	2.735	0.00207	2.746	0.00116	2.746	0.0012
	2.734	0.00203	2.745	0.00112	2.745	0.00118
	2.733	0.00202	2.744	0.00112	2.744	0.00118
	2.732	0.00203	2.743	0.00112	2.743	0.00118
	2.731	0.002	2.742	0.00109	2.742	0.00115
	2.73	0.00199	2.741	0.00109	2.741	0.00115
	2.729	0.00197	2.74	0.00107	2.74	0.00116
	2.728	0.00198	2.739	0.00106	2.739	0.00113
	2.727	0.00197	2.738	0.00102	2.738	0.00111
	2.726	0.00191	2.737	0.00103	2.737	0.00111
	2.725	0.00192	2.736	0.0009995	2.736	0.0011
	2.724	0.00191	2.735	0.00101	2.735	0.00109
	2.723	0.00188	2.734	0.0009873	2.734	0.00107
	2.722	0.00188	2.733	0.0009819	2.733	0.00108
	2.721	0.00186	2.732	0.000974	2.732	0.00105
	2.72	0.00185	2.731	0.0009466	2.731	0.00104
	2.719	0.00183	2.73	0.0009156	2.73	0.00104
	2.718	0.00182	2.729	0.0009392	2.729	0.00103
	2.717	0.0018	2.728	0.0009231	2.728	0.00103
	2.716	0.0018	2.727	0.0008925	2.727	0.00101
	2.715	0.00178	2.726	0.0008727	2.726	0.0009945
	2.714	0.00175	2.725	0.000874	2.725	0.0009984
	2.713	0.00174	2.724	0.0008557	2.724	0.0009744
	2.712	0.00174	2.723	0.0008506	2.723	0.000968
	2.711	0.00172	2.722	0.0008509	2.722	0.0009587
	2.71	0.0017	2.721	0.0008287	2.721	0.0009503
	2.709	0.00169	2.72	0.0008189	2.72	0.0009253
	2.708	0.00167	2.719	0.0008007	2.719	0.0009579
	2.707	0.00166	2.718	0.0007821	2.718	0.00091
	2.706	0.00164	2.717	0.0007888	2.717	0.0009126
	2.705	0.00163	2.716	0.0007554	2.716	0.000907
	2.704	0.00161	2.715	0.0007558	2.715	0.0009013
	2.703	0.00161	2.714	0.0007298	2.714	0.0008786
	2.702	0.00158	2.713	0.0007158	2.713	0.0008688
	2.701	0.00156	2.712	0.0007163	2.712	0.0008713
	2.7	0.00156	2.711	0.000705	2.711	0.0008554
	2.699	0.00155	2.71	0.0006872	2.71	0.0008335
	2.698	0.00153	2.709	0.0006814	2.709	0.0008474
	2.697	0.0015	2.708	0.0006745	2.708	0.0008181
	2.696	0.00151	2.707	0.0006632	2.707	0.0008181
	2.695	0.00148	2.706	0.0006342	2.706	0.0007999
	2.694	0.00148	2.705	0.0006325	2.705	0.0007986
	2.693	0.00146	2.704	0.0006105	2.704	0.0007971
	2.692	0.00143	2.703	0.0006138	2.703	0.0007777
	2.691	0.00143	2.702	0.0005843	2.702	0.0007717
	2.69	0.00141	2.701	0.0005946	2.701	0.0007555
	2.689	0.0014	2.7	0.0005904	2.7	0.0007684
	2.688	0.00141	2.699	0.0005633	2.699	0.0007355
	2.687	0.00137	2.698	0.000568	2.698	0.0007376
	2.686	0.00136	2.697	0.0005453	2.697	0.0007243
	2.685	0.00135	2.696	0.00055	2.696	0.0007157
	2.684	0.00134	2.695	0.0005347	2.695	0.0007099
	2.683	0.00132	2.694	0.0005188	2.694	0.0007002
	2.682	0.0013	2.693	0.0005074	2.693	0.0006961
	2.681	0.00129	2.692	0.0004909	2.692	0.000688
	2.68	0.00129	2.691	0.0004999	2.691	0.0006725
	2.679	0.00128	2.69	0.0004826	2.69	0.0006686
	2.678	0.00125	2.689	0.000453	2.689	0.0006539
	2.677	0.00125	2.688	0.0004832	2.688	0.0006743
	2.676	0.00123	2.687	0.0004467	2.687	0.0006469
	2.675	0.00121	2.686	0.0004288	2.686	0.0006306
	2.674	0.00121	2.685	0.0004264	2.685	0.0006253
	2.673	0.00119	2.684	0.0004311	2.684	0.0006208
	2.672	0.00118	2.683	0.0004127	2.683	0.000605
	2.671	0.00116	2.682	0.0003859	2.682	0.0005974
	2.67	0.00114	2.681	0.0003982	2.681	0.0005886
	2.669	0.00113	2.68	0.0003847	2.68	0.0005931
	2.668	0.00112	2.679	0.0003819	2.679	0.0005647
	2.667	0.0011	2.678	0.0003341	2.678	0.0005593
	2.666	0.0011	2.677	0.000381	2.677	0.0005697
	2.665	0.00107	2.676	0.0003495	2.676	0.000541
	2.664	0.00107	2.675	0.0003333	2.675	0.00055
	2.663	0.00104	2.674	0.0003518	2.674	0.0005295
	2.662	0.00104	2.673	0.0003536	2.673	0.0005234
	2.661	0.00103	2.672	0.0003256	2.672	0.0005099
	2.66	0.00101	2.671	0.0003331	2.671	0.0005142
	2.659	0.0009855	2.67	0.0003164	2.67	0.000495
	2.658	0.0009831	2.669	0.0003149	2.669	0.0004998
	2.657	0.0009675	2.668	0.0003116	2.668	0.0004796
	2.656	0.0009521	2.667	0.0003181	2.667	0.0004832
	2.655	0.0009532	2.666	0.0003003	2.666	0.0004663
	2.654	0.0009149	2.665	0.0002877	2.665	0.0004567
	2.653	0.0009107	2.664	0.0002808	2.664	0.0004543
	2.652	0.0009189	2.663	0.0002709	2.663	0.0004332
	2.651	0.0008897	2.662	0.0002684	2.662	0.0004332
	2.65	0.000861	2.661	0.0002697	2.661	0.0004276
	2.649	0.0008503	2.66	0.0002687	2.66	0.0004306
	2.648	0.0008437	2.659	0.0002674	2.659	0.0003996
	2.647	0.0008307	2.658	0.0002408	2.658	0.0004169
	2.646	0.0008135	2.657	0.0002383	2.657	0.0004088
	2.645	0.0008221	2.656	0.0002402	2.656	0.0003872
	2.644	0.0007956	2.655	0.0002471	2.655	0.0004018
	2.643	0.0007732	2.654	0.0002028	2.654	0.0003689
	2.642	0.0007634	2.653	0.0002535	2.653	0.0003782
	2.641	0.0007515	2.652	0.0002036	2.652	0.0003668
	2.64	0.000743	2.651	0.0002132	2.651	0.0003626
	2.639	0.0007159	2.65	0.0001975	2.65	0.0003533
	2.638	0.000702	2.649	0.0002068	2.649	0.0003539
	2.637	0.0007338	2.648	0.0001919	2.648	0.0003366
	2.636	0.0006738	2.647	0.0001827	2.647	0.0003382
	2.635	0.0006785	2.646	0.0001668	2.646	0.0003085
	2.634	0.0006496	2.645	0.0001611	2.645	0.0003213
	2.633	0.0006419	2.644	0.0001866	2.644	0.0003104
	2.632	0.0006311	2.643	0.0001358	2.643	0.0003054
	2.631	0.0006231	2.642	0.0001404	2.642	0.0003003
	2.63	0.0006064	2.641	0.0001175	2.641	0.0002862
	2.629	0.0005857	2.64	0.0001203	2.64	0.0002901
	2.628	0.0005818	2.639	0.0001095	2.639	0.0002817
	2.627	0.000578	2.638	0.0001033	2.638	0.0002704
	2.626	0.0005533	2.637	9.557e-05	2.637	0.0002757
	2.625	0.0005453	2.636	7.703e-05	2.636	0.0002687
	2.624	0.0005323	2.635	5.958e-05	2.635	0.000255
	2.623	0.0005025	2.634	5.459e-05	2.634	0.0002402
	2.622	0.0004828	2.633	5.798e-05	2.633	0.0002427
	2.621	0.0004857	2.632	3.784e-05	2.632	0.0002208
	2.62	0.0004769	2.631	3.505e-05	2.631	0.0002239
	2.619	0.0004506	2.63	1.152e-05	2.63	0.0002156
	2.618	0.0004493	2.629	2.239e-05	2.629	0.0002159
	2.617	0.0004318	2.628	1.341e-05	2.628	0.0002114
	2.616	0.0004373	2.627	-5.132e-06	2.627	0.0002019
	2.615	0.0004052	2.626	-2.039e-05	2.626	0.0001989
	2.614	0.0003974	2.625	-6.229e-06	2.625	0.0001906
	2.613	0.0003906	2.624	-3.774e-05	2.624	0.0001777
	2.612	0.0003495	2.623	-2.428e-05	2.623	0.0001723
	2.611	0.0003629	2.622	-3.365e-05	2.622	0.0001628
	2.61	0.0003287	2.621	-4.492e-05	2.621	0.0001585
	2.609	0.000323	2.62	-4.103e-05	2.62	0.0001585
	2.608	0.000307	2.619	-6.037e-05	2.619	0.00015
	2.607	0.000311	2.618	-7.433e-05	2.618	0.000143
	2.606	0.0002906	2.617	-6.655e-05	2.617	0.0001423
	2.605	0.0002598	2.616	-9.138e-05	2.616	0.0001336
	2.604	0.0002535	2.615	-7.682e-05	2.615	0.0001252
	2.603	0.0002445	2.614	-0.0001117	2.614	0.0001199
	2.602	0.0002327	2.613	-9.856e-05	2.613	0.0001165
	2.601	0.0002168	2.612	-0.0001176	2.612	9.198e-05
	2.6	0.0002019	2.611	-0.0001333	2.611	9.856e-05
	2.599	0.0001778	2.61	-0.0001099	2.61	9.527e-05
	2.598	0.0001666	2.609	-0.0001307	2.609	8.66e-05
	2.597	0.0001488	2.608	-0.0001343	2.608	8.191e-05
	2.596	0.0001426	2.607	-0.0001455	2.607	7.344e-05
	2.595	0.0001228	2.606	-0.0001541	2.606	6.407e-05
	2.594	0.0001039	2.605	-0.0001483	2.605	7.254e-05
	2.593	0.0001105	2.604	-0.0001789	2.604	5.778e-05
	2.592	0.0001017	2.603	-0.0001717	2.603	5.669e-05
	2.591	7.852e-05	2.602	-0.0001784	2.602	4.492e-05
	2.59	5.32e-05	2.601	-0.0002058	2.601	4.791e-05
	2.589	4.213e-05	2.6	-0.0001814	2.6	2.438e-05
	2.588	5.18e-05	2.599	-0.0001973	2.599	2.638e-05
	2.587	9.824e-06	2.598	-0.0002125	2.598	1.242e-05
	2.586	2.967e-05	2.597	-0.0002131	2.597	2.019e-05
	2.585	4.041e-06	2.596	-0.0002059	2.596	7.332e-06
	2.584	-1.779e-05	2.595	-0.0002206	2.595	1.74e-05
	2.583	-1.57e-05	2.594	-0.0002261	2.594	4.839e-06
	2.582	-5.16e-05	2.593	-0.0002351	2.593	-8.422e-06
	2.581	-4.751e-05	2.592	-0.0002408	2.592	-3.537e-06
	2.58	-5.309e-05	2.591	-0.0002368	2.591	-1.243e-06
	2.579	-7.333e-05	2.59	-0.0002687	2.59	-3.155e-05
	2.578	-9.896e-05	2.589	-0.0002586	2.589	-1.809e-05
	2.577	-0.0001164	2.588	-0.000254	2.588	-3.883e-05
	2.576	-9.806e-05	2.587	-0.0002673	2.587	-4.312e-05
	2.575	-0.0001285	2.586	-0.0002496	2.586	-3.325e-05
	2.574	-0.0001588	2.585	-0.0003202	2.585	-4.96e-05
	2.573	-0.0001417	2.584	-0.0002513	2.584	-6.386e-05
	2.572	-0.0001614	2.583	-0.0002948	2.583	-5.638e-05
	2.571	-0.0002049	2.582	-0.000312	2.582	-8.34e-05
	2.57	-0.0001845	2.581	-0.0003003	2.581	-6.655e-05
	2.569	-0.0001921	2.58	-0.0003207	2.58	-6.216e-05
	2.568	-0.0001974	2.579	-0.0003018	2.579	-9.467e-05
	2.567	-0.0002247	2.578	-0.0003005	2.578	-9.178e-05
	2.566	-0.0002425	2.577	-0.0003227	2.577	-8.659e-05
	2.565	-0.0002402	2.576	-0.0003201	2.576	-0.000106
	2.564	-0.0002634	2.575	-0.0003414	2.575	-0.0001002
	2.563	-0.0002736	2.574	-0.0003489	2.574	-0.0001242
	2.562	-0.0002917	2.573	-0.0003498	2.573	-0.0001215
	2.561	-0.0003033	2.572	-0.0003549	2.572	-0.0001208
	2.56	-0.000347	2.571	-0.000358	2.571	-0.000133
	2.559	-0.0003136	2.57	-0.0003557	2.57	-0.0001357
	2.558	-0.000341	2.569	-0.0003702	2.569	-0.000139
	2.557	-0.0003392	2.568	-0.0003812	2.568	-0.0001518
	2.556	-0.0003477	2.567	-0.0003886	2.567	-0.0001393
	2.555	-0.0003604	2.566	-0.0003961	2.566	-0.000169
	2.554	-0.0003858	2.565	-0.0003873	2.565	-0.0001593
	2.553	-0.000395	2.564	-0.000408	2.564	-0.0001734
	2.552	-0.0003929	2.563	-0.0004084	2.563	-0.0001759
	2.551	-0.0004007	2.562	-0.0004071	2.562	-0.0001859
	2.55	-0.0004262	2.561	-0.0004149	2.561	-0.0001898
	2.549	-0.0004231	2.56	-0.0004737	2.56	-0.0002315
	2.548	-0.0004395	2.559	-0.0004357	2.559	-0.0001963
	2.547	-0.0004581	2.558	-0.0004368	2.558	-0.0002053
	2.546	-0.0004685	2.557	-0.0004366	2.557	-0.0002097
	2.545	-0.0004591	2.556	-0.0004433	2.556	-0.0002166
	2.544	-0.0004721	2.555	-0.0004586	2.555	-0.0002201
	2.543	-0.0004841	2.554	-0.0004433	2.554	-0.0002121
	2.542	-0.0004954	2.553	-0.0004654	2.553	-0.0002393
	2.541	-0.0005094	2.552	-0.0004604	2.552	-0.0002343
	2.54	-0.0005305	2.551	-0.0004509	2.551	-0.000234
	2.539	-0.0005238	2.55	-0.0004921	2.55	-0.0002587
	2.538	-0.000542	2.549	-0.0004667	2.549	-0.0002473
	2.537	-0.000547	2.548	-0.0004824	2.548	-0.00026
	2.536	-0.0005419	2.547	-0.0004743	2.547	-0.0002644
	2.535	-0.0005512	2.546	-0.0004833	2.546	-0.0002781
	2.534	-0.0005668	2.545	-0.0004615	2.545	-0.0002686
	2.533	-0.0005804	2.544	-0.0004989	2.544	-0.000274
	2.532	-0.0005904	2.543	-0.0004792	2.543	-0.0002804
	2.531	-0.0005836	2.542	-0.0004973	2.542	-0.0002975
	2.53	-0.0005972	2.541	-0.0004855	2.541	-0.0002878
	2.529	-0.0006274	2.54	-0.0004926	2.54	-0.0002948
	2.528	-0.0006116	2.539	-0.000481	2.539	-0.0003115
	2.527	-0.0006262	2.538	-0.0005029	2.538	-0.0003118
	2.526	-0.0006352	2.537	-0.0005035	2.537	-0.0003118
	2.525	-0.0006363	2.536	-0.0005006	2.536	-0.0003284
	2.524	-0.0006559	2.535	-0.0004858	2.535	-0.0002961
	2.523	-0.0006514	2.534	-0.0005193	2.534	-0.0003394
	2.522	-0.0006621	2.533	-0.0005218	2.533	-0.0003277
	2.521	-0.0006708	2.532	-0.0005183	2.532	-0.0003415
	2.52	-0.0006704	2.531	-0.0005286	2.531	-0.0003542
	2.519	-0.0006876	2.53	-0.0005308	2.53	-0.0003587
	2.518	-0.0006856	2.529	-0.0005408	2.529	-0.0003627
	2.517	-0.0006897	2.528	-0.0005371	2.528	-0.0003453
	2.516	-0.0006966	2.527	-0.0005265	2.527	-0.0003669
	2.515	-0.0007181	2.526	-0.00057	2.526	-0.0003849
	2.514	-0.0007114	2.525	-0.0005401	2.525	-0.0003678
	2.513	-0.0007235	2.524	-0.0005265	2.524	-0.0003924
	2.512	-0.0007288	2.523	-0.0005718	2.523	-0.0003863
	2.511	-0.0007191	2.522	-0.0005839	2.522	-0.0004144
	2.51	-0.0007335	2.521	-0.0005637	2.521	-0.0003938
	2.509	-0.0007353	2.52	-0.0005642	2.52	-0.0004072
	2.508	-0.0007456	2.519	-0.0005839	2.519	-0.0004097
	2.507	-0.0007495	2.518	-0.000582	2.518	-0.0004243
	2.506	-0.0007585	2.517	-0.0005958	2.517	-0.0004198
	2.505	-0.000766	2.516	-0.0006019	2.516	-0.0004229
	2.504	-0.000762	2.515	-0.0006072	2.515	-0.0004411
	2.503	-0.0007562	2.514	-0.0006085	2.514	-0.0004344
	2.502	-0.0007766	2.513	-0.0006189	2.513	-0.0004497
	2.501	-0.0007857	2.512	-0.0006251	2.512	-0.0004458
	2.5	-0.0007853	2.511	-0.0006348	2.511	-0.0004461
	2.499	-0.0007698	2.51	-0.0006406	2.51	-0.0004771
	2.498	-0.0008021	2.509	-0.0006598	2.509	-0.0004769
	2.497	-0.0007953	2.508	-0.0006537	2.508	-0.0004705
	2.496	-0.0007964	2.507	-0.0006577	2.507	-0.0004695
	2.495	-0.0007981	2.506	-0.0006807	2.506	-0.0004752
	2.494	-0.0008071	2.505	-0.0006895	2.505	-0.0004879
	2.493	-0.0008067	2.504	-0.000681	2.504	-0.0004952
	2.492	-0.0008204	2.503	-0.0006815	2.503	-0.0004875
	2.491	-0.0008145	2.502	-0.0007004	2.502	-0.000509
	2.49	-0.0008136	2.501	-0.0007041	2.501	-0.0005095
	2.489	-0.0008138	2.5	-0.0006936	2.5	-0.0005039
	2.488	-0.0008195	2.499	-0.0007034	2.499	-0.0005188
	2.487	-0.0008214	2.498	-0.0007296	2.498	-0.0005204
	2.486	-0.0008339	2.497	-0.0007156	2.497	-0.000531
	2.485	-0.0008296	2.496	-0.0007253	2.496	-0.0005369
	2.484	-0.0008338	2.495	-0.0007174	2.495	-0.000532
	2.483	-0.0008507	2.494	-0.0007441	2.494	-0.0005533
	2.482	-0.0008192	2.493	-0.000733	2.493	-0.0005345
	2.481	-0.0008596	2.492	-0.0007395	2.492	-0.0005498
	2.48	-0.0008375	2.491	-0.0007517	2.491	-0.0005451
	2.479	-0.0008457	2.49	-0.0007566	2.49	-0.0005626
	2.478	-0.0008486	2.489	-0.0007461	2.489	-0.0005615
	2.477	-0.0008436	2.488	-0.0007722	2.488	-0.000575
	2.476	-0.0008574	2.487	-0.0007523	2.487	-0.0005724
	2.475	-0.0008467	2.486	-0.0007804	2.486	-0.0005876
	2.474	-0.0008656	2.485	-0.0007692	2.485	-0.000584
	2.473	-0.0008575	2.484	-0.0007658	2.484	-0.0005774
	2.472	-0.0008585	2.483	-0.000787	2.483	-0.0005941
	2.471	-0.0008666	2.482	-0.0007962	2.482	-0.0006034
	2.47	-0.0008788	2.481	-0.0008021	2.481	-0.0006048
	2.469	-0.0008642	2.48	-0.0007948	2.48	-0.0006037
	2.468	-0.0008729	2.479	-0.0007941	2.479	-0.0006163
	2.467	-0.0008772	2.478	-0.0008073	2.478	-0.0006167
	2.466	-0.0008746	2.477	-0.0008164	2.477	-0.0006208
	2.465	-0.0008761	2.476	-0.000819	2.476	-0.0006329
	2.464	-0.0008951	2.475	-0.0008274	2.475	-0.000626
	2.463	-0.0008714	2.474	-0.0008136	2.474	-0.0006414
	2.462	-0.0008967	2.473	-0.0008322	2.473	-0.0006395
	2.461	-0.000885	2.472	-0.0008381	2.472	-0.000647
	2.46	-0.0008906	2.471	-0.000845	2.471	-0.0006734
	2.459	-0.0008912	2.47	-0.0008218	2.47	-0.0006598
	2.458	-0.0007937	2.469	-0.0008419	2.469	-0.0006521
	2.457	-0.0008944	2.468	-0.0008525	2.468	-0.0006616
	2.456	-0.0009105	2.467	-0.0008475	2.467	-0.0006792
	2.455	-0.0008803	2.466	-0.0008467	2.466	-0.0006923
	2.454	-0.0009188	2.465	-0.0008583	2.465	-0.0006914
	2.453	-0.0009021	2.464	-0.0008711	2.464	-0.0006855
	2.452	-0.0009041	2.463	-0.0008659	2.463	-0.0006948
	2.451	-0.0009261	2.462	-0.0008883	2.462	-0.0007105
	2.45	-0.0009149	2.461	-0.0008788	2.461	-0.0006925
	2.449	-0.000928	2.46	-0.0008928	2.46	-0.0007056
	2.448	-0.000921	2.459	-0.0008944	2.459	-0.000719
	2.447	-0.0009235	2.458	-0.0007754	2.458	-0.0005858
	2.446	-0.0009329	2.457	-0.0008972	2.457	-0.0007208
	2.445	-0.0009324	2.456	-0.0008967	2.456	-0.0007164
	2.444	-0.0009234	2.455	-0.000894	2.455	-0.0007323
	2.443	-0.0009288	2.454	-0.0009059	2.454	-0.000748
	2.442	-0.0009307	2.453	-0.0009059	2.453	-0.0007348
	2.441	-0.0009258	2.452	-0.0009036	2.452	-0.0007518
	2.44	-0.0009391	2.451	-0.0009251	2.451	-0.0007568
	2.439	-0.0009317	2.45	-0.0009205	2.45	-0.000758
	2.438	-0.0009556	2.449	-0.0009329	2.449	-0.0007705
	2.437	-0.0009425	2.448	-0.000932	2.448	-0.0007712
	2.436	-0.00094	2.447	-0.0009244	2.447	-0.0007687
	2.435	-0.0009677	2.446	-0.0009463	2.446	-0.0007873
	2.434	-0.0009591	2.445	-0.0009425	2.445	-0.0007914
	2.433	-0.0009531	2.444	-0.0009314	2.444	-0.0007929
	2.432	-0.0009387	2.443	-0.0009454	2.443	-0.0007845
	2.431	-0.0009576	2.442	-0.0009622	2.442	-0.0008077
	2.43	-0.0009611	2.441	-0.0009559	2.441	-0.0008196
	2.429	-0.0009656	2.44	-0.0009508	2.44	-0.0008096
	2.428	-0.0009552	2.439	-0.0009589	2.439	-0.0008148
	2.427	-0.0009714	2.438	-0.0009687	2.438	-0.0008282
	2.426	-0.0009745	2.437	-0.0009708	2.437	-0.0008179
	2.425	-0.0009805	2.436	-0.000989	2.436	-0.0008374
	2.424	-0.0009738	2.435	-0.000962	2.435	-0.0008359
	2.423	-0.0009685	2.434	-0.001	2.434	-0.0008522
	2.422	-0.00101	2.433	-0.0009876	2.433	-0.0008576
	2.421	-0.0009695	2.432	-0.0009619	2.432	-0.0008236
	2.42	-0.0009845	2.431	-0.00101	2.431	-0.0008627
	2.419	-0.0009916	2.43	-0.001	2.43	-0.0008744
	2.418	-0.000998	2.429	-0.0009975	2.429	-0.0008632
	2.417	-0.0009885	2.428	-0.00101	2.428	-0.0008705
	2.416	-0.000996	2.427	-0.00101	2.427	-0.0008786
	2.415	-0.00101	2.426	-0.00101	2.426	-0.0008889
	2.414	-0.00101	2.425	-0.00102	2.425	-0.0008884
	2.413	-0.0009937	2.424	-0.00103	2.424	-0.0008947
	2.412	-0.00101	2.423	-0.001	2.423	-0.0008966
	2.411	-0.00102	2.422	-0.00104	2.422	-0.0009128
	2.41	-0.00101	2.421	-0.00104	2.421	-0.0009096
	2.409	-0.00102	2.42	-0.00104	2.42	-0.0009305
	2.408	-0.00102	2.419	-0.00104	2.419	-0.0009277
	2.407	-0.00103	2.418	-0.00103	2.418	-0.0009359
	2.406	-0.00105	2.417	-0.00105	2.417	-0.0009351
	2.405	-0.00103	2.416	-0.00105	2.416	-0.0009462
	2.404	-0.00102	2.415	-0.00103	2.415	-0.0009408
	2.403	-0.00105	2.414	-0.00106	2.414	-0.0009671
	2.402	-0.00104	2.413	-0.00106	2.413	-0.0009525
	2.401	-0.00104	2.412	-0.00106	2.412	-0.0009652
	2.4	-0.00104	2.411	-0.00107	2.411	-0.0009721
	2.399	-0.00105	2.41	-0.00106	2.41	-0.0009732
	2.398	-0.00105	2.409	-0.00109	2.409	-0.0009846
	2.397	-0.00104	2.408	-0.00107	2.408	-0.0009919
	2.396	-0.00105	2.407	-0.00109	2.407	-0.001
	2.395	-0.00104	2.406	-0.0011	2.406	-0.00101
	2.394	-0.00107	2.405	-0.00109	2.405	-0.001
	2.393	-0.00105	2.404	-0.0011	2.404	-0.001
	2.392	-0.00106	2.403	-0.0011	2.403	-0.00102
	2.391	-0.00107	2.402	-0.00111	2.402	-0.00104
	2.39	-0.00107	2.401	-0.00111	2.401	-0.00103
	2.389	-0.00106	2.4	-0.00113	2.4	-0.00104
	2.388	-0.00108	2.399	-0.00112	2.399	-0.00104
	2.387	-0.00107	2.398	-0.00114	2.398	-0.00106
	2.386	-0.00108	2.397	-0.00113	2.397	-0.00104
	2.385	-0.00109	2.396	-0.00113	2.396	-0.00107
	2.384	-0.00108	2.395	-0.00113	2.395	-0.00107
	2.383	-0.00108	2.394	-0.00117	2.394	-0.00109
	2.382	-0.00109	2.393	-0.00115	2.393	-0.00109
	2.381	-0.00107	2.392	-0.00118	2.392	-0.00108
	2.38	-0.00108	2.391	-0.00116	2.391	-0.00109
	2.379	-0.00111	2.39	-0.00119	2.39	-0.00111
	2.378	-0.0011	2.389	-0.00119	2.389	-0.0011
	2.377	-0.00111	2.388	-0.00118	2.388	-0.00112
	2.376	-0.00112	2.387	-0.0012	2.387	-0.00112
	2.375	-0.00111	2.386	-0.00121	2.386	-0.00112
	2.374	-0.00111	2.385	-0.0012	2.385	-0.00113
	2.373	-0.00112	2.384	-0.00121	2.384	-0.00113
	2.372	-0.00112	2.383	-0.00122	2.383	-0.00115
	2.371	-0.00113	2.382	-0.00122	2.382	-0.00115
	2.37	-0.00112	2.381	-0.00122	2.381	-0.00114
	2.369	-0.00115	2.38	-0.00124	2.38	-0.00116
	2.368	-0.00113	2.379	-0.00126	2.379	-0.00117
	2.367	-0.00114	2.378	-0.00126	2.378	-0.00119
	2.366	-0.00114	2.377	-0.00126	2.377	-0.00119
	2.365	-0.00114	2.376	-0.00127	2.376	-0.00118
	2.364	-0.00115	2.375	-0.00126	2.375	-0.0012
	2.363	-0.00115	2.374	-0.00129	2.374	-0.00122
	2.362	-0.00115	2.373	-0.00128	2.373	-0.00119
	2.361	-0.00115	2.372	-0.00128	2.372	-0.00121
	2.36	-0.00116	2.371	-0.00129	2.371	-0.00123
	2.359	-0.00115	2.37	-0.00131	2.37	-0.00124
	2.358	-0.00118	2.369	-0.0013	2.369	-0.00123
	2.357	-0.00116	2.368	-0.00131	2.368	-0.00125
	2.356	-0.00121	2.367	-0.00131	2.367	-0.00125
	2.355	-0.00118	2.366	-0.00133	2.366	-0.00126
	2.354	-0.00119	2.365	-0.00133	2.365	-0.00125
	2.353	-0.00117	2.364	-0.00133	2.364	-0.00128
	2.352	-0.00119	2.363	-0.00135	2.363	-0.00127
	2.351	-0.00119	2.362	-0.00136	2.362	-0.00129
	2.35	-0.00119	2.361	-0.00135	2.361	-0.0013
	2.349	-0.00119	2.36	-0.00136	2.36	-0.0013
	2.348	-0.0012	2.359	-0.00136	2.359	-0.0013
	2.347	-0.00121	2.358	-0.00138	2.358	-0.00133
	2.346	-0.0012	2.357	-0.00137	2.357	-0.00131
	2.345	-0.00121	2.356	-0.00142	2.356	-0.00137
	2.344	-0.00121	2.355	-0.0014	2.355	-0.00134
	2.343	-0.00121	2.354	-0.0014	2.354	-0.00135
	2.342	-0.00122	2.353	-0.00141	2.353	-0.00135
	2.341	-0.00123	2.352	-0.00139	2.352	-0.00136
	2.34	-0.00122	2.351	-0.00141	2.351	-0.00135
	2.339	-0.00122	2.35	-0.00142	2.35	-0.00138
	2.338	-0.00123	2.349	-0.00141	2.349	-0.00138
	2.337	-0.00123	2.348	-0.00143	2.348	-0.0014
	2.336	-0.00124	2.347	-0.00142	2.347	-0.00139
	2.335	-0.00122	2.346	-0.00143	2.346	-0.0014
	2.334	-0.00126	2.345	-0.00144	2.345	-0.00142
	2.333	-0.00125	2.344	-0.00144	2.344	-0.00141
	2.332	-0.00126	2.343	-0.00146	2.343	-0.00143
	2.331	-0.00126	2.342	-0.00147	2.342	-0.00143
	2.33	-0.00125	2.341	-0.00146	2.341	-0.00144
	2.329	-0.00127	2.34	-0.00147	2.34	-0.00144
	2.328	-0.00126	2.339	-0.00147	2.339	-0.00145
	2.327	-0.00128	2.338	-0.00148	2.338	-0.00147
	2.326	-0.00128	2.337	-0.00149	2.337	-0.00147
	2.325	-0.00127	2.336	-0.00148	2.336	-0.00147
	2.324	-0.00129	2.335	-0.00149	2.335	-0.00148
	2.323	-0.00127	2.334	-0.00151	2.334	-0.00149
	2.322	-0.00129	2.333	-0.0015	2.333	-0.00149
	2.321	-0.00129	2.332	-0.00151	2.332	-0.00152
	2.32	-0.00131	2.331	-0.00152	2.331	-0.0015
	2.319	-0.00129	2.33	-0.0015	2.33	-0.00151
	2.318	-0.00131	2.329	-0.00153	2.329	-0.00153
	2.317	-0.0013	2.328	-0.00153	2.328	-0.00153
	2.316	-0.00131	2.327	-0.00154	2.327	-0.00153
	2.315	-0.00131	2.326	-0.00155	2.326	-0.00156
	2.314	-0.00132	2.325	-0.00155	2.325	-0.00156
	2.313	-0.00132	2.324	-0.00156	2.324	-0.00157
	2.312	-0.00132	2.323	-0.00157	2.323	-0.00158
	2.311	-0.00132	2.322	-0.00156	2.322	-0.00158
	2.31	-0.00133	2.321	-0.00158	2.321	-0.00159
	2.309	-0.00134	2.32	-0.00158	2.32	-0.00159
	2.308	-0.00132	2.319	-0.00159	2.319	-0.00159
	2.307	-0.00134	2.318	-0.0016	2.318	-0.00163
	2.306	-0.00135	2.317	-0.00161	2.317	-0.00161
	2.305	-0.00133	2.316	-0.00161	2.316	-0.00163
	2.304	-0.00136	2.315	-0.00162	2.315	-0.00162
	2.303	-0.00135	2.314	-0.00161	2.314	-0.00164
	2.302	-0.00137	2.313	-0.00164	2.313	-0.00165
	2.301	-0.00136	2.312	-0.00162	2.312	-0.00165
	2.3	-0.00136	2.311	-0.00162	2.311	-0.00166
	2.299	-0.00137	2.31	-0.00164	2.31	-0.00168
	2.298	-0.00139	2.309	-0.00164	2.309	-0.00167
	2.297	-0.00136	2.308	-0.00165	2.308	-0.00168
	2.296	-0.00138	2.307	-0.00167	2.307	-0.00169
	2.295	-0.00138	2.306	-0.00166	2.306	-0.0017
	2.294	-0.00139	2.305	-0.00167	2.305	-0.00171
	2.293	-0.00137	2.304	-0.00167	2.304	-0.00172
	2.292	-0.00141	2.303	-0.00169	2.303	-0.0017
	2.291	-0.0014	2.302	-0.00167	2.302	-0.00174
	2.29	-0.0014	2.301	-0.00168	2.301	-0.00172
	2.289	-0.00141	2.3	-0.00171	2.3	-0.00174
	2.288	-0.00141	2.299	-0.00169	2.299	-0.00175
	2.287	-0.0014	2.298	-0.0017	2.298	-0.00176
	2.286	-0.00142	2.297	-0.00173	2.297	-0.00174
	2.285	-0.00142	2.296	-0.0017	2.296	-0.00176
	2.284	-0.00142	2.295	-0.0017	2.295	-0.00177
	2.283	-0.00143	2.294	-0.00173	2.294	-0.00179
	2.282	-0.00143	2.293	-0.00172	2.293	-0.00178
	2.281	-0.00144	2.292	-0.00173	2.292	-0.0018
	2.28	-0.00143	2.291	-0.00174	2.291	-0.0018
	2.279	-0.00142	2.29	-0.00173	2.29	-0.0018
	2.278	-0.00146	2.289	-0.00176	2.289	-0.00181
	2.277	-0.00145	2.288	-0.00175	2.288	-0.00181
	2.276	-0.00145	2.287	-0.00174	2.287	-0.00181
	2.275	-0.00145	2.286	-0.00177	2.286	-0.00184
	2.274	-0.00146	2.285	-0.00176	2.285	-0.00184
	2.273	-0.00147	2.284	-0.00178	2.284	-0.00185
	2.272	-0.00146	2.283	-0.00177	2.283	-0.00185
	2.271	-0.00148	2.282	-0.00179	2.282	-0.00186
	2.27	-0.00148	2.281	-0.00179	2.281	-0.00186
	2.269	-0.0015	2.28	-0.0018	2.28	-0.00187
	2.268	-0.00148	2.279	-0.00178	2.279	-0.00185
	2.267	-0.00149	2.278	-0.00181	2.278	-0.00189
	2.266	-0.00151	2.277	-0.00181	2.277	-0.00189
	2.265	-0.00149	2.276	-0.00182	2.276	-0.00189
	2.264	-0.00151	2.275	-0.00182	2.275	-0.0019
	2.263	-0.00152	2.274	-0.00184	2.274	-0.00191
	2.262	-0.00152	2.273	-0.00186	2.273	-0.00192
	2.261	-0.00151	2.272	-0.00184	2.272	-0.00191
	2.26	-0.00154	2.271	-0.00186	2.271	-0.00194
	2.259	-0.00152	2.27	-0.00188	2.27	-0.00193
	2.258	-0.00153	2.269	-0.00186	2.269	-0.00192
	2.257	-0.00154	2.268	-0.00187	2.268	-0.00194
	2.256	-0.00154	2.267	-0.00191	2.267	-0.00194
	2.255	-0.00154	2.266	-0.0019	2.266	-0.00197
	2.254	-0.00156	2.265	-0.00192	2.265	-0.00197
	2.253	-0.00157	2.264	-0.00191	2.264	-0.00196
	2.252	-0.00156	2.263	-0.00191	2.263	-0.00198
	2.251	-0.00157	2.262	-0.00194	2.262	-0.00198
	2.25	-0.00157	2.261	-0.00193	2.261	-0.00198
	2.249	-0.00158	2.26	-0.00194	2.26	-0.00199
	2.248	-0.00157	2.259	-0.00194	2.259	-0.002
	2.247	-0.00158	2.258	-0.00194	2.258	-0.00201
	2.246	-0.00158	2.257	-0.00194	2.257	-0.00201
	2.245	-0.0016	2.256	-0.00196	2.256	-0.00201
	2.244	-0.00159	2.255	-0.00196	2.255	-0.00202
	2.243	-0.00159	2.254	-0.00197	2.254	-0.00203
	2.242	-0.0016	2.253	-0.00199	2.253	-0.00205
	2.241	-0.00162	2.252	-0.00201	2.252	-0.00203
	2.24	-0.00161	2.251	-0.00196	2.251	-0.00205
	2.239	-0.00163	2.25	-0.00201	2.25	-0.00206
	2.238	-0.00163	2.249	-0.002	2.249	-0.00206
	2.237	-0.00163	2.248	-0.00201	2.248	-0.00206
	2.236	-0.00163	2.247	-0.002	2.247	-0.00207
	2.235	-0.00166	2.246	-0.00205	2.246	-0.00207
	2.234	-0.00165	2.245	-0.00203	2.245	-0.00209
	2.233	-0.00166	2.244	-0.00204	2.244	-0.00209
	2.232	-0.00166	2.243	-0.00204	2.243	-0.00209
	2.231	-0.00166	2.242	-0.00205	2.242	-0.0021
	2.23	-0.00168	2.241	-0.00206	2.241	-0.0021
	2.229	-0.00166	2.24	-0.00205	2.24	-0.00212
	2.228	-0.00168	2.239	-0.00206	2.239	-0.00211
	2.227	-0.00168	2.238	-0.00207	2.238	-0.00213
	2.226	-0.0017	2.237	-0.00207	2.237	-0.00212
	2.225	-0.0017	2.236	-0.00206	2.236	-0.00214
	2.224	-0.00171	2.235	-0.0021	2.235	-0.00213
	2.223	-0.00171	2.234	-0.0021	2.234	-0.00215
	2.222	-0.00173	2.233	-0.00211	2.233	-0.00216
	2.221	-0.00172	2.232	-0.0021	2.232	-0.00216
	2.22	-0.00173	2.231	-0.0021	2.231	-0.00216
	2.219	-0.00173	2.23	-0.00215	2.23	-0.00217
	2.218	-0.00175	2.229	-0.00209	2.229	-0.00218
	2.217	-0.00174	2.228	-0.00212	2.228	-0.00217
	2.216	-0.00175	2.227	-0.00212	2.227	-0.00218
	2.215	-0.00176	2.226	-0.00215	2.226	-0.00219
	2.214	-0.00178	2.225	-0.00214	2.225	-0.00221
	2.213	-0.00177	2.224	-0.00215	2.224	-0.00219
	2.212	-0.00179	2.223	-0.00215	2.223	-0.00221
	2.211	-0.00177	2.222	-0.00216	2.222	-0.00223
	2.21	-0.0018	2.221	-0.00217	2.221	-0.00223
	2.209	-0.00179	2.22	-0.00216	2.22	-0.00224
	2.208	-0.00181	2.219	-0.00219	2.219	-0.00225
	2.207	-0.00182	2.218	-0.00218	2.218	-0.00225
	2.206	-0.00183	2.217	-0.00219	2.217	-0.00226
	2.205	-0.00181	2.216	-0.00221	2.216	-0.00226
	2.204	-0.00183	2.215	-0.00221	2.215	-0.00227
	2.203	-0.00184	2.214	-0.00222	2.214	-0.00229
	2.202	-0.00185	2.213	-0.00222	2.213	-0.00227
	2.201	-0.00186	2.212	-0.00223	2.212	-0.0023
	2.2	-0.00187	2.211	-0.00224	2.211	-0.00229
	2.199	-0.00187	2.21	-0.00225	2.21	-0.0023
	2.198	-0.00187	2.209	-0.00225	2.209	-0.00232
	2.197	-0.00189	2.208	-0.00226	2.208	-0.00232
	2.196	-0.00189	2.207	-0.00223	2.207	-0.00233
	2.195	-0.00189	2.206	-0.00228	2.206	-0.00234
	2.194	-0.0019	2.205	-0.00226	2.205	-0.00234
	2.193	-0.00192	2.204	-0.00228	2.204	-0.00235
	2.192	-0.00191	2.203	-0.00229	2.203	-0.00235
	2.191	-0.00193	2.202	-0.00231	2.202	-0.00238
	2.19	-0.00194	2.201	-0.00231	2.201	-0.00237
	2.189	-0.00194	2.2	-0.0023	2.2	-0.00238
	2.188	-0.00194	2.199	-0.00231	2.199	-0.00238
	2.187	-0.00195	2.198	-0.00232	2.198	-0.00242
	2.186	-0.00197	2.197	-0.00231	2.197	-0.00239
	2.185	-0.00196	2.196	-0.00233	2.196	-0.00241
	2.184	-0.00197	2.195	-0.00234	2.195	-0.00242
	2.183	-0.00196	2.194	-0.00236	2.194	-0.00243
	2.182	-0.00199	2.193	-0.00236	2.193	-0.00243
	2.181	-0.00199	2.192	-0.00235	2.192	-0.00244
	2.18	-0.00201	2.191	-0.00236	2.191	-0.00244
	2.179	-0.00201	2.19	-0.00238	2.19	-0.00247
	2.178	-0.00201	2.189	-0.0024	2.189	-0.00247
	2.177	-0.00202	2.188	-0.00239	2.188	-0.00247
	2.176	-0.002	2.187	-0.00238	2.187	-0.00248
	2.175	-0.00202	2.186	-0.00241	2.186	-0.0025
	2.174	-0.00205	2.185	-0.00241	2.185	-0.00249
	2.173	-0.00203	2.184	-0.00241	2.184	-0.00251
	2.172	-0.00204	2.183	-0.00242	2.183	-0.00251
	2.171	-0.00206	2.182	-0.00242	2.182	-0.00252
	2.17	-0.00206	2.181	-0.00242	2.181	-0.00253
	2.169	-0.00208	2.18	-0.00244	2.18	-0.00254
	2.168	-0.00207	2.179	-0.00244	2.179	-0.00254
	2.167	-0.00208	2.178	-0.00244	2.178	-0.00255
	2.166	-0.0021	2.177	-0.00246	2.177	-0.00257
	2.165	-0.00209	2.176	-0.00243	2.176	-0.00254
	2.164	-0.0021	2.175	-0.00245	2.175	-0.00257
	2.163	-0.0021	2.174	-0.00248	2.174	-0.00259
	2.162	-0.00212	2.173	-0.00247	2.173	-0.00259
	2.161	-0.0021	2.172	-0.00248	2.172	-0.0026
	2.16	-0.00211	2.171	-0.0025	2.171	-0.0026
	2.159	-0.00212	2.17	-0.00251	2.17	-0.00261
	2.158	-0.00212	2.169	-0.0025	2.169	-0.00262
	2.157	-0.00213	2.168	-0.00252	2.168	-0.00263
	2.156	-0.00214	2.167	-0.0025	2.167	-0.00262
	2.155	-0.00215	2.166	-0.00254	2.166	-0.00265
	2.154	-0.00215	2.165	-0.00252	2.165	-0.00265
	2.153	-0.00215	2.164	-0.00255	2.164	-0.00266
	2.152	-0.00216	2.163	-0.00255	2.163	-0.00266
	2.151	-0.00221	2.162	-0.00256	2.162	-0.00267
	2.15	-0.00218	2.161	-0.00256	2.161	-0.00268
	2.149	-0.00215	2.16	-0.00258	2.16	-0.00267
	2.148	-0.00218	2.159	-0.00257	2.159	-0.00267
	2.147	-0.00218	2.158	-0.00259	2.158	-0.00271
	2.146	-0.00219	2.157	-0.00258	2.157	-0.00268
	2.145	-0.00218	2.156	-0.00261	2.156	-0.00271
	2.144	-0.00219	2.155	-0.00263	2.155	-0.00272
	2.143	-0.0022	2.154	-0.00262	2.154	-0.00271
	2.142	-0.00219	2.153	-0.00263	2.153	-0.00271
	2.141	-0.00221	2.152	-0.00265	2.152	-0.00272
	2.14	-0.00221	2.151	-0.00268	2.151	-0.00278
	2.139	-0.0022	2.15	-0.00267	2.15	-0.00276
	2.138	-0.00222	2.149	-0.00265	2.149	-0.00274
	2.137	-0.00223	2.148	-0.00268	2.148	-0.00275
	2.136	-0.00222	2.147	-0.00266	2.147	-0.00276
	2.135	-0.00222	2.146	-0.00268	2.146	-0.00277
	2.134	-0.00223	2.145	-0.00269	2.145	-0.00278
	2.133	-0.00223	2.144	-0.00269	2.144	-0.00276
	2.132	-0.00225	2.143	-0.00269	2.143	-0.00277
	2.131	-0.00223	2.142	-0.00272	2.142	-0.00279
	2.13	-0.00224	2.141	-0.00269	2.141	-0.00278
	2.129	-0.00223	2.14	-0.00271	2.14	-0.00279
	2.128	-0.00224	2.139	-0.00272	2.139	-0.0028
	2.127	-0.00225	2.138	-0.00272	2.138	-0.0028
	2.126	-0.00226	2.137	-0.00274	2.137	-0.00281
	2.125	-0.00225	2.136	-0.00272	2.136	-0.00281
	2.124	-0.00225	2.135	-0.00274	2.135	-0.00281
	2.123	-0.00226	2.134	-0.00275	2.134	-0.00282
	2.122	-0.00227	2.133	-0.00273	2.133	-0.00282
	2.121	-0.00227	2.132	-0.00275	2.132	-0.00283
	2.12	-0.00228	2.131	-0.00275	2.131	-0.00284
	2.119	-0.00226	2.13	-0.00276	2.13	-0.00284
	2.118	-0.00229	2.129	-0.00277	2.129	-0.00284
	2.117	-0.00228	2.128	-0.00276	2.128	-0.00285
	2.116	-0.00228	2.127	-0.00276	2.127	-0.00284
	2.115	-0.00229	2.126	-0.00278	2.126	-0.00285
	2.114	-0.00229	2.125	-0.00276	2.125	-0.00284
	2.113	-0.00229	2.124	-0.00278	2.124	-0.00286
	2.112	-0.0023	2.123	-0.00279	2.123	-0.00286
	2.111	-0.0023	2.122	-0.00279	2.122	-0.00288
	2.11	-0.0023	2.121	-0.00279	2.121	-0.00287
	2.109	-0.00231	2.12	-0.00279	2.12	-0.00288
	2.108	-0.00229	2.119	-0.0028	2.119	-0.00287
	2.107	-0.00232	2.118	-0.0028	2.118	-0.0029
	2.106	-0.00233	2.117	-0.0028	2.117	-0.00289
	2.105	-0.00231	2.116	-0.00281	2.116	-0.00289
	2.104	-0.00231	2.115	-0.00281	2.115	-0.00289
	2.103	-0.00232	2.114	-0.00281	2.114	-0.0029
	2.102	-0.00233	2.113	-0.00282	2.113	-0.00292
	2.101	-0.00234	2.112	-0.00283	2.112	-0.00292
	2.1	-0.00235	2.111	-0.00282	2.111	-0.00291
	2.099	-0.00235	2.11	-0.00284	2.11	-0.00293
	2.098	-0.00232	2.109	-0.00283	2.109	-0.00292
	2.097	-0.00234	2.108	-0.00283	2.108	-0.00293
	2.096	-0.00234	2.107	-0.00285	2.107	-0.00292
	2.095	-0.00234	2.106	-0.00284	2.106	-0.00295
	2.094	-0.00234	2.105	-0.00285	2.105	-0.00295
	2.093	-0.00236	2.104	-0.00285	2.104	-0.00293
	2.092	-0.00234	2.103	-0.00286	2.103	-0.00294
	2.091	-0.00236	2.102	-0.00288	2.102	-0.00296
	2.09	-0.00237	2.101	-0.00287	2.101	-0.00295
	2.089	-0.00235	2.1	-0.00288	2.1	-0.00297
	2.088	-0.00236	2.099	-0.00287	2.099	-0.00298
	2.087	-0.00237	2.098	-0.00286	2.098	-0.00297
	2.086	-0.00239	2.097	-0.0029	2.097	-0.00299
	2.085	-0.00237	2.096	-0.00288	2.096	-0.00297
	2.084	-0.00238	2.095	-0.00288	2.095	-0.00299
	2.083	-0.00238	2.094	-0.0029	2.094	-0.00299
	2.082	-0.00238	2.093	-0.00287	2.093	-0.00299
	2.081	-0.0024	2.092	-0.00288	2.092	-0.003
	2.08	-0.00238	2.091	-0.0029	2.091	-0.003
	2.079	-0.00239	2.09	-0.0029	2.09	-0.003
	2.078	-0.0024	2.089	-0.00291	2.089	-0.00302
	2.077	-0.00239	2.088	-0.0029	2.088	-0.00302
	2.076	-0.0024	2.087	-0.00292	2.087	-0.00302
	2.075	-0.00241	2.086	-0.00292	2.086	-0.00303
	2.074	-0.00239	2.085	-0.00291	2.085	-0.00303
	2.073	-0.00241	2.084	-0.00293	2.084	-0.00303
	2.072	-0.0024	2.083	-0.00293	2.083	-0.00305
	2.071	-0.00242	2.082	-0.00294	2.082	-0.00304
	2.07	-0.00241	2.081	-0.00293	2.081	-0.00304
	2.069	-0.00242	2.08	-0.00294	2.08	-0.00307
	2.068	-0.00242	2.079	-0.00293	2.079	-0.00306
	2.067	-0.00241	2.078	-0.00295	2.078	-0.00305
	2.066	-0.00244	2.077	-0.00294	2.077	-0.00306
	2.065	-0.00243	2.076	-0.00296	2.076	-0.00307
	2.064	-0.00243	2.075	-0.00296	2.075	-0.00308
	2.063	-0.00244	2.074	-0.00294	2.074	-0.00306
	2.062	-0.00245	2.073	-0.00296	2.073	-0.00308
	2.061	-0.00244	2.072	-0.00298	2.072	-0.00308
	2.06	-0.00245	2.071	-0.00298	2.071	-0.00308
	2.059	-0.00243	2.07	-0.00298	2.07	-0.00311
	2.058	-0.00247	2.069	-0.00297	2.069	-0.00309
	2.057	-0.00244	2.068	-0.00298	2.068	-0.00309
	2.056	-0.00246	2.067	-0.00299	2.067	-0.00311
	2.055	-0.00245	2.066	-0.00297	2.066	-0.00311
	2.054	-0.00247	2.065	-0.00299	2.065	-0.00311
	2.053	-0.00247	2.064	-0.00298	2.064	-0.00313
	2.052	-0.00246	2.063	-0.00299	2.063	-0.00312
	2.051	-0.00248	2.062	-0.00301	2.062	-0.00315
	2.05	-0.00248	2.061	-0.003	2.061	-0.00313
	2.049	-0.00247	2.06	-0.003	2.06	-0.00314
	2.048	-0.00236	2.059	-0.00302	2.059	-0.00314
	2.047	-0.00247	2.058	-0.003	2.058	-0.00314
	2.046	-0.00248	2.057	-0.00301	2.057	-0.00315
	2.045	-0.00248	2.056	-0.00301	2.056	-0.00316
	2.044	-0.00249	2.055	-0.00303	2.055	-0.00316
	2.043	-0.00248	2.054	-0.00303	2.054	-0.00317
	2.042	-0.00249	2.053	-0.00302	2.053	-0.00316
	2.041	-0.0025	2.052	-0.00302	2.052	-0.00317
	2.04	-0.0025	2.051	-0.00306	2.051	-0.00318
	2.039	-0.0025	2.05	-0.00304	2.05	-0.00318
	2.038	-0.00251	2.049	-0.00305	2.049	-0.00319
	2.037	-0.0025	2.048	-0.00291	2.048	-0.00304
	2.036	-0.00253	2.047	-0.00304	2.047	-0.00318
	2.035	-0.0025	2.046	-0.00306	2.046	-0.0032
	2.034	-0.00252	2.045	-0.00306	2.045	-0.00318
	2.033	-0.00252	2.044	-0.00306	2.044	-0.00321
	2.032	-0.00253	2.043	-0.00306	2.043	-0.00321
	2.031	-0.00251	2.042	-0.0031	2.042	-0.00321
	2.03	-0.00255	2.041	-0.00309	2.041	-0.00322
	2.029	-0.00252	2.04	-0.00309	2.04	-0.00322
	2.028	-0.00254	2.039	-0.00309	2.039	-0.00323
	2.027	-0.00253	2.038	-0.0031	2.038	-0.00323
	2.026	-0.00253	2.037	-0.00312	2.037	-0.00324
	2.025	-0.00254	2.036	-0.00313	2.036	-0.00324
	2.024	-0.00255	2.035	-0.00313	2.035	-0.00325
	2.023	-0.00253	2.034	-0.00314	2.034	-0.00324
	2.022	-0.00256	2.033	-0.00315	2.033	-0.00326
	2.021	-0.00256	2.032	-0.00316	2.032	-0.00325
	2.02	-0.00255	2.031	-0.00315	2.031	-0.00326
	2.019	-0.00256	2.03	-0.00316	2.03	-0.00327
	2.018	-0.00257	2.029	-0.00317	2.029	-0.00326
	2.017	-0.00256	2.028	-0.00317	2.028	-0.00327
	2.016	-0.00257	2.027	-0.00318	2.027	-0.00328
	2.015	-0.00257	2.026	-0.00317	2.026	-0.00329
	2.014	-0.00259	2.025	-0.00318	2.025	-0.00329
	2.013	-0.00257	2.024	-0.00319	2.024	-0.00328
	2.012	-0.00259	2.023	-0.00316	2.023	-0.00327
	2.011	-0.00259	2.022	-0.00319	2.022	-0.00332
	2.01	-0.00261	2.021	-0.0032	2.021	-0.00329
	2.009	-0.00259	2.02	-0.00321	2.02	-0.00331
	2.008	-0.0026	2.019	-0.00321	2.019	-0.00331
	2.007	-0.0026	2.018	-0.00323	2.018	-0.00332
	2.006	-0.00261	2.017	-0.00322	2.017	-0.00333
	2.005	-0.00259	2.016	-0.00322	2.016	-0.00331
	2.004	-0.00261	2.015	-0.00322	2.015	-0.00332
	2.003	-0.00263	2.014	-0.00325	2.014	-0.00334
	2.002	-0.00262	2.013	-0.00321	2.013	-0.00334
	2.001	-0.00262	2.012	-0.00321	2.012	-0.00333
	2	-0.00262	2.011	-0.00324	2.011	-0.00335
	1.999	-0.00262	2.01	-0.00324	2.01	-0.00336
	1.998	-0.00263	2.009	-0.00325	2.009	-0.00336
	1.997	-0.00264	2.008	-0.00322	2.008	-0.00335
	1.996	-0.00264	2.007	-0.00324	2.007	-0.00336
	1.995	-0.00264	2.006	-0.00324	2.006	-0.00337
	1.994	-0.00265	2.005	-0.00325	2.005	-0.00336
	1.993	-0.00265	2.004	-0.00324	2.004	-0.00338
	1.992	-0.00265	2.003	-0.00324	2.003	-0.00338
	1.991	-0.00264	2.002	-0.00325	2.002	-0.00338
	1.99	-0.00267	2.001	-0.00326	2.001	-0.00339
	1.989	-0.00266	2	-0.00327	2	-0.00339
	1.988	-0.00267	1.999	-0.00323	1.999	-0.00339
	1.987	-0.00268	1.998	-0.00327	1.998	-0.0034
	1.986	-0.00267	1.997	-0.00329	1.997	-0.00341
	1.985	-0.00268	1.996	-0.00325	1.996	-0.00341
	1.984	-0.0027	1.995	-0.00327	1.995	-0.0034
	1.983	-0.00268	1.994	-0.00327	1.994	-0.00343
	1.982	-0.00269	1.993	-0.00328	1.993	-0.00343
	1.981	-0.0027	1.992	-0.00329	1.992	-0.00343
	1.98	-0.00269	1.991	-0.00329	1.991	-0.00342
	1.979	-0.0027	1.99	-0.0033	1.99	-0.00344
	1.978	-0.00271	1.989	-0.00328	1.989	-0.00344
	1.977	-0.00271	1.988	-0.0033	1.988	-0.00344
	1.976	-0.00273	1.987	-0.00331	1.987	-0.00345
	1.975	-0.00271	1.986	-0.00332	1.986	-0.00345
	1.974	-0.00273	1.985	-0.0033	1.985	-0.00346
	1.973	-0.00272	1.984	-0.00332	1.984	-0.00347
	1.972	-0.00272	1.983	-0.00333	1.983	-0.00347
	1.971	-0.00273	1.982	-0.00331	1.982	-0.00347
	1.97	-0.00273	1.981	-0.00332	1.981	-0.00346
	1.969	-0.00274	1.98	-0.00334	1.98	-0.00348
	1.968	-0.00275	1.979	-0.00331	1.979	-0.0035
	1.967	-0.00274	1.978	-0.00334	1.978	-0.00349
	1.966	-0.00276	1.977	-0.00332	1.977	-0.00349
	1.965	-0.00275	1.976	-0.00334	1.976	-0.0035
	1.964	-0.00277	1.975	-0.00334	1.975	-0.00349
	1.963	-0.00276	1.974	-0.00335	1.974	-0.00353
	1.962	-0.00279	1.973	-0.00335	1.973	-0.0035
	1.961	-0.00277	1.972	-0.00334	1.972	-0.00349
	1.96	-0.0028	1.971	-0.00335	1.971	-0.00351
	1.959	-0.00279	1.97	-0.00335	1.97	-0.00352
	1.958	-0.00282	1.969	-0.00337	1.969	-0.00353
	1.957	-0.00279	1.968	-0.00336	1.968	-0.00353
	1.956	-0.0028	1.967	-0.00339	1.967	-0.00353
	1.955	-0.00281	1.966	-0.0034	1.966	-0.00355
	1.954	-0.00282	1.965	-0.00338	1.965	-0.00354
	1.953	-0.00283	1.964	-0.00337	1.964	-0.00355
	1.952	-0.00283	1.963	-0.00341	1.963	-0.00356
	1.951	-0.00283	1.962	-0.00339	1.962	-0.00356
	1.95	-0.00286	1.961	-0.00341	1.961	-0.00358
	1.949	-0.00284	1.96	-0.0034	1.96	-0.00357
	1.948	-0.00287	1.959	-0.00342	1.959	-0.00358
	1.947	-0.00286	1.958	-0.00343	1.958	-0.00359
	1.946	-0.00293	1.957	-0.00341	1.957	-0.00358
	1.945	-0.00288	1.956	-0.00342	1.956	-0.00359
	1.944	-0.00288	1.955	-0.00345	1.955	-0.00358
	1.943	-0.00288	1.954	-0.00344	1.954	-0.0036
	1.942	-0.0029	1.953	-0.00344	1.953	-0.00362
	1.941	-0.00289	1.952	-0.00345	1.952	-0.00361
	1.94	-0.0029	1.951	-0.00343	1.951	-0.0036
	1.939	-0.00291	1.95	-0.00347	1.95	-0.00364
	1.938	-0.00292	1.949	-0.00346	1.949	-0.00361
	1.937	-0.00292	1.948	-0.00348	1.948	-0.00363
	1.936	-0.00295	1.947	-0.00347	1.947	-0.00364
	1.935	-0.00293	1.946	-0.00351	1.946	-0.00371
	1.934	-0.00294	1.945	-0.0035	1.945	-0.00365
	1.933	-0.00295	1.944	-0.00349	1.944	-0.00366
	1.932	-0.00295	1.943	-0.00349	1.943	-0.00366
	1.931	-0.00295	1.942	-0.00351	1.942	-0.00367
	1.93	-0.00297	1.941	-0.00351	1.941	-0.00368
	1.929	-0.00296	1.94	-0.00351	1.94	-0.00368
	1.928	-0.00296	1.939	-0.00353	1.939	-0.00368
	1.927	-0.00297	1.938	-0.00354	1.938	-0.00368
	1.926	-0.00299	1.937	-0.00352	1.937	-0.0037
	1.925	-0.00299	1.936	-0.00354	1.936	-0.0037
	1.924	-0.00297	1.935	-0.00354	1.935	-0.00369
	1.923	-0.00299	1.934	-0.00356	1.934	-0.00372
	1.922	-0.003	1.933	-0.00356	1.933	-0.00371
	1.921	-0.003	1.932	-0.00356	1.932	-0.00371
	1.92	-0.00297	1.931	-0.00358	1.931	-0.00372
	1.919	-0.00301	1.93	-0.00358	1.93	-0.00373
	1.918	-0.00301	1.929	-0.00358	1.929	-0.00374
	1.917	-0.00301	1.928	-0.00359	1.928	-0.00374
	1.916	-0.00302	1.927	-0.00359	1.927	-0.00373
	1.915	-0.00303	1.926	-0.0036	1.926	-0.00375
	1.914	-0.00303	1.925	-0.0036	1.925	-0.00374
	1.913	-0.00303	1.924	-0.00362	1.924	-0.00375
	1.912	-0.00304	1.923	-0.00363	1.923	-0.00376
	1.911	-0.00303	1.922	-0.00363	1.922	-0.00376
	1.91	-0.00306	1.921	-0.00363	1.921	-0.00377
	1.909	-0.00305	1.92	-0.00363	1.92	-0.00375
	1.908	-0.00305	1.919	-0.00363	1.919	-0.00376
	1.907	-0.00305	1.918	-0.00368	1.918	-0.00379
	1.906	-0.00308	1.917	-0.00366	1.917	-0.00377
	1.905	-0.00307	1.916	-0.00368	1.916	-0.00379
	1.904	-0.00307	1.915	-0.00368	1.915	-0.00379
	1.903	-0.00307	1.914	-0.00369	1.914	-0.00381
	1.902	-0.00308	1.913	-0.00368	1.913	-0.00379
	1.901	-0.00309	1.912	-0.00368	1.912	-0.0038
	1.9	-0.00309	1.911	-0.0037	1.911	-0.00381
	1.899	-0.0031	1.91	-0.00372	1.91	-0.00382
	1.898	-0.0031	1.909	-0.00368	1.909	-0.00382
	1.897	-0.0031	1.908	-0.0037	1.908	-0.00383
	1.896	-0.00311	1.907	-0.0037	1.907	-0.00383
	1.895	-0.00312	1.906	-0.00371	1.906	-0.00383
	1.894	-0.00314	1.905	-0.00372	1.905	-0.00385
	1.893	-0.00311	1.904	-0.00374	1.904	-0.00384
	1.892	-0.00312	1.903	-0.00372	1.903	-0.00384
	1.891	-0.00313	1.902	-0.00375	1.902	-0.00386
	1.89	-0.00314	1.901	-0.00374	1.901	-0.00386
	1.889	-0.00315	1.9	-0.00374	1.9	-0.00387
	1.888	-0.00315	1.899	-0.00374	1.899	-0.00387
	1.887	-0.00315	1.898	-0.00376	1.898	-0.00386
	1.886	-0.00317	1.897	-0.00376	1.897	-0.00388
	1.885	-0.00315	1.896	-0.00375	1.896	-0.00388
	1.884	-0.00318	1.895	-0.00378	1.895	-0.00389
	1.883	-0.00318	1.894	-0.00377	1.894	-0.0039
	1.882	-0.00319	1.893	-0.00375	1.893	-0.00389
	1.881	-0.00318	1.892	-0.00378	1.892	-0.00389
	1.88	-0.00319	1.891	-0.00376	1.891	-0.0039
	1.879	-0.00319	1.89	-0.00379	1.89	-0.00391
	1.878	-0.00321	1.889	-0.00378	1.889	-0.00391
	1.877	-0.0032	1.888	-0.00377	1.888	-0.00391
	1.876	-0.00321	1.887	-0.00379	1.887	-0.0039
	1.875	-0.00323	1.886	-0.00381	1.886	-0.00393
	1.874	-0.00324	1.885	-0.0038	1.885	-0.00392
	1.873	-0.00324	1.884	-0.00378	1.884	-0.00393
	1.872	-0.00324	1.883	-0.00381	1.883	-0.00394
	1.871	-0.00324	1.882	-0.00381	1.882	-0.00394
	1.87	-0.00326	1.881	-0.00382	1.881	-0.00395
	1.869	-0.00323	1.88	-0.00381	1.88	-0.00395
	1.868	-0.00327	1.879	-0.0038	1.879	-0.00393
	1.867	-0.00326	1.878	-0.00382	1.878	-0.00396
	1.866	-0.00328	1.877	-0.00383	1.877	-0.00395
	1.865	-0.00329	1.876	-0.00383	1.876	-0.00396
	1.864	-0.00329	1.875	-0.00383	1.875	-0.00397
	1.863	-0.00328	1.874	-0.00384	1.874	-0.00398
	1.862	-0.00331	1.873	-0.00383	1.873	-0.00397
	1.861	-0.0033	1.872	-0.00384	1.872	-0.00396
	1.86	-0.00332	1.871	-0.00383	1.871	-0.00399
	1.859	-0.00331	1.87	-0.00387	1.87	-0.004
	1.858	-0.00335	1.869	-0.00381	1.869	-0.00395
	1.857	-0.00334	1.868	-0.00386	1.868	-0.00399
	1.856	-0.00334	1.867	-0.00385	1.867	-0.00401
	1.855	-0.00334	1.866	-0.00386	1.866	-0.004
	1.854	-0.00338	1.865	-0.00387	1.865	-0.00401
	1.853	-0.00335	1.864	-0.00388	1.864	-0.00401
	1.852	-0.00336	1.863	-0.00385	1.863	-0.00402
	1.851	-0.00338	1.862	-0.00388	1.862	-0.00403
	1.85	-0.00338	1.861	-0.00387	1.861	-0.00402
	1.849	-0.00339	1.86	-0.00388	1.86	-0.00403
	1.848	-0.0034	1.859	-0.00388	1.859	-0.00403
	1.847	-0.00339	1.858	-0.00388	1.858	-0.00405
	1.846	-0.00343	1.857	-0.0039	1.857	-0.00403
	1.845	-0.00342	1.856	-0.0039	1.856	-0.00406
	1.844	-0.00345	1.855	-0.00391	1.855	-0.00405
	1.843	-0.00343	1.854	-0.00391	1.854	-0.00406
	1.842	-0.00346	1.853	-0.0039	1.853	-0.00405
	1.841	-0.00344	1.852	-0.00391	1.852	-0.00406
	1.84	-0.00346	1.851	-0.00392	1.851	-0.00406
	1.839	-0.00347	1.85	-0.00393	1.85	-0.00408
	1.838	-0.00347	1.849	-0.00392	1.849	-0.00409
	1.837	-0.00348	1.848	-0.00392	1.848	-0.00408
	1.836	-0.00349	1.847	-0.00392	1.847	-0.00409
	1.835	-0.00348	1.846	-0.00393	1.846	-0.00411
	1.834	-0.00349	1.845	-0.00393	1.845	-0.0041
	1.833	-0.00351	1.844	-0.00396	1.844	-0.00412
	1.832	-0.00351	1.843	-0.00393	1.843	-0.00411
	1.831	-0.00351	1.842	-0.00394	1.842	-0.00411
	1.83	-0.00354	1.841	-0.00396	1.841	-0.00412
	1.829	-0.00354	1.84	-0.00395	1.84	-0.00412
	1.828	-0.00354	1.839	-0.00395	1.839	-0.00412
	1.827	-0.00354	1.838	-0.00397	1.838	-0.00414
	1.826	-0.00355	1.837	-0.00396	1.837	-0.00413
	1.825	-0.00356	1.836	-0.00395	1.836	-0.00414
	1.824	-0.00357	1.835	-0.00399	1.835	-0.00415
	1.823	-0.00356	1.834	-0.00396	1.834	-0.00416
	1.822	-0.0036	1.833	-0.00398	1.833	-0.00416
	1.821	-0.00358	1.832	-0.00398	1.832	-0.00414
	1.82	-0.00359	1.831	-0.00399	1.831	-0.00418
	1.819	-0.00361	1.83	-0.00401	1.83	-0.00418
	1.818	-0.00359	1.829	-0.00399	1.829	-0.00417
	1.817	-0.00362	1.828	-0.00401	1.828	-0.00418
	1.816	-0.00362	1.827	-0.004	1.827	-0.00418
	1.815	-0.00363	1.826	-0.00401	1.826	-0.0042
	1.814	-0.00364	1.825	-0.004	1.825	-0.00417
	1.813	-0.00364	1.824	-0.00402	1.824	-0.00421
	1.812	-0.00365	1.823	-0.00402	1.823	-0.0042
	1.811	-0.00367	1.822	-0.00402	1.822	-0.00422
	1.81	-0.00366	1.821	-0.00403	1.821	-0.0042
	1.809	-0.00368	1.82	-0.00404	1.82	-0.00423
	1.808	-0.00368	1.819	-0.00404	1.819	-0.00423
	1.807	-0.00369	1.818	-0.00402	1.818	-0.0042
	1.806	-0.0037	1.817	-0.00406	1.817	-0.00422
	1.805	-0.00371	1.816	-0.00405	1.816	-0.00424
	1.804	-0.00371	1.815	-0.00406	1.815	-0.00424
	1.803	-0.00373	1.814	-0.00408	1.814	-0.00426
	1.802	-0.00372	1.813	-0.00408	1.813	-0.00426
	1.801	-0.00373	1.812	-0.00409	1.812	-0.00424
	1.8	-0.00375	1.811	-0.00409	1.811	-0.00428
	1.799	-0.00373	1.81	-0.00411	1.81	-0.00427
	1.798	-0.00377	1.809	-0.00411	1.809	-0.00426
	1.797	-0.00377	1.808	-0.00411	1.808	-0.00428
	1.796	-0.00377	1.807	-0.00413	1.807	-0.00427
	1.795	-0.00379	1.806	-0.00413	1.806	-0.0043
	1.794	-0.00378	1.805	-0.00415	1.805	-0.0043
	1.793	-0.0038	1.804	-0.00415	1.804	-0.0043
	1.792	-0.00382	1.803	-0.00416	1.803	-0.00431
	1.791	-0.0038	1.802	-0.00416	1.802	-0.00431
	1.79	-0.00383	1.801	-0.00419	1.801	-0.00432
	1.789	-0.00381	1.8	-0.00418	1.8	-0.00431
	1.788	-0.00384	1.799	-0.0042	1.799	-0.00433
	1.787	-0.00384	1.798	-0.00421	1.798	-0.00434
	1.786	-0.00386	1.797	-0.0042	1.797	-0.00433
	1.785	-0.00385	1.796	-0.0042	1.796	-0.00433
	1.784	-0.00387	1.795	-0.00423	1.795	-0.00435
	1.783	-0.00386	1.794	-0.00421	1.794	-0.00435
	1.782	-0.00388	1.793	-0.00423	1.793	-0.00436
	1.781	-0.00388	1.792	-0.00427	1.792	-0.00437
	1.78	-0.00392	1.791	-0.00422	1.791	-0.00437
	1.779	-0.0039	1.79	-0.00425	1.79	-0.00439
	1.778	-0.00391	1.789	-0.00425	1.789	-0.00436
	1.777	-0.00393	1.788	-0.00426	1.788	-0.00438
	1.776	-0.00392	1.787	-0.00427	1.787	-0.00439
	1.775	-0.00394	1.786	-0.00427	1.786	-0.00439
	1.774	-0.00395	1.785	-0.00428	1.785	-0.00441
	1.773	-0.00394	1.784	-0.00428	1.784	-0.0044
	1.772	-0.00396	1.783	-0.00429	1.783	-0.00441
	1.771	-0.00397	1.782	-0.00431	1.782	-0.00442
	1.77	-0.00399	1.781	-0.00431	1.781	-0.00442
	1.769	-0.00399	1.78	-0.00432	1.78	-0.00444
	1.768	-0.00399	1.779	-0.00432	1.779	-0.00443
	1.767	-0.00398	1.778	-0.0043	1.778	-0.00444
	1.766	-0.00402	1.777	-0.00433	1.777	-0.00445
	1.765	-0.00401	1.776	-0.00432	1.776	-0.00445
	1.764	-0.00403	1.775	-0.00433	1.775	-0.00445
	1.763	-0.00404	1.774	-0.00434	1.774	-0.00447
	1.762	-0.00406	1.773	-0.00433	1.773	-0.00446
	1.761	-0.00404	1.772	-0.00437	1.772	-0.00447
	1.76	-0.00407	1.771	-0.00433	1.771	-0.00447
	1.759	-0.00407	1.77	-0.00436	1.77	-0.00449
	1.758	-0.00408	1.769	-0.00436	1.769	-0.0045
	1.757	-0.00407	1.768	-0.00437	1.768	-0.00449
	1.756	-0.0041	1.767	-0.00434	1.767	-0.00448
	1.755	-0.00409	1.766	-0.00437	1.766	-0.00451
	1.754	-0.00413	1.765	-0.00437	1.765	-0.0045
	1.753	-0.00411	1.764	-0.00438	1.764	-0.00452
	1.752	-0.00412	1.763	-0.00438	1.763	-0.00453
	1.751	-0.00413	1.762	-0.00438	1.762	-0.00453
	1.75	-0.00417	1.761	-0.00439	1.761	-0.00453
	1.749	-0.00414	1.76	-0.00439	1.76	-0.00455
	1.748	-0.00416	1.759	-0.00439	1.759	-0.00454
	1.747	-0.00416	1.758	-0.00442	1.758	-0.00455
	1.746	-0.00419	1.757	-0.00441	1.757	-0.00457
	1.745	-0.00418	1.756	-0.00442	1.756	-0.00456
	1.744	-0.0042	1.755	-0.00442	1.755	-0.00458
	1.743	-0.00419	1.754	-0.00443	1.754	-0.00458
	1.742	-0.0042	1.753	-0.00443	1.753	-0.0046
	1.741	-0.00429	1.752	-0.00442	1.752	-0.00458
	1.74	-0.00421	1.751	-0.00443	1.751	-0.0046
	1.739	-0.00425	1.75	-0.00446	1.75	-0.00462
	1.738	-0.00425	1.749	-0.00443	1.749	-0.0046
	1.737	-0.00426	1.748	-0.00446	1.748	-0.0046
	1.736	-0.00426	1.747	-0.00445	1.747	-0.00463
	1.735	-0.00427	1.746	-0.00447	1.746	-0.00462
	1.734	-0.00429	1.745	-0.00446	1.745	-0.00465
	1.733	-0.00429	1.744	-0.00447	1.744	-0.00463
	1.732	-0.00429	1.743	-0.00448	1.743	-0.00464
	1.731	-0.00431	1.742	-0.00451	1.742	-0.00466
	1.73	-0.00431	1.741	-0.00454	1.741	-0.00474
	1.729	-0.00433	1.74	-0.0045	1.74	-0.00466
	1.728	-0.00434	1.739	-0.0045	1.739	-0.00468
	1.727	-0.00433	1.738	-0.0045	1.738	-0.00468
	1.726	-0.00436	1.737	-0.00451	1.737	-0.00468
	1.725	-0.00436	1.736	-0.00451	1.736	-0.0047
	1.724	-0.00437	1.735	-0.00452	1.735	-0.00469
	1.723	-0.00438	1.734	-0.00452	1.734	-0.00471
	1.722	-0.00438	1.733	-0.00452	1.733	-0.00471
	1.721	-0.00438	1.732	-0.00454	1.732	-0.00471
	1.72	-0.0044	1.731	-0.00452	1.731	-0.00472
	1.719	-0.0044	1.73	-0.00453	1.73	-0.00472
	1.718	-0.00443	1.729	-0.00455	1.729	-0.00474
	1.717	-0.00441	1.728	-0.00455	1.728	-0.00474
	1.716	-0.00441	1.727	-0.00456	1.727	-0.00476
	1.715	-0.00444	1.726	-0.00458	1.726	-0.00476
	1.714	-0.00444	1.725	-0.00455	1.725	-0.00475
	1.713	-0.00444	1.724	-0.00457	1.724	-0.00476
	1.712	-0.00446	1.723	-0.00458	1.723	-0.00478
	1.711	-0.00448	1.722	-0.00459	1.722	-0.00478
	1.71	-0.00448	1.721	-0.00458	1.721	-0.00478
	1.709	-0.00448	1.72	-0.0046	1.72	-0.00478
	1.708	-0.00448	1.719	-0.00458	1.719	-0.0048
	1.707	-0.00452	1.718	-0.00461	1.718	-0.00481
	1.706	-0.0045	1.717	-0.0046	1.717	-0.0048
	1.705	-0.00453	1.716	-0.0046	1.716	-0.0048
	1.704	-0.00453	1.715	-0.00461	1.715	-0.00482
	1.703	-0.00454	1.714	-0.00462	1.714	-0.00483
	1.702	-0.00456	1.713	-0.00463	1.713	-0.00482
	1.701	-0.00455	1.712	-0.00463	1.712	-0.00485
	1.7	-0.00456	1.711	-0.00462	1.711	-0.00485
	1.699	-0.00459	1.71	-0.00465	1.71	-0.00487
	1.698	-0.00457	1.709	-0.00464	1.709	-0.00486
	1.697	-0.00457	1.708	-0.00464	1.708	-0.00486
	1.696	-0.00461	1.707	-0.00467	1.707	-0.00487
	1.695	-0.0046	1.706	-0.00467	1.706	-0.00489
	1.694	-0.00462	1.705	-0.00468	1.705	-0.00489
	1.693	-0.00462	1.704	-0.00466	1.704	-0.00489
	1.692	-0.00463	1.703	-0.00469	1.703	-0.00491
	1.691	-0.00463	1.702	-0.00471	1.702	-0.00492
	1.69	-0.00465	1.701	-0.00469	1.701	-0.00491
	1.689	-0.00466	1.7	-0.00471	1.7	-0.00492
	1.688	-0.00465	1.699	-0.00472	1.699	-0.00493
	1.687	-0.00467	1.698	-0.00473	1.698	-0.00493
	1.686	-0.00469	1.697	-0.00474	1.697	-0.00495
	1.685	-0.00468	1.696	-0.00475	1.696	-0.00495
	1.684	-0.00469	1.695	-0.00475	1.695	-0.00495
	1.683	-0.0047	1.694	-0.00477	1.694	-0.00497
	1.682	-0.00472	1.693	-0.00477	1.693	-0.00495
	1.681	-0.00473	1.692	-0.00477	1.692	-0.00497
	1.68	-0.00471	1.691	-0.00479	1.691	-0.00497
	1.679	-0.00474	1.69	-0.00483	1.69	-0.00502
	1.678	-0.00474	1.689	-0.00481	1.689	-0.00499
	1.677	-0.00475	1.688	-0.0048	1.688	-0.005
	1.676	-0.00476	1.687	-0.00481	1.687	-0.005
	1.675	-0.00476	1.686	-0.00484	1.686	-0.00503
	1.674	-0.00478	1.685	-0.00485	1.685	-0.00502
	1.673	-0.00477	1.684	-0.00486	1.684	-0.00502
	1.672	-0.0048	1.683	-0.00487	1.683	-0.00503
	1.671	-0.00481	1.682	-0.00488	1.682	-0.00503
	1.67	-0.00481	1.681	-0.00489	1.681	-0.00507
	1.669	-0.00481	1.68	-0.0049	1.68	-0.00505
	1.668	-0.00482	1.679	-0.00489	1.679	-0.00507
	1.667	-0.00484	1.678	-0.00493	1.678	-0.00508
	1.666	-0.00484	1.677	-0.00492	1.677	-0.00509
	1.665	-0.00485	1.676	-0.00492	1.676	-0.00508
	1.664	-0.00482	1.675	-0.00493	1.675	-0.00508
	1.663	-0.00486	1.674	-0.00492	1.674	-0.00512
	1.662	-0.00487	1.673	-0.00494	1.673	-0.0051
	1.661	-0.00487	1.672	-0.00494	1.672	-0.0051
	1.66	-0.00489	1.671	-0.00495	1.671	-0.00513
	1.659	-0.00488	1.67	-0.00496	1.67	-0.00513
	1.658	-0.00491	1.669	-0.00496	1.669	-0.00512
	1.657	-0.00492	1.668	-0.00497	1.668	-0.00514
	1.656	-0.0049	1.667	-0.00499	1.667	-0.00515
	1.655	-0.00494	1.666	-0.00499	1.666	-0.00515
	1.654	-0.00494	1.665	-0.00499	1.665	-0.00518
	1.653	-0.00494	1.664	-0.00496	1.664	-0.00512
	1.652	-0.00495	1.663	-0.00498	1.663	-0.00516
	1.651	-0.00497	1.662	-0.00502	1.662	-0.00519
	1.65	-0.00497	1.661	-0.005	1.661	-0.00518
	1.649	-0.00496	1.66	-0.00503	1.66	-0.00519
	1.648	-0.00498	1.659	-0.00503	1.659	-0.00519
	1.647	-0.00499	1.658	-0.00504	1.658	-0.00521
	1.646	-0.00501	1.657	-0.00504	1.657	-0.00523
	1.645	-0.005	1.656	-0.00505	1.656	-0.00522
	1.644	-0.00501	1.655	-0.00505	1.655	-0.00523
	1.643	-0.00503	1.654	-0.00507	1.654	-0.00525
	1.642	-0.00502	1.653	-0.00504	1.653	-0.00523
	1.641	-0.00503	1.652	-0.00507	1.652	-0.00526
	1.64	-0.00504	1.651	-0.00507	1.651	-0.00525
	1.639	-0.00488	1.65	-0.00507	1.65	-0.00526
	1.638	-0.00505	1.649	-0.0051	1.649	-0.00527
	1.637	-0.00505	1.648	-0.00509	1.648	-0.00526
	1.636	-0.00506	1.647	-0.00508	1.647	-0.00528
	1.635	-0.00507	1.646	-0.00512	1.646	-0.00531
	1.634	-0.00508	1.645	-0.00508	1.645	-0.00529
	1.633	-0.0051	1.644	-0.00511	1.644	-0.00531
	1.632	-0.00511	1.643	-0.00511	1.643	-0.00529
	1.631	-0.00508	1.642	-0.00512	1.642	-0.00533
	1.63	-0.00514	1.641	-0.00512	1.641	-0.00534
	1.629	-0.00511	1.64	-0.00513	1.64	-0.00534
	1.628	-0.00513	1.639	-0.00493	1.639	-0.00512
	1.627	-0.00513	1.638	-0.0051	1.638	-0.00531
	1.626	-0.00516	1.637	-0.00513	1.637	-0.00533
	1.625	-0.00516	1.636	-0.00513	1.636	-0.00535
	1.624	-0.00516	1.635	-0.00516	1.635	-0.00537
	1.623	-0.00516	1.634	-0.00518	1.634	-0.00538
	1.622	-0.00518	1.633	-0.00515	1.633	-0.00539
	1.621	-0.00519	1.632	-0.00517	1.632	-0.0054
	1.62	-0.00518	1.631	-0.00517	1.631	-0.00537
	1.619	-0.00521	1.63	-0.0052	1.63	-0.00543
	1.618	-0.00522	1.629	-0.00519	1.629	-0.00541
	1.617	-0.00522	1.628	-0.0052	1.628	-0.00542
	1.616	-0.00521	1.627	-0.00521	1.627	-0.00544
	1.615	-0.00524	1.626	-0.00523	1.626	-0.00547
	1.614	-0.00527	1.625	-0.00522	1.625	-0.00545
	1.613	-0.00524	1.624	-0.00523	1.624	-0.00547
	1.612	-0.00524	1.623	-0.00523	1.623	-0.00546
	1.611	-0.00529	1.622	-0.00529	1.622	-0.00548
	1.61	-0.00528	1.621	-0.00523	1.621	-0.00549
	1.609	-0.00527	1.62	-0.00525	1.62	-0.0055
	1.608	-0.00529	1.619	-0.00527	1.619	-0.00551
	1.607	-0.00527	1.618	-0.00526	1.618	-0.00552
	1.606	-0.00532	1.617	-0.00529	1.617	-0.00552
	1.605	-0.0053	1.616	-0.0053	1.616	-0.00554
	1.604	-0.0053	1.615	-0.00529	1.615	-0.00554
	1.603	-0.00532	1.614	-0.00527	1.614	-0.00555
	1.602	-0.00533	1.613	-0.00528	1.613	-0.00552
	1.601	-0.00533	1.612	-0.00532	1.612	-0.00555
	1.6	-0.00536	1.611	-0.0053	1.611	-0.00557
	1.599	-0.00534	1.61	-0.00532	1.61	-0.00558
	1.598	-0.00535	1.609	-0.00531	1.609	-0.00558
	1.597	-0.00536	1.608	-0.00533	1.608	-0.00558
	1.596	-0.00538	1.607	-0.00533	1.607	-0.00558
	1.595	-0.00537	1.606	-0.00533	1.606	-0.0056
	1.594	-0.00538	1.605	-0.00533	1.605	-0.00559
	1.593	-0.0054	1.604	-0.00533	1.604	-0.0056
	1.592	-0.00539	1.603	-0.00536	1.603	-0.00559
	1.591	-0.00539	1.602	-0.00535	1.602	-0.00561
	1.59	-0.00542	1.601	-0.00535	1.601	-0.0056
	1.589	-0.00541	1.6	-0.00537	1.6	-0.00562
	1.588	-0.00544	1.599	-0.00537	1.599	-0.00562
	1.587	-0.00542	1.598	-0.00537	1.598	-0.00563
	1.586	-0.00544	1.597	-0.00538	1.597	-0.00561
	1.585	-0.00544	1.596	-0.00538	1.596	-0.00563
	1.584	-0.00545	1.595	-0.00539	1.595	-0.00564
	1.583	-0.00544	1.594	-0.00539	1.594	-0.00564
	1.582	-0.00548	1.593	-0.0054	1.593	-0.00564
	1.581	-0.00545	1.592	-0.00538	1.592	-0.00564
	1.58	-0.00548	1.591	-0.00542	1.591	-0.00565
	1.579	-0.00548	1.59	-0.00543	1.59	-0.00568
	1.578	-0.00549	1.589	-0.00541	1.589	-0.00566
	1.577	-0.00548	1.588	-0.00544	1.588	-0.00569
	1.576	-0.00549	1.587	-0.00545	1.587	-0.0057
	1.575	-0.00552	1.586	-0.00545	1.586	-0.00569
	1.574	-0.00551	1.585	-0.00546	1.585	-0.00571
	1.573	-0.00551	1.584	-0.00545	1.584	-0.00569
	1.572	-0.00551	1.583	-0.00549	1.583	-0.0057
	1.571	-0.00552	1.582	-0.00549	1.582	-0.00573
	1.57	-0.00554	1.581	-0.00549	1.581	-0.00571
	1.569	-0.00554	1.58	-0.00551	1.58	-0.00573
	1.568	-0.00554	1.579	-0.00549	1.579	-0.00573
	1.567	-0.00555	1.578	-0.00553	1.578	-0.00572
	1.566	-0.00557	1.577	-0.00554	1.577	-0.00576
	1.565	-0.00554	1.576	-0.00553	1.576	-0.00576
	1.564	-0.0056	1.575	-0.00557	1.575	-0.00576
	1.563	-0.00557	1.574	-0.00557	1.574	-0.00579
	1.562	-0.00556	1.573	-0.00557	1.573	-0.00576
	1.561	-0.00557	1.572	-0.00559	1.572	-0.00578
	1.56	-0.00559	1.571	-0.00559	1.571	-0.0058
	1.559	-0.00558	1.57	-0.00562	1.57	-0.0058
	1.558	-0.00561	1.569	-0.00564	1.569	-0.0058
	1.557	-0.00561	1.568	-0.00561	1.568	-0.00579
	1.556	-0.00562	1.567	-0.00565	1.567	-0.00581
	1.555	-0.00561	1.566	-0.00564	1.566	-0.00584
	1.554	-0.00563	1.565	-0.00566	1.565	-0.00581
	1.553	-0.00564	1.564	-0.00569	1.564	-0.00583
	1.552	-0.00564	1.563	-0.00569	1.563	-0.00584
	1.551	-0.00564	1.562	-0.00567	1.562	-0.00581
	1.55	-0.00566	1.561	-0.00571	1.561	-0.00585
	1.549	-0.00568	1.56	-0.00571	1.56	-0.00586
	1.548	-0.00566	1.559	-0.0057	1.559	-0.00586
	1.547	-0.00566	1.558	-0.00575	1.558	-0.00589
	1.546	-0.00568	1.557	-0.00572	1.557	-0.00587
	1.545	-0.00569	1.556	-0.00573	1.556	-0.00589
	1.544	-0.00568	1.555	-0.00574	1.555	-0.00588
	1.543	-0.00568	1.554	-0.00575	1.554	-0.0059
	1.542	-0.00571	1.553	-0.00577	1.553	-0.00593
	1.541	-0.0057	1.552	-0.00576	1.552	-0.00589
	1.54	-0.0057	1.551	-0.00577	1.551	-0.00592
	1.539	-0.00571	1.55	-0.00578	1.55	-0.00593
	1.538	-0.00571	1.549	-0.00578	1.549	-0.00594
	1.537	-0.00572	1.548	-0.00579	1.548	-0.00594
	1.536	-0.00579	1.547	-0.00579	1.547	-0.00595
	1.535	-0.00574	1.546	-0.0058	1.546	-0.00594
	1.534	-0.00573	1.545	-0.00582	1.545	-0.00597
	1.533	-0.00575	1.544	-0.0058	1.544	-0.00595
	1.532	-0.00576	1.543	-0.00581	1.543	-0.00595
	1.531	-0.00576	1.542	-0.00585	1.542	-0.006
	1.53	-0.00576	1.541	-0.0058	1.541	-0.00599
	1.529	-0.00576	1.54	-0.00583	1.54	-0.00599
	1.528	-0.00577	1.539	-0.00584	1.539	-0.00599
	1.527	-0.00577	1.538	-0.00585	1.538	-0.00601
	1.526	-0.00577	1.537	-0.00587	1.537	-0.00601
	1.525	-0.00577	1.536	-0.00594	1.536	-0.0061
	1.524	-0.00578	1.535	-0.00589	1.535	-0.00604
	1.523	-0.00579	1.534	-0.0059	1.534	-0.00605
	1.522	-0.00579	1.533	-0.00588	1.533	-0.00603
	1.521	-0.00579	1.532	-0.0059	1.532	-0.00604
	1.52	-0.00581	1.531	-0.00589	1.531	-0.00604
	1.519	-0.00579	1.53	-0.00591	1.53	-0.00606
	1.518	-0.00582	1.529	-0.00592	1.529	-0.00605
	1.517	-0.00582	1.528	-0.00592	1.528	-0.00607
	1.516	-0.00583	1.527	-0.00593	1.527	-0.00607
	1.515	-0.00581	1.526	-0.00594	1.526	-0.0061
	1.514	-0.00584	1.525	-0.00592	1.525	-0.00607
	1.513	-0.00584	1.524	-0.00593	1.524	-0.0061
	1.512	-0.00583	1.523	-0.00593	1.523	-0.0061
	1.511	-0.00581	1.522	-0.00596	1.522	-0.00611
	1.51	-0.00584	1.521	-0.00598	1.521	-0.00611
	1.509	-0.00583	1.52	-0.00596	1.52	-0.00613
	1.508	-0.00586	1.519	-0.00594	1.519	-0.00611
	1.507	-0.00586	1.518	-0.00599	1.518	-0.00614
	1.506	-0.00586	1.517	-0.00598	1.517	-0.00615
	1.505	-0.00587	1.516	-0.00599	1.516	-0.00614
	1.504	-0.00587	1.515	-0.00597	1.515	-0.00614
	1.503	-0.00588	1.514	-0.006	1.514	-0.00616
	1.502	-0.00589	1.513	-0.006	1.513	-0.00615
	1.501	-0.00588	1.512	-0.00601	1.512	-0.00615
	1.5	-0.00588	1.511	-0.00597	1.511	-0.00613
	1.499	-0.0059	1.51	-0.00604	1.51	-0.00619
	1.498	-0.00591	1.509	-0.006	1.509	-0.00617
	1.497	-0.00591	1.508	-0.00599	1.508	-0.00617
	1.496	-0.00591	1.507	-0.00602	1.507	-0.0062
	1.495	-0.00592	1.506	-0.00603	1.506	-0.00622
	1.494	-0.00593	1.505	-0.00605	1.505	-0.00621
	1.493	-0.00592	1.504	-0.00605	1.504	-0.00621
	1.492	-0.00593	1.503	-0.00604	1.503	-0.00621
	1.491	-0.00593	1.502	-0.00604	1.502	-0.00623
	1.49	-0.00594	1.501	-0.00604	1.501	-0.00623
	1.489	-0.00593	1.5	-0.00605	1.5	-0.00622
	1.488	-0.00594	1.499	-0.00608	1.499	-0.00624
	1.487	-0.00595	1.498	-0.00607	1.498	-0.00627
	1.486	-0.00596	1.497	-0.00608	1.497	-0.00625
	1.485	-0.00597	1.496	-0.00607	1.496	-0.00627
	1.484	-0.00596	1.495	-0.00608	1.495	-0.00628
	1.483	-0.00595	1.494	-0.00609	1.494	-0.00627
	1.482	-0.00598	1.493	-0.00608	1.493	-0.0063
	1.481	-0.00598	1.492	-0.00607	1.492	-0.00629
	1.48	-0.00597	1.491	-0.00609	1.491	-0.0063
	1.479	-0.00596	1.49	-0.00608	1.49	-0.00629
	1.478	-0.006	1.489	-0.00611	1.489	-0.00632
	1.477	-0.006	1.488	-0.00612	1.488	-0.0063
	1.476	-0.00599	1.487	-0.00607	1.487	-0.0063
	1.475	-0.006	1.486	-0.00614	1.486	-0.00633
	1.474	-0.00601	1.485	-0.00611	1.485	-0.00636
	1.473	-0.006	1.484	-0.00613	1.484	-0.00633
	1.472	-0.00602	1.483	-0.00613	1.483	-0.00634
	1.471	-0.00602	1.482	-0.00614	1.482	-0.00636
	1.47	-0.00604	1.481	-0.00614	1.481	-0.00635
	1.469	-0.00603	1.48	-0.00614	1.48	-0.00635
	1.468	-0.00601	1.479	-0.00614	1.479	-0.00636
	1.467	-0.00603	1.478	-0.00616	1.478	-0.00638
	1.466	-0.00603	1.477	-0.00616	1.477	-0.00638
	1.465	-0.00603	1.476	-0.00618	1.476	-0.00638
	1.464	-0.00603	1.475	-0.00615	1.475	-0.00638
	1.463	-0.00605	1.474	-0.0062	1.474	-0.00639
	1.462	-0.00606	1.473	-0.00621	1.473	-0.00641
	1.461	-0.00606	1.472	-0.0062	1.472	-0.00642
	1.46	-0.00604	1.471	-0.00621	1.471	-0.0064
	1.459	-0.00603	1.47	-0.00619	1.47	-0.00643
	1.458	-0.00606	1.469	-0.00622	1.469	-0.00642
	1.457	-0.00607	1.468	-0.00623	1.468	-0.00644
	1.456	-0.00607	1.467	-0.00623	1.467	-0.00642
	1.455	-0.00605	1.466	-0.00626	1.466	-0.00646
	1.454	-0.00608	1.465	-0.00625	1.465	-0.00646
	1.453	-0.00606	1.464	-0.00627	1.464	-0.00644
	1.452	-0.00608	1.463	-0.00627	1.463	-0.00646
	1.451	-0.00608	1.462	-0.00629	1.462	-0.00649
	1.45	-0.00611	1.461	-0.00629	1.461	-0.00646
	1.449	-0.00609	1.46	-0.00628	1.46	-0.00644
	1.448	-0.0061	1.459	-0.00628	1.459	-0.00648
	1.447	-0.0061	1.458	-0.00632	1.458	-0.00649
	1.446	-0.00613	1.457	-0.00633	1.457	-0.0065
	1.445	-0.00609	1.456	-0.00634	1.456	-0.00647
	1.444	-0.00611	1.455	-0.00635	1.455	-0.0065
	1.443	-0.0061	1.454	-0.00637	1.454	-0.00653
	1.442	-0.00611	1.453	-0.00637	1.453	-0.00651
	1.441	-0.00613	1.452	-0.00639	1.452	-0.00652
	1.44	-0.00612	1.451	-0.00638	1.451	-0.00655
	1.439	-0.00612	1.45	-0.0064	1.45	-0.00651
	1.438	-0.00613	1.449	-0.00643	1.449	-0.00655
	1.437	-0.00613	1.448	-0.00642	1.448	-0.00655
	1.436	-0.00613	1.447	-0.00643	1.447	-0.00656
	1.435	-0.00614	1.446	-0.00648	1.446	-0.00657
	1.434	-0.00615	1.445	-0.00644	1.445	-0.00657
	1.433	-0.00615	1.444	-0.00648	1.444	-0.00658
	1.432	-0.00614	1.443	-0.00647	1.443	-0.00656
	1.431	-0.00614	1.442	-0.00648	1.442	-0.00658
	1.43	-0.00616	1.441	-0.00649	1.441	-0.0066
	1.429	-0.00614	1.44	-0.00649	1.44	-0.00658
	1.428	-0.00616	1.439	-0.00652	1.439	-0.0066
	1.427	-0.00616	1.438	-0.00654	1.438	-0.00661
	1.426	-0.00615	1.437	-0.00649	1.437	-0.00661
	1.425	-0.00618	1.436	-0.00653	1.436	-0.00662
	1.424	-0.00616	1.435	-0.00654	1.435	-0.00663
	1.423	-0.00616	1.434	-0.00656	1.434	-0.00666
	1.422	-0.00618	1.433	-0.00656	1.433	-0.00663
	1.421	-0.00618	1.432	-0.00655	1.432	-0.00664
	1.42	-0.00617	1.431	-0.00656	1.431	-0.00665
	1.419	-0.00619	1.43	-0.00658	1.43	-0.00666
	1.418	-0.00617	1.429	-0.00657	1.429	-0.00663
	1.417	-0.0062	1.428	-0.0066	1.428	-0.00667
	1.416	-0.00619	1.427	-0.00659	1.427	-0.00668
	1.415	-0.00618	1.426	-0.0066	1.426	-0.00668
	1.414	-0.0062	1.425	-0.0066	1.425	-0.00669
	1.413	-0.00621	1.424	-0.00661	1.424	-0.00667
	1.412	-0.00616	1.423	-0.00661	1.423	-0.00669
	1.411	-0.00621	1.422	-0.00663	1.422	-0.0067
	1.41	-0.00621	1.421	-0.00662	1.421	-0.00671
	1.409	-0.00621	1.42	-0.00665	1.42	-0.0067
	1.408	-0.00618	1.419	-0.00661	1.419	-0.00672
	1.407	-0.00618	1.418	-0.00665	1.418	-0.00674
	1.406	-0.00622	1.417	-0.00663	1.417	-0.00673
	1.405	-0.00618	1.416	-0.00666	1.416	-0.00672
	1.404	-0.00623	1.415	-0.00663	1.415	-0.00673
	1.403	-0.00622	1.414	-0.00668	1.414	-0.00676
	1.402	-0.00623	1.413	-0.00662	1.413	-0.00674
	1.401	-0.00623	1.412	-0.00667	1.412	-0.00674
	1.4	-0.00623	1.411	-0.00665	1.411	-0.00677
	1.399	-0.00622	1.41	-0.00667	1.41	-0.00676
	1.398	-0.00624	1.409	-0.00669	1.409	-0.00678
	1.397	-0.00623	1.408	-0.00664	1.408	-0.00672
	1.396	-0.00625	1.407	-0.00668	1.407	-0.00677
	1.395	-0.00624	1.406	-0.00669	1.406	-0.0068
	1.394	-0.00626	1.405	-0.0067	1.405	-0.00679
	1.393	-0.00625	1.404	-0.00665	1.404	-0.00677
	1.392	-0.00625	1.403	-0.00669	1.403	-0.00681
	1.391	-0.00625	1.402	-0.00671	1.402	-0.00681
	1.39	-0.00628	1.401	-0.00672	1.401	-0.0068
	1.389	-0.00625	1.4	-0.0067	1.4	-0.00681
	1.388	-0.00625	1.399	-0.00671	1.399	-0.00682
	1.387	-0.00626	1.398	-0.00672	1.398	-0.00683
	1.386	-0.00627	1.397	-0.00672	1.397	-0.00684
	1.385	-0.00627	1.396	-0.00674	1.396	-0.00684
	1.384	-0.00628	1.395	-0.00675	1.395	-0.00685
	1.383	-0.00628	1.394	-0.00674	1.394	-0.00686
	1.382	-0.00628	1.393	-0.00674	1.393	-0.00687
	1.381	-0.00628	1.392	-0.00676	1.392	-0.00685
	1.38	-0.00629	1.391	-0.00673	1.391	-0.00685
	1.379	-0.00627	1.39	-0.00676	1.39	-0.00689
	1.378	-0.0063	1.389	-0.00677	1.389	-0.00686
	1.377	-0.0063	1.388	-0.00676	1.388	-0.00691
	1.376	-0.00631	1.387	-0.00678	1.387	-0.0069
	1.375	-0.0063	1.386	-0.00677	1.386	-0.0069
	1.374	-0.0063	1.385	-0.00678	1.385	-0.00691
	1.373	-0.00631	1.384	-0.00679	1.384	-0.00691
	1.372	-0.00631	1.383	-0.00678	1.383	-0.00691
	1.371	-0.00631	1.382	-0.00682	1.382	-0.00696
	1.37	-0.00632	1.381	-0.0068	1.381	-0.00691
	1.369	-0.00632	1.38	-0.0068	1.38	-0.00694
	1.368	-0.00631	1.379	-0.0068	1.379	-0.00695
	1.367	-0.00631	1.378	-0.00682	1.378	-0.00693
	1.366	-0.00635	1.377	-0.00682	1.377	-0.00696
	1.365	-0.00633	1.376	-0.00682	1.376	-0.00695
	1.364	-0.00634	1.375	-0.00682	1.375	-0.00696
	1.363	-0.00634	1.374	-0.00686	1.374	-0.00696
	1.362	-0.00633	1.373	-0.00682	1.373	-0.00696
	1.361	-0.00634	1.372	-0.00688	1.372	-0.00699
	1.36	-0.00633	1.371	-0.00685	1.371	-0.00697
	1.359	-0.00635	1.37	-0.00688	1.37	-0.00701
	1.358	-0.00638	1.369	-0.00687	1.369	-0.00699
	1.357	-0.00631	1.368	-0.00687	1.368	-0.007
	1.356	-0.00635	1.367	-0.00689	1.367	-0.007
	1.355	-0.00635	1.366	-0.00686	1.366	-0.00703
	1.354	-0.00637	1.365	-0.00687	1.365	-0.007
	1.353	-0.00638	1.364	-0.0069	1.364	-0.00702
	1.352	-0.00635	1.363	-0.0069	1.363	-0.00703
	1.351	-0.00636	1.362	-0.00687	1.362	-0.00703
	1.35	-0.00641	1.361	-0.0069	1.361	-0.00706
	1.349	-0.00637	1.36	-0.0069	1.36	-0.00703
	1.348	-0.00638	1.359	-0.00691	1.359	-0.00701
	1.347	-0.00639	1.358	-0.00692	1.358	-0.00708
	1.346	-0.00641	1.357	-0.00688	1.357	-0.00702
	1.345	-0.00639	1.356	-0.00692	1.356	-0.00706
	1.344	-0.00641	1.355	-0.00693	1.355	-0.00708
	1.343	-0.00641	1.354	-0.00694	1.354	-0.00709
	1.342	-0.00641	1.353	-0.00695	1.353	-0.00709
	1.341	-0.00639	1.352	-0.00696	1.352	-0.00708
	1.34	-0.00644	1.351	-0.00696	1.351	-0.00709
	1.339	-0.00641	1.35	-0.00698	1.35	-0.0071
	1.338	-0.00643	1.349	-0.00698	1.349	-0.00711
	1.337	-0.00643	1.348	-0.00699	1.348	-0.00711
	1.336	-0.00641	1.347	-0.007	1.347	-0.00711
	1.335	-0.00644	1.346	-0.00701	1.346	-0.00712
	1.334	-0.00646	1.345	-0.00705	1.345	-0.00714
	1.333	-0.00643	1.344	-0.00705	1.344	-0.00715
	1.332	-0.00652	1.343	-0.00705	1.343	-0.00713
	1.331	-0.00648	1.342	-0.00705	1.342	-0.00714
	1.33	-0.00647	1.341	-0.00708	1.341	-0.00716
	1.329	-0.00648	1.34	-0.00708	1.34	-0.00714
	1.328	-0.00646	1.339	-0.00709	1.339	-0.00715
	1.327	-0.00646	1.338	-0.00712	1.338	-0.00718
	1.326	-0.00648	1.337	-0.00713	1.337	-0.00715
	1.325	-0.00647	1.336	-0.00712	1.336	-0.0072
	1.324	-0.00648	1.335	-0.00713	1.335	-0.00719
	1.323	-0.00648	1.334	-0.00715	1.334	-0.0072
	1.322	-0.00649	1.333	-0.00717	1.333	-0.00717
	1.321	-0.0065	1.332	-0.00725	1.332	-0.0073
	1.32	-0.0065	1.331	-0.00725	1.331	-0.00725
	1.319	-0.0065	1.33	-0.00722	1.33	-0.00721
	1.318	-0.00652	1.329	-0.00723	1.329	-0.00726
	1.317	-0.00651	1.328	-0.00723	1.328	-0.00722
	1.316	-0.00652	1.327	-0.00724	1.327	-0.00723
	1.315	-0.0065	1.326	-0.00726	1.326	-0.00726
	1.314	-0.00654	1.325	-0.00726	1.325	-0.00724
	1.313	-0.00653	1.324	-0.00728	1.324	-0.00725
	1.312	-0.00653	1.323	-0.00728	1.323	-0.00726
	1.311	-0.00653	1.322	-0.0073	1.322	-0.00725
	1.31	-0.00654	1.321	-0.00731	1.321	-0.00727
	1.309	-0.00654	1.32	-0.0073	1.32	-0.00728
	1.308	-0.00655	1.319	-0.00733	1.319	-0.00731
	1.307	-0.00655	1.318	-0.00735	1.318	-0.0073
	1.306	-0.00652	1.317	-0.00733	1.317	-0.00727
	1.305	-0.00655	1.316	-0.00736	1.316	-0.00732
	1.304	-0.00656	1.315	-0.00739	1.315	-0.0073
	1.303	-0.00657	1.314	-0.00736	1.314	-0.00731
	1.302	-0.00658	1.313	-0.00738	1.313	-0.00733
	1.301	-0.00657	1.312	-0.00737	1.312	-0.00733
	1.3	-0.00657	1.311	-0.00737	1.311	-0.00732
	1.299	-0.00659	1.31	-0.00741	1.31	-0.00736
	1.298	-0.00658	1.309	-0.00739	1.309	-0.00734
	1.297	-0.00661	1.308	-0.0074	1.308	-0.00735
	1.296	-0.0066	1.307	-0.00742	1.307	-0.00737
	1.295	-0.0066	1.306	-0.00738	1.306	-0.0073
	1.294	-0.00661	1.305	-0.00743	1.305	-0.00738
	1.293	-0.00663	1.304	-0.00743	1.304	-0.00737
	1.292	-0.00661	1.303	-0.00744	1.303	-0.00738
	1.291	-0.0066	1.302	-0.00746	1.302	-0.00739
	1.29	-0.00666	1.301	-0.00745	1.301	-0.00738
	1.289	-0.00663	1.3	-0.00746	1.3	-0.0074
	1.288	-0.00663	1.299	-0.00747	1.299	-0.0074
	1.287	-0.00664	1.298	-0.00749	1.298	-0.00744
	1.286	-0.00664	1.297	-0.00749	1.297	-0.00743
	1.285	-0.00666	1.296	-0.00748	1.296	-0.00745
	1.284	-0.00666	1.295	-0.00749	1.295	-0.00743
	1.283	-0.00666	1.294	-0.00754	1.294	-0.00744
	1.282	-0.00667	1.293	-0.00752	1.293	-0.00746
	1.281	-0.00668	1.292	-0.00752	1.292	-0.00747
	1.28	-0.00668	1.291	-0.00751	1.291	-0.00748
	1.279	-0.00669	1.29	-0.00753	1.29	-0.00747
	1.278	-0.00673	1.289	-0.00756	1.289	-0.00749
	1.277	-0.00667	1.288	-0.00754	1.288	-0.00746
	1.276	-0.00672	1.287	-0.00757	1.287	-0.00751
	1.275	-0.00671	1.286	-0.00758	1.286	-0.00749
	1.274	-0.00673	1.285	-0.00757	1.285	-0.00751
	1.273	-0.00674	1.284	-0.00759	1.284	-0.00751
	1.272	-0.00671	1.283	-0.00759	1.283	-0.00752
	1.271	-0.00672	1.282	-0.0076	1.282	-0.00754
	1.27	-0.00676	1.281	-0.00762	1.281	-0.00755
	1.269	-0.00671	1.28	-0.00766	1.28	-0.00757
	1.268	-0.00677	1.279	-0.00759	1.279	-0.00754
	1.267	-0.00677	1.278	-0.00763	1.278	-0.00758
	1.266	-0.00677	1.277	-0.00765	1.277	-0.00757
	1.265	-0.00677	1.276	-0.00766	1.276	-0.00758
	1.264	-0.00678	1.275	-0.00767	1.275	-0.00758
	1.263	-0.00677	1.274	-0.00766	1.274	-0.00761
	1.262	-0.0068	1.273	-0.0077	1.273	-0.0076
	1.261	-0.00678	1.272	-0.00767	1.272	-0.0076
	1.26	-0.00682	1.271	-0.00768	1.271	-0.0076
	1.259	-0.0068	1.27	-0.00769	1.27	-0.00765
	1.258	-0.00682	1.269	-0.00771	1.269	-0.00763
	1.257	-0.00683	1.268	-0.00775	1.268	-0.00767
	1.256	-0.00685	1.267	-0.00774	1.267	-0.00767
	1.255	-0.00679	1.266	-0.00776	1.266	-0.00766
	1.254	-0.00687	1.265	-0.00776	1.265	-0.00766
	1.253	-0.00683	1.264	-0.00775	1.264	-0.00766
	1.252	-0.00688	1.263	-0.00778	1.263	-0.00768
	1.251	-0.00686	1.262	-0.0078	1.262	-0.00772
	1.25	-0.00687	1.261	-0.00779	1.261	-0.00769
	1.249	-0.00688	1.26	-0.00782	1.26	-0.0077
	1.248	-0.00691	1.259	-0.00782	1.259	-0.00772
	1.247	-0.0069	1.258	-0.00783	1.258	-0.00773
	1.246	-0.00692	1.257	-0.00785	1.257	-0.00774
	1.245	-0.00689	1.256	-0.00782	1.256	-0.00776
	1.244	-0.00693	1.255	-0.00784	1.255	-0.0077
	1.243	-0.00693	1.254	-0.00786	1.254	-0.00776
	1.242	-0.00697	1.253	-0.00789	1.253	-0.00775
	1.241	-0.00692	1.252	-0.00789	1.252	-0.00777
	1.24	-0.00696	1.251	-0.00791	1.251	-0.00779
	1.239	-0.00698	1.25	-0.00792	1.25	-0.00782
	1.238	-0.00699	1.249	-0.00792	1.249	-0.00781
	1.237	-0.00698	1.248	-0.00795	1.248	-0.00782
	1.236	-0.00699	1.247	-0.00795	1.247	-0.00782
	1.235	-0.007	1.246	-0.00798	1.246	-0.00785
	1.234	-0.00702	1.245	-0.00798	1.245	-0.00784
	1.233	-0.00701	1.244	-0.00798	1.244	-0.00786
	1.232	-0.00704	1.243	-0.00802	1.243	-0.00787
	1.231	-0.00703	1.242	-0.00806	1.242	-0.00791
	1.23	-0.00705	1.241	-0.00808	1.241	-0.0079
	1.229	-0.00681	1.24	-0.00803	1.24	-0.0079
	1.228	-0.00704	1.239	-0.00807	1.239	-0.00791
	1.227	-0.00705	1.238	-0.00809	1.238	-0.00792
	1.226	-0.00705	1.237	-0.00809	1.237	-0.00792
	1.225	-0.00708	1.236	-0.00812	1.236	-0.00793
	1.224	-0.00708	1.235	-0.00814	1.235	-0.00796
	1.223	-0.00708	1.234	-0.00815	1.234	-0.00795
	1.222	-0.00713	1.233	-0.00815	1.233	-0.00797
	1.221	-0.00711	1.232	-0.00817	1.232	-0.00798
	1.22	-0.00712	1.231	-0.00822	1.231	-0.00799
	1.219	-0.00714	1.23	-0.00819	1.23	-0.00801
	1.218	-0.00715	1.229	-0.008	1.229	-0.00773
	1.217	-0.00717	1.228	-0.00819	1.228	-0.00799
	1.216	-0.00718	1.227	-0.00824	1.227	-0.00802
	1.215	-0.00718	1.226	-0.00825	1.226	-0.00803
	1.214	-0.0072	1.225	-0.00829	1.225	-0.00806
	1.213	-0.00718	1.224	-0.00832	1.224	-0.00806
	1.212	-0.00723	1.223	-0.00831	1.223	-0.00809
	1.211	-0.00722	1.222	-0.00838	1.222	-0.00811
	1.21	-0.00724	1.221	-0.00836	1.221	-0.00809
	1.209	-0.00722	1.22	-0.00838	1.22	-0.00813
	1.208	-0.00723	1.219	-0.00841	1.219	-0.00815
	1.207	-0.00725	1.218	-0.00843	1.218	-0.00813
	1.206	-0.00728	1.217	-0.00845	1.217	-0.00815
	1.205	-0.00727	1.216	-0.00848	1.216	-0.00821
	1.204	-0.00727	1.215	-0.00849	1.215	-0.00817
	1.203	-0.00731	1.214	-0.00852	1.214	-0.00823
	1.202	-0.0073	1.213	-0.00853	1.213	-0.00821
	1.201	-0.0073	1.212	-0.00855	1.212	-0.00821
	1.2	-0.00734	1.211	-0.00856	1.211	-0.00824
	1.199	-0.00733	1.21	-0.00861	1.21	-0.00827
	1.198	-0.00735	1.209	-0.0086	1.209	-0.00827
	1.197	-0.00734	1.208	-0.0086	1.208	-0.00826
	1.196	-0.00737	1.207	-0.00866	1.207	-0.00831
	1.195	-0.00739	1.206	-0.00868	1.206	-0.00831
	1.194	-0.00737	1.205	-0.00868	1.205	-0.00832
	1.193	-0.00741	1.204	-0.00868	1.204	-0.00832
	1.192	-0.00741	1.203	-0.00869	1.203	-0.00832
	1.191	-0.00742	1.202	-0.00872	1.202	-0.00834
	1.19	-0.00745	1.201	-0.00873	1.201	-0.00839
	1.189	-0.00744	1.2	-0.00874	1.2	-0.00839
	1.188	-0.00746	1.199	-0.00879	1.199	-0.0084
	1.187	-0.00746	1.198	-0.0088	1.198	-0.00846
	1.186	-0.00747	1.197	-0.00881	1.197	-0.00843
	1.185	-0.00751	1.196	-0.00883	1.196	-0.00846
	1.184	-0.00749	1.195	-0.00885	1.195	-0.00845
	1.183	-0.0075	1.194	-0.00884	1.194	-0.00849
	1.182	-0.00754	1.193	-0.00886	1.193	-0.00849
	1.181	-0.00751	1.192	-0.00888	1.192	-0.00855
	1.18	-0.00756	1.191	-0.0089	1.191	-0.00853
	1.179	-0.00755	1.19	-0.00894	1.19	-0.00857
	1.178	-0.00759	1.189	-0.00892	1.189	-0.00855
	1.177	-0.00759	1.188	-0.00896	1.188	-0.00859
	1.176	-0.00758	1.187	-0.00896	1.187	-0.00862
	1.175	-0.00761	1.186	-0.00897	1.186	-0.00862
	1.174	-0.00763	1.185	-0.00898	1.185	-0.00864
	1.173	-0.00761	1.184	-0.009	1.184	-0.00865
	1.172	-0.00763	1.183	-0.00903	1.183	-0.00868
	1.171	-0.00766	1.182	-0.00903	1.182	-0.0087
	1.17	-0.00766	1.181	-0.00903	1.181	-0.00869
	1.169	-0.00766	1.18	-0.00906	1.18	-0.00874
	1.168	-0.00767	1.179	-0.00907	1.179	-0.00874
	1.167	-0.0077	1.178	-0.00912	1.178	-0.00878
	1.166	-0.00771	1.177	-0.00912	1.177	-0.00881
	1.165	-0.00773	1.176	-0.00913	1.176	-0.00879
	1.164	-0.00772	1.175	-0.00913	1.175	-0.00878
	1.163	-0.00775	1.174	-0.00915	1.174	-0.00886
	1.162	-0.00774	1.173	-0.00915	1.173	-0.00884
	1.161	-0.00779	1.172	-0.00915	1.172	-0.00889
	1.16	-0.00776	1.171	-0.00917	1.171	-0.00889
	1.159	-0.0078	1.17	-0.00918	1.17	-0.00894
	1.158	-0.00781	1.169	-0.0092	1.169	-0.00892
	1.157	-0.00783	1.168	-0.00922	1.168	-0.00894
	1.156	-0.00781	1.167	-0.00923	1.167	-0.00895
	1.155	-0.00783	1.166	-0.00925	1.166	-0.00901
	1.154	-0.00785	1.165	-0.00926	1.165	-0.00905
	1.153	-0.00786	1.164	-0.00926	1.164	-0.00904
	1.152	-0.00785	1.163	-0.00929	1.163	-0.00903
	1.151	-0.00787	1.162	-0.00929	1.162	-0.00909
	1.15	-0.00791	1.161	-0.00932	1.161	-0.0091
	1.149	-0.00792	1.16	-0.0093	1.16	-0.00912
	1.148	-0.00793	1.159	-0.00933	1.159	-0.00912
	1.147	-0.00792	1.158	-0.00932	1.158	-0.00918
	1.146	-0.00794	1.157	-0.00933	1.157	-0.00915
	1.145	-0.00799	1.156	-0.00936	1.156	-0.00921
	1.144	-0.00797	1.155	-0.00935	1.155	-0.00921
	1.143	-0.00796	1.154	-0.00938	1.154	-0.00925
	1.142	-0.00801	1.153	-0.00938	1.153	-0.00926
	1.141	-0.008	1.152	-0.00931	1.152	-0.00925
	1.14	-0.00805	1.151	-0.00938	1.151	-0.00928
	1.139	-0.00805	1.15	-0.0094	1.15	-0.00936
	1.138	-0.00806	1.149	-0.00941	1.149	-0.00934
	1.137	-0.00807	1.148	-0.00941	1.148	-0.00937
	1.136	-0.00808	1.147	-0.00942	1.147	-0.0094
	1.135	-0.00809	1.146	-0.00944	1.146	-0.00941
	1.134	-0.00809	1.145	-0.00947	1.145	-0.00943
	1.133	-0.00813	1.144	-0.00941	1.144	-0.00944
	1.132	-0.00812	1.143	-0.0095	1.143	-0.00951
	1.131	-0.00815	1.142	-0.00948	1.142	-0.0095
	1.13	-0.00816	1.141	-0.00945	1.141	-0.00951
	1.129	-0.00818	1.14	-0.00952	1.14	-0.00956
	1.128	-0.00816	1.139	-0.00948	1.139	-0.0096
	1.127	-0.00829	1.138	-0.0095	1.138	-0.00957
	1.126	-0.00826	1.137	-0.00952	1.137	-0.00964
	1.125	-0.00823	1.136	-0.00951	1.136	-0.00962
	1.124	-0.00825	1.135	-0.00951	1.135	-0.00965
	1.123	-0.00825	1.134	-0.00953	1.134	-0.0097
	1.122	-0.00828	1.133	-0.00952	1.133	-0.00971
	1.121	-0.00829	1.132	-0.00955	1.132	-0.00972
	1.12	-0.0083	1.131	-0.00955	1.131	-0.00978
	1.119	-0.0083	1.13	-0.00955	1.13	-0.00978
	1.118	-0.00835	1.129	-0.00955	1.129	-0.00981
	1.117	-0.00834	1.128	-0.00955	1.128	-0.00981
	1.116	-0.00835	1.127	-0.00967	1.127	-0.00995
	1.115	-0.00839	1.126	-0.00964	1.126	-0.00992
	1.114	-0.00843	1.125	-0.00957	1.125	-0.00991
	1.113	-0.0084	1.124	-0.00959	1.124	-0.00991
	1.112	-0.0084	1.123	-0.00959	1.123	-0.00995
	1.111	-0.00841	1.122	-0.00959	1.122	-0.00995
	1.11	-0.00844	1.121	-0.00961	1.121	-0.01
	1.109	-0.00846	1.12	-0.0096	1.12	-0.01002
	1.108	-0.00848	1.119	-0.00961	1.119	-0.01002
	1.107	-0.00849	1.118	-0.00961	1.118	-0.01005
	1.106	-0.00849	1.117	-0.0096	1.117	-0.01007
	1.105	-0.00852	1.116	-0.00966	1.116	-0.01006
	1.104	-0.00853	1.115	-0.00963	1.115	-0.01011
	1.103	-0.00854	1.114	-0.00967	1.114	-0.01017
	1.102	-0.00855	1.113	-0.00966	1.113	-0.01018
	1.101	-0.00853	1.112	-0.00964	1.112	-0.01015
	1.1	-0.00857	1.111	-0.00967	1.111	-0.01017
	1.099	-0.00859	1.11	-0.00968	1.11	-0.01024
	1.098	-0.00862	1.109	-0.00967	1.109	-0.01024
	1.097	-0.00862	1.108	-0.0097	1.108	-0.01025
	1.096	-0.0086	1.107	-0.00972	1.107	-0.01028
	1.095	-0.00868	1.106	-0.0097	1.106	-0.0103
	1.094	-0.00869	1.105	-0.00974	1.105	-0.01032
	1.093	-0.00865	1.104	-0.00972	1.104	-0.01032
	1.092	-0.0087	1.103	-0.00971	1.103	-0.01037
	1.091	-0.00871	1.102	-0.00976	1.102	-0.01038
	1.09	-0.00874	1.101	-0.00968	1.101	-0.01032
	1.089	-0.00875	1.1	-0.00976	1.1	-0.0104
	1.088	-0.00877	1.099	-0.00974	1.099	-0.01041
	1.087	-0.00874	1.098	-0.00978	1.098	-0.01044
	1.086	-0.0088	1.097	-0.00979	1.097	-0.01045
	1.085	-0.00879	1.096	-0.00978	1.096	-0.01046
	1.084	-0.00883	1.095	-0.00978	1.095	-0.01048
	1.083	-0.00884	1.094	-0.00982	1.094	-0.01053
	1.082	-0.00883	1.093	-0.00979	1.093	-0.01052
	1.081	-0.00886	1.092	-0.00982	1.092	-0.01053
	1.08	-0.00887	1.091	-0.0098	1.091	-0.01056
	1.079	-0.00888	1.09	-0.0098	1.09	-0.0106
	1.078	-0.0089	1.089	-0.00984	1.089	-0.01061
	1.077	-0.00893	1.088	-0.00984	1.088	-0.01061
	1.076	-0.00894	1.087	-0.00984	1.087	-0.01061
	1.075	-0.00895	1.086	-0.00985	1.086	-0.01064
	1.074	-0.00896	1.085	-0.00984	1.085	-0.01066
	1.073	-0.00898	1.084	-0.00984	1.084	-0.01066
	1.072	-0.00899	1.083	-0.00981	1.083	-0.01067
	1.071	-0.00901	1.082	-0.00988	1.082	-0.01071
	1.07	-0.00906	1.081	-0.00983	1.081	-0.01073
	1.069	-0.00903	1.08	-0.0098	1.08	-0.01071
	1.068	-0.00906	1.079	-0.00985	1.079	-0.01073
	1.067	-0.00905	1.078	-0.00984	1.078	-0.01073
	1.066	-0.00909	1.077	-0.00981	1.077	-0.01075
	1.065	-0.0091	1.076	-0.00989	1.076	-0.01078
	1.064	-0.0091	1.075	-0.00987	1.075	-0.01079
	1.063	-0.00914	1.074	-0.00985	1.074	-0.01081
	1.062	-0.00913	1.073	-0.00986	1.073	-0.01081
	1.061	-0.00916	1.072	-0.00985	1.072	-0.01078
	1.06	-0.00917	1.071	-0.00987	1.071	-0.01082
	1.059	-0.00918	1.07	-0.00986	1.07	-0.01086
	1.058	-0.00917	1.069	-0.00988	1.069	-0.01081
	1.057	-0.00921	1.068	-0.00986	1.068	-0.01087
	1.056	-0.00923	1.067	-0.00985	1.067	-0.01087
	1.055	-0.00925	1.066	-0.00987	1.066	-0.01087
	1.054	-0.00924	1.065	-0.00991	1.065	-0.01088
	1.053	-0.00925	1.064	-0.00989	1.064	-0.01089
	1.052	-0.0093	1.063	-0.00988	1.063	-0.01089
	1.051	-0.00926	1.062	-0.00989	1.062	-0.01094
	1.05	-0.00926	1.061	-0.00989	1.061	-0.01087
	1.049	-0.00932	1.06	-0.0099	1.06	-0.01093
	1.048	-0.00933	1.059	-0.00988	1.059	-0.01093
	1.047	-0.00934	1.058	-0.00989	1.058	-0.01094
	1.046	-0.00938	1.057	-0.00988	1.057	-0.01096
	1.045	-0.00935	1.056	-0.0099	1.056	-0.01093
	1.044	-0.00939	1.055	-0.00991	1.055	-0.01093
	1.043	-0.00942	1.054	-0.00996	1.054	-0.01094
	1.042	-0.00941	1.053	-0.00987	1.053	-0.01096
	1.041	-0.00942	1.052	-0.0099	1.052	-0.01095
	1.04	-0.00944	1.051	-0.00993	1.051	-0.01098
	1.039	-0.00943	1.05	-0.00987	1.05	-0.01092
	1.038	-0.00948	1.049	-0.00992	1.049	-0.01095
	1.037	-0.00949	1.048	-0.00988	1.048	-0.01094
	1.036	-0.00952	1.047	-0.00993	1.047	-0.01097
	1.035	-0.0095	1.046	-0.00992	1.046	-0.011
	1.034	-0.00954	1.045	-0.00991	1.045	-0.01095
	1.033	-0.0095	1.044	-0.00996	1.044	-0.011
	1.032	-0.00958	1.043	-0.00995	1.043	-0.01098
	1.031	-0.00955	1.042	-0.00995	1.042	-0.011
	1.03	-0.0096	1.041	-0.00994	1.041	-0.011
	1.029	-0.0096	1.04	-0.00995	1.04	-0.01099
	1.028	-0.00962	1.039	-0.00994	1.039	-0.01096
	1.027	-0.00963	1.038	-0.00994	1.038	-0.01103
	1.026	-0.00963	1.037	-0.00997	1.037	-0.01104
	1.025	-0.00967	1.036	-0.00998	1.036	-0.011
	1.024	-0.00972	1.035	-0.00998	1.035	-0.01101
	1.023	-0.00965	1.034	-0.00997	1.034	-0.01101
	1.022	-0.0097	1.033	-0.00997	1.033	-0.01104
	1.021	-0.00974	1.032	-0.00995	1.032	-0.01101
	1.02	-0.00972	1.031	-0.01	1.031	-0.01099
	1.019	-0.00974	1.03	-0.01001	1.03	-0.01104
	1.018	-0.00975	1.029	-0.00998	1.029	-0.01101
	1.017	-0.00979	1.028	-0.01001	1.028	-0.01103
	1.016	-0.00977	1.027	-0.00998	1.027	-0.01102
	1.015	-0.00979	1.026	-0.01	1.026	-0.01104
	1.014	-0.00982	1.025	-0.01003	1.025	-0.01101
	1.013	-0.00981	1.024	-0.01005	1.024	-0.01111
	1.012	-0.00987	1.023	-0.01007	1.023	-0.01102
	1.011	-0.00987	1.022	-0.01001	1.022	-0.01102
	1.01	-0.00987	1.021	-0.01003	1.021	-0.01103
	1.009	-0.0099	1.02	-0.01002	1.02	-0.01102
	1.008	-0.0099	1.019	-0.01005	1.019	-0.01105
	1.007	-0.00991	1.018	-0.01007	1.018	-0.01102
	1.006	-0.00994	1.017	-0.01006	1.017	-0.01106
	1.005	-0.00991	1.016	-0.01006	1.016	-0.01103
	1.004	-0.01	1.015	-0.01006	1.015	-0.01103
	1.003	-0.00996	1.014	-0.01008	1.014	-0.01108
	1.002	-0.00998	1.013	-0.01007	1.013	-0.01103
	1.001	-0.01002	1.012	-0.01012	1.012	-0.01105
	1	-0.01003	1.011	-0.01009	1.011	-0.01107
	0.999	-0.00999	1.01	-0.0101	1.01	-0.01105
	0.998	-0.01005	1.009	-0.01011	1.009	-0.01106
	0.997	-0.01004	1.008	-0.01009	1.008	-0.01106
	0.996	-0.0101	1.007	-0.01014	1.007	-0.01106
	0.995	-0.01008	1.006	-0.01009	1.006	-0.01108
	0.994	-0.01012	1.005	-0.01015	1.005	-0.01106
	0.993	-0.01014	1.004	-0.01012	1.004	-0.01105
	0.992	-0.01014	1.003	-0.01017	1.003	-0.01107
[truncated: 4,003 more rows]

## Sheet: Figure 5b
Figure 5b
	1st			2nd			5th			10th
	Specific capacity (mAh g-1)	Potential(V)		Specific capacity (mAh g-1)	Potential(V)		Specific capacity (mAh g-1)	Potential(V)		Specific capacity (mAh g-1)	Potential(V)
	0	1.6183		0	2.8249		0	2.8426		0	2.8482
	0.3	1.6183		0.4	2.8249		0.3	2.8426		0.3	2.8482
	0.6	1.547		0.7	2.7756		0.6	2.7982		0.6	2.8038
	0.9	1.4937		0.9	2.6835		0.9	2.7136		0.9	2.7226
	1.2	1.4503		1.2	2.6014		1.2	2.6361		1.2	2.6504
	1.5	1.4326		1.5	2.5629		1.4	2.6008		1.4	2.6144
	1.8	1.4007		1.8	2.4864		1.7	2.5285		1.7	2.5446
	2	1.3715		2	2.416		2	2.4588		2	2.4795
	2.3	1.3585		2.4	2.3503		2.3	2.4256		2.3	2.447
	2.6	1.3337		2.7	2.2907		2.5	2.3642		2.5	2.3853
	2.9	1.3108		3	2.2368		2.8	2.3081		2.8	2.3289
	3.1	1.299		3.3	2.1881		3.1	2.2814		3.1	2.3034
	3.4	1.2788		3.6	2.1649		3.4	2.2312		3.3	2.2535
	3.7	1.2593		3.8	2.1218		3.6	2.1863		3.6	2.2086
	4	1.2497		4.1	2.0787		3.9	2.1658		3.9	2.1891
	4.2	1.2302		4.4	2.0601		4.2	2.1261		4.2	2.1481
	4.5	1.2128		4.7	2.0244		4.5	2.0889		4.4	2.1103
	4.8	1.1945		4.9	1.9878		4.7	2.0706		4.7	2.0923
	5.1	1.1864		5.2	1.9711		5	2.0353		5	2.0576
	5.3	1.1691		5.5	1.9398		5.3	2.0021		5.3	2.0254
	5.6	1.1527		5.8	1.9097		5.6	1.9857		5.5	2.0086
	5.9	1.144		6	1.8955		5.8	1.9553		5.8	1.9764
	6.2	1.1279		6.3	1.8676		6.1	1.9274		6.1	1.9469
	6.4	1.112		6.6	1.8403		6.4	1.9119		6.4	1.9327
	6.7	1.1043		6.9	1.8269		6.6	1.8837		6.6	1.9045
	7	1.0894		7.1	1.8018		6.9	1.8573		6.9	1.8781
	7.3	1.0739		7.4	1.7764		7.2	1.8319		7.2	1.8645
	7.5	1.0674		7.7	1.7653		7.5	1.8195		7.5	1.8393
	7.8	1.0538		8	1.742		7.8	1.795		7.7	1.8145
	8.1	1.0389		8.2	1.7194		8	1.7823		8	1.791
	8.3	1.0327		8.5	1.7094		8.3	1.7587		8.3	1.7798
	8.6	1.0181		8.8	1.6881		8.6	1.7377		8.6	1.7575
	8.9	1.0051		9.1	1.6676		8.8	1.715		8.8	1.746
	9.2	0.9986		9.3	1.6471		9.1	1.7045		9.1	1.725
	9.5	0.9868		9.6	1.6388		9.4	1.6834		9.4	1.7042
	9.7	0.9741		9.9	1.6192		9.7	1.675		9.7	1.6943
	10	0.9626		10.2	1.6009		9.9	1.654		9.9	1.675
	10.3	0.9561		10.4	1.5935		10.2	1.6344		10.2	1.6558
	10.5	0.9443		10.7	1.5752		10.5	1.6149		10.5	1.6369
	10.8	0.9341		11	1.5578		10.8	1.6059		10.8	1.6279
	11.1	0.9282		11.3	1.5498		11	1.5879		11	1.6109
	11.4	0.918		11.5	1.5346		11.3	1.5703		11.3	1.6022
	11.6	0.908		11.8	1.5179		11.6	1.5619		11.6	1.5848
	11.9	0.9034		12.1	1.5027		11.9	1.5442		11.9	1.5678
	12.2	0.8938		12.3	1.4952		12.1	1.529		12.1	1.552
	12.5	0.8851		12.6	1.4803		12.4	1.52		12.4	1.5439
	12.7	0.8805		12.9	1.4726		12.7	1.5042		12.7	1.5265
	13	0.8721		13.2	1.4586		13	1.489		12.9	1.5107
	13.3	0.8643		13.4	1.4456		13.2	1.481		13.2	1.503
	13.6	0.8603		13.7	1.432		13.5	1.4673		13.5	1.489
	13.8	0.8526		14	1.4255		13.8	1.4515		13.8	1.4735
	14.1	0.8451		14.3	1.4137		14.1	1.4447		14	1.4667
	14.4	0.838		14.5	1.3991		14.3	1.4301		14.3	1.4521
	14.7	0.8349		14.8	1.3942		14.6	1.4168		14.6	1.4391
	14.9	0.8284		15.1	1.3818		14.9	1.4097		14.9	1.4317
	15.2	0.8253		15.4	1.37		15.2	1.3957		15.1	1.418
	15.5	0.8188		15.6	1.3635		15.4	1.3824		15.4	1.4038
	15.8	0.8132		15.9	1.3529		15.7	1.37		15.7	1.3982
	16	0.8082		16.2	1.3421		16	1.3628		16	1.3852
	16.3	0.8057		16.5	1.3359		16.3	1.3504		16.2	1.3715
	16.6	0.8023		16.7	1.3263		16.5	1.3446		16.5	1.3659
	16.9	0.7986		17	1.316		16.8	1.3322		16.8	1.3523
	17.1	0.798		17.3	1.3114		17.1	1.3198		17.1	1.3408
	17.4	0.7961		17.6	1.3008		17.4	1.3083		17.3	1.3343
	17.7	0.7952		17.8	1.2925		17.6	1.3008		17.6	1.3225
	18	0.7937		18.1	1.2872		17.9	1.2897		17.9	1.3098
	18.2	0.793		18.4	1.2782		18.2	1.2785		18.2	1.3036
	18.5	0.7918		18.7	1.2702		18.5	1.2733		18.4	1.294
	18.8	0.7912		18.9	1.2658		18.7	1.2615		18.7	1.2816
	19.1	0.7893		19.2	1.2587		19	1.2519		19	1.2767
	19.3	0.7881		19.5	1.2512		19.3	1.2472		19.3	1.2655
	19.6	0.7875		19.8	1.2472		19.6	1.2367		19.5	1.2553
	19.9	0.7862		20	1.2398		19.8	1.2267		19.8	1.25
	20.2	0.784		20.3	1.2317		20.1	1.2209		20.1	1.2385
	20.4	0.7834		20.6	1.2255		20.4	1.2137		20.4	1.2283
	20.7	0.7831		20.9	1.2215		20.7	1.2047		20.6	1.2233
	21	0.7803		21.1	1.2162		20.9	1.2004		20.9	1.2147
	21.3	0.7791		21.4	1.2109		21.2	1.1914		21.2	1.2041
	21.5	0.7775		21.7	1.2072		21.5	1.1843		21.5	1.1998
	21.8	0.7747		22	1.2013		21.8	1.1793		21.7	1.1908
	22.1	0.7738		22.2	1.1964		22	1.1722		22	1.1818
	22.4	0.7716		22.5	1.1939		22.3	1.1654		22.3	1.1775
	22.6	0.7695		22.8	1.1883		22.6	1.1626		22.5	1.1691
	22.9	0.7682		23.1	1.1837		22.9	1.1564		22.8	1.161
	23.2	0.7642		23.3	1.1796		23.1	1.1508		23.1	1.1536
	23.5	0.7623		23.6	1.1753		23.4	1.1477		23.4	1.1492
	23.7	0.7602		23.9	1.17		23.7	1.1427		23.6	1.1418
	24	0.7589		24.2	1.1657		24	1.1375		23.9	1.1396
	24.3	0.7561		24.4	1.1632		24.2	1.1353		24.2	1.1313
	24.6	0.753		24.7	1.1589		24.5	1.1303		24.5	1.1241
	24.8	0.7512		25	1.1536		24.8	1.1251		24.7	1.1217
	25.1	0.7484		25.3	1.1517		25.1	1.1241		25	1.1155
	25.4	0.7453		25.5	1.1474		25.3	1.1201		25.3	1.1108
	25.7	0.7444		25.8	1.1434		25.6	1.1148		25.6	1.1083
	25.9	0.74		26.1	1.1403		25.9	1.1136		25.8	1.1027
	26.2	0.7382		26.4	1.1365		26.2	1.1099		26.1	1.0981
	26.5	0.7363		26.6	1.1313		26.4	1.1058		26.4	1.0934
	26.8	0.7335		26.9	1.1285		26.7	1.1037		26.7	1.091
	27	0.7307		27.2	1.1238		27	1.0996		26.9	1.0882
	27.3	0.7282		27.5	1.1189		27.3	1.0969		27.2	1.0835
	27.6	0.7258		27.7	1.117		27.5	1.0953		27.5	1.081
	27.9	0.723		28	1.112		27.8	1.0913		27.8	1.0776
	28.1	0.7217		28.3	1.1071		28.1	1.0888		28	1.0736
	28.4	0.7186		28.5	1.104		28.4	1.0869		28.3	1.0724
	28.7	0.7149		28.8	1.0996		28.6	1.0832		28.6	1.0696
	29	0.7118		29.1	1.095		28.9	1.0789		28.9	1.0662
	29.2	0.7103		29.4	1.0894		29.2	1.0776		29.1	1.0649
	29.5	0.7075		29.6	1.0879		29.5	1.0739		29.4	1.0618
	29.8	0.705		29.9	1.081		29.7	1.0705		29.7	1.059
	30.1	0.7025		30.2	1.0789		30	1.0693		30	1.0565
	30.3	0.6997		30.5	1.0727		30.3	1.0649		30.2	1.0544
	30.6	0.6957		30.7	1.0677		30.6	1.0615		30.5	1.0519
	30.9	0.6957		31	1.0621		30.8	1.0596		30.8	1.0497
	31.2	0.6913		31.3	1.0596		31.1	1.0556		31.1	1.0472
	31.4	0.6886		31.6	1.0541		31.4	1.0525		31.3	1.0438
	31.7	0.687		31.9	1.0491		31.7	1.0507		31.6	1.042
	32	0.683		32.1	1.0457		31.9	1.0463		31.9	1.0395
	32.3	0.6808		32.4	1.0398		32.2	1.0429		32.2	1.0367
	32.5	0.6771		32.7	1.0345		32.5	1.0401		32.4	1.0355
	32.8	0.6755		33	1.0311		32.8	1.037		32.7	1.0324
	33.1	0.6721		33.2	1.0255		33	1.0321		33	1.029
	33.4	0.6693		33.5	1.019		33.3	1.0283		33.3	1.0268
	33.6	0.6672		33.8	1.0159		33.6	1.0262		33.5	1.0243
	33.9	0.6634		34.1	1.011		33.9	1.0224		33.8	1.0215
	34.2	0.6628		34.3	1.0054		34.1	1.0206		34.1	1.02
	34.5	0.6591		34.6	1.0017		34.4	1.0162		34.3	1.0166
	34.7	0.6563		34.9	0.9958		34.7	1.0122		34.6	1.0135
	35	0.6532		35.1	0.9908		35	1.0073		34.9	1.0107
	35.3	0.652		35.4	0.9846		35.2	1.0054		35.2	1.0091
	35.6	0.6489		35.7	0.9815		35.5	1.0011		35.4	1.0063
	35.8	0.6455		36	0.975		35.8	0.9983		35.7	1.0042
	36.1	0.6439		36.2	0.9688		36.1	0.9955		36	1.0007
	36.4	0.6411		36.5	0.9663		36.3	0.9908		36.3	0.998
	36.7	0.6383		36.8	0.9589		36.6	0.988		36.5	0.9958
	36.9	0.6365		37.1	0.9539		36.9	0.9831		36.8	0.9939
	37.2	0.6328		37.3	0.9518		37.2	0.979		37.1	0.9908
	37.5	0.6309		37.6	0.9449		37.4	0.975		37.4	0.9871
	37.8	0.6293		37.9	0.9391		37.7	0.9719		37.6	0.9849
	38	0.6259		38.2	0.9372		38	0.9676		37.9	0.9815
	38.3	0.6238		38.4	0.9307		38.3	0.9629		38.2	0.9781
	38.6	0.6222		38.7	0.9257		38.5	0.9595		38.5	0.9759
	38.9	0.6188		39	0.9229		38.8	0.9546		38.7	0.9725
	39.1	0.6157		39.3	0.9177		39.1	0.9524		39	0.9691
	39.4	0.6132		39.5	0.9121		39.4	0.9477		39.3	0.9676
	39.7	0.6117		39.8	0.9074		39.6	0.9431		39.6	0.9639
	40	0.6073		40.1	0.9056		39.9	0.9406		39.8	0.9623
	40.2	0.6055		40.4	0.9006		40.2	0.9363		40.1	0.9586
	40.5	0.6033		40.6	0.8966		40.5	0.9307		40.4	0.9542
	40.8	0.6011		40.9	0.8947		40.7	0.9263		40.7	0.9518
	41.1	0.5983		41.2	0.891		41	0.9242		40.9	0.9502
	41.3	0.5977		41.5	0.8867		41.3	0.9186		41.2	0.9456
	41.6	0.5949		41.7	0.8848		41.6	0.9136		41.5	0.9428
	41.9	0.5918		42	0.8814		41.8	0.9115		41.7	0.9406
	42.2	0.5897		42.3	0.8786		42.1	0.9071		42	0.9372
	42.4	0.5887		42.6	0.877		42.4	0.9028		42.3	0.9335
	42.7	0.5859		42.8	0.8746		42.7	0.8997		42.6	0.9313
	43	0.5853		43.1	0.8727		42.9	0.8956		42.8	0.9282
	43.3	0.5822		43.4	0.8712		43.2	0.8913		43.1	0.9245
	43.5	0.5791		43.7	0.8693		43.5	0.8898		43.4	0.9217
	43.8	0.5785		43.9	0.8668		43.7	0.8854		43.7	0.9183
	44.1	0.5776		44.2	0.8653		44	0.8808		43.9	0.9146
	44.4	0.5748		44.5	0.8646		44.3	0.8795		44.2	0.9133
	44.6	0.5732		44.8	0.8634		44.6	0.8755		44.5	0.9093
	44.9	0.5707		45	0.8615		44.8	0.8739		44.8	0.9065
	45.2	0.5689		45.3	0.8609		45.1	0.8724		45	0.9049
	45.5	0.567		45.6	0.8591		45.4	0.8699		45.3	0.9009
	45.7	0.5658		45.9	0.8584		45.7	0.8671		45.6	0.8972
	46	0.5642		46.1	0.8566		45.9	0.8659		45.9	0.8966
	46.3	0.5624		46.4	0.8563		46.2	0.8643		46.1	0.8935
	46.6	0.5608		46.7	0.8553		46.5	0.8628		46.4	0.891
	46.8	0.5593		47	0.8547		46.8	0.8612		46.7	0.8891
	47.1	0.5577		47.2	0.8532		47	0.8606		47	0.8863
	47.4	0.5562		47.5	0.8519		47.3	0.8597		47.2	0.8842
	47.6	0.5552		47.8	0.8516		47.6	0.8597		47.5	0.8826
	47.9	0.5525		48.1	0.851		47.9	0.8588		47.8	0.8805
	48.2	0.5525		48.3	0.8504		48.1	0.8578		48.1	0.878
	48.5	0.55		48.6	0.8488		48.4	0.8578		48.3	0.8761
	48.7	0.5484		48.9	0.8482		48.7	0.8563		48.6	0.8749
	49	0.5472		49.2	0.8476		49	0.856		48.9	0.8739
	49.3	0.5459		49.4	0.8467		49.2	0.856		49.2	0.8736
	49.6	0.5444		49.7	0.846		49.5	0.8547		49.4	0.8712
	49.8	0.5435		50	0.8451		49.8	0.8544		49.7	0.8708
	50.1	0.5422		50.3	0.8445		50.1	0.8538		50	0.8699
	50.4	0.5401		50.5	0.8436		50.3	0.8529		50.3	0.8687
	50.7	0.5388		50.8	0.8426		50.6	0.8529		50.5	0.8674
	50.9	0.5379		51.1	0.8414		50.9	0.8519		50.8	0.8668
	51.2	0.536		51.4	0.8414		51.2	0.851		51.1	0.8662
	51.5	0.5354		51.6	0.8411		51.4	0.8507		51.4	0.865
	51.8	0.5348		51.9	0.8395		51.7	0.8504		51.6	0.8646
	52	0.5335		52.2	0.8389		52	0.8498		51.9	0.8643
	52.3	0.5317		52.5	0.838		52.3	0.8479		52.2	0.8628
	52.6	0.5295		52.7	0.8377		52.5	0.8485		52.5	0.8625
	52.9	0.5289		53	0.8364		52.8	0.8479		52.7	0.8622
	53.1	0.5292		53.3	0.8364		53.1	0.8464		53	0.8615
	53.4	0.5273		53.6	0.8355		53.4	0.8457		53.3	0.8609
	53.7	0.5273		53.8	0.8355		53.6	0.8454		53.6	0.8603
	54	0.5252		54.1	0.8336		53.9	0.8445		53.8	0.8594
	54.2	0.5236		54.4	0.833		54.2	0.8436		54.1	0.8584
	54.5	0.5239		54.7	0.8321		54.5	0.8433		54.4	0.8572
	54.8	0.5221		55	0.8312		54.7	0.8417		54.6	0.8572
	55.1	0.5202		55.3	0.8312		55	0.8414		54.9	0.8563
	55.4	0.519		55.5	0.8305		55.3	0.8411		55.2	0.8557
	55.7	0.5184		55.8	0.8302		55.6	0.8402		55.5	0.8547
	56	0.5174		56.1	0.8293		55.8	0.8389		55.7	0.8538
	56.3	0.5162		56.4	0.8287		56.1	0.8386		56	0.8538
	56.5	0.5153		56.6	0.8271		56.4	0.8377		56.3	0.8529
	56.8	0.5143		57	0.8268		56.7	0.8374		56.6	0.8519
	57.1	0.5137		57.3	0.8262		56.9	0.8361		56.8	0.8513
	57.4	0.5118		57.6	0.825		57.2	0.8361		57.1	0.851
	57.6	0.5115		57.9	0.824		57.5	0.8358		57.4	0.8501
	57.9	0.51		58.2	0.8243		57.8	0.8349		57.7	0.8495
	58.2	0.5084		58.5	0.8234		58	0.8333		57.9	0.8485
	58.5	0.5081		58.7	0.8222		58.3	0.8327		58.2	0.8476
	58.7	0.5066		59	0.8222		58.6	0.8321		58.5	0.8464
	59	0.506		59.3	0.8212		58.9	0.8312		58.8	0.8464
	59.3	0.5056		59.6	0.82		59.1	0.8309		59	0.846
	59.6	0.5041		59.8	0.8203		59.4	0.8305		59.3	0.8451
	59.8	0.5032		60.1	0.8191		59.7	0.8296		59.6	0.8436
	60.1	0.5029		60.4	0.8185		60	0.8293		59.9	0.8429
	60.4	0.5013		60.7	0.8169		60.2	0.829		60.1	0.8417
	60.7	0.5001		60.9	0.8169		60.5	0.8278		60.4	0.8414
	60.9	0.4998		61.2	0.8163		60.8	0.8268		60.7	0.8411
	61.2	0.4982		61.5	0.816		61.1	0.8268		61	0.8402
	61.5	0.4973		61.8	0.8144		61.3	0.8265		61.2	0.8395
	61.8	0.4954		62	0.8132		61.6	0.825		61.5	0.8383
	62	0.4951		62.3	0.8135		61.9	0.8243		61.8	0.838
	62.3	0.4936		62.6	0.8129		62.2	0.824		62.1	0.8371
	62.6	0.4929		62.8	0.8126		62.4	0.8234		62.3	0.8361
	62.9	0.4917		63.1	0.8119		62.7	0.8231		62.6	0.8361
	63.1	0.4901		63.4	0.8113		63	0.8222		62.9	0.8364
	63.4	0.4889		63.7	0.811		63.3	0.8219		63.2	0.8346
	63.7	0.4886		63.9	0.8092		63.5	0.8212		63.4	0.833
	64	0.4874		64.2	0.8082		63.8	0.82		63.7	0.8333
	64.2	0.4861		64.5	0.8076		64.1	0.8188		64	0.8321
	64.5	0.4858		64.8	0.8073		64.4	0.8188		64.3	0.8309
	64.8	0.4843		65	0.807		64.6	0.8172		64.5	0.8305
	65.1	0.4833		65.3	0.8057		64.9	0.8169		64.8	0.8309
	65.3	0.4827		65.6	0.8051		65.2	0.8169		65.1	0.8293
	65.6	0.4818		65.9	0.8048		65.5	0.8157		65.4	0.8296
	65.9	0.4799		66.1	0.8042		65.7	0.8147		65.6	0.8281
	66.2	0.479		66.4	0.8039		66	0.8138		65.9	0.8281
	66.4	0.4781		66.7	0.8033		66.3	0.8132		66.2	0.8278
	66.7	0.4771		67	0.8026		66.6	0.8132		66.5	0.8265
	67	0.4753		67.2	0.8023		66.8	0.8129		66.7	0.8259
	67.2	0.4746		67.5	0.8026		67.1	0.8126		67	0.8253
	67.5	0.474		67.8	0.8017		67.4	0.811		67.3	0.8237
	67.8	0.4728		68.1	0.7999		67.7	0.8107		67.5	0.824
	68.1	0.4725		68.3	0.7995		67.9	0.8095		67.8	0.8228
	68.3	0.4715		68.6	0.7989		68.2	0.8082		68.1	0.8228
	68.6	0.4697		68.9	0.7983		68.5	0.8088		68.4	0.8219
	68.9	0.4688		69.2	0.798		68.8	0.8082		68.6	0.8219
	69.2	0.4678		69.4	0.7971		69	0.807		68.9	0.8206
	69.4	0.466		69.7	0.7964		69.3	0.8061		69.2	0.8194
	69.7	0.4653		70	0.7964		69.6	0.8057		69.5	0.8188
	70	0.4641		70.3	0.7961		69.9	0.8048		69.7	0.8172
	70.3	0.4635		70.5	0.7955		70.1	0.8042		70	0.8172
	70.5	0.4635		70.8	0.7964		70.4	0.8036		70.3	0.8169
	70.8	0.4625		71.1	0.7955		70.7	0.803		70.6	0.8166
	71.1	0.4607		71.4	0.7946		70.9	0.8026		70.8	0.815
	71.4	0.4598		71.6	0.7937		71.2	0.8026		71.1	0.8147
	71.6	0.4591		71.9	0.7933		71.5	0.8014		71.4	0.8138
	71.9	0.4576		72.2	0.7933		71.8	0.8011		71.7	0.8132
	72.2	0.456		72.5	0.7924		72	0.8008		71.9	0.8132
	72.5	0.4563		72.7	0.7918		72.3	0.7995		72.2	0.8126
	72.7	0.4545		73	0.7902		72.6	0.7995		72.5	0.8123
	73	0.4529		73.3	0.7902		72.9	0.7983		72.8	0.811
	73.3	0.4526		73.6	0.7896		73.1	0.798		73	0.8101
	73.6	0.4511		73.8	0.7887		73.4	0.7977		73.3	0.8095
	73.8	0.4498		74.1	0.7887		73.7	0.7974		73.6	0.8079
	74.1	0.4492		74.4	0.7881		74	0.7964		73.9	0.8085
	74.4	0.448		74.7	0.7871		74.2	0.7964		74.1	0.8079
	74.7	0.4467		74.9	0.7868		74.5	0.7961		74.4	0.807
	74.9	0.4461		75.2	0.7865		74.8	0.7958		74.7	0.8057
	75.2	0.4455		75.5	0.7859		75.1	0.7952		75	0.8054
	75.5	0.443		75.8	0.7844		75.3	0.7949		75.2	0.8051
	75.8	0.443		76	0.7847		75.6	0.7933		75.5	0.8039
	76	0.4418		76.3	0.784		75.9	0.7927		75.8	0.8036
	76.3	0.4402		76.6	0.7831		76.2	0.793		76	0.803
	76.6	0.4387		76.9	0.784		76.4	0.7924		76.3	0.8026
	76.9	0.4381		77.1	0.7831		76.7	0.7912		76.6	0.802
	77.1	0.4374		77.4	0.7828		77	0.7902		76.9	0.8014
	77.4	0.4359		77.7	0.7822		77.3	0.7899		77.1	0.8014
	77.7	0.4353		78	0.7813		77.5	0.7896		77.4	0.7995
	78	0.434		78.2	0.7803		77.8	0.7887		77.7	0.7989
	78.2	0.4334		78.5	0.7803		78.1	0.7881		78	0.7989
	78.5	0.4331		78.8	0.7791		78.4	0.7878		78.2	0.7983
	78.8	0.4312		79.1	0.7785		78.6	0.7871		78.5	0.798
	79.1	0.4309		79.3	0.7794		78.9	0.7868		78.8	0.7977
	79.3	0.43		79.6	0.7785		79.2	0.7859		79.1	0.7964
	79.6	0.4288		79.9	0.7785		79.5	0.7859		79.3	0.7964
	79.9	0.4281		80.2	0.7775		79.7	0.7847		79.6	0.7964
	80.2	0.4272		80.4	0.7766		80	0.7837		79.9	0.7955
	80.4	0.4263		80.7	0.7766		80.3	0.7834		80.2	0.7952
	80.7	0.425		81	0.7754		80.6	0.7837		80.4	0.7952
	81	0.4247		81.3	0.775		80.8	0.7825		80.7	0.794
	81.3	0.4241		81.5	0.7738		81.1	0.7825		81	0.793
	81.5	0.4229		81.8	0.7738		81.4	0.7819		81.3	0.7927
	81.8	0.4216		82.1	0.7735		81.7	0.7806		81.5	0.7927
	82.1	0.421		82.4	0.7732		81.9	0.7809		81.8	0.7918
	82.3	0.4195		82.6	0.7738		82.2	0.7797		82.1	0.7912
	82.6	0.4179		82.9	0.7732		82.5	0.7791		82.4	0.7899
	82.9	0.4176		83.2	0.7723		82.8	0.7794		82.6	0.7893
	83.2	0.417		83.5	0.7719		83	0.7785		82.9	0.7893
	83.4	0.4154		83.7	0.771		83.3	0.7785		83.2	0.7884
	83.7	0.4157		84	0.771		83.6	0.7781		83.5	0.7881
	84	0.4145		84.3	0.7698		83.9	0.7766		83.7	0.7875
	84.3	0.4129		84.6	0.7704		84.1	0.776		84	0.7868
	84.5	0.4123		84.8	0.7692		84.4	0.7754		84.3	0.7865
	84.8	0.4117		85.1	0.7688		84.7	0.7744		84.6	0.7859
	85.1	0.4102		85.4	0.7695		85	0.7735		84.8	0.7847
	85.4	0.4092		85.7	0.7682		85.2	0.7738		85.1	0.7844
	85.6	0.4083		85.9	0.7688		85.5	0.7741		85.4	0.7844
	85.9	0.4077		86.2	0.7679		85.8	0.7738		85.7	0.7844
	86.2	0.4074		86.5	0.7676		86.1	0.7726		85.9	0.7837
	86.5	0.4071		86.8	0.7673		86.3	0.7729		86.2	0.7825
	86.7	0.4061		87	0.7661		86.6	0.7716		86.5	0.7822
	87	0.4049		87.3	0.7651		86.9	0.771		86.8	0.7813
	87.3	0.4046		87.6	0.7648		87.2	0.7698		87.1	0.7803
	87.6	0.4033		87.9	0.7645		87.4	0.7704		87.4	0.7794
	87.8	0.4027		88.1	0.7636		87.7	0.7698		87.7	0.7794
	88.1	0.4015		88.4	0.7642		88	0.7688		88	0.7791
	88.4	0.4005		88.7	0.7633		88.3	0.7682		88.3	0.7788
	88.7	0.3996		89	0.7633		88.5	0.7682		88.6	0.7778
	88.9	0.399		89.2	0.7626		88.8	0.7682		88.9	0.7775
	89.2	0.3978		89.5	0.7623		89.1	0.7673		89.2	0.7763
	89.5	0.3974		89.8	0.7623		89.3	0.7667		89.4	0.7757
	89.8	0.3974		90.1	0.762		89.6	0.7657		89.7	0.775
	90	0.3965		90.3	0.7614		89.9	0.7648		90	0.7747
	90.3	0.3947		90.6	0.7608		90.2	0.7642		90.3	0.7744
	90.6	0.394		90.9	0.7605		90.4	0.7639		90.5	0.7732
	90.9	0.3937		91.2	0.7605		90.7	0.7636		90.8	0.7738
	91.1	0.3928		91.4	0.7605		91	0.7633		91.1	0.7738
	91.4	0.3919		91.7	0.7595		91.3	0.7633		91.4	0.7729
	91.7	0.3919		92	0.7595		91.5	0.7623		91.6	0.7723
	92	0.3903		92.3	0.7589		91.8	0.7623		91.9	0.7716
	92.2	0.39		92.5	0.7586		92.1	0.762		92.2	0.7713
	92.5	0.3894		92.8	0.7586		92.4	0.7611		92.5	0.7707
	92.8	0.3885		93.1	0.758		92.6	0.7608		92.7	0.7707
	93.1	0.3875		93.4	0.7568		92.9	0.7605		93	0.7701
	93.3	0.3875		93.6	0.7568		93.2	0.7605		93.3	0.7698
	93.6	0.3863		93.9	0.7561		93.5	0.7599		93.6	0.7685
	93.9	0.385		94.2	0.7561		93.7	0.7599		93.8	0.7679
	94.1	0.3847		94.5	0.7555		94	0.7589		94.1	0.7679
	94.4	0.3841		94.7	0.7558		94.3	0.7583		94.4	0.7682
	94.7	0.3835		95	0.7555		94.6	0.758		94.7	0.7661
	95	0.3826		95.3	0.7549		94.8	0.7571		94.9	0.7667
	95.2	0.3826		95.6	0.7543		95.1	0.7564		95.2	0.7651
	95.5	0.3816		95.8	0.754		95.4	0.7561		95.5	0.7642
	95.8	0.381		96.1	0.7543		95.7	0.7555		95.8	0.7645
	96.1	0.3804		96.4	0.7537		95.9	0.7561		96	0.7642
	96.3	0.3801		96.7	0.753		96.2	0.7549		96.3	0.7636
	96.6	0.3792		96.9	0.753		96.5	0.7552		96.6	0.7633
	96.9	0.3785		97.2	0.7524		96.8	0.7549		96.8	0.7626
	97.2	0.3779		97.5	0.7521		97	0.7543		97.1	0.7623
	97.4	0.3761		97.8	0.7515		97.3	0.7546		97.4	0.762
	97.7	0.3764		98	0.7515		97.6	0.753		97.7	0.7617
	98	0.3757		98.3	0.7509		97.9	0.753		97.9	0.7611
	98.3	0.3754		98.6	0.7506		98.1	0.7521		98.2	0.7605
	98.5	0.3733		98.9	0.7506		98.4	0.7515		98.5	0.7605
	98.8	0.3742		99.1	0.749		98.7	0.7512		98.8	0.7602
	99.1	0.3736		99.4	0.7496		99	0.7509		99	0.7595
	99.4	0.3733		99.7	0.7496		99.2	0.7506		99.3	0.7595
	99.6	0.3726		100	0.7496		99.5	0.7502		99.6	0.7583
	99.9	0.3717		100.2	0.7484		99.8	0.7499		99.9	0.758
	100.2	0.3717		100.5	0.7487		100.1	0.749		100.1	0.7583
	100.5	0.3714		100.8	0.7481		100.3	0.7493		100.4	0.7574
	100.7	0.3705		101.1	0.7481		100.6	0.7481		100.7	0.7564
	101	0.3695		101.3	0.7478		100.9	0.7484		101	0.7558
	101.3	0.3692		101.6	0.7468		101.2	0.7481		101.2	0.7558
	101.6	0.3689		101.9	0.7471		101.4	0.7475		101.5	0.7555
	101.8	0.3689		102.2	0.7465		101.7	0.7468		101.8	0.7552
	102.1	0.368		102.4	0.7462		102	0.7468		102.1	0.7549
	102.4	0.3683		102.7	0.7456		102.3	0.7462		102.3	0.754
	102.7	0.3677		103	0.7453		102.5	0.7456		102.6	0.7537
	102.9	0.3668		103.3	0.7456		102.8	0.745		102.9	0.753
	103.2	0.3661		103.5	0.745		103.1	0.7447		103.2	0.7527
	103.5	0.3661		103.8	0.7447		103.4	0.7444		103.4	0.7521
	103.8	0.3658		104.1	0.7447		103.6	0.7444		103.7	0.7515
	104	0.3649		104.4	0.7447		103.9	0.7444		104	0.7512
	104.3	0.3649		104.6	0.7434		104.2	0.7434		104.3	0.7509
	104.6	0.3646		104.9	0.7434		104.5	0.7437		104.5	0.7509
	104.9	0.3646		105.2	0.7428		104.7	0.7425		104.8	0.7496
	105.1	0.3637		105.5	0.7425		105	0.7419		105.1	0.7502
	105.4	0.3633		105.7	0.7425		105.3	0.7416		105.4	0.749
	105.7	0.3633		106	0.7425		105.6	0.7416		105.6	0.7487
	106	0.3633		106.3	0.7416		105.8	0.7406		105.9	0.7484
	106.2	0.3627		106.6	0.7416		106.1	0.74		106.2	0.7484
	106.5	0.3624		106.8	0.7419		106.4	0.74		106.5	0.7478
	106.8	0.3618		107.1	0.7403		106.7	0.7394		106.7	0.7475
	107.1	0.3618		107.4	0.7406		106.9	0.7388		107	0.7468
	107.3	0.3618		107.7	0.74		107.2	0.7394		107.3	0.7459
	107.6	0.3618		107.9	0.74		107.5	0.7388		107.6	0.7465
	107.9	0.3615		108.2	0.74		107.8	0.7385		107.8	0.7453
	108.2	0.3609		108.5	0.7397		108	0.7385		108.1	0.7456
	108.4	0.3609		108.8	0.7391		108.3	0.7378		108.4	0.7453
	108.7	0.3609		109	0.7388		108.6	0.7375		108.6	0.7444
	109	0.3606		109.3	0.7388		108.9	0.7375		108.9	0.7447
	109.3	0.3606		109.6	0.7385		109.1	0.7369		109.2	0.744
	109.5	0.3596		109.9	0.7385		109.4	0.7366		109.5	0.7428
	109.8	0.3596		110.1	0.7385		109.7	0.7354		109.7	0.7425
	110.1	0.3593		110.4	0.7375		110	0.7357		110	0.7419
	110.4	0.3596		110.7	0.7372		110.2	0.7351		110.3	0.7419
	110.6	0.3599		111	0.7366		110.5	0.7354		110.6	0.7419
	110.9	0.3596		111.2	0.7366		110.8	0.7351		110.8	0.7416
	111.2	0.3593		111.5	0.7363		111.1	0.7338		111.1	0.7406
	111.5	0.3593		111.8	0.736		111.3	0.7341		111.4	0.74
	111.7	0.3593		112	0.7357		111.6	0.7338		111.7	0.7394
	112	0.359		112.3	0.736		111.9	0.7332		111.9	0.74
	112.3	0.3587		112.6	0.7354		112.2	0.7335		112.2	0.7394
	112.6	0.3584		112.9	0.7351		112.4	0.7332		112.5	0.7391
	112.8	0.359		113.1	0.7354		112.7	0.7326		112.8	0.7385
	113.1	0.3584		113.4	0.7338		113	0.732		113	0.7382
	113.4	0.3584		113.7	0.7341		113.3	0.7316		113.3	0.7382
	113.7	0.3581		114	0.7338		113.5	0.7316		113.6	0.7372
	113.9	0.359		114.2	0.7335		113.8	0.731		113.9	0.7369
	114.2	0.3593		114.5	0.7338		114.1	0.7307		114.1	0.7369
	114.5	0.3581		114.8	0.7332		114.3	0.7304		114.4	0.7357
	114.8	0.3593		115.1	0.7332		114.6	0.7304		114.7	0.736
	115	0.3593		115.3	0.7332		114.9	0.7304		115	0.7357
	115.3	0.359		115.6	0.7329		115.2	0.7301		115.2	0.7354
	115.6	0.359		115.9	0.7326		115.4	0.7301		115.5	0.7351
	115.9	0.3587		116.2	0.7323		115.7	0.7301		115.8	0.7341
	116.1	0.359		116.4	0.732		116	0.7298		116.1	0.7344
	116.4	0.359		116.7	0.7316		116.3	0.7295		116.3	0.7338
	116.7	0.3593		117	0.7313		116.5	0.7292		116.6	0.7335
	117	0.3587		117.3	0.731		116.8	0.7289		116.9	0.7335
	117.2	0.359		117.5	0.7307		117.1	0.7289		117.2	0.7335
	117.5	0.3593		117.8	0.7307		117.4	0.7273		117.4	0.7329
	117.8	0.359		118.1	0.7304		117.6	0.727		117.7	0.7326
	118.1	0.359		118.4	0.7304		117.9	0.7273		118	0.732
	118.3	0.359		118.6	0.7301		118.2	0.7264		118.3	0.732
	118.6	0.3596		118.9	0.7304		118.5	0.7261		118.5	0.731
	118.9	0.3593		119.2	0.7301		118.7	0.7258		118.8	0.7313
	119.2	0.3593		119.5	0.7295		119	0.7254		119.1	0.7307
	119.4	0.3593		119.7	0.7298		119.3	0.7251		119.3	0.7307
	119.7	0.3599		120	0.7301		119.6	0.7245		119.6	0.7304
	120	0.3593		120.3	0.7298		119.8	0.7248		119.9	0.7304
	120.3	0.3596		120.6	0.7295		120.1	0.7242		120.2	0.7301
	120.5	0.3596		120.8	0.7289		120.4	0.7248		120.4	0.7295
	120.8	0.3602		121.1	0.7282		120.7	0.7239		120.7	0.7301
	121.1	0.3602		121.4	0.7276		120.9	0.7236		121	0.7292
	121.4	0.3602		121.7	0.7276		121.2	0.7236		121.3	0.7292
	121.6	0.3606		121.9	0.7273		121.5	0.7236		121.5	0.7282
	121.9	0.3609		122.2	0.7273		121.8	0.723		121.8	0.7276
	122.2	0.3609		122.5	0.7264		122	0.723		122.1	0.7273
	122.5	0.3612		122.8	0.7264		122.3	0.7217		122.4	0.727
	122.7	0.3606		123	0.7261		122.6	0.7217		122.6	0.7264
	123	0.3609		123.3	0.7254		122.9	0.7223		122.9	0.7261
	123.3	0.3609		123.6	0.7251		123.1	0.7217		123.2	0.7261
	123.5	0.3609		123.9	0.7254		123.4	0.7214		123.5	0.7258
	123.8	0.3615		124.1	0.7245		123.7	0.7217		123.7	0.7248
	124.1	0.3615		124.4	0.7245		124	0.7211		124	0.7251
	124.4	0.3615		124.7	0.7248		124.2	0.7211		124.3	0.7242
	124.6	0.3615		125	0.7239		124.5	0.7205		124.6	0.7239
	124.9	0.3618		125.2	0.7239		124.8	0.7202		124.8	0.7248
	125.2	0.3621		125.5	0.7251		125.1	0.7205		125.1	0.7239
	125.5	0.3624		125.8	0.7248		125.3	0.7205		125.4	0.7239
	125.7	0.3618		126.1	0.7245		125.6	0.7199		125.7	0.7233
	126	0.3624		126.3	0.7236		125.9	0.7196		125.9	0.723
	126.3	0.3618		126.6	0.7242		126.2	0.7192		126.2	0.7223
	126.6	0.3624		126.9	0.7239		126.4	0.7186		126.5	0.7227
	126.8	0.3624		127.2	0.723		126.7	0.7189		126.8	0.722
	127.1	0.3621		127.4	0.723		127	0.7186		127	0.722
	127.4	0.3627		127.7	0.722		127.3	0.7177		127.3	0.722
	127.7	0.3627		128	0.7217		127.5	0.7171		127.6	0.7214
	127.9	0.363		128.2	0.7217		127.8	0.7165		127.9	0.7214
	128.2	0.363		128.5	0.722		128.1	0.7161		128.1	0.7205
	128.5	0.363		128.8	0.722		128.4	0.7165		128.4	0.7199
	128.8	0.3633		129.1	0.7217		128.6	0.7161		128.7	0.7199
	129	0.3637		129.3	0.7217		128.9	0.7161		129	0.7196
	129.3	0.3637		129.6	0.7217		129.2	0.7158		129.2	0.7192
	129.6	0.364		129.9	0.7217		129.5	0.7152		129.5	0.7189
	129.9	0.3637		130.2	0.7208		129.7	0.7158		129.8	0.7183
	130.1	0.3637		130.4	0.7211		130	0.7146		130.1	0.7183
	130.4	0.364		130.7	0.7202		130.3	0.7146		130.3	0.7183
	130.7	0.3637		131	0.7199		130.6	0.7143		130.6	0.718
	131	0.3652		131.3	0.7202		130.8	0.7152		130.9	0.7171
	131.2	0.3643		131.5	0.7196		131.1	0.7143		131.2	0.7168
	131.5	0.3643		131.8	0.7202		131.4	0.7143		131.4	0.7168
	131.8	0.3646		132.1	0.7196		131.7	0.714		131.7	0.7165
	132.1	0.3652		132.4	0.7196		131.9	0.7137		132	0.7155
	132.3	0.3646		132.6	0.7192		132.2	0.713		132.2	0.7155
	132.6	0.3652		132.9	0.7189		132.5	0.7134		132.5	0.7158
	132.9	0.3652		133.2	0.7186		132.8	0.7121		132.8	0.7152
	133.2	0.3652		133.5	0.718		133	0.7115		133.1	0.7143
	133.4	0.3646		133.7	0.7174		133.3	0.7115		133.3	0.7149
	133.7	0.3646		134	0.7174		133.6	0.7121		133.6	0.7143
	134	0.3649		134.3	0.7168		133.9	0.7109		133.9	0.7149
	134.3	0.3652		134.6	0.7161		134.1	0.7115		134.2	0.7143
	134.5	0.3655		134.8	0.7161		134.4	0.7109		134.4	0.7134
	134.8	0.3655		135.1	0.7165		134.7	0.7106		134.7	0.714
	135.1	0.3655		135.4	0.7161		135	0.7109		135	0.7134
	135.4	0.3655		135.7	0.7155		135.2	0.7099		135.3	0.7134
	135.6	0.3655		135.9	0.7161		135.5	0.7112		135.5	0.713
	135.9	0.3655		136.2	0.7158		135.8	0.7103		135.8	0.7127
	136.2	0.3661		136.5	0.7152		136.1	0.7093		136.1	0.7115
	136.5	0.3658		136.8	0.7155		136.3	0.7093		136.4	0.7109
	136.7	0.3658		137	0.7152		136.6	0.709		136.6	0.7106
	137	0.3661		137.3	0.7146		136.9	0.709		136.9	0.7115
	137.3	0.3658		137.6	0.7152		137.2	0.7081		137.2	0.7115
	137.6	0.3661		137.9	0.7143		137.4	0.7081		137.5	0.7112
	137.8	0.3661		138.1	0.7152		137.7	0.7072		137.7	0.7103
	138.1	0.3664		138.4	0.714		138	0.7072		138	0.7096
	138.4	0.3661		138.7	0.714		138.3	0.7078		138.3	0.7103
	138.7	0.3664		139	0.7143		138.5	0.7068		138.6	0.709
	138.9	0.3664		139.2	0.714		138.8	0.7072		138.8	0.7087
	139.2	0.3664		139.5	0.7134		139.1	0.7075		139.1	0.7084
	139.5	0.3668		139.8	0.713		139.4	0.7068		139.4	0.7078
	139.8	0.3668		140.1	0.7127		139.6	0.7059		139.7	0.7078
	140	0.3668		140.3	0.7124		139.9	0.7065		139.9	0.7075
	140.3	0.3668		140.6	0.713		140.2	0.7065		140.2	0.7072
	140.6	0.3668		140.9	0.7121		140.5	0.7062		140.5	0.7072
	140.9	0.3668		141.2	0.7115		140.7	0.7053		140.8	0.7068
	141.1	0.3668		141.4	0.7121		141	0.7062		141	0.7062
	141.4	0.3674		141.7	0.7109		141.3	0.7056		141.3	0.7062
	141.7	0.3671		142	0.7106		141.6	0.7053		141.6	0.7062
	142	0.3671		142.3	0.7106		141.8	0.7053		141.9	0.7059
	142.2	0.368		142.5	0.7115		142.1	0.7047		142.1	0.7053
	142.5	0.3677		142.8	0.7106		142.4	0.7047		142.4	0.7053
	142.8	0.3671		143.1	0.7106		142.7	0.705		142.7	0.705
	143.1	0.3674		143.3	0.7109		142.9	0.7037		142.9	0.7053
	143.3	0.3671		143.6	0.7099		143.2	0.7037		143.2	0.7053
	143.6	0.3677		143.9	0.7096		143.5	0.7028		143.5	0.7053
	143.9	0.368		144.2	0.7099		143.8	0.7022		143.8	0.7041
	144.2	0.3677		144.4	0.7093		144	0.7022		144	0.7044
	144.4	0.3686		144.7	0.709		144.3	0.7019		144.3	0.7034
	144.7	0.3686		145	0.7084		144.6	0.7016		144.6	0.7019
	145	0.3686		145.3	0.7084		144.9	0.7016		144.9	0.7019
	145.3	0.368		145.5	0.7081		145.1	0.7006		145.1	0.7019
	145.5	0.3686		145.8	0.7078		145.4	0.7006		145.4	0.7016
	145.8	0.368		146.1	0.7078		145.7	0.701		145.7	0.701
	146.1	0.3689		146.4	0.7078		146	0.7006		146	0.7013
	146.4	0.368		146.6	0.7078		146.2	0.7006		146.2	0.701
	146.6	0.3689		146.9	0.7078		146.5	0.7006		146.5	0.7006
	146.9	0.368		147.2	0.7072		146.8	0.7		146.8	0.7
	147.2	0.3683		147.5	0.7072		147.1	0.6997		147.1	0.7006
	147.5	0.368		147.7	0.7072		147.3	0.7		147.3	0.7
	147.7	0.368		148	0.7068		147.6	0.6994		147.6	0.7
	148	0.3683		148.3	0.7062		147.9	0.6994		147.9	0.6994
	148.3	0.3683		148.6	0.7062		148.1	0.6994		148.2	0.6994
	148.6	0.3695		148.8	0.7053		148.4	0.6985		148.4	0.6988
	148.8	0.3692		149.1	0.7059		148.7	0.6985		148.7	0.6988
	149.1	0.3683		149.4	0.7062		149	0.6979		149	0.6975
	149.4	0.3683		149.7	0.7053		149.2	0.6979		149.3	0.6975
	149.7	0.3686		149.9	0.7053		149.5	0.6969		149.5	0.6969
	149.9	0.3699		150.2	0.705		149.8	0.6975		149.8	0.6969
	150.2	0.3686		150.5	0.7047		150.1	0.6969		150.1	0.6963
	150.5	0.3686		150.8	0.705		150.3	0.6969		150.4	0.696
	150.8	0.3689		151	0.7041		150.6	0.6957		150.6	0.6954
	151	0.3695		151.3	0.7044		150.9	0.6966		150.9	0.6957
	151.3	0.3686		151.6	0.7044		151.2	0.6954		151.2	0.6963
	151.6	0.3692		151.9	0.7034		151.4	0.6963		151.5	0.6948
	151.9	0.3695		152.1	0.7034		151.7	0.6954		151.7	0.6957
	152.1	0.3699		152.4	0.7019		152	0.6948		152	0.6951
	152.4	0.3689		152.7	0.7022		152.3	0.6954		152.3	0.6938
	152.7	0.3699		153	0.7019		152.5	0.6948		152.6	0.6932
	153	0.3692		153.2	0.7013		152.8	0.6941		152.8	0.6932
	153.2	0.3699		153.5	0.7016		153.1	0.6932		153.1	0.6932
	153.5	0.3689		153.8	0.7006		153.4	0.6935		153.4	0.6929
	153.8	0.3689		154.1	0.701		153.6	0.6932		153.7	0.6926
	154.1	0.3699		154.3	0.7013		153.9	0.6929		153.9	0.6913
	154.3	0.3689		154.6	0.7006		154.2	0.6926		154.2	0.691
	154.6	0.3689		154.9	0.7		154.5	0.692		154.5	0.6913
	154.9	0.3699		155.2	0.7003		154.7	0.6923		154.7	0.6913
	155.2	0.3689		155.4	0.6994		155	0.691		155	0.6901
	155.4	0.3699		155.7	0.6994		155.3	0.691		155.3	0.6907
	155.7	0.3699		156	0.6997		155.6	0.6913		155.6	0.6895
	156	0.3692		156.3	0.6994		155.8	0.6904		155.8	0.6895
	156.3	0.3695		156.5	0.6991		156.1	0.6901		156.1	0.6886
	156.5	0.3692		156.8	0.6991		156.4	0.6901		156.4	0.6886
	156.8	0.3699		157.1	0.6988		156.7	0.6898		156.7	0.6886
	157.1	0.3692		157.4	0.6985		156.9	0.6898		156.9	0.6886
	157.4	0.3689		157.6	0.6979		157.2	0.6886		157.2	0.6886
	157.6	0.3702		157.9	0.6975		157.5	0.6889		157.5	0.6879
	157.9	0.3695		158.2	0.6972		157.8	0.6886		157.8	0.6879
	158.2	0.3689		158.5	0.6969		158	0.6886		158	0.6861
	158.5	0.3699		158.7	0.6963		158.3	0.6886		158.3	0.6867
	158.7	0.3695		159	0.696		158.6	0.6876		158.6	0.6858
	159	0.3699		159.3	0.696		158.9	0.6873		158.9	0.6864
	159.3	0.3699		159.6	0.6966		159.1	0.6867		159.1	0.6864
	159.7	0.3692		159.8	0.6954		159.4	0.6873		159.4	0.6851
	159.9	0.3692		160.1	0.6954		159.7	0.6873		159.7	0.6851
	160.2	0.3692		160.4	0.6957		160	0.6867		160	0.6842
	160.5	0.3695		160.7	0.6951		160.2	0.6858		160.2	0.6842
	160.8	0.3689		160.9	0.6948		160.5	0.6858		160.5	0.683
	161	0.3695		161.2	0.6941		160.8	0.6861		160.8	0.683
	161.3	0.3702		161.5	0.6944		161.1	0.6855		161.1	0.6827
	161.6	0.3692		161.8	0.6935		161.3	0.6848		161.3	0.6817
	161.9	0.3699		162	0.6929		161.6	0.6845		161.6	0.6811
	162.1	0.3699		162.3	0.6926		161.9	0.6836		161.9	0.6814
	162.4	0.3692		162.6	0.6929		162.2	0.6833		162.2	0.6808
	162.7	0.3695		162.9	0.6923		162.4	0.683		162.4	0.6808
	163	0.3695		163.1	0.6917		162.7	0.6827		162.7	0.6805
	163.2	0.3692		163.4	0.692		163	0.6824		163	0.6802
	163.5	0.3702		163.7	0.6913		163.2	0.6817		163.3	0.6799
	163.8	0.3695		164	0.6917		163.5	0.6814		163.5	0.6802
	164.1	0.3702		164.2	0.6917		163.8	0.6814		163.8	0.6796
	164.3	0.3702		164.5	0.691		164.1	0.6808		164.1	0.6783
	164.6	0.3695		164.8	0.691		164.3	0.6808		164.4	0.678
	164.9	0.3699		165.1	0.6901		164.6	0.6811		164.6	0.6774
	165.2	0.3695		165.3	0.6904		164.9	0.6805		164.9	0.6771
	165.4	0.3702		165.6	0.6904		165.2	0.6802		165.2	0.6765
	165.7	0.3699		165.9	0.6898		165.4	0.6802		165.5	0.6758
	166	0.3695		166.2	0.6892		165.7	0.6802		165.7	0.6768
	166.3	0.3702		166.4	0.6889		166	0.6796		166	0.6768
	166.5	0.3695		166.7	0.6886		166.3	0.6786		166.3	0.6762
	166.8	0.3705		167	0.6886		166.5	0.6777		166.5	0.6752
	167.1	0.3695		167.2	0.6886		166.8	0.6774		166.8	0.6755
	167.4	0.3699		167.5	0.6886		167.1	0.6771		167.1	0.6749
	167.6	0.3699		167.8	0.6873		167.4	0.6771		167.4	0.6743
	167.9	0.3699		168.1	0.6876		167.6	0.6771		167.6	0.6737
	168.2	0.3695		168.3	0.6864		167.9	0.6758		167.9	0.6731
	168.5	0.3695		168.6	0.6867		168.2	0.6758		168.2	0.6727
	168.7	0.3695		168.9	0.6858		168.5	0.6758		168.5	0.6734
	169	0.3699		169.2	0.6858		168.7	0.6758		168.7	0.6721
	169.3	0.3702		169.4	0.6864		169	0.6755		169	0.6721
	169.6	0.3699		169.7	0.6858		169.3	0.6755		169.3	0.6721
	169.8	0.3705		170	0.6858		169.6	0.6749		169.6	0.6709
	170.1	0.3702		170.3	0.6851		169.8	0.6743		169.8	0.6703
	170.4	0.3702		170.5	0.6842		170.1	0.674		170.1	0.6706
	170.7	0.3702		170.8	0.6836		170.4	0.6737		170.4	0.6706
	170.9	0.3702		171.1	0.6836		170.7	0.6731		170.7	0.6706
	171.2	0.3695		171.4	0.6833		170.9	0.6731		170.9	0.67
	171.5	0.3702		171.6	0.6824		171.2	0.6734		171.2	0.6687
	171.8	0.3695		171.9	0.6824		171.5	0.6731		171.5	0.669
	172	0.3705		172.2	0.682		171.8	0.6721		171.8	0.6678
	172.3	0.3705		172.5	0.6817		172	0.6715		172	0.6675
	172.6	0.3695		172.7	0.6811		172.3	0.6709		172.3	0.6669
	172.8	0.3699		173	0.6814		172.6	0.6712		172.6	0.6669
	173.1	0.3702		173.3	0.6808		172.8	0.6706		172.9	0.6669
	173.4	0.3695		173.6	0.6811		173.1	0.6706		173.1	0.6665
	173.7	0.3702		173.8	0.6805		173.4	0.6706		173.4	0.6659
	173.9	0.3705		174.1	0.6802		173.7	0.6706		173.7	0.6656
	174.2	0.3702		174.4	0.6802		173.9	0.6696		174	0.665
	174.5	0.3699		174.7	0.6799		174.2	0.6693		174.2	0.6641
	174.8	0.3699		174.9	0.6799		174.5	0.669		174.5	0.6638
	175	0.3708		175.2	0.6796		174.8	0.6675		174.8	0.6638
	175.3	0.3702		175.5	0.6789		175	0.6678		175.1	0.6638
	175.6	0.3705		175.8	0.6783		175.3	0.6672		175.3	0.6634
	175.9	0.3699		176	0.6774		175.6	0.6672		175.6	0.6628
	176.1	0.3708		176.3	0.6771		175.9	0.6675		175.9	0.6625
	176.4	0.3705		176.6	0.6765		176.1	0.6662		176.2	0.6622
	176.7	0.3702		176.9	0.6758		176.4	0.6665		176.4	0.6622
	177	0.3699		177.1	0.6758		176.7	0.6665		176.7	0.6616
	177.2	0.3702		177.4	0.6771		177	0.6659		177	0.6616
	177.5	0.3705		177.7	0.6758		177.2	0.6653		177.2	0.6607
	177.8	0.3705		178	0.6758		177.5	0.6653		177.5	0.6603
	178.1	0.3699		178.2	0.6758		177.8	0.6644		177.8	0.6594
	178.3	0.3705		178.5	0.6755		178.1	0.6638		178.1	0.6591
	178.6	0.3702		178.8	0.6752		178.3	0.6634		178.3	0.6591
	178.9	0.3702		179.1	0.6743		178.6	0.6638		178.6	0.6588
	179.2	0.3702		179.3	0.6746		178.9	0.6631		178.9	0.6585
	179.4	0.3702		179.6	0.674		179.2	0.6631		179.2	0.6579
	179.7	0.3695		179.9	0.6737		179.4	0.6628		179.4	0.6572
	180	0.3702		180.2	0.6734		179.7	0.6628		179.7	0.6569
	180.3	0.3699		180.4	0.6731		180	0.6625		180	0.6566
	180.5	0.3699		180.7	0.6721		180.3	0.6619		180.3	0.6566
	180.8	0.3702		181	0.6724		180.5	0.6616		180.5	0.6566
	181.1	0.3705		181.3	0.6718		180.8	0.6613		180.8	0.6566
	181.4	0.3699		181.5	0.6715		181.1	0.6613		181.1	0.6563
	181.6	0.3695		181.8	0.6721		181.4	0.661		181.4	0.6557
	181.9	0.3695		182.1	0.6715		181.6	0.66		181.6	0.6554
	182.2	0.3699		182.4	0.6709		181.9	0.6594		181.9	0.6551
	182.5	0.3702		182.6	0.6706		182.2	0.6591		182.2	0.6548
	182.7	0.3702		182.9	0.6706		182.5	0.6588		182.5	0.6535
	183	0.3699		183.2	0.6706		182.7	0.6585		182.7	0.6532
	183.3	0.3695		183.5	0.67		183	0.6582		183	0.6529
	183.6	0.3702		183.7	0.67		183.3	0.6582		183.3	0.652
	183.8	0.3699		184	0.67		183.6	0.6569		183.6	0.652
	184.1	0.3702		184.3	0.6684		183.8	0.6569		183.8	0.6517
	184.4	0.3702		184.6	0.6675		184.1	0.6566		184.1	0.651
	184.7	0.3702		184.8	0.6675		184.4	0.6563		184.4	0.6507
	184.9	0.3699		185.1	0.6678		184.6	0.6566		184.7	0.6507
	185.2	0.3695		185.4	0.6672		184.9	0.6563		184.9	0.6501
	185.5	0.3695		185.7	0.6665		185.2	0.6563		185.2	0.6498
	185.8	0.3695		185.9	0.6662		185.5	0.6566		185.5	0.6492
	186	0.3692		186.2	0.6665		185.7	0.656		185.8	0.6492
	186.3	0.3702		186.5	0.6665		186	0.6554		186	0.6489
	186.6	0.3695		186.8	0.6659		186.3	0.6554		186.3	0.6479
	186.9	0.3695		187	0.6656		186.6	0.6551		186.6	0.6476
	187.1	0.3699		187.3	0.6653		186.8	0.6545		186.8	0.6476
	187.4	0.3695		187.6	0.6647		187.1	0.6535		187.1	0.6473
	187.7	0.3695		187.9	0.6641		187.4	0.6529		187.4	0.647
	188	0.3695		188.1	0.6638		187.7	0.6529		187.7	0.6467
	188.2	0.3692		188.4	0.6638		187.9	0.652		187.9	0.6461
	188.5	0.3692		188.7	0.6634		188.2	0.6523		188.2	0.6455
	188.8	0.3695		189	0.6634		188.5	0.6517		188.5	0.6452
	189.1	0.3702		189.2	0.6634		188.8	0.652		188.8	0.6442
	189.3	0.3699		189.5	0.6625		189	0.6507		189	0.6442
	189.6	0.3695		189.8	0.6628		189.3	0.6507		189.4	0.6442
	189.9	0.3702		190.1	0.6622		189.6	0.6498		189.6	0.6436
	190.2	0.3695		190.3	0.6625		189.9	0.6498		189.9	0.6433
	190.4	0.3699		190.6	0.6616		190.1	0.6498		190.2	0.643
	190.7	0.3699		190.9	0.6616		190.4	0.6492		190.5	0.6424
	191	0.3692		191.2	0.6613		190.7	0.6489		190.8	0.6417
	191.3	0.3692		191.4	0.6607		191	0.6486		191.1	0.6417
	191.5	0.3692		191.7	0.661		191.3	0.6486		191.3	0.6411
	191.8	0.3699		192	0.6594		191.6	0.6479		191.7	0.6408
	192.1	0.3699		192.3	0.6594		191.8	0.6473		191.9	0.6405
	192.4	0.3689		192.5	0.6597		192.1	0.6473		192.2	0.6405
	192.6	0.3699		192.8	0.6588		192.4	0.6473		192.5	0.6396
	192.9	0.3702		193.1	0.6585		192.7	0.647		192.8	0.6393
	193.2	0.3695		193.4	0.6585		192.9	0.647		193	0.6393
	193.5	0.3692		193.6	0.6579		193.2	0.6458		193.3	0.6386
	193.7	0.3689		193.9	0.6572		193.5	0.6458		193.6	0.6386
	194	0.3699		194.2	0.6569		193.8	0.6452		193.9	0.6383
	194.3	0.3695		194.5	0.6566		194	0.6439		194.1	0.638
	194.6	0.3692		194.7	0.6566		194.3	0.6442		194.4	0.6371
	194.8	0.3692		195	0.6566		194.6	0.6439		194.7	0.6368
	195.1	0.3692		195.3	0.6569		194.9	0.6439		195	0.6362
	195.4	0.3699		195.6	0.6566		195.1	0.6439		195.2	0.6365
	195.7	0.3689		195.8	0.6566		195.4	0.6433		195.5	0.6349
	195.9	0.3699		196.1	0.6563		195.7	0.6424		195.8	0.6349
	196.2	0.3692		196.4	0.656		196	0.6424		196.1	0.6343
	196.5	0.3699		196.7	0.656		196.2	0.6421		196.3	0.634
	196.8	0.3699		196.9	0.6554		196.5	0.6421		196.6	0.634
	197	0.3699		197.2	0.6554		196.8	0.6414		196.9	0.6337
	197.3	0.3689		197.5	0.6551		197.1	0.6414		197.2	0.6331
	197.6	0.3689		197.8	0.6541		197.3	0.6408		197.4	0.6331
	197.9	0.3699		198	0.6535		197.6	0.6408		197.7	0.6321
	198.1	0.3689		198.3	0.6535		197.9	0.6408		198	0.6321
	198.4	0.3689		198.6	0.6523		198.2	0.6402		198.3	0.6321
	198.7	0.3689		198.9	0.6526		198.4	0.6399		198.5	0.6312
	199	0.3689		199.1	0.6523		198.7	0.6393		198.8	0.6315
	199.2	0.3686		199.4	0.6514		199	0.6393		199.1	0.6306
	199.5	0.3699		199.7	0.6514		199.2	0.6386		199.4	0.6303
	199.8	0.3689		200	0.651		199.5	0.6383		199.6	0.6297
	200.1	0.3699		200.2	0.6507		199.8	0.6383		199.9	0.6293
	200.3	0.3699		200.5	0.6501		200.1	0.6377		200.2	0.6297
	200.6	0.3689		200.8	0.6501		200.3	0.6377		200.5	0.629
	200.9	0.3695		201.1	0.6498		200.6	0.6374		200.7	0.6284
	201.2	0.3699		201.3	0.6495		200.9	0.6365		201	0.6284
	201.4	0.3695		201.6	0.6495		201.2	0.6368		201.3	0.6284
	201.7	0.3695		201.9	0.6489		201.4	0.6362		201.6	0.6275
	202	0.3689		202.2	0.6489		201.7	0.6352		201.8	0.6278
	202.3	0.3689		202.4	0.6489		202	0.6346		202.1	0.6269
	202.5	0.3695		202.7	0.6483		202.3	0.6343		202.4	0.6262
	202.8	0.3686		203	0.6483		202.5	0.634		202.6	0.6262
	203.1	0.3683		203.3	0.6476		202.8	0.634		202.9	0.6262
	203.4	0.3686		203.5	0.6476		203.1	0.6337		203.2	0.6259
	203.6	0.3683		203.8	0.6476		203.4	0.6324		203.5	0.6256
	203.9	0.3686		204.1	0.6473		203.6	0.6331		203.7	0.625
	204.2	0.3683		204.4	0.6467		203.9	0.6328		204	0.6247
	204.4	0.3683		204.6	0.6461		204.2	0.6321		204.3	0.6238
	204.7	0.3692		204.9	0.6458		204.5	0.6324		204.6	0.6231
	205	0.3689		205.2	0.6455		204.7	0.6324		204.8	0.6231
	205.3	0.3692		205.5	0.6442		205	0.6318		205.1	0.6225
	205.6	0.3683		205.7	0.6439		205.3	0.6315		205.4	0.6222
	205.8	0.368		206	0.6445		205.6	0.6312		205.7	0.6222
	206.1	0.3683		206.3	0.6442		205.8	0.6309		205.9	0.6222
	206.4	0.3689		206.6	0.6439		206.1	0.6303		206.2	0.6213
	206.7	0.3683		206.8	0.6433		206.4	0.6303		206.5	0.6207
	206.9	0.3692		207.1	0.643		206.7	0.6297		206.8	0.6203
	207.2	0.3689		207.4	0.6427		206.9	0.6297		207	0.6197
	207.5	0.3686		207.7	0.6424		207.2	0.6293		207.3	0.6194
	207.7	0.3683		207.9	0.6421		207.5	0.6287		207.6	0.6194
	208	0.3677		208.2	0.6417		207.8	0.6281		207.9	0.6188
	208.3	0.368		208.5	0.6417		208	0.6284		208.1	0.6179
	208.6	0.3677		208.8	0.6414		208.3	0.6278		208.4	0.6182
	208.9	0.368		209	0.6414		208.6	0.6278		208.7	0.6179
	209.1	0.3686		209.3	0.6411		208.9	0.6278		209	0.6172
	209.4	0.3677		209.6	0.6408		209.1	0.6266		209.2	0.6163
	209.7	0.368		209.9	0.6408		209.4	0.6262		209.5	0.6169
	209.9	0.3677		210.1	0.6402		209.7	0.6262		209.8	0.616
	210.2	0.3686		210.4	0.6402		210	0.6259		210.1	0.616
	210.5	0.368		210.7	0.6396		210.2	0.6259		210.3	0.6154
	210.8	0.3683		211	0.6396		210.5	0.625		210.6	0.6145
	211	0.3677		211.2	0.6386		210.8	0.6253		210.9	0.6145
	211.3	0.3677		211.5	0.638		211.1	0.6253		211.2	0.6148
	211.6	0.3674		211.8	0.6383		211.3	0.6247		211.4	0.6141
	211.9	0.3683		212.1	0.6383		211.6	0.6241		211.7	0.6138
	212.1	0.3677		212.3	0.6377		211.9	0.6231		212	0.6138
	212.4	0.3677		212.6	0.6374		212.2	0.6225		212.3	0.612
	212.7	0.3674		212.9	0.6374		212.5	0.6228		212.5	0.612
	213	0.368		213.1	0.6368		212.8	0.6225		212.8	0.612
	213.2	0.3674		213.4	0.6365		213	0.6222		213.1	0.6117
	213.5	0.3671		213.7	0.6362		213.3	0.6225		213.4	0.6117
	213.8	0.368		214	0.6352		213.6	0.6213		213.6	0.6101
	214.1	0.3671		214.2	0.6346		213.9	0.621		213.9	0.6095
	214.3	0.3671		214.5	0.6343		214.1	0.6203		214.2	0.6095
	214.6	0.368		214.8	0.634		214.4	0.6203		214.5	0.6089
	214.9	0.3671		215.1	0.6337		214.7	0.6194		214.7	0.6083
	215.2	0.3671		215.3	0.6337		215	0.6191		215	0.6079
	215.4	0.3668		215.6	0.6337		215.2	0.6194		215.3	0.6083
	215.7	0.3668		215.9	0.6337		215.5	0.6188		215.5	0.6076
	216	0.3671		216.2	0.6324		215.8	0.6179		215.8	0.607
	216.3	0.3668		216.4	0.6324		216	0.6179		216.1	0.6067
	216.5	0.3668		216.7	0.6324		216.3	0.6176		216.4	0.6067
	216.8	0.3668		217	0.6328		216.6	0.6172		216.6	0.6064
	217.1	0.3668		217.3	0.6318		216.9	0.6172		216.9	0.6064
	217.4	0.3668		217.5	0.6324		217.1	0.6163		217.2	0.6058
	217.6	0.3664		217.8	0.6315		217.4	0.6166		217.5	0.6048
	217.9	0.3664		218.1	0.6312		217.7	0.616		217.7	0.6045
	218.2	0.3668		218.4	0.6309		218	0.6157		218	0.6042
	218.5	0.3664		218.6	0.6306		218.2	0.6157		218.3	0.6045
	218.7	0.3661		218.9	0.63		218.5	0.6154		218.6	0.6033
	219	0.3664		219.2	0.6303		218.8	0.6151		218.8	0.6036
	219.3	0.3661		219.5	0.6297		219.1	0.6148		219.1	0.6033
	219.6	0.3661		219.7	0.6293		219.3	0.6141		219.4	0.6021
	219.8	0.3661		220	0.6293		219.6	0.6138		219.7	0.6021
	220.1	0.3661		220.3	0.6293		219.9	0.6138		219.9	0.6014
	220.4	0.3661		220.6	0.629		220.2	0.6132		220.2	0.6021
	220.7	0.3658		220.8	0.6287		220.4	0.6123		220.5	0.6008
	220.9	0.3661		221.1	0.6278		220.7	0.6129		220.8	0.6002
	221.2	0.3658		221.4	0.6278		221	0.6126		221	0.6008
	221.5	0.3658		221.7	0.6275		221.3	0.612		221.3	0.5993
	221.8	0.3658		221.9	0.6275		221.5	0.6117		221.6	0.5996
	222	0.3658		222.2	0.6262		221.8	0.611		221.9	0.599
	222.3	0.3652		222.5	0.6266		222.1	0.6104		222.1	0.5986
	222.6	0.3655		222.8	0.6262		222.4	0.6101		222.4	0.5983
	222.9	0.3658		223	0.6259		222.6	0.6095		222.7	0.5983
	223.1	0.3655		223.3	0.6256		222.9	0.6089		223	0.5971
	223.4	0.3658		223.6	0.6256		223.2	0.6083		223.2	0.598
	223.7	0.3652		223.9	0.6244		223.5	0.6079		223.5	0.5968
	224	0.3658		224.1	0.6256		223.7	0.6089		223.8	0.5968
	224.2	0.3649		224.4	0.6241		224	0.6086		224.1	0.5965
	224.5	0.3655		224.7	0.6234		224.3	0.6076		224.3	0.5955
	224.8	0.3655		225	0.6234		224.6	0.6076		224.6	0.5955
	225.1	0.3649		225.2	0.6231		224.8	0.607		224.9	0.5952
	225.3	0.3655		225.5	0.6231		225.1	0.607		225.1	0.5946
	225.6	0.3649		225.8	0.6225		225.4	0.6067		225.4	0.5946
	225.9	0.3652		226.1	0.6225		225.7	0.6064		225.7	0.5937
	226.2	0.3649		226.3	0.6222		225.9	0.6064		226	0.5934
	226.4	0.3646		226.6	0.6219		226.2	0.6055		226.2	0.5934
	226.7	0.3649		226.9	0.6216		226.5	0.6052		226.5	0.5921
	227	0.3652		227.2	0.6216		226.8	0.6045		226.8	0.5918
	227.3	0.3649		227.4	0.6213		227	0.6036		227.1	0.5921
	227.5	0.3643		227.7	0.6207		227.3	0.6045		227.3	0.5915
	227.8	0.3646		228	0.62		227.6	0.6039		227.6	0.5912
	228.1	0.3646		228.3	0.6197		227.9	0.6027		227.9	0.5912
	228.4	0.3652		228.5	0.6191		228.1	0.6027		228.2	0.5909
	228.6	0.3643		228.8	0.6185		228.4	0.6027		228.4	0.59
	228.9	0.3649		229.1	0.6185		228.7	0.6021		228.7	0.5903
	229.2	0.3643		229.4	0.6185		229	0.6024		229	0.5903
	229.5	0.3652		229.6	0.6185		229.2	0.6017		229.3	0.589
	229.7	0.3643		229.9	0.6176		229.5	0.6011		229.5	0.5887
	230	0.3649		230.2	0.6182		229.8	0.6014		229.8	0.5884
	230.3	0.364		230.5	0.6172		230.1	0.6014		230.1	0.5881
	230.6	0.3649		230.7	0.6169		230.3	0.6008		230.4	0.5881
	230.8	0.3649		231	0.6169		230.6	0.6005		230.6	0.5872
	231.1	0.3643		231.3	0.6166		230.9	0.5993		230.9	0.5869
	231.4	0.3633		231.6	0.616		231.2	0.5996		231.2	0.5866
	231.7	0.3646		231.8	0.6157		231.4	0.5996		231.5	0.5856
	231.9	0.364		232.1	0.6157		231.7	0.5986		231.7	0.5856
	232.2	0.3637		232.4	0.6157		232	0.598		232	0.5853
	232.5	0.3637		232.7	0.6151		232.3	0.598		232.3	0.5853
	232.8	0.364		232.9	0.6148		232.5	0.5977		232.6	0.585
	233	0.363		233.2	0.6148		232.8	0.598		232.8	0.5847
	233.3	0.363		233.5	0.6141		233.1	0.5974		233.1	0.5847
	233.6	0.363		233.8	0.6138		233.4	0.5971		233.4	0.5835
	233.9	0.363		234	0.6132		233.6	0.5968		233.7	0.5835
	234.1	0.363		234.3	0.6138		233.9	0.5962		233.9	0.5828
	234.4	0.3627		234.6	0.6132		234.2	0.5965		234.2	0.5819
	234.7	0.3627		234.9	0.612		234.5	0.5955		234.5	0.5816
	235	0.3621		235.1	0.612		234.7	0.5949		234.8	0.5813
	235.2	0.3627		235.4	0.6117		235	0.5949		235	0.5807
	235.5	0.3624		235.7	0.6117		235.3	0.5949		235.3	0.5807
	235.8	0.3621		235.9	0.6117		235.6	0.594		235.6	0.58
	236.1	0.3621		236.2	0.6114		235.8	0.594		235.8	0.5794
	236.3	0.3621		236.5	0.611		236.1	0.5937		236.1	0.58
	236.6	0.3618		236.8	0.6101		236.4	0.5937		236.4	0.5785
	236.9	0.3618		237	0.6101		236.7	0.5934		236.7	0.5788
	237.1	0.3621		237.3	0.6092		236.9	0.5931		236.9	0.5791
	237.4	0.3621		237.6	0.6092		237.2	0.5921		237.2	0.5788
	237.7	0.3615		237.9	0.6089		237.5	0.5928		237.5	0.5785
	238	0.3615		238.1	0.6079		237.7	0.5928		237.8	0.5779
	238.2	0.3621		238.4	0.6079		238	0.5921		238	0.5779
	238.5	0.3615		238.7	0.6086		238.3	0.5918		238.3	0.5779
	238.8	0.3615		239	0.6076		238.6	0.5915		238.6	0.5776
	239.1	0.3615		239.2	0.6079		238.8	0.5909		238.9	0.5769
	239.3	0.3612		239.5	0.607		239.1	0.5909		239.1	0.5754
	239.6	0.3609		239.8	0.6067		239.4	0.5903		239.4	0.5751
	239.9	0.3609		240.1	0.6067		239.7	0.5897		239.7	0.5745
	240.2	0.3609		240.3	0.6064		239.9	0.5893		240	0.5742
	240.4	0.3602		240.6	0.6061		240.2	0.5893		240.2	0.5745
	240.7	0.3599		240.9	0.6064		240.5	0.589		240.5	0.5738
	241	0.3606		241.2	0.6058		240.8	0.589		240.8	0.5729
	241.3	0.3606		241.4	0.6055		241	0.5887		241.1	0.5723
	241.5	0.3599		241.7	0.6052		241.3	0.5887		241.3	0.5723
	241.8	0.3596		242	0.6045		241.6	0.5884		241.6	0.572
	242.1	0.3599		242.3	0.6048		241.9	0.5881		241.9	0.5711
	242.4	0.3599		242.5	0.6048		242.1	0.5875		242.2	0.5707
	242.6	0.3599		242.8	0.6045		242.4	0.5872		242.4	0.5711
	242.9	0.3596		243.1	0.6036		242.7	0.5862		242.7	0.5711
	243.2	0.3596		243.4	0.6033		243	0.5866		243	0.5698
	243.5	0.3593		243.6	0.6033		243.2	0.5856		243.3	0.5695
	243.7	0.359		243.9	0.603		243.5	0.5856		243.5	0.5695
	244	0.3587		244.2	0.6021		243.8	0.5856		243.8	0.5689
	244.3	0.3587		244.5	0.6024		244.1	0.585		244.1	0.5689
	244.6	0.359		244.7	0.6024		244.3	0.5853		244.3	0.5686
	244.8	0.359		245	0.6017		244.6	0.5847		244.6	0.568
	245.1	0.359		245.3	0.6014		244.9	0.5838		244.9	0.5673
	245.4	0.3584		245.6	0.6011		245.2	0.5844		245.2	0.5664
	245.7	0.3581		245.8	0.6011		245.4	0.5838		245.4	0.5655
	245.9	0.3578		246.1	0.6011		245.7	0.5828		245.7	0.5655
	246.2	0.3578		246.4	0.5999		246	0.5828		246	0.5649
	246.5	0.3571		246.7	0.6002		246.3	0.5822		246.3	0.5642
	246.8	0.3578		246.9	0.6002		246.5	0.5816		246.5	0.5645
	247	0.3575		247.2	0.5996		246.8	0.5816		246.8	0.5642
	247.3	0.3575		247.5	0.5993		247.1	0.5816		247.1	0.5639
	247.6	0.3568		247.8	0.599		247.4	0.5807		247.4	0.563
	247.9	0.3571		248	0.599		247.6	0.5804		247.6	0.5627
	248.1	0.3568		248.3	0.5983		247.9	0.5804		247.9	0.5624
	248.4	0.3565		248.6	0.5977		248.2	0.5797		248.2	0.5618
	248.7	0.3565		248.9	0.5983		248.5	0.5785		248.5	0.5602
	249	0.3565		249.1	0.5971		248.7	0.5791		248.7	0.5605
	249.2	0.3568		249.4	0.5971		249	0.5785		249	0.5599
	249.5	0.3565		249.7	0.5971		249.3	0.5788		249.3	0.5602
	249.8	0.3565		250	0.5971		249.6	0.5791		249.6	0.559
	250.1	0.3565		250.2	0.5965		249.8	0.5785		249.8	0.5583
	250.3	0.3565		250.5	0.5962		250.1	0.5779		250.1	0.5577
	250.6	0.3559		250.8	0.5959		250.4	0.5779		250.4	0.558
	250.9	0.3562		251.1	0.5955		250.7	0.5776		250.7	0.5568
	251.2	0.3562		251.3	0.5949		250.9	0.5773		250.9	0.5562
	251.4	0.3562		251.6	0.5949		251.2	0.5773		251.2	0.5556
	251.7	0.3556		251.9	0.5952		251.5	0.5757		251.5	0.5552
	252	0.3559		252.2	0.5943		251.7	0.5757		251.8	0.5549
	252.3	0.3553		252.4	0.5937		252	0.5745		252	0.5546
	252.5	0.3556		252.7	0.5937		252.3	0.5751		252.3	0.5537
	252.8	0.3559		253	0.5937		252.6	0.5738		252.6	0.5531
	253.1	0.3553		253.3	0.5934		252.8	0.5735		252.9	0.5521
	253.4	0.355		253.5	0.5934		253.1	0.5729		253.1	0.5515
	253.6	0.355		253.8	0.5931		253.4	0.572		253.4	0.55
	253.9	0.3553		254.1	0.5928		253.7	0.5723		253.7	0.5503
	254.2	0.3544		254.4	0.5918		253.9	0.572		254	0.5503
	254.5	0.3547		254.6	0.5918		254.2	0.5714		254.2	0.549
	254.7	0.3547		254.9	0.5918		254.5	0.5711		254.5	0.5484
	255	0.355		255.2	0.5915		254.8	0.5701		254.8	0.5475
	255.3	0.3547		255.5	0.5915		255	0.5698		255.1	0.5469
	255.6	0.3544		255.7	0.5909		255.3	0.5704		255.3	0.5463
	255.8	0.3537		256	0.5909		255.6	0.5695		255.6	0.545
	256.1	0.3537		256.3	0.5903		255.9	0.5686		255.9	0.5453
	256.4	0.3544		256.6	0.59		256.1	0.5689		256.1	0.545
	256.7	0.3544		256.8	0.5906		256.4	0.5686		256.4	0.5435
	256.9	0.3544		257.1	0.5893		256.7	0.5673		256.7	0.5432
	257.2	0.3531		257.4	0.5884		257	0.5676		257	0.5428
	257.5	0.3531		257.7	0.589		257.2	0.5664		257.2	0.5404
	257.8	0.3531		257.9	0.5884		257.5	0.5649		257.5	0.5401
	258	0.3537		258.2	0.5887		257.8	0.5639		257.8	0.5401
	258.3	0.3531		258.5	0.5884		258.1	0.5652		258.1	0.5388
	258.6	0.3531		258.8	0.5884		258.3	0.5645		258.3	0.5379
	258.9	0.3525		259	0.5875		258.6	0.5639		258.6	0.537
	259.1	0.3525		259.3	0.5872		258.9	0.5636		258.9	0.536
	259.4	0.3519		259.6	0.5872		259.2	0.563		259.2	0.5354
	259.7	0.3516		259.9	0.5859		259.4	0.563		259.4	0.5354
	259.9	0.3516		260.1	0.5859		259.7	0.5614		259.7	0.5345
	260.2	0.3519		260.4	0.5859		260	0.5605		260	0.5332
	260.5	0.3513		260.7	0.5853		260.3	0.5608		260.3	0.5323
	260.8	0.3516		261	0.585		260.5	0.5596		260.5	0.5314
	261	0.3509		261.2	0.5853		260.8	0.5596		260.8	0.5301
	261.3	0.3509		261.5	0.5844		261.1	0.559		261.1	0.5295
	261.6	0.3509		261.8	0.5838		261.4	0.5583		261.4	0.5295
	261.9	0.3506		262.1	0.5838		261.6	0.5577		261.6	0.5286
	262.1	0.35		262.3	0.5835		261.9	0.558		261.9	0.5286
	262.4	0.3506		262.6	0.5831		262.2	0.5568		262.2	0.5273
	262.7	0.3503		262.9	0.5828		262.5	0.5556		262.5	0.5264
	263	0.3503		263.2	0.5819		262.7	0.5552		262.7	0.5255
	263.3	0.3497		263.4	0.5819		263	0.5546		263	0.5242
	263.6	0.3494		263.7	0.5813		263.3	0.5534		263.3	0.5233
	263.9	0.3494		264	0.5807		263.6	0.5528		263.6	0.5218
	264.1	0.3494		264.3	0.5804		263.8	0.5534		263.8	0.5211
	264.5	0.3494		264.6	0.5804		264.1	0.5521		264.1	0.5202
	264.8	0.3488		264.9	0.5794		264.4	0.5518		264.4	0.5187
	265.1	0.3485		265.1	0.5797		264.7	0.5512		264.7	0.5174
	265.3	0.3485		265.4	0.5785		264.9	0.55		264.9	0.5168
	265.6	0.3485		265.7	0.5785		265.2	0.549		265.2	0.5162
	265.9	0.3488		266	0.5791		265.5	0.5481		265.5	0.5156
	266.2	0.3482		266.2	0.5782		265.8	0.5469		265.8	0.514
	266.4	0.3491		266.6	0.5779		266	0.5456		266	0.5131
	266.7	0.3488		266.9	0.5779		266.3	0.5453		266.3	0.5115
	267	0.3482		267.2	0.5773		266.6	0.5456		266.6	0.5109
	267.3	0.3482		267.5	0.5773		266.9	0.5447		266.9	0.5097
	267.5	0.3482		267.8	0.5769		267.1	0.5441		267.1	0.5081
	267.8	0.3478		268.1	0.5766		267.4	0.5438		267.4	0.5066
	268.1	0.3475		268.3	0.576		267.7	0.5422		267.7	0.506
	268.4	0.3466		268.6	0.5742		267.9	0.541		268	0.5056
	268.6	0.3472		268.9	0.5745		268.2	0.5401		268.2	0.5041
	268.9	0.3472		269.2	0.5738		268.5	0.5391		268.5	0.5041
	269.2	0.3469		269.4	0.5732		268.8	0.5382		268.8	0.5029
	269.5	0.3466		269.7	0.5732		269	0.5373		269	0.5016
	269.7	0.3466		270	0.5723		269.3	0.5363		269.3	0.4991
	270	0.3466		270.3	0.5723		269.6	0.5366		269.6	0.4988
	270.3	0.3463		270.5	0.5714		269.9	0.5351		269.9	0.497
	270.6	0.3463		270.8	0.5714		270.1	0.5339		270.1	0.4967
	270.8	0.3454		271.1	0.5701		270.4	0.5335		270.4	0.4954
	271.1	0.3457		271.4	0.5711		270.7	0.5323		270.7	0.4932
	271.4	0.3457		271.6	0.5704		271	0.5304		271	0.4914
	271.7	0.3454		271.9	0.5692		271.2	0.5308		271.2	0.4911
	271.9	0.3454		272.2	0.5689		271.5	0.5289		271.5	0.4892
	272.2	0.3454		272.5	0.5689		271.8	0.5292		271.8	0.4877
	272.5	0.3454		272.7	0.5686		272.1	0.5289		272.1	0.4877
	272.8	0.3451		273	0.568		272.3	0.5273		272.3	0.4855
	273	0.3447		273.3	0.567		272.6	0.5255		272.6	0.4839
	273.3	0.3441		273.6	0.567		272.9	0.5249		272.9	0.4833
	273.6	0.3441		273.8	0.5655		273.2	0.5242		273.2	0.4824
	273.9	0.3444		274.1	0.5642		273.4	0.5218		273.4	0.4812
	274.1	0.3441		274.4	0.5639		273.7	0.5215		273.7	0.4793
	274.4	0.3441		274.7	0.5642		274	0.5205		274	0.4784
	274.7	0.3438		274.9	0.5639		274.3	0.518		274.3	0.4759
	275	0.3435		275.2	0.5633		274.5	0.5177		274.5	0.4756
	275.2	0.3435		275.5	0.563		274.8	0.5168		274.8	0.4743
	275.5	0.3438		275.8	0.5621		275.1	0.5162		275.1	0.4725
	275.8	0.3429		276	0.5618		275.4	0.5143		275.4	0.4722
	276.1	0.3426		276.3	0.5605		275.6	0.5134		275.6	0.4706
	276.3	0.3429		276.6	0.5596		275.9	0.5118		275.9	0.4681
	276.6	0.3426		276.9	0.5596		276.2	0.5112		276.2	0.4681
	276.9	0.3423		277.1	0.5593		276.5	0.5091		276.5	0.4653
	277.2	0.3423		277.4	0.559		276.7	0.5084		276.7	0.4641
	277.4	0.3423		277.7	0.5583		277	0.5069		277	0.4644
	277.7	0.3423		278	0.5577		277.3	0.506		277.3	0.4625
	278	0.3413		278.2	0.558		277.6	0.5044		277.6	0.4616
	278.3	0.3416		278.5	0.5571		277.8	0.5038		277.8	0.4598
	278.5	0.341		278.8	0.5556		278.1	0.5029		278.1	0.4582
	278.8	0.3416		279.1	0.5552		278.4	0.5013		278.4	0.456
	279.1	0.341		279.3	0.5549		278.7	0.5001		278.7	0.4567
	279.4	0.341		279.6	0.5537		278.9	0.4985		278.9	0.4539
	279.6	0.3407		279.9	0.5525		279.2	0.4967		279.2	0.4529
	279.9	0.3407		280.2	0.5531		279.5	0.4954		279.5	0.452
	280.2	0.3401		280.4	0.5525		279.8	0.4945		279.8	0.4501
	280.5	0.3404		280.7	0.5512		280	0.492		280	0.4483
	280.7	0.3407		281	0.5503		280.3	0.4908		280.3	0.4464
	281	0.3401		281.3	0.5497		280.6	0.4901		280.6	0.4458
	281.3	0.3398		281.5	0.549		280.9	0.4877		280.8	0.4436
	281.6	0.3404		281.8	0.5478		281.1	0.4877		281.1	0.4424
	281.8	0.3398		282.1	0.5469		281.4	0.4858		281.4	0.4412
	282.1	0.3401		282.4	0.5469		281.7	0.4839		281.7	0.4387
	282.4	0.3398		282.6	0.5459		282	0.4824		281.9	0.4377
	282.7	0.3398		282.9	0.5456		282.2	0.4815		282.2	0.4362
	282.9	0.3392		283.2	0.5438		282.5	0.4793		282.5	0.435
	283.2	0.3389		283.5	0.5435		282.8	0.4774		282.8	0.4331
	283.5	0.3385		283.7	0.5435		283.1	0.4768		283	0.4322
	283.8	0.3389		284	0.5413		283.3	0.4743		283.3	0.4312
	284	0.3395		284.3	0.5413		283.6	0.474		283.6	0.4288
	284.3	0.3385		284.6	0.5397		283.9	0.4728		283.9	0.4284
	284.6	0.3389		284.8	0.5391		284.2	0.4712		284.1	0.426
	284.9	0.3382		285.1	0.5382		284.4	0.4697		284.4	0.4244
	285.1	0.3389		285.4	0.537		284.7	0.4675		284.7	0.4235
	285.4	0.3379		285.7	0.5373		285	0.4656		285	0.4229
	285.7	0.3379		285.9	0.5354		285.3	0.4644		285.2	0.4213
	286	0.3385		286.2	0.5354		285.5	0.4622		285.5	0.4195
	286.2	0.3376		286.5	0.5339		285.8	0.4625		285.8	0.4176
	286.5	0.3379		286.8	0.5335		286.1	0.4601		286.1	0.4164
	286.8	0.337		287	0.5326		286.4	0.4591		286.3	0.4151
	287.1	0.337		287.3	0.5308		286.6	0.456		286.6	0.4129
	287.3	0.3373		287.6	0.5304		286.9	0.4557		286.9	0.4123
	287.6	0.337		287.9	0.5289		287.2	0.4542		287.2	0.4098
	287.9	0.3364		288.1	0.5289		287.4	0.4523		287.4	0.408
	288.2	0.3367		288.4	0.5289		287.7	0.4498		287.7	0.4067
	288.4	0.3364		288.7	0.5277		288	0.4492		288	0.4064
	288.7	0.3361		289	0.5261		288.3	0.4477		288.3	0.4043
	289	0.3361		289.2	0.5249		288.5	0.4458		288.5	0.4024
	289.3	0.3367		289.5	0.5242		288.8	0.4446		288.8	0.3999
	289.5	0.3361		289.8	0.5227		289.1	0.4421		289.1	0.3993
	289.8	0.3364		290.1	0.5215		289.4	0.4402		289.4	0.3978
	290.1	0.3361		290.3	0.5205		289.6	0.4387		289.6	0.3968
	290.4	0.3361		290.6	0.5184		289.9	0.4374		289.9	0.3947
	290.6	0.3358		290.9	0.5174		290.2	0.4356		290.2	0.3928
	290.9	0.3358		291.2	0.5168		290.5	0.4343		290.5	0.3912
	291.2	0.3361		291.4	0.5165		290.7	0.4328		290.7	0.3906
	291.5	0.3361		291.7	0.5143		291	0.4309		291	0.3888
	291.7	0.3354		292	0.5134		291.3	0.4291		291.3	0.3878
	292	0.3358		292.2	0.5118		291.6	0.4278		291.6	0.3847
	292.3	0.3351		292.5	0.5112		291.8	0.425		291.8	0.3838
	292.6	0.3358		292.8	0.5097		292.1	0.425		292.1	0.3826
	292.8	0.3348		293.1	0.5087		292.4	0.4235		292.4	0.3816
	293.1	0.3354		293.3	0.5078		292.7	0.4213		292.7	0.3801
	293.4	0.3351		293.6	0.5063		292.9	0.4201		292.9	0.3785
	293.6	0.3351		293.9	0.5047		293.2	0.4179		293.3	0.3764
	293.9	0.3354		294.2	0.5032		293.5	0.4154		293.6	0.3739
	294.2	0.3351		294.4	0.5032		293.8	0.4148		293.9	0.373
	294.5	0.3348		294.7	0.5019		294	0.4133		294.2	0.3708
	294.7	0.3348		295	0.5001		294.3	0.4102		294.5	0.3699
	295	0.3339		295.3	0.4985		294.6	0.408		294.7	0.3686
	295.3	0.3342		295.5	0.4963		294.9	0.4074		295	0.3671
	295.6	0.3342		295.8	0.496		295.1	0.4061		295.3	0.3655
	295.8	0.3336		296.1	0.4942		295.4	0.4046		295.6	0.3637
	296.1	0.3336		296.4	0.4923		295.7	0.4027		295.8	0.3624
	296.4	0.3336		296.6	0.4908		296	0.3996		296.1	0.3609
	296.7	0.3333		296.9	0.4898		296.2	0.3978		296.4	0.3593
	296.9	0.3333		297.2	0.488		296.5	0.3971		296.7	0.3571
	297.2	0.3336		297.5	0.487		296.8	0.3947		296.9	0.3559
	297.5	0.333		297.7	0.4855		297.1	0.3931		297.2	0.3547
	297.8	0.333		298	0.4836		297.3	0.3919		297.5	0.3525
	298	0.333		298.3	0.4824		297.6	0.3897		297.8	0.3506
	298.3	0.3327		298.6	0.4821		297.9	0.3897		298	0.35
	298.6	0.3323		298.8	0.4799		298.2	0.386		298.3	0.3488
	298.9	0.3323		299.1	0.4781		298.4	0.3844		298.6	0.3463
	299.1	0.332		299.4	0.4765		298.7	0.3832		298.9	0.3451
	299.4	0.332		299.7	0.4743		299	0.3819		299.1	0.3438
	299.7	0.3317		299.9	0.4737		299.3	0.3801		299.4	0.3423
	300	0.332		300.2	0.4725		299.5	0.3779		299.7	0.3398
	300.2	0.3317		300.5	0.4706		299.8	0.3764		299.9	0.3398
	300.5	0.3314		300.8	0.4684		300.1	0.3733		300.2	0.3376
	300.8	0.3317		301	0.4675		300.4	0.373		300.5	0.3361
	301.1	0.3317		301.3	0.4644		300.6	0.3717		300.8	0.3351
	301.3	0.3314		301.6	0.4638		300.9	0.3695		301	0.3342
	301.6	0.3314		301.9	0.4622		301.2	0.3677		301.3	0.3317
	301.9	0.3314		302.1	0.461		301.5	0.3668		301.6	0.3314
	302.2	0.3311		302.4	0.4594		301.7	0.3649		301.9	0.3289
	302.4	0.3314		302.7	0.4585		302	0.363		302.1	0.3277
	302.7	0.3308		303	0.456		302.3	0.3621		302.4	0.3265
	303	0.3311		303.2	0.4545		302.6	0.3596		302.7	0.3252
	303.3	0.3311		303.5	0.4532		302.8	0.3587		303	0.323
	303.5	0.3311		303.8	0.4511		303.1	0.3568		303.2	0.3218
	303.8	0.3305		304.1	0.4489		303.4	0.355		303.5	0.3206
	304.1	0.3308		304.3	0.448		303.7	0.3531		303.8	0.319
	304.4	0.3305		304.6	0.4461		303.9	0.3513		304.1	0.3175
	304.6	0.3305		304.9	0.4439		304.2	0.3494		304.3	0.3162
	304.9	0.3305		305.2	0.4418		304.5	0.3478		304.6	0.3147
	305.2	0.3302		305.4	0.4408		304.8	0.3466		304.9	0.3141
	305.5	0.3305		305.7	0.4387		305	0.3441		305.2	0.3119
	305.7	0.3302		306	0.4368		305.3	0.3423		305.4	0.3103
	306	0.3302		306.3	0.4356		305.6	0.3401		305.7	0.3091
	306.3	0.3299		306.5	0.4334		305.9	0.3392		306	0.3075
	306.6	0.3305		306.8	0.4328		306.1	0.3385		306.3	0.3066
	306.8	0.3302		307.1	0.4312		306.4	0.3358		306.5	0.3063
	307.1	0.3292		307.4	0.4288		306.7	0.3358		306.8	0.3038
	307.4	0.3292		307.6	0.4278		307	0.3327		307.1	0.302
	307.7	0.3286		307.9	0.4253		307.2	0.3317		307.4	0.301
	307.9	0.3305		308.2	0.4241		307.5	0.3305		307.6	0.2998
	308.2	0.3286		308.5	0.4219		307.8	0.3283		307.9	0.2976
	308.5	0.3286		308.7	0.421		308.1	0.3274		308.2	0.2967
	308.8	0.3289		309	0.4182		308.3	0.3255		308.5	0.2961
	309	0.3289		309.3	0.4176		308.6	0.323		308.7	0.2945
	309.3	0.3286		309.6	0.4154		308.9	0.3218		309	0.2933
	309.6	0.3286		309.8	0.4126		309.2	0.3203		309.3	0.2911
	309.9	0.3286		310.1	0.4114		309.4	0.3199		309.6	0.2908
	310.1	0.328		310.4	0.4098		309.7	0.3175		309.8	0.2902
	310.4	0.328		310.7	0.4077		310	0.3156		310.1	0.2877
	310.7	0.328		310.9	0.4064		310.3	0.315		310.4	0.2861
	311	0.3283		311.2	0.4049		310.5	0.3131		310.7	0.2868
	311.2	0.3283		311.5	0.403		310.8	0.3103		310.9	0.2849
	311.5	0.3283		311.8	0.4002		311.1	0.3088		311.2	0.2821
	311.8	0.328		312	0.399		311.4	0.3078		311.5	0.2812
	312.1	0.3277		312.3	0.3971		311.6	0.3066		311.8	0.2809
	312.3	0.3277		312.6	0.3943		311.9	0.3051		312	0.279
	312.6	0.328		312.9	0.3937		312.2	0.3032		312.3	0.2781
	312.9	0.3274		313.1	0.3919		312.5	0.3013		312.6	0.2762
	313.2	0.3271		313.4	0.3894		312.7	0.3007		312.9	0.275
	313.4	0.3274		313.7	0.3888		313	0.2985		313.1	0.2744
	313.7	0.3274		314	0.3857		313.3	0.297		313.4	0.2728
	314	0.3274		314.2	0.3841		313.6	0.2958		313.7	0.2725
	314.3	0.3274		314.5	0.3829		313.8	0.2954		314	0.2716
	314.5	0.3268		314.8	0.3816		314.1	0.293		314.2	0.271
	314.8	0.3274		315.1	0.3792		314.4	0.2911		314.5	0.2694
	315.1	0.3271		315.3	0.3782		314.7	0.2908		314.8	0.2675
	315.4	0.3268		315.6	0.3754		314.9	0.2892		315	0.2663
	315.6	0.3268		315.9	0.3736		315.2	0.2868		315.3	0.2641
	315.9	0.3265		316.2	0.373		315.5	0.2868		315.6	0.2638
	316.2	0.3265		316.4	0.3714		315.7	0.2855		315.9	0.2626
	316.5	0.3268		316.7	0.3686		316	0.2834		316.1	0.261
	316.7	0.3265		317	0.3674		316.3	0.2812		316.4	0.2604
	317	0.3261		317.3	0.3661		316.6	0.2812		316.7	0.2589
	317.3	0.3261		317.5	0.3649		316.8	0.2781		317	0.2576
	317.6	0.3261		317.8	0.3627		317.1	0.2772		317.2	0.2573
	317.8	0.3265		318.1	0.3606		317.4	0.2762		317.5	0.2555
	318.1	0.3258		318.4	0.3584		317.7	0.2741		317.8	0.2545
	318.4	0.3258		318.6	0.3562		317.9	0.2734		318.1	0.253
	318.7	0.3261		318.9	0.355		318.2	0.2719		318.3	0.2527
	318.9	0.3252		319.2	0.3534		318.5	0.2719		318.6	0.2511
	319.2	0.3252		319.4	0.3503		318.8	0.2716		318.9	0.2486
	319.5	0.3255		319.7	0.3494		319	0.2685		319.2	0.2477
	319.8	0.3255		320	0.3475		319.3	0.2669		319.4	0.2468
	320	0.3252		320.3	0.3454		319.6	0.266		319.7	0.2452
	320.3	0.3252		320.5	0.3444		319.9	0.2644		320	0.2443
	320.6	0.3249		320.8	0.342		320.1	0.2623		320.3	0.2431
	320.9	0.3255		321.1	0.3404		320.4	0.262		320.5	0.2412
	321.1	0.3249		321.4	0.3398		320.7	0.2601		320.8	0.2403
	321.4	0.3252		321.6	0.337		321	0.2586		321.1	0.2393
	321.7	0.3249		321.9	0.3358		321.2	0.2576		321.4	0.2381
	322	0.3252		322.2	0.3345		321.5	0.2564		321.6	0.2375
	322.2	0.3252		322.5	0.3323		321.8	0.2548		321.9	0.2362
	322.5	0.3243		322.7	0.3308		322.1	0.2542		322.2	0.2356
	322.8	0.324		323	0.3305		322.3	0.2533		322.5	0.2341
	323	0.3249		323.3	0.3274		322.6	0.2511		322.7	0.2322
	323.3	0.3249		323.6	0.3258		322.9	0.2502		323	0.231
	323.6	0.3237		323.8	0.3243		323.2	0.248		323.3	0.2303
	323.9	0.3243		324.1	0.3218		323.4	0.2465		323.6	0.2291
	324.1	0.3234		324.4	0.3199		323.7	0.2465		323.8	0.2272
	324.4	0.324		324.7	0.3199		324	0.244		324.1	0.2269
	324.7	0.3237		324.9	0.3175		324.3	0.2431		324.4	0.2257
	325	0.3237		325.2	0.3156		324.5	0.2409		324.7	0.2235
	325.2	0.3234		325.5	0.3147		324.8	0.24		324.9	0.2232
	325.5	0.3234		325.8	0.3125		325.1	0.2393		325.2	0.2226
	325.8	0.3234		326	0.3103		325.4	0.2381		325.5	0.2201
	326.1	0.323		326.3	0.3097		325.6	0.2365		325.8	0.2198
	326.3	0.323		326.6	0.3069		325.9	0.235		326	0.2183
	326.6	0.3227		326.9	0.3063		326.2	0.2338		326.3	0.2167
	326.9	0.3227		327.1	0.306		326.5	0.2328		326.6	0.2161
	327.2	0.3227		327.4	0.3026		326.7	0.2307		326.9	0.2152
	327.4	0.3227		327.7	0.3013		327	0.2303		327.1	0.2136
	327.7	0.3221		328	0.2995		327.3	0.2285		327.4	0.213
	328	0.3221		328.2	0.2976		327.6	0.2272		327.7	0.2114
	328.3	0.3221		328.5	0.2967		327.8	0.2266		327.9	0.2099
	328.5	0.3218		328.8	0.2958		328.1	0.2248		328.2	0.2083
	328.8	0.3221		329.1	0.2927		328.4	0.2226		328.5	0.2071
	329.1	0.3218		329.3	0.292		328.7	0.222		328.8	0.2055
	329.4	0.3218		329.6	0.2905		328.9	0.2207		329	0.2055
	329.6	0.3221		329.9	0.2892		329.2	0.2195		329.3	0.2037
	329.9	0.3215		330.2	0.2874		329.5	0.2189		329.6	0.2021
	330.2	0.3218		330.4	0.2861		329.8	0.217		329.9	0.2003
	330.5	0.3215		330.7	0.2843		330	0.2155		330.1	0.1993
	330.7	0.3212		331	0.2821		330.3	0.2133		330.4	0.1987
	331	0.3212		331.3	0.2809		330.6	0.2133		330.7	0.1975
	331.3	0.3209		331.5	0.2799		330.9	0.2111		331	0.1962
	331.6	0.3206		331.8	0.2775		331.1	0.2108		331.2	0.195
	331.8	0.3212		332.1	0.2768		331.4	0.2083		331.5	0.1935
	332.1	0.3209		332.4	0.275		331.7	0.2074		331.8	0.1931
	332.4	0.3206		332.6	0.2734		332	0.2059		332.1	0.1907
	332.7	0.3203		332.9	0.2725		332.2	0.2046		332.3	0.1897
	332.9	0.3203		333.2	0.2719		332.5	0.2024		332.6	0.1888
	333.2	0.3203		333.5	0.2706		332.8	0.2021		332.9	0.1876
	333.5	0.3199		333.7	0.2691		333.1	0.2006		333.2	0.1866
	333.8	0.3209		334	0.2666		333.3	0.199		333.4	0.1848
	334	0.3199		334.3	0.2641		333.6	0.1978		333.7	0.1826
	334.3	0.3196		334.6	0.2638		333.9	0.1975		334	0.1817
	334.6	0.3196		334.8	0.2629		334.2	0.1947		334.3	0.1804
	334.9	0.3206		335.1	0.2601		334.4	0.1947		334.5	0.1801
	335.1	0.3206		335.4	0.2598		334.7	0.1928		334.8	0.178
	335.4	0.3206		335.7	0.2573		335	0.1907		335.1	0.1773
	335.7	0.3193		335.9	0.2558		335.2	0.1894		335.4	0.1752
	336	0.3193		336.2	0.2542		335.5	0.1879		335.6	0.1742
	336.2	0.3193		336.5	0.2539		335.8	0.1866		335.9	0.1739
	336.5	0.319		336.8	0.2524		336.1	0.1857		336.2	0.1718
	336.8	0.3196		337	0.2511		336.3	0.1838		336.5	0.1711
	337.1	0.3193		337.3	0.2486		336.6	0.1823		336.7	0.1696
	337.3	0.3187		337.6	0.2474		336.9	0.1817		337	0.1677
	337.6	0.3187		337.9	0.2452		337.2	0.1801		337.3	0.1662
	337.9	0.3184		338.1	0.2443		337.4	0.1783		337.5	0.1649
	338.2	0.3181		338.4	0.2431		337.7	0.177		337.8	0.1646
	338.4	0.3181		338.7	0.2403		338	0.1755		338.1	0.1615
	338.7	0.3184		339	0.2403		338.3	0.1749		338.4	0.1603
	339	0.3175		339.2	0.2387		338.5	0.1718		338.6	0.1603
	339.3	0.3178		339.5	0.2375		338.8	0.1708		338.9	0.1578
	339.5	0.3175		339.8	0.2359		339.1	0.1699		339.2	0.1578
	339.8	0.3178		340.1	0.2341		339.4	0.1683		339.5	0.1566
	340.1	0.3172		340.3	0.2322		339.6	0.1674		339.7	0.1544
	340.4	0.3168		340.6	0.2313		339.9	0.1656		340	0.1541
	340.6	0.3172		340.9	0.2307		340.2	0.1643		340.3	0.1519
	340.9	0.3168		341.2	0.2282		340.5	0.1628		340.6	0.151
	341.2	0.3165		341.4	0.2272		340.7	0.1609		340.8	0.15
	341.5	0.3165		341.7	0.2257		341	0.16		341.1	0.1482
	341.7	0.3168		342	0.2235		341.3	0.1587		341.4	0.1457
	342	0.3165		342.3	0.2232		341.6	0.1572		341.7	0.1457
	342.3	0.3165		342.5	0.222		341.8	0.1563		341.9	0.1438
	342.6	0.3168		342.8	0.2198		342.1	0.1547		342.2	0.1414
	342.8	0.3159		343.1	0.2192		342.4	0.1528		342.5	0.1411
	343.1	0.3159		343.4	0.2176		342.7	0.1507		342.8	0.1398
	343.4	0.3159		343.6	0.2152		342.9	0.1504		343	0.1383
	343.7	0.3162		343.9	0.2145		343.2	0.1488		343.3	0.1373
	343.9	0.3156		344.2	0.2136		343.5	0.1457		343.6	0.1355
	344.2	0.3153		344.5	0.2111		343.8	0.1454		343.9	0.1339
	344.5	0.3156		344.7	0.2105		344	0.1438		344.1	0.133
	344.8	0.3153		345	0.2083		344.3	0.1423		344.4	0.1321
	345	0.3156		345.3	0.2068		344.6	0.1411		344.7	0.1311
	345.3	0.3147		345.6	0.2065		344.9	0.1395		345	0.1299
	345.6	0.3147		345.8	0.2043		345.1	0.138		345.2	0.1274
	345.9	0.3147		346.1	0.2028		345.4	0.1364		345.5	0.1256
	346.1	0.3144		346.4	0.2		345.7	0.1345		345.8	0.1259
	346.4	0.3144		346.7	0.1997		346	0.133		346.1	0.124
	346.7	0.3137		346.9	0.1987		346.2	0.1324		346.3	0.1221
	347	0.3137		347.2	0.1966		346.5	0.1318		346.6	0.1215
	347.2	0.3137		347.5	0.1956		346.8	0.129		346.9	0.119
	347.5	0.3134		347.8	0.1935		347.1	0.1277		347.2	0.1178
	347.8	0.3131		348	0.1925		347.3	0.1259		347.4	0.1169
	348.1	0.3128		348.3	0.191		347.6	0.1249		347.7	0.1156
	348.3	0.3128		348.6	0.19		347.9	0.124		348	0.1147
	348.6	0.3128		348.9	0.1888		348.2	0.1218		348.3	0.1132
	348.9	0.3131		349.1	0.1873		348.4	0.119		348.5	0.111
	349.2	0.3125		349.4	0.1854		348.7	0.1184		348.8	0.1085
	349.4	0.3122		349.7	0.1845		349	0.1172		349.1	0.1079
	349.7	0.3116		350	0.1829		349.3	0.1159		349.4	0.1066
	350	0.3116		350.2	0.1807		349.5	0.1153		349.6	0.1063
	350.3	0.3119		350.5	0.1792		349.8	0.1125		349.9	0.1051
	350.5	0.3109		350.8	0.1786		350.1	0.1113		350.2	0.1032
	350.8	0.3109		351.1	0.1767		350.4	0.1085		350.4	0.102
	351.1	0.3103		351.3	0.1758		350.6	0.1079		350.7	0.1014
	351.4	0.3103		351.6	0.1752		350.9	0.1076		351	0.0995
	351.6	0.3106		351.9	0.1718		351.2	0.1054		351.3	0.098
	351.9	0.3106		352.2	0.1711		351.5	0.1042		351.5	0.0973
	352.2	0.3103		352.4	0.1705		351.7	0.1029		351.8	0.0955
	352.5	0.3103		352.7	0.1677		352	0.1017		352.1	0.0939
	352.7	0.3103		353	0.1659		352.3	0.1001		352.4	0.0924
	353	0.31		353.3	0.1649		352.6	0.0989		352.6	0.0911
	353.3	0.3094		353.5	0.1637		352.8	0.0964		352.9	0.0899
	353.6	0.3097		353.8	0.1612		353.1	0.0955		353.2	0.089
	353.8	0.3088		354.1	0.1609		353.4	0.093		353.5	0.0874
	354.1	0.3085		354.4	0.16		353.7	0.0924		353.8	0.0859
	354.4	0.3085		354.6	0.1575		353.9	0.0908		354.1	0.084
	354.7	0.3082		354.9	0.1572		354.2	0.0896		354.3	0.0837
	354.9	0.3075		355.2	0.1553		354.5	0.089		354.6	0.0822
	355.2	0.3075		355.5	0.1535		354.8	0.0874		354.9	0.0806
	355.5	0.3072		355.7	0.1519		355	0.0846		355.2	0.0803
	355.8	0.3069		356	0.151		355.3	0.0834		355.4	0.0784
	356	0.3066		356.3	0.1488		355.6	0.0825		355.7	0.0772
	356.3	0.3066		356.6	0.1476		355.9	0.0812		356	0.0769
	356.6	0.306		356.8	0.1454		356.1	0.0806		356.3	0.0753
	356.9	0.306		357.1	0.1442		356.4	0.0791		356.5	0.0741
	357.1	0.306		357.4	0.1432		356.7	0.0778		356.8	0.0722
	357.4	0.3057		357.7	0.1417		356.9	0.076		357.1	0.0707
	357.7	0.3066		357.9	0.1398		357.2	0.0756		357.4	0.0694
	358	0.3054		358.2	0.1386		357.5	0.0738		357.6	0.0694
	358.2	0.3063		358.5	0.1376		357.8	0.0732		357.9	0.0676
	358.5	0.3054		358.8	0.1352		358	0.0713		358.2	0.0663
	358.8	0.3057		359	0.1342		358.3	0.0694		358.5	0.066
	359.1	0.3047		359.3	0.1324		358.6	0.0688		358.7	0.0651
	359.3	0.3044		359.6	0.1318		358.9	0.0679		359	0.0632
	359.6	0.3044		359.9	0.1305		359.1	0.0663		359.3	0.0626
	359.9	0.3038		360.1	0.1283		359.4	0.066		359.6	0.0617
	360.2	0.3041		360.4	0.1265		359.7	0.0648		359.8	0.0605
	360.4	0.3035		360.7	0.1256		360	0.0632		360.1	0.0598
	360.7	0.3026		361	0.1246		360.2	0.0623		360.4	0.0592
	361	0.302		361.2	0.1225		360.5	0.0617		360.7	0.0586
	361.3	0.302		361.5	0.1206		360.8	0.0601		360.9	0.0574
	361.5	0.302		361.8	0.1197		361.1	0.0592		361.2	0.0567
	361.8	0.3013		362.1	0.1178		361.3	0.0589		361.5	0.0549
	362.1	0.302		362.3	0.1175		361.6	0.0577		361.8	0.0543
	362.4	0.3013		362.6	0.1156		361.9	0.0564		362	0.0539
	362.6	0.3007		362.9	0.1138		362.2	0.0561		362.3	0.0524
	362.9	0.3013		363.2	0.1125		362.4	0.0552		362.6	0.0521
	363.2	0.301		363.4	0.1104		362.7	0.0539		362.9	0.0515
	363.5	0.2998		363.7	0.1085		363	0.0527		363.1	0.0505
	363.7	0.2998		364	0.1082		363.3	0.0524		363.4	0.0499
	364	0.2995		364.3	0.1063		363.5	0.0512		363.7	0.0493
	364.3	0.2989		364.5	0.1057		363.8	0.0508		364	0.0481
	364.6	0.2982		364.8	0.1032		364.1	0.0499		364.2	0.0481
	364.8	0.2982		365.1	0.1023		364.4	0.0493		364.5	0.0459
	365.1	0.2982		365.4	0.1014		364.6	0.049		364.8	0.0446
	365.4	0.2976		365.6	0.0995		364.9	0.0477		365.1	0.0453
	365.7	0.2979		365.9	0.0995		365.2	0.0462		365.3	0.044
	365.9	0.2976		366.2	0.097		365.5	0.0459		365.6	0.0428
	366.2	0.2967		366.5	0.0958		365.7	0.044		365.9	0.0422
	366.5	0.2964		366.7	0.0949		366	0.0434		366.2	0.0415
	366.8	0.2967		367	0.0927		366.3	0.0434		366.4	0.0406
	367	0.2964		367.3	0.0911		366.6	0.0425		366.7	0.0403
	367.3	0.2961		367.6	0.0902		366.8	0.0409		367	0.04
	367.6	0.2961		367.8	0.0893		367.1	0.0406		367.3	0.0381
	368	0.2945		368.1	0.0874		367.4	0.04		367.5	0.0384
	368.3	0.2954		368.4	0.0865		367.7	0.0397		367.8	0.0369
	368.6	0.2936		368.7	0.0843		367.9	0.0388		368.1	0.0363
	368.8	0.2933		368.9	0.0834		368.2	0.0372		368.4	0.036
	369.1	0.2933		369.2	0.0825		368.5	0.0363		368.6	0.0344
	369.4	0.2923		369.5	0.0812		368.8	0.0357		368.9	0.0335
	369.7	0.292		369.8	0.08		369	0.0344		369.2	0.0332
	369.9	0.2923		370.1	0.0791		369.3	0.0341		369.4	0.0329
	370.2	0.2911		370.4	0.0778		369.6	0.0332		369.7	0.0316
	370.5	0.2911		370.6	0.0772		369.9	0.0329		370	0.0316
	370.8	0.2914		370.9	0.0753		370.1	0.0316		370.3	0.0307
	371	0.2914		371.2	0.0738		370.4	0.031		370.5	0.0291
	371.3	0.2911		371.5	0.0732		370.7	0.0298		370.8	0.0285
	371.6	0.2902		371.7	0.0716		371	0.0285		371.1	0.0279
	371.9	0.2896		372	0.0707		371.2	0.0279		371.4	0.0276
	372.1	0.2902		372.3	0.0698		371.5	0.0276		371.6	0.0267
	372.4	0.2889		372.6	0.0688		371.8	0.0267		371.9	0.0257
	372.7	0.2883		372.8	0.0682		372.1	0.026		372.2	0.0245
	373	0.2877		373.1	0.0673		372.3	0.0245		372.5	0.0242
	373.2	0.2868		373.4	0.066		372.6	0.0236		372.7	0.0239
	373.5	0.2874		373.7	0.0654		372.9	0.0233		373	0.0242
	373.8	0.2874		373.9	0.0648		373.2	0.0236		373.3	0.0233
	374.1	0.2861		374.2	0.0629		373.4	0.0233		373.6	0.0226
	374.3	0.2852		374.5	0.0623		373.7	0.0214		373.8	0.0214
	374.6	0.2849		374.8	0.0623		374	0.0214		374.1	0.0208
	374.9	0.2846		375	0.0608		374.3	0.0205		374.4	0.0202
	375.2	0.2846		375.3	0.0605		374.5	0.0202		374.7	0.0205
	375.4	0.2843		375.6	0.0589		374.8	0.0195		374.9	0.0189
	375.7	0.2818		375.9	0.0586		375.1	0.018		375.2	0.0189
	376	0.2824		376.1	0.0586		375.3	0.0171		375.5	0.0171
	376.3	0.2818		376.4	0.0574		375.6	0.0164		375.8	0.0164
	376.5	0.2812		376.7	0.0558		375.9	0.0164		376	0.0161
	376.8	0.2806		377	0.0555		376.2	0.0155		376.3	0.0155
	377.1	0.2809		377.2	0.0549		376.4	0.014		376.6	0.014
	377.4	0.2799		377.5	0.053		376.7	0.0136		376.9	0.0136
	377.6	0.279		377.8	0.053		377	0.0133		377.1	0.013
	377.9	0.2784		378.1	0.0521		377.3	0.0121		377.4	0.0121
	378.2	0.2778		378.3	0.0512		377.5	0.0102		377.7	0.0112
	378.5	0.2768		378.6	0.0508		377.7	0.0099		377.7	0.0099
	378.7	0.2768		378.9	0.0496
	379	0.2762		379.2	0.0493		0	0.0177		0	0.0186
	379.3	0.2756		379.4	0.0493		0.3	0.0177		0.3	0.0186
	379.6	0.2753		379.7	0.0481		0.5	0.0202		0.5	0.0205
	379.8	0.2744		380	0.0465		0.8	0.0239		0.8	0.0239
	380.1	0.2737		380.3	0.0459		1.1	0.0276		1.1	0.0285
	380.4	0.2734		380.5	0.0446		1.4	0.0288		1.4	0.0313
	380.7	0.2734		380.8	0.0446		1.7	0.0335		1.6	0.0347
	380.9	0.2719		381.1	0.0428		1.9	0.0369		1.9	0.0384
	381.2	0.2716		381.4	0.0431		2.2	0.04		2.2	0.0406
	381.5	0.2713		381.6	0.0422		2.5	0.0422		2.5	0.044
	381.8	0.2713		381.9	0.0409		2.8	0.0456		2.7	0.0477
	382	0.2703		382.2	0.0403		3	0.049		3	0.0493
	382.3	0.2691		382.5	0.0397		3.3	0.0505		3.3	0.0524
	382.6	0.2685		382.7	0.04		3.6	0.0527		3.6	0.0543
	382.9	0.2679		383	0.0378		3.8	0.0552		3.8	0.0561
	383.2	0.2669		383.3	0.0369		4.1	0.057		4.1	0.0583
	383.4	0.2666		383.6	0.036		4.4	0.0589		4.4	0.0601
	383.7	0.2654		383.8	0.036		4.7	0.0598		4.7	0.0617
	384	0.2644		384.1	0.0347		4.9	0.0617		4.9	0.0636
	384.3	0.2638		384.4	0.0338		5.2	0.0642		5.2	0.0657
	384.5	0.2629		384.7	0.0332		5.5	0.0651		5.5	0.0667
	384.8	0.2626		384.9	0.0326		5.8	0.0667		5.8	0.0685
	385.1	0.2617		385.2	0.0316		6	0.0682		6	0.0698
	385.4	0.2601		385.5	0.0313		6.3	0.0694		6.3	0.0707
	385.6	0.2598		385.8	0.0304		6.6	0.071		6.6	0.0729
	385.9	0.2592		386	0.0285		6.9	0.0725		6.9	0.0753
	386.2	0.2576		386.3	0.0282		7.1	0.0744		7.1	0.0766
	386.5	0.257		386.6	0.0282		7.4	0.0753		7.4	0.0784
	386.7	0.2567		386.9	0.0273		7.7	0.0766		7.7	0.08
	387	0.2561		387.1	0.0267		8	0.0787		8	0.0806
	387.3	0.2545		387.4	0.0251		8.2	0.0791		8.2	0.0825
	387.6	0.2539		387.7	0.0245		8.5	0.0809		8.5	0.0849
	387.8	0.2533		388	0.0236		8.8	0.0831		8.8	0.0859
	388.1	0.2533		388.2	0.0242		9.1	0.084		9.1	0.0884
	388.4	0.2511		388.5	0.0226		9.3	0.0849		9.3	0.0915
	388.7	0.2505		388.8	0.0223		9.6	0.0877		9.6	0.093
	388.9	0.2486		389.1	0.0214		9.9	0.0893		9.9	0.0964
	389.2	0.2486		389.3	0.0205		10.2	0.0911		10.1	0.0995
	389.5	0.2471		389.6	0.0202		10.4	0.0936		10.4	0.1023
	389.8	0.2468		389.9	0.0198		10.7	0.0955		10.7	0.106
	390	0.2446		390.2	0.0189		11	0.0992		11	0.1085
	390.3	0.244		390.4	0.0183		11.3	0.1023		11.2	0.1113
	390.6	0.2431		390.7	0.0171		11.5	0.1035		11.5	0.115
	390.9	0.2412		391	0.0161		11.8	0.1076		11.8	0.119
	391.1	0.2406		391.3	0.0161		12.1	0.1113		12.1	0.124
	391.4	0.2396		391.5	0.0155		12.4	0.1128		12.3	0.1256
	391.7	0.239		391.8	0.0149		12.6	0.1172		12.6	0.1299
	392	0.2384		392.1	0.014		12.9	0.1212		12.9	0.1333
	392.2	0.2369		392.4	0.0133		13.2	0.1237		13.2	0.1355
	392.5	0.2353		392.6	0.0121		13.5	0.1271		13.4	0.1395
	392.8	0.2344		392.9	0.0112		13.7	0.1311		13.7	0.1442
	393.1	0.2331		393	0.0099		14	0.1327		14	0.1457
	393.3	0.2313		393	0.014		14.3	0.1376		14.3	0.1507
	393.6	0.231		393	0.014		14.6	0.1407		14.5	0.1544
	393.9	0.2297		393	0.0152		14.8	0.1429		14.8	0.1572
	394.2	0.2285					15.1	0.1469		15.1	0.1603
	394.4	0.2269		0	0.0192		15.4	0.151		15.4	0.1643
	394.7	0.2266		0.3	0.0192		15.7	0.1538		15.6	0.1662
	395	0.2241		0.5	0.0205		15.9	0.1572		15.9	0.1699
	395.3	0.2235		0.8	0.0245		16.2	0.1609		16.2	0.1749
	395.5	0.2232		1.1	0.0279		16.5	0.1649		16.5	0.1764
	395.8	0.221		1.4	0.0295		16.8	0.1671		16.7	0.1801
	396.1	0.2198		1.6	0.0341		17	0.1708		17	0.1845
	396.4	0.2195		1.9	0.0378		17.3	0.1749		17.3	0.186
	396.6	0.2173		2.2	0.0403		17.6	0.177		17.6	0.19
	396.9	0.2155		2.5	0.0437		17.9	0.1807		17.8	0.1941
	397.2	0.2152		2.7	0.0471		18.1	0.1826		18.2	0.1981
	397.5	0.2133		3	0.0484		18.4	0.1873		18.4	0.1993
	397.7	0.2124		3.3	0.0515		18.7	0.1907		18.7	0.2046
	398	0.2117		3.6	0.0546		19	0.1947		19	0.2074
	398.3	0.2099		3.9	0.0546		19.2	0.1975		19.3	0.2121
	398.6	0.208		4.1	0.0577		19.5	0.2006		19.5	0.2139
	398.8	0.2071		4.4	0.0598		19.8	0.2049		19.8	0.2176
	399.1	0.2065		4.7	0.0611		20.1	0.2068		20.1	0.2223
	399.4	0.2046		5	0.0626		20.4	0.2111		20.4	0.2235
	399.7	0.2037		5.2	0.0648		20.7	0.2155		20.6	0.2276
	399.9	0.2028		5.5	0.066		20.9	0.2192		20.9	0.23
	400.2	0.1997		5.8	0.0676		21.2	0.2207		21.2	0.2341
	400.5	0.1993		6	0.0688		21.5	0.2254		21.5	0.2387
	400.8	0.1987		6.3	0.0701		21.8	0.2276		21.7	0.2396
	401	0.1975		6.6	0.0704		22	0.2307		22	0.2437
	401.3	0.1953		6.9	0.0732		22.3	0.2353		22.3	0.2477
	401.6	0.195		7.1	0.0729		22.6	0.2387		22.5	0.2502
	401.9	0.1935		7.4	0.0756		22.9	0.2406		22.8	0.2542
	402.1	0.191		7.7	0.0766		23.2	0.2449		23.1	0.2579
	402.4	0.1907		8	0.0775		23.5	0.2489		23.4	0.2604
	402.7	0.1894		8.2	0.0787		23.7	0.2533		23.6	0.2641
	402.9	0.1879		8.5	0.0803		24.1	0.257		23.9	0.2688
	403.2	0.1869		8.8	0.0822		24.3	0.2595		24.2	0.2713
	403.5	0.1857		9.1	0.0825		24.6	0.2635		24.5	0.2734
	403.8	0.1845		9.3	0.084		24.9	0.2682		24.7	0.2778
	404	0.1835		9.6	0.0846		25.2	0.2713		25	0.2815
	404.3	0.1814		9.9	0.0865		25.4	0.2728		25.3	0.2849
	404.6	0.1798		10.2	0.088		25.7	0.2772		25.6	0.2883
	404.9	0.1789		10.4	0.0908		26	0.2793		25.8	0.2902
	405.1	0.1776		10.7	0.0911		26.3	0.2849		26.1	0.2942
	405.4	0.1761		11	0.0933		26.5	0.288		26.4	0.2976
	405.7	0.1752		11.3	0.0967		26.8	0.2908		26.7	0.3001
	406	0.1742		11.5	0.0986		27.1	0.2936		26.9	0.3051
	406.2	0.1721		11.8	0.1017		27.4	0.2979		27.2	0.3082
	406.5	0.1705		12.1	0.1039		27.6	0.301		27.5	0.3109
	406.8	0.1693		12.4	0.1057		27.9	0.3044		27.8	0.315
	407.1	0.1683		12.6	0.1088		28.2	0.3088		28	0.3193
	407.3	0.1671		12.9	0.1138		28.5	0.3109		28.3	0.3215
	407.6	0.1656		13.2	0.115		28.7	0.3156		28.6	0.3249
	407.9	0.1643		13.5	0.1187		29	0.3193		28.9	0.3302
	408.2	0.1621		13.7	0.124		29.3	0.3215		29.1	0.3317
	408.4	0.1612		14	0.1256		29.6	0.3261		29.4	0.3358
	408.7	0.1597		14.3	0.1299		29.8	0.3305		29.7	0.3392
	409	0.159		14.6	0.133		30.1	0.332		30	0.341
	409.3	0.1581		14.8	0.1352		30.4	0.3358		30.2	0.346
	409.5	0.1569		15.1	0.1395		30.7	0.3401		30.5	0.3503
	409.8	0.1553		15.4	0.1429		30.9	0.3426		30.8	0.355
	410.1	0.1547		15.7	0.1454		31.2	0.3469		31.1	0.3571
	410.4	0.1528		15.9	0.15		31.5	0.3503		31.3	0.3621
	410.6	0.1516		16.2	0.1538		31.8	0.3553		31.6	0.3661
	410.9	0.1504		16.5	0.1566		32	0.3575		31.9	0.3677
	411.2	0.1488		16.8	0.1597		32.3	0.3627		32.2	0.3711
	411.5	0.1469		17	0.1631		32.6	0.3668		32.4	0.3761
	411.7	0.146		17.3	0.1671		32.9	0.3686		32.7	0.3779
	412	0.1448		17.6	0.1696		33.1	0.3733		33	0.3826
	412.3	0.1432		17.9	0.1721		33.4	0.3751		33.3	0.3841
	412.6	0.142		18.1	0.1749		33.7	0.3798		33.5	0.3891
	412.8	0.1411		18.4	0.1795		34	0.3841		33.8	0.3925
	413.1	0.1395		18.7	0.1829		34.2	0.3857		34.1	0.3974
	413.4	0.1383		19	0.1845		34.5	0.3906		34.3	0.3993
	413.7	0.1373		19.2	0.1894		34.8	0.3947		34.6	0.4043
	413.9	0.1355		19.5	0.1928		35.1	0.399		34.9	0.408
	414.2	0.1339		19.8	0.1962		35.3	0.4015		35.2	0.4095
	414.5	0.1333		20.1	0.1987		35.6	0.4067		35.4	0.4148
	414.8	0.1318		20.3	0.2018		35.9	0.4114		35.7	0.4204
	415	0.1308		20.6	0.2046		36.2	0.4129		36	0.4222
	415.3	0.1302		20.9	0.209		36.4	0.4173		36.3	0.4253
	415.6	0.1287		21.2	0.2127		36.7	0.4219		36.5	0.4309
	415.9	0.1262		21.4	0.2161		37	0.4244		36.8	0.4322
	416.1	0.1259		21.7	0.2183		37.2	0.4288		37.1	0.4362
	416.4	0.1249		22	0.222		37.5	0.4337		37.4	0.4415
	416.7	0.1237		22.3	0.2266		37.8	0.4362		37.6	0.4436
	417	0.1221		22.5	0.2285		38.1	0.4405		37.9	0.448
	417.2	0.1209		22.8	0.2319		38.4	0.4424		38.2	0.4532
	417.5	0.119		23.1	0.2341		38.6	0.448		38.5	0.4563
	417.8	0.1181		23.4	0.2384		38.9	0.4529		38.7	0.4598
	418.1	0.1169		23.6	0.2418		39.2	0.4563		39	0.4644
	418.3	0.1159		23.9	0.2462		39.5	0.4607		39.3	0.466
	418.6	0.1147		24.2	0.2477		39.7	0.4641		39.6	0.4712
	418.9	0.1138		24.5	0.253		40	0.4684		39.8	0.4743
	419.2	0.1116		24.7	0.2567		40.3	0.4719		40.1	0.4774
	419.4	0.1097		25	0.2582		40.6	0.4746		40.4	0.4824
	419.7	0.1091		25.3	0.2623		40.8	0.4808		40.7	0.487
	420	0.1079		25.6	0.2672		41.1	0.483		40.9	0.4889
	420.3	0.1063		25.8	0.2688		41.4	0.4877		41.2	0.4932
	420.5	0.106		26.1	0.2728		41.7	0.4926		41.5	0.4985
	420.8	0.1048		26.4	0.2765		41.9	0.4951		41.8	0.5013
	421.1	0.1032		26.7	0.2784		42.2	0.5004		42	0.5056
	421.4	0.102		26.9	0.2824		42.5	0.505		42.3	0.5097
	421.6	0.1023		27.2	0.2874		42.8	0.5087		42.6	0.5118
	421.9	0.1004		27.5	0.2889		43	0.5118		42.9	0.5168
	422.2	0.0992		27.8	0.293		43.3	0.5165		43.1	0.5211
	422.5	0.0989		28	0.297		43.6	0.5211		43.4	0.5233
	422.7	0.097		28.3	0.2982		43.9	0.5236		43.7	0.5292
	423	0.0952		28.6	0.302		44.1	0.5286		44	0.532
	423.3	0.0949		28.9	0.3066		44.4	0.5339		44.2	0.5351
	423.6	0.0933		29.1	0.3091		44.7	0.5354		44.5	0.5388
	423.8	0.0915		29.4	0.3131		45	0.5401		44.8	0.5435
	424.1	0.0911		29.7	0.3168		45.2	0.5432		45.1	0.5459
	424.4	0.0902		30	0.3193		45.5	0.5484		45.3	0.5506
	424.7	0.0884		30.2	0.3243		45.8	0.5525		45.6	0.5556
	424.9	0.088		30.5	0.328		46.1	0.5583		45.9	0.558
	425.2	0.0868		30.8	0.3299		46.3	0.5608		46.2	0.5624
	425.5	0.0853		31.1	0.3342		46.6	0.5652		46.4	0.5661
	425.8	0.0849		31.3	0.3385		46.9	0.5704		46.7	0.5692
	426	0.084		31.6	0.3398		47.2	0.5723		47	0.5729
	426.3	0.0828		31.9	0.3444		47.4	0.5779		47.3	0.5788
	426.6	0.0822		32.2	0.3485		47.7	0.5819		47.5	0.5797
	426.9	0.0806		32.4	0.3503		48	0.5844		47.8	0.5853
	427.1	0.08		32.7	0.355		48.2	0.5897		48.1	0.589
	427.4	0.0787		33	0.3596		48.5	0.594		48.3	0.5937
	427.7	0.0784		33.3	0.3618		48.8	0.5965		48.6	0.5962
	428	0.0766		33.5	0.3661		49.1	0.6017		48.9	0.6002
	428.2	0.076		33.8	0.3699		49.3	0.6064		49.2	0.6042
	428.5	0.0756		34.1	0.372		49.6	0.6079		49.4	0.607
	428.8	0.0744		34.4	0.3764		49.9	0.6138		49.7	0.6117
	429.1	0.0735		34.6	0.3813		50.2	0.6185		50	0.6135
	429.3	0.0719		34.9	0.3844		50.4	0.621		50.3	0.6182
	429.6	0.0707		35.2	0.3878		50.7	0.6259		50.5	0.6222
	429.9	0.0698		35.5	0.3916		51	0.6306		50.8	0.6269
	430.2	0.0694		35.7	0.3968		51.3	0.6328		51.1	0.6293
	430.4	0.0688		36	0.3978		51.5	0.638		51.4	0.6328
	430.7	0.0682		36.3	0.403		51.8	0.6417		51.6	0.6374
	431	0.0663		36.6	0.4052		52.1	0.6439		51.9	0.639
	431.3	0.067		36.8	0.4089		52.4	0.6489		52.2	0.6427
	431.5	0.0657		37.1	0.4145		52.6	0.6532		52.5	0.6448
	431.8	0.0642		37.4	0.4185		52.9	0.656		52.7	0.6495
	432.1	0.0642		37.7	0.421		53.2	0.66		53	0.6541
	432.4	0.0632		37.9	0.425		53.5	0.6638		53.3	0.6566
	432.6	0.0626		38.2	0.4294		53.7	0.6665		53.6	0.6588
	432.9	0.0623		38.5	0.4315		54	0.6706		53.8	0.6628
	433.2	0.0611		38.8	0.4371		54.3	0.6755		54.1	0.6669
	433.5	0.0605		39	0.4408		54.6	0.6771		54.4	0.669
	433.7	0.0598		39.3	0.4433		54.8	0.6808		54.7	0.6727
	434	0.0595		39.6	0.4483		55.1	0.6858		54.9	0.6758
	434.3	0.0592		39.9	0.4536		55.4	0.6886		55.2	0.6777
	434.6	0.0577		40.1	0.456		55.7	0.692		55.5	0.6814
	434.8	0.0577		40.4	0.4604		55.9	0.6966		55.8	0.6858
	435.1	0.0567		40.7	0.4641		56.2	0.6975		56	0.6873
	435.4	0.0564		41	0.4663		56.5	0.7016		56.3	0.6907
	435.7	0.0552		41.2	0.4722		56.8	0.7059		56.6	0.6944
	435.9	0.0549		41.5	0.4768		57	0.7093		56.9	0.6957
	436.2	0.0533		41.8	0.479		57.3	0.7109		57.1	0.6994
	436.5	0.0536		42.1	0.4846		57.6	0.7152		57.4	0.7025
	436.8	0.0524		42.3	0.4886		57.9	0.7192		57.7	0.7047
	437	0.0521		42.6	0.4914		58.1	0.7217		58	0.7072
	437.3	0.0512		42.9	0.4967		58.4	0.7239		58.2	0.7115
	437.6	0.0508		43.2	0.5013		58.7	0.7264		58.5	0.7121
	437.9	0.0496		43.4	0.5038		59	0.7301		58.8	0.7152
	438.1	0.0496		43.7	0.5081		59.2	0.7335		59.1	0.7189
	438.4	0.0493		44	0.5131		59.5	0.7341		59.3	0.7211
	438.7	0.0477		44.3	0.5165		59.8	0.7385		59.6	0.7242
	439	0.0474		44.5	0.5208		60.1	0.7413		59.9	0.7264
	439.2	0.0468		44.8	0.5264		60.3	0.745		60.2	0.7279
	439.5	0.0456		45.1	0.5292		60.6	0.7468		60.4	0.7307
	439.8	0.0453		45.4	0.5329		60.9	0.7499		60.7	0.7332
	440.1	0.0446		45.6	0.5376		61.2	0.7537		61	0.7347
	440.3	0.0434		45.9	0.5404		61.4	0.7561		61.3	0.7382
	440.6	0.0437		46.2	0.545		61.7	0.7592		61.5	0.7403
	440.9	0.0431		46.5	0.5497		62	0.762		61.8	0.7416
	441.2	0.0415		46.7	0.5531		62.3	0.763		62.1	0.7456
	441.4	0.0409		47	0.558		62.5	0.7673		62.4	0.7481
	441.7	0.0403		47.3	0.5627		62.8	0.7701		62.6	0.7506
	442	0.04		47.6	0.5652		63.1	0.7713		62.9	0.7512
	442.3	0.04		47.8	0.5707		63.4	0.7732		63.2	0.7546
	442.5	0.0384		48.1	0.576		63.6	0.7775		63.5	0.7552
	442.8	0.0375		48.4	0.5807		63.9	0.7785		63.7	0.7583
	443.1	0.0366		48.7	0.5825		64.2	0.7825		64	0.7617
	443.4	0.0366		48.9	0.5881		64.5	0.7847		64.3	0.7633
	443.6	0.0353		49.2	0.5931		64.7	0.7865		64.6	0.7651
	443.9	0.0353		49.5	0.5952		65	0.789		64.8	0.7685
	444.2	0.0344		49.8	0.5999		65.3	0.7924		65.1	0.7698
	444.5	0.0332		50	0.6055		65.5	0.793		65.4	0.7719
	444.7	0.0329		50.3	0.6076		65.8	0.7961		65.6	0.7738
	445	0.0326		50.6	0.6132		66.1	0.7983		65.9	0.7763
	445.3	0.0313		50.9	0.6179		66.4	0.7999		66.2	0.7785
	445.6	0.0313		51.1	0.6207		66.6	0.803		66.5	0.7806
	445.8	0.0301		51.4	0.625		66.9	0.8057		66.7	0.7819
	446.1	0.0285		51.7	0.6306		67.2	0.807		67	0.7837
	446.4	0.0282		52	0.6324		67.5	0.811		67.3	0.7865
	446.7	0.0279		52.2	0.6371		67.7	0.8129		67.6	0.7878
	446.9	0.0276		52.5	0.6421		68	0.8141		67.8	0.7902
	447.2	0.027		52.8	0.6445		68.3	0.8169		68.1	0.7927
	447.5	0.0257		53.1	0.6492		68.6	0.8185		68.4	0.7946
	447.8	0.0248		53.3	0.6551		68.8	0.8212		68.7	0.7964
	448	0.0245		53.6	0.6566		69.1	0.8231		68.9	0.798
	448.3	0.0239		53.9	0.661		69.4	0.8271		69.2	0.8005
	448.6	0.0245		54.2	0.6647		69.7	0.8268		69.5	0.802
	448.9	0.0229		54.4	0.6669		69.9	0.8296		69.8	0.8036
	449.1	0.0226		54.7	0.6712		70.2	0.8312		70	0.8048
	449.4	0.0223		55	0.6758		70.5	0.833		70.3	0.807
	449.7	0.0217		55.3	0.6786		70.8	0.8355		70.6	0.8101
	449.9	0.0208		55.5	0.683		71	0.8383		70.9	0.8119
	450.2	0.0202		55.8	0.6886		71.3	0.8389		71.1	0.8135
	450.5	0.0205		56.1	0.6901		71.6	0.8417		71.4	0.8157
	450.8	0.0195		56.4	0.6941		71.9	0.8439		71.7	0.8175
	451	0.0189		56.6	0.6985		72.1	0.8454		72	0.8191
	451.3	0.0177		56.9	0.7006		72.4	0.847		72.2	0.8219
	451.6	0.0171		57.2	0.7047		72.7	0.8498		72.5	0.8234
	451.9	0.0164		57.5	0.7075		73	0.851		72.8	0.8243
	452.1	0.0161		57.7	0.7103		73.2	0.8535		73.1	0.8265
	452.4	0.0161		58	0.7143		73.5	0.856		73.3	0.829
	452.7	0.0152		58.3	0.7186		73.8	0.8566		73.6	0.8299
	453	0.0136		58.6	0.7205		74.1	0.8594		73.9	0.8312
	453.2	0.0133		58.8	0.7248		74.3	0.8609		74.2	0.834
	453.5	0.0133		59.1	0.7282		74.6	0.8625		74.4	0.8355
	453.8	0.0124		59.4	0.731		74.9	0.8637		74.7	0.8374
	454.1	0.0118		59.7	0.7332		75.2	0.8659		75	0.8386
	454.3	0.0099		59.9	0.7369		75.4	0.8668		75.3	0.8402
	454.3	0.0136		60.2	0.7388		75.7	0.8702		75.5	0.8417
	454.3	0.0136		60.5	0.7425		76	0.8715		75.8	0.8439
	454.3	0.0149		60.8	0.7468		76.3	0.8724		76.1	0.8454
				61	0.7481		76.5	0.8739		76.4	0.847
	0	0.0189		61.3	0.7518		76.8	0.8755		76.6	0.8491
	0.3	0.0189		61.6	0.7555		77.1	0.8789		76.9	0.8504
	0.6	0.0226		61.9	0.7568		77.4	0.8792		77.2	0.8522
	0.9	0.0233		62.1	0.7605		77.6	0.8808		77.5	0.8544
	1.2	0.0276		62.4	0.7633		77.9	0.8817		77.7	0.855
	1.4	0.0313		62.7	0.7676		78.2	0.8845		78	0.8572
	1.7	0.0326		62.9	0.7682		78.5	0.8854		78.3	0.8591
	2	0.0363		63.2	0.7719		78.7	0.8867		78.6	0.8597
	2.3	0.0403		63.5	0.7744		79	0.8891		78.8	0.8622
	2.5	0.0409		63.8	0.7757		79.3	0.8916		79.1	0.8637
	2.8	0.0437		64	0.7791		79.6	0.8932		79.4	0.8646
	3.1	0.0481		64.3	0.7819		79.8	0.8935		79.6	0.8662
	3.4	0.0493		64.6	0.7837		80.1	0.8947		79.9	0.8687
	3.6	0.0521		64.9	0.7871		80.4	0.8956		80.2	0.8699
	3.9	0.0539		65.1	0.7899		80.7	0.8972		80.5	0.8715
	4.2	0.0555		65.4	0.7924		80.9	0.8997		80.7	0.8733
	4.5	0.0577		65.7	0.7955		81.2	0.9012		81	0.8746
	4.7	0.0598		66	0.798		81.5	0.9018		81.3	0.8752
	5	0.0623		66.2	0.7986		81.8	0.9037		81.6	0.877
	5.3	0.0626		66.5	0.8023		82	0.9043		81.8	0.878
	5.5	0.0645		66.8	0.8039		82.3	0.9065		82.1	0.8798
	5.8	0.0651		67.1	0.8057		82.6	0.9077		82.4	0.8814
	6.1	0.0663		67.3	0.8088		82.9	0.9096		82.7	0.8817
	6.4	0.0688		67.6	0.8116		83.1	0.9093		82.9	0.8845
	6.6	0.0694		67.9	0.8129		83.4	0.9118		83.2	0.8857
	6.9	0.0698		68.2	0.816		83.7	0.9124		83.5	0.8867
	7.2	0.071		68.4	0.8175		83.9	0.913		83.8	0.8882
	7.5	0.0729		68.7	0.8197		84.2	0.9158		84	0.8904
	7.7	0.0732		69	0.8222		84.5	0.9155		84.3	0.8919
	8	0.0753		69.3	0.8256		84.8	0.9167		84.6	0.8935
	8.3	0.0769		69.5	0.8271		85	0.918		84.9	0.8944
	8.6	0.0775		69.8	0.8293		85.3	0.9192		85.1	0.895
	8.8	0.0784		70.1	0.8312		85.6	0.9201		85.4	0.8963
	9.1	0.0794		70.4	0.8321		85.9	0.9211		85.7	0.8981
	9.4	0.0806		70.6	0.8358		86.1	0.9235		86	0.8984
	9.7	0.0809		70.9	0.8367		86.4	0.9235		86.2	0.9006
	9.9	0.0822		71.2	0.8386		86.7	0.9248		86.5	0.9015
	10.2	0.0831		71.5	0.8414		87	0.926		86.8	0.9028
	10.5	0.0843		71.7	0.8436		87.2	0.9263		87.1	0.904
	10.8	0.0853		72	0.8451		87.5	0.9285		87.3	0.9056
	11	0.0877		72.3	0.8464		87.8	0.9291		87.6	0.9059
	11.3	0.0877		72.6	0.8501		88.1	0.9294		87.9	0.9077
	11.6	0.0902		72.8	0.8507		88.3	0.9316		88.2	0.9087
	11.9	0.0924		73.1	0.8529		88.6	0.9322		88.4	0.9105
	12.1	0.0927		73.4	0.8553		88.9	0.9325		88.7	0.9111
	12.4	0.0952		73.7	0.8578		89.2	0.9344		89	0.9124
	12.7	0.0973		73.9	0.8584		89.4	0.9356		89.3	0.9136
	13	0.0992		74.2	0.8609		89.7	0.9363		89.5	0.9146
	13.2	0.1023		74.5	0.8631		90	0.9372		89.8	0.9152
	13.5	0.1042		74.8	0.8637		90.3	0.9384		90.1	0.917
	13.8	0.1063		75	0.8662		90.5	0.9387		90.4	0.9177
	14.1	0.1082		75.3	0.8671		90.8	0.94		90.6	0.9186
	14.3	0.1119		75.6	0.8696		91.1	0.9409		90.9	0.9198
	14.6	0.1141		75.9	0.8708		91.4	0.9418		91.2	0.9208
	14.9	0.1175		76.1	0.8727		91.6	0.9422		91.5	0.9226
	15.2	0.1206		76.4	0.8752		91.9	0.9431		91.7	0.9242
	15.4	0.1228		76.7	0.8758		92.2	0.944		92	0.9251
	15.7	0.1256		77	0.8783		92.5	0.9446		92.3	0.9251
	16	0.1302		77.2	0.8795		92.7	0.9453		92.5	0.9263
	16.3	0.1327		77.5	0.8811		93	0.9462		92.8	0.9266
	16.6	0.1345		77.8	0.882		93.3	0.9471		93.1	0.9285
	16.9	0.1383		78.1	0.8845		93.6	0.9477		93.4	0.9288
	17.1	0.142		78.3	0.8857		93.8	0.9484		93.6	0.9301
	17.4	0.1448		78.6	0.8882		94.1	0.949		93.9	0.9319
	17.7	0.1463		78.9	0.8885		94.4	0.9502		94.2	0.9319
	18	0.15		79.2	0.891		94.7	0.9496		94.5	0.9328
	18.2	0.1544		79.4	0.8925		94.9	0.9502		94.7	0.9335
	18.5	0.1563		79.7	0.8938		95.2	0.9508		95	0.9344
	18.8	0.1587		80	0.895		95.5	0.953		95.3	0.935
	19.1	0.1597		80.3	0.896		95.8	0.9533		95.6	0.9366
	19.3	0.1646		80.5	0.8969		96	0.9539		95.8	0.9375
	19.6	0.1674		80.8	0.8994		96.3	0.9542		96.1	0.9384
	19.9	0.1711		81.1	0.9009		96.6	0.9552		96.4	0.9387
	20.2	0.1724		81.3	0.9018		96.9	0.9567		96.7	0.94
	20.4	0.1758		81.6	0.9037		97.1	0.9567		96.9	0.9403
	20.7	0.1795		81.9	0.9043		97.4	0.9573		97.2	0.9415
	21	0.1807		82.2	0.9059		97.7	0.9577		97.5	0.9425
	21.3	0.1848		82.5	0.9077		98	0.9583		97.8	0.9431
	21.5	0.1879		82.8	0.9093		98.2	0.9589		98	0.9443
	21.8	0.1894		83.1	0.9111		98.5	0.9595		98.3	0.9449
	22.1	0.1928		83.3	0.9121		98.8	0.9595		98.6	0.9449
	22.4	0.1962		83.6	0.9124		99.1	0.9604		98.9	0.9456
	22.6	0.1978		83.9	0.9136		99.3	0.9611		99.1	0.9462
	22.9	0.2006		84.1	0.9146		99.6	0.9626		99.4	0.9462
	23.2	0.2046		84.4	0.9155		99.9	0.9626		99.7	0.948
	23.5	0.2077		84.7	0.918		100.2	0.9629		100	0.9484
	23.7	0.2099		85	0.9183		100.4	0.9632		100.2	0.949
	24	0.213		85.2	0.9192		100.7	0.9632		100.5	0.9505
	24.3	0.2152		85.5	0.9211		101	0.9635		100.8	0.9502
	24.6	0.2183		85.8	0.922		101.2	0.9645		101.1	0.9515
	24.8	0.222		86.1	0.9235		101.5	0.9657		101.3	0.9511
	25.1	0.2254		86.3	0.9254		101.8	0.9663		101.6	0.953
	25.4	0.2266		86.6	0.9257		102.1	0.9666		101.9	0.953
	25.7	0.23		86.9	0.9263		102.3	0.9673		102.1	0.9542
	25.9	0.2331		87.2	0.9273		102.6	0.9673		102.4	0.9542
	26.2	0.2353		87.4	0.9282		102.9	0.9679		102.7	0.9549
	26.5	0.239		87.7	0.9291		103.2	0.9682		103	0.9555
	26.8	0.2418		88	0.9301		103.4	0.9679		103.2	0.9573
	27	0.2437		88.3	0.9313		103.7	0.9685		103.5	0.9577
	27.3	0.2468		88.5	0.9325		104	0.9691		103.8	0.9573
	27.6	0.2511		88.8	0.9332		104.3	0.9691		104.1	0.958
	27.9	0.253		89.1	0.9338		104.5	0.9701		104.3	0.9586
	28.1	0.2555		89.4	0.9347		104.8	0.9704		104.6	0.9589
	28.4	0.2589		89.6	0.9363		105.1	0.9707		104.9	0.9601
	28.7	0.2601		89.9	0.9366		105.4	0.971		105.2	0.9598
	29	0.2638		90.2	0.9381		105.6	0.9716		105.4	0.9608
	29.2	0.2682		90.5	0.9387		105.9	0.9716		105.7	0.9614
	29.5	0.271		90.7	0.9391		106.2	0.9722		106	0.9623
	29.8	0.2719		91	0.94		106.5	0.9728		106.3	0.9623
	30.1	0.275		91.3	0.9412		106.7	0.9725		106.5	0.9626
	30.3	0.2784		91.6	0.9425		107	0.9735		106.8	0.9629
	30.6	0.2812		91.8	0.9428		107.3	0.9735		107.1	0.9639
	30.9	0.2843		92.1	0.9443		107.6	0.9741		107.4	0.9635
	31.2	0.2865		92.4	0.9449		107.8	0.9753		107.6	0.9648
	31.4	0.2892		92.7	0.9446		108.1	0.975		107.9	0.9645
	31.7	0.2923		92.9	0.9456		108.4	0.9756		108.2	0.9654
	32	0.2961		93.2	0.9459		108.7	0.9759		108.5	0.967
	32.3	0.297		93.5	0.9474		108.9	0.9759		108.7	0.9666
	32.5	0.3013		93.8	0.948		109.2	0.9759		109	0.967
	32.8	0.3038		94	0.9484		109.5	0.9759		109.3	0.9676
	33.1	0.3054		94.3	0.9499		109.8	0.9766		109.5	0.9679
	33.4	0.3094		94.6	0.9502		110	0.9772		109.8	0.9679
	33.6	0.3131		94.9	0.9511		110.3	0.9772		110.1	0.9685
	33.9	0.315		95.1	0.9521		110.6	0.9781		110.4	0.9685
	34.2	0.3178		95.4	0.9515		110.9	0.9781		110.6	0.9688
	34.5	0.3215		95.7	0.9533		111.1	0.9781		110.9	0.9691
	34.7	0.3227		96	0.953		111.4	0.9784		111.2	0.9701
	35	0.3268		96.2	0.9542		111.7	0.9787		111.5	0.9701
	35.3	0.3296		96.5	0.9542		111.9	0.9787		111.7	0.9713
	35.6	0.3314		96.8	0.9555		112.2	0.979		112	0.971
	35.8	0.3348		97.1	0.9555		112.5	0.979		112.3	0.9719
	36.1	0.3385		97.3	0.9573		112.8	0.98		112.6	0.9716
	36.4	0.3392		97.6	0.957		113	0.98		112.8	0.9719
	36.7	0.3432		97.9	0.9573		113.3	0.98		113.1	0.9722
	36.9	0.3466		98.2	0.9586		113.6	0.9809		113.4	0.9725
	37.2	0.3482		98.4	0.9586		113.9	0.9806		113.7	0.9735
	37.5	0.3519		98.7	0.9592		114.1	0.9815		113.9	0.9738
	37.8	0.3559		99	0.9595		114.4	0.9818		114.2	0.9744
	38	0.359		99.3	0.9604		114.7	0.9818		114.5	0.975
	38.3	0.3615		99.5	0.9614		115	0.9818		114.8	0.9744
	38.6	0.3646		99.8	0.9626		115.2	0.9818		115	0.9756
	38.9	0.3689		100.1	0.9626		115.5	0.9821		115.3	0.975
	39.1	0.3689		100.4	0.9626		115.8	0.9821		115.6	0.9759
	39.4	0.373		100.6	0.9632		116.1	0.9825		115.9	0.9759
	39.7	0.3761		100.9	0.9635		116.3	0.9821		116.1	0.9759
	40	0.3782		101.2	0.9639		116.6	0.9825		116.4	0.9763
	40.2	0.3819		101.5	0.9642		116.9	0.9828		116.7	0.9763
	40.5	0.3847		101.7	0.9654		117.2	0.9828		117	0.9775
	40.8	0.3866		102	0.9651		117.4	0.9828		117.2	0.9775
	41.1	0.3912		102.3	0.9663		117.7	0.9834		117.5	0.9778
	41.3	0.3937		102.6	0.966		118	0.9831		117.8	0.9781
	41.6	0.3981		102.8	0.967		118.3	0.9834		118.1	0.9781
	41.9	0.3993		103.1	0.9673		118.5	0.9837		118.3	0.9784
	42.2	0.4027		103.4	0.9676		118.8	0.9852		118.6	0.9784
	42.4	0.4055		103.7	0.9676		119.1	0.9852		118.9	0.9784
	42.7	0.4083		103.9	0.9682		119.4	0.9856		119.2	0.9787
	43	0.4126		104.2	0.9688		119.6	0.9856		119.4	0.9794
	43.3	0.417		104.5	0.9688		119.9	0.9846		119.7	0.9797
	43.5	0.4182		104.8	0.9694		120.2	0.9849		120	0.9794
	43.8	0.4229		105	0.9697		120.5	0.9859		120.2	0.9797
	44.1	0.426		105.3	0.9704		120.7	0.9856		120.6	0.9806
	44.4	0.4281		105.6	0.9713		121	0.9865		120.9	0.9806
	44.6	0.4319		105.9	0.971		121.3	0.9865		121.2	0.9812
	44.9	0.4353		106.1	0.9713		121.6	0.9862		121.5	0.9809
	45.2	0.4368		106.4	0.9719		121.8	0.9865		121.8	0.9818
	45.5	0.4415		106.7	0.9722		122.1	0.9871		122.1	0.9818
	45.7	0.4455		107	0.9725		122.4	0.9871		122.3	0.9818
	46	0.447		107.2	0.9725		122.7	0.9868		122.6	0.9821
	46.3	0.4511		107.5	0.9732		122.9	0.9871		122.9	0.9821
	46.6	0.4557		107.8	0.9741		123.2	0.9874		123.2	0.9821
	46.8	0.457		108.1	0.9738		123.5	0.9871		123.5	0.9825
	47.1	0.4607		108.3	0.975		123.8	0.9871		123.8	0.9825
	47.4	0.4647		108.6	0.975		124	0.9874		124	0.9825
	47.7	0.4684		108.9	0.9747		124.3	0.9874		124.3	0.9828
	47.9	0.4706		109.2	0.975		124.6	0.9874		124.6	0.9825
	48.2	0.474		109.4	0.9759		124.8	0.9874		124.9	0.9828
	48.5	0.4777		109.7	0.9756		125.1	0.9874		125.1	0.9831
	48.7	0.4799		110	0.9759		125.4	0.9877		125.4	0.9834
	49	0.4843		110.3	0.9763		125.7	0.988		125.7	0.9843
	49.3	0.4877		110.5	0.9763		125.9	0.9874		126	0.9846
	49.6	0.4905		110.8	0.9769		126.2	0.988		126.2	0.984
	49.8	0.4945		111.1	0.9769		126.5	0.9883		126.5	0.9843
	50.1	0.4985		111.4	0.9775		126.8	0.9883		126.8	0.9852
	50.4	0.5016		111.6	0.9781		127	0.988		127	0.9849
	50.7	0.505		111.9	0.9784		127.3	0.9883		127.3	0.9856
	50.9	0.5087		112.2	0.9784		127.6	0.9887		127.6	0.9849
	51.2	0.5109		112.4	0.9784		127.9	0.9896		127.9	0.9859
	51.5	0.5146		112.7	0.9787		128.1	0.9896		128.1	0.9859
	51.8	0.5187		113	0.979		128.4	0.9893		128.4	0.9859
	52	0.5236		113.3	0.9787		128.7	0.9893		128.7	0.9862
	52.3	0.5252		113.6	0.9787		129	0.9905		129	0.9859
	52.6	0.5295		113.8	0.9794		129.2	0.9893		129.2	0.9862
	52.9	0.5308		114.1	0.98		129.5	0.9905		129.5	0.9865
	53.1	0.5354		114.4	0.98		129.8	0.9902		129.8	0.9868
	53.4	0.5394		114.6	0.9803		130.1	0.9893		130.1	0.9865
	53.7	0.5413		114.9	0.9806		130.3	0.9905		130.3	0.9868
	54	0.5456		115.2	0.9812		130.6	0.9908		130.6	0.9871
	54.2	0.5497		115.5	0.9812		130.9	0.9908		130.9	0.9874
	54.5	0.5546		115.7	0.9815		131.2	0.9908		131.2	0.9871
	54.8	0.5565		116	0.9818		131.4	0.9896		131.4	0.9874
	55.1	0.5596		116.3	0.9818		131.7	0.9902		131.7	0.9874
	55.3	0.5645		116.6	0.9818		132	0.9908		132	0.9874
	55.6	0.567		116.8	0.9818		132.3	0.9899		132.3	0.9874
	55.9	0.5711		117.1	0.9821		132.5	0.9908		132.5	0.9874
	56.2	0.5754		117.4	0.9825		132.8	0.9905		132.8	0.9874
	56.4	0.5779		117.7	0.9821		133.1	0.9911		133.1	0.9874
	56.7	0.5807		117.9	0.9825		133.4	0.9908		133.4	0.988
	57	0.5856		118.2	0.9828		133.6	0.9911		133.6	0.9877
	57.3	0.5869		118.5	0.9828		133.9	0.9911		133.9	0.9877
	57.5	0.5915		118.8	0.9825		134.2	0.9911		134.2	0.988
	57.8	0.5952		119	0.9828		134.5	0.9914		134.5	0.9883
	58.1	0.5996		119.3	0.9828		134.7	0.9914		134.7	0.9877
	58.4	0.6011		119.6	0.9828		135	0.9911		135	0.989
	58.6	0.6055		119.9	0.9828		135.3	0.9914		135.3	0.989
	58.9	0.6092		120.1	0.9837		135.6	0.9911		135.6	0.9887
	59.2	0.6117		120.4	0.9831		135.8	0.9914		135.8	0.9893
	59.5	0.6157		120.7	0.9837		136.1	0.9924		136.1	0.9893
	59.7	0.62		121	0.9849		136.4	0.9918		136.4	0.989
	60	0.6216		121.2	0.9843		136.7	0.9921		136.7	0.9899
	60.3	0.6259		121.5	0.9843		136.9	0.9921		136.9	0.9893
	60.6	0.6303		121.8	0.9856		137.2	0.9921		137.2	0.9905
	60.8	0.6318		122.1	0.9856		137.5	0.9921		137.5	0.9905
	61.1	0.6359		122.3	0.9849		137.8	0.9921		137.8	0.9896
	61.4	0.6399		122.6	0.9862		138	0.993		138	0.9905
	61.7	0.6417		122.9	0.9852		138.3	0.9924		138.3	0.9896
	61.9	0.6458		123.2	0.9859		138.6	0.9924		138.6	0.9896
	62.2	0.6495		123.4	0.9856		138.9	0.9924		138.9	0.9899
	62.5	0.6504		123.7	0.9862		139.1	0.9924		139.1	0.9899
	62.8	0.6554		124	0.9862		139.4	0.9927		139.4	0.9908
	63	0.6579		124.3	0.9865		139.7	0.9924		139.7	0.9908
	63.3	0.661		124.5	0.9862		140	0.9924		140	0.9902
	63.6	0.6634		124.8	0.9865		140.2	0.9924		140.2	0.9902
	63.9	0.6678		125.1	0.9871		140.5	0.9936		140.5	0.9905
	64.1	0.6709		125.4	0.9868		140.8	0.9924		140.8	0.9905
	64.4	0.6734		125.6	0.9871		141.1	0.9936		141	0.9905
	64.7	0.6758		125.9	0.9871		141.3	0.9936		141.3	0.9911
	65	0.6808		126.2	0.9871		141.6	0.9927		141.6	0.9911
	65.2	0.6817		126.5	0.9874		141.9	0.9936		141.9	0.9914
	65.5	0.6858		126.7	0.9874		142.2	0.9939		142.1	0.9914
	65.8	0.6892		127	0.9871		142.4	0.9939		142.4	0.9918
	66.1	0.6913		127.3	0.9874		142.7	0.9939		142.7	0.9914
	66.3	0.6948		127.6	0.9874		143	0.993		143	0.9921
	66.6	0.6985		127.8	0.9874		143.3	0.9927		143.2	0.9924
	66.9	0.7003		128.1	0.9874		143.5	0.993		143.5	0.9921
	67.2	0.7031		128.4	0.9871		143.8	0.9936		143.8	0.9927
	67.4	0.7062		128.7	0.9874		144.1	0.9939		144.1	0.9921
	67.7	0.7103		128.9	0.9877		144.4	0.9936		144.3	0.993
	68	0.7109		129.2	0.9877		144.6	0.9933		144.6	0.9933
	68.3	0.7152		129.5	0.9877		144.9	0.9939		144.9	0.9924
	68.5	0.7165		129.8	0.9877		145.2	0.993		145.2	0.9933
	68.8	0.7205		130	0.988		145.5	0.9936		145.4	0.9933
	69.1	0.7227		130.3	0.9877		145.7	0.9939		145.7	0.9927
	69.4	0.7239		130.6	0.9877		146	0.9936		146	0.9933
	69.6	0.7273		130.9	0.9883		146.3	0.9933		146.3	0.9936
	69.9	0.7304		131.1	0.9883		146.6	0.993		146.5	0.9927
	70.2	0.7332		131.4	0.9887		146.8	0.9939		146.8	0.9927
	70.5	0.7344		131.7	0.988		147.1	0.9942		147.1	0.9933
	70.7	0.7385		132	0.989		147.4	0.9945		147.4	0.9927
	71	0.7406		132.2	0.9893		147.6	0.9939		147.6	0.9936
	71.3	0.7422		132.5	0.9883		147.9	0.9942		147.9	0.9927
	71.6	0.7456		132.8	0.9896		148.2	0.9942		148.2	0.9939
	71.8	0.7484		133.1	0.989		148.5	0.9945		148.5	0.9927
	72.1	0.7493		133.3	0.9887		148.7	0.9945		148.7	0.9936
	72.4	0.7527		133.6	0.9899		149	0.9942		149	0.9936
	72.7	0.7555		133.9	0.9902		149.3	0.9949		149.3	0.9936
	72.9	0.7561		134.1	0.9899		149.6	0.9955		149.6	0.993
	73.2	0.7602		134.4	0.9905		149.8	0.9952		149.8	0.993
	73.5	0.7623		134.7	0.9905		150.1	0.9945		150.1	0.9939
	73.8	0.7633		135	0.9905		150.4	0.9958		150.4	0.993
	74	0.7664		135.2	0.9896		150.7	0.9949		150.7	0.9939
	74.3	0.7685		135.5	0.9896		150.9	0.9949		150.9	0.9939
	74.6	0.7698		135.8	0.9905		151.2	0.9958		151.2	0.9939
	74.8	0.7729		136.1	0.9896		151.5	0.9958		151.5	0.9939
	75.1	0.7754		136.3	0.9905		151.8	0.9949		151.8	0.9939
	75.4	0.7791		136.6	0.9896		152	0.9952		152.1	0.9942
	75.7	0.7794		136.9	0.9905		152.3	0.9958		152.4	0.9942
	75.9	0.7825		137.2	0.9908		152.6	0.9949		152.6	0.9949
	76.2	0.7847		137.4	0.9908		152.9	0.9961		152.9	0.9949
	76.5	0.7853		137.7	0.9911		153.1	0.9961		153.2	0.9952
	76.8	0.7881		138	0.9908		153.4	0.9958		153.5	0.9945
	77	0.7902		138.3	0.9902		153.7	0.9958		153.7	0.9958
	77.3	0.7933		138.5	0.9908		154	0.9958		154	0.9945
	77.6	0.7946		138.8	0.9908		154.2	0.9958		154.3	0.9949
	77.9	0.7964		139.1	0.9908		154.5	0.9964		154.6	0.9945
	78.1	0.7983		139.4	0.9908		154.8	0.9961		154.8	0.9958
	78.4	0.7992		139.6	0.9908		155.1	0.9967		155.1	0.9958
	78.7	0.8023		139.9	0.9905		155.3	0.9967		155.4	0.9958
	79	0.8026		140.2	0.9911		155.6	0.9964		155.7	0.9958
	79.2	0.8048		140.5	0.9911		155.9	0.9967		155.9	0.9952
	79.5	0.8079		140.7	0.9911		156.2	0.997		156.2	0.9958
	79.8	0.8101		141	0.9914		156.4	0.9961		156.5	0.9955
	80.1	0.8107		141.3	0.9921		156.7	0.9973		156.8	0.9955
	80.3	0.8132		141.6	0.9911		157	0.9973		157	0.9958
	80.6	0.815		141.8	0.9918		157.3	0.9967		157.3	0.9961
	80.9	0.8169		142.1	0.9921		157.5	0.9976		157.6	0.9958
	81.2	0.8185		142.4	0.9914		157.8	0.997		157.8	0.9964
	81.4	0.8212		142.7	0.9918		158.1	0.998		158.1	0.9967
	81.7	0.8222		142.9	0.9924		158.4	0.9973		158.4	0.9967
	82	0.824		143.2	0.9927		158.6	0.9976		158.7	0.9964
	82.3	0.8271		143.5	0.9921		158.9	0.9983		158.9	0.9964
	82.5	0.8274		143.8	0.9927		159.2	0.9983		159.2	0.997
	82.8	0.8296		144	0.9924		159.5	0.9992		159.5	0.997
	83.1	0.8309		144.3	0.9933		159.7	0.9992		159.8	0.9973
	83.4	0.8315		144.6	0.9921		160	0.9992		160	0.998
	83.6	0.8333		144.9	0.9933		160.3	0.9989		160.3	0.9973
	83.9	0.8358		145.1	0.9936		160.6	0.9986		160.6	0.997
	84.2	0.8377		145.4	0.9927		160.8	0.9995		160.9	0.9973
	84.5	0.8383		145.7	0.9933		161.1	0.9998		161.1	0.9986
	84.7	0.8408		146	0.9939		161.4	0.9998		161.4	0.9973
	85	0.8417		146.2	0.9936		161.7	1.0001		161.7	0.9986
	85.3	0.8429		146.5	0.9939		161.9	1.0004		162	0.9989
	85.6	0.8451		146.8	0.9927		162.2	1.0001		162.2	0.9989
	85.8	0.8464		147.1	0.9939		162.5	0.9998		162.5	0.998
	86.1	0.8476		147.3	0.993		162.8	0.9998		162.8	0.9983
	86.4	0.8498		147.6	0.993		163	1.0004		163.1	0.9992
	86.7	0.851		147.9	0.993		163.3	1.0004		163.3	0.9992
	86.9	0.8522		148.2	0.993		163.6	1.0011		163.6	1.0001
	87.2	0.8538		148.4	0.9933		163.9	1.0011		163.9	0.9998
	87.5	0.855		148.7	0.993		164.1	1.0007		164.2	0.9998
	87.8	0.8566		149	0.9939		164.4	1.0011		164.4	0.9998
	88	0.8578		149.3	0.993		164.7	1.0007		164.7	1.0001
	88.3	0.8594		149.5	0.9939		165	1.0011		165	1.0004
	88.6	0.8606		149.8	0.9942		165.2	1.0017		165.3	1.0001
	88.9	0.8622		150.1	0.9939		165.5	1.0017		165.5	1.0011
	89.1	0.864		150.4	0.9939		165.8	1.0017		165.8	1.0007
	89.4	0.8656		150.6	0.9936		166.1	1.0017		166.1	1.0014
	89.7	0.8653		150.9	0.9945		166.3	1.002		166.4	1.0014
	90	0.8677		151.2	0.9945		166.6	1.0026		166.6	1.0017
	90.2	0.8699		151.5	0.9939		166.9	1.0032		166.9	1.0017
	90.5	0.8702		151.7	0.9939		167.2	1.0029		167.2	1.0023
	90.8	0.8715		152	0.9955		167.4	1.0032		167.5	1.0026
	91.1	0.8733		152.3	0.9952		167.7	1.0042		167.7	1.0023
	91.3	0.8733		152.6	0.9945		168	1.0038		168	1.0026
	91.6	0.8752		152.8	0.9955		168.3	1.0042		168.3	1.0026
	91.9	0.8755		153.1	0.9958		168.5	1.0042		168.6	1.0035
	92.2	0.8764		153.4	0.9958		168.8	1.0042		168.8	1.0038
	92.4	0.8783		153.7	0.9949		169.1	1.0042		169.1	1.0038
	92.7	0.8798		153.9	0.9958		169.3	1.0045		169.4	1.0042
	93	0.8808		154.2	0.9958		169.6	1.0042		169.6	1.0042
	93.3	0.8817		154.5	0.9958		169.9	1.0048		169.9	1.0045
	93.5	0.8829		154.8	0.9958		170.2	1.0048		170.2	1.0042
[truncated: 1,042 more rows]

## Sheet: Figure 5c
Figure 5c
ZnSe0.7Te0.3@C					ZnSe@C					ZnSe0.5Te0.5@C					ZnSe0.8Te0.2@C
Cycle number	Specific capacity(mAh/g)	Coulomb efficiency(%)			Cycle number	Specific capacity(mAh/g)	Coulomb efficiency(%)			Cycle number	Specific capacity(mAh/g)	Coulomb efficiency(%)			Cycle number	Specific capacity(mAh/g)	Coulomb efficiency(%)
1	555.5	61.41			1	390.6	67.28			1	454.6	61.15			1	398	71.68
2	377.8	88.34			2	278.1	89.55			2	322.7	84.55			2	310.9	90.39
3	360.5	92.48			3	261.3	92.95			3	304.3	90.56			3	297.8	94.55
4	353.9	94.2			4	251.1	95			4	299.9	92.95			4	293.5	96.25
5	351.1	95.07			5	245	96.11			5	298.2	94.14			5	293	96.75
6	350	95.57			6	241.4	96.65			6	299	94.29			6	294.5	96.63
7	349.3	95.83			7	238.7	96.87			7	302.6	93.59			7	295.6	96.64
8	348.6	96.12			8	236.6	97.08			8	305.2	93.15			8	296.3	96.81
9	348.2	96.33			9	234.8	97.12			9	305.4	93.39			9	296.1	97
10	347.7	96.55			10	233.1	97.16			10	301.9	94.44			10	294.6	97.67
11	340.9	96.94			11	227.2	92.5			11	286.1	95.37			11	286.8	97.22
12	334.6	98.58			12	211.6	97.82			12	275.8	98.25			12	279.9	99.36
13	334.1	98.62			13	208.4	98.39			13	273.5	98.55			13	278.9	99.57
14	333.4	98.7			14	206.5	98.64			14	271.7	98.77			14	278.4	99.58
15	333.3	98.7			15	204.9	98.81			15	270.4	98.89			15	277.9	99.67
16	332.7	98.76			16	203.7	98.91			16	269.3	99.02			16	277.5	99.77
17	332.6	98.76			17	202.5	99.03			17	268.2	99.17			17	277.5	99.76
18	332	98.88			18	201.6	99.14			18	267.9	99.1			18	277.2	99.77
19	332.1	98.75			19	200.8	99.21			19	267	99.26			19	276.7	99.82
20	331.2	98.9			20	200	99.29			20	266.2	99.36			20	275.8	99.97
21	327.5	98.29			21	197.1	94.92			21	260.5	96.62			21	272.1	98.18
22	323.2	99.39			22	187.3	99.24			22	251.4	99.39			22	266.8	99.83
23	322.5	99.45			23	186.2	99.4			23	249.2	99.61			23	265.7	100.09
24	321.9	99.45			24	185.4	99.43			24	248.4	99.65			24	265.3	100.05
25	321.7	99.48			25	184.5	99.56			25	246.9	99.77			25	264.7	100.07
26	321.3	99.45			26	184.1	99.6			26	245.8	99.78			26	264.2	100.06
27	320.7	99.45			27	183.6	99.56			27	244.5	99.88			27	263.7	100.13
28	320	99.56			28	183.2	99.69			28	243.4	99.92			28	263.1	102.51
29	320	99.48			29	182.9	99.65			29	288.4	84.5			29	217.6	119.67
30	319.3	99.53			30	182.5	99.67			30	243.1	99.42			30	259.6	100.13
31	315.7	98.56			31	179.5	95.4			31	236.3	95.85			31	254.2	98.09
32	311.5	99.67			32	171	99.52			32	225.3	99.38			32	248.3	99.97
33	310.8	99.74			33	170.3	99.7			33	223	99.66			33	247.3	100.17
34	310.7	99.72			34	169.7	99.55			34	221.6	99.7			34	246.6	100.18
35	310.2	99.78			35	169.3	99.78			35	219.9	99.95			35	246.2	100.13
36	309.8	99.7			36	168.7	99.74			36	218.8	99.84			36	245.3	100.14
37	309.4	99.72			37	168.5	99.68			37	217.6	100.01			37	244.6	100.28
38	308.8	99.75			38	167.9	99.78			38	216.8	100.02			38	244.2	100.27
39	308.3	99.76			39	167.8	99.94			39	216	100.05			39	243.8	100.25
40	308	99.73			40	167.8	99.72			40	215.1	100.32			40	243.4	100.16
41	300.6	98.72			41	160.8	94.5			41	209.9	94.23			41	233.5	97.33
42	296.9	99.2			42	152.2	99.34			42	197.4	99.11			42	226.5	100.04
43	294	100.18			43	150.3	99.78			43	194.5	99.29			43	226.2	99.91
44	295.4	99.71			44	150.5	99.63			44	192.7	100.01			44	225.5	100.04
45	294.2	99.9			45	149.4	99.92			45	191.7	99.59			45	224.8	100.15
46	293.8	100.02			46	149.9	99.48			46	190.3	99.95			46	224.7	99.91
47	294.3	99.33			47	149.3	99.67			47	189.6	99.85			47	224	100.16
48	292.1	99.98			48	148	99.74			48	189.2	99.94			48	224.1	100.13
49	292.3	100.01			49	148	100.21			49	188.1	100.13			49	224.2	99.96
50	292	100.01			50	148	99.97			50	187.6	99.83			50	222.6	100.26
51	284.6	97.93			51	141	95.71			51	182.1	95.78			51	213.1	97.48
52	277.5	99.81			52	135	99.06			52	173.4	99.5			52	207.7	100.18
53	276.2	100.22			53	134.8	100.92			53	172.9	98.92			53	208	100.04
54	277	99.55			54	136.1	98.91			54	170.5	100.38			54	207.4	99.9
55	277.2	100.33			55	133.9	100.44			55	170	99.08			55	206.7	99.75
56	276.5	99.54			56	134.1	99.37			56	169.4	100.38			56	206.2	100.5
57	275	99.92			57	134.1	99.61			57	168.9	99.61			57	206.2	99.64
58	275.9	100.06			58	133.5	99.63			58	168.3	100.28			58	205.5	100.7
59	275.9	100.08			59	133.2	100.54			59	167.1	100.29			59	206.5	99.37
60	276.2	100.02			60	132.3	99.93			60	168.2	99.8			60	205.6	99.87
61	264.6	98.23			61	127.1	95.04			61	161.9	96.3			61	193	97.48
62	261	99.37			62	119.9	100.03			62	154.4	98.6			62	187.2	99.86
63	256.5	100.51			63	120.7	99.26			63	155	98.89			63	186.4	100.56
64	260.2	99.06			64	119.9	101.29			64	152	101.32			64	189.2	99.31
65	256.2	100.58			65	121.5	101.32			65	152.1	99.72			65	185.3	100.61
66	258	99.77			66	121.6	98.26			66	152.7	98.58			66	187.5	99.26
67	256.9	99.39			67	119.1	98.71			67	148.4	100.76			67	187	101.07
68	257.3	100.71			68	119.8	100.83			68	152	99.77			68	187.8	99.21
69	258.5	99.86			69	117.5	99.76			69	151.8	100.63			69	185.3	100.14
70	255.7	99.56			70	117.1	98.82			70	152.1	98			70	185.8	100.28
71	297.7	109.42			71	145.6	145.32			71	175.5	157.3			71	228.9	120.44
72	334.3	98.5			72	214.9	98.85			72	268.9	103.96			72	270.6	102.14
73	336.1	98.33			73	213.7	99.59			73	269.9	103.93			73	271.1	102.04
74	336.8	98.26			74	214.1	99.69			74	270	103.83			74	271.7	101.95
75	336.7	98.36			75	214.6	99.78			75	269.9	103.45			75	271.8	101.87
76	336.9	98.44			76	215.2	99.82			76	268.5	103.9			76	272	101.92
77	337.3	98.46			77	215.7	99.83			77	267.7	103.97			77	272	102
78	337.4	98.47			78	216.1	99.49			78	266.7	104.52			78	272.1	102.13
79	337.3	98.55			79	216	100.21			79	265.6	105.11			79	272.2	102.22
80	337.3	98.65			80	217.1	99.98			80	265.8	105.12			80	272.1	102.39

## Sheet: Figure 5d
Figure 5d
0.2 A g-1			0.5 A g-1			1 A g-1			2 A g-1			5 A g-1			10 A g-1			20 A g-1
Specific capacity (mAh g-1)	Potential(V)		Specific capacity (mAh g-1)	Potential(V)		Specific capacity (mAh g-1)	Potential(V)		Specific capacity (mAh g-1)	Potential(V)		Specific capacity (mAh g-1)	Potential(V)		Specific capacity (mAh g-1)	Potential(V)		Specific capacity (mAh g-1)	Potential(V)
0	2.9856		0	2.9711		0	2.9494		0	2.9027		0	2.5609		0	2.2028		0	1.7178
3.4	2.1973		8.3	1.7051		8.4	1.6846		11.3	1.4937		28.6	0.8578		28	0.8048		30.8	0.7141
6.7	1.8455		16.8	1.288		16.7	1.2599		22.3	1.022		56.4	0.758		56.4	0.7163		57.7	0.6638
10	1.6245		25.1	1.0477		25.1	1.0048		33.7	0.8668		83.9	0.6709		84.4	0.6248		85.1	0.5729
13.4	1.4661		33.4	0.9707		33.4	0.9212		44.6	0.8104		111.7	0.5945		112.9	0.5463		112.5	0.4936
16.7	1.3348		41.8	0.8899		41.7	0.8428		55.7	0.7994		138.9	0.5391		139.3	0.4898		141.7	0.4213
20.1	1.224		50	0.8485		50.1	0.8318		66.7	0.7667		167.4	0.4827		166.8	0.4266		168.3	0.3478
23.4	1.1455		58.5	0.8319		58.4	0.8163		77.8	0.7327		194.6	0.4129		196.1	0.3387		196.9	0.2494
26.7	1.1013		66.7	0.8098		66.7	0.7933		89.1	0.7002		222.3	0.3178		223.2	0.2376		224.9	0.1398
30	1.0693		75.1	0.7881		75.1	0.7696		100.2	0.6703		250.6	0.191		251.1	0.1136		252.8	0.0186
33.4	1.0358		83.4	0.7673		83.5	0.7467		111.2	0.6425		278.5	0.068		277.2	0.0091		256.2	0.0093
36.7	1.0003		91.8	0.7478		91.8	0.7254		122.3	0.6174		294.2	0.0098
40.1	0.9617		100.1	0.7299		100.2	0.705		133.5	0.5946					0	0.1026		0	0.1919
43.4	0.9209		108.4	0.7132		108.4	0.6859		144.5	0.574		0	0.0558		31.9	0.5565		28.1	0.6025
46.7	0.8814		116.8	0.6977		116.8	0.6672		155.6	0.5543		27.8	0.4419		56.7	0.7709		62.7	0.853
50.1	0.857		125.1	0.6824		125	0.6489		166.9	0.5331		55.9	0.7315		84.6	0.8863		83.4	0.9415
53.4	0.8474		133.5	0.6669		133.4	0.631		178.1	0.5101		83.6	0.8499		111.5	0.9907		111.3	1.0516
56.8	0.8381		141.8	0.6512		141.7	0.6146		189	0.4855		111.4	0.9549		139.7	1.0699		141.8	1.1537
60.1	0.8285		150.1	0.6352		150.2	0.598		200.2	0.4571		139.8	1.0277		167.9	1.1666		169.9	1.2745
63.4	0.8191		158.5	0.6193		158.5	0.5827		211.3	0.4243		167.3	1.1055		196	1.2932		200.8	1.4748
66.8	0.8101		166.8	0.6038		166.8	0.567		222.3	0.3844		194.9	1.2134		223.4	1.5027		223	1.7955
70.1	0.8017		175.2	0.5883		175.1	0.5509		233.7	0.3358		223.1	1.3726		250.8	2.2166		250.9	2.9027
73.4	0.7937		183.4	0.5721		183.4	0.534		244.8	0.2835		250.4	1.7211		278.1	3.0053		257.7	3.0077
76.8	0.7857		191.8	0.5552		191.9	0.5157		255.9	0.231		277.9	2.6942
80.1	0.7785		200.1	0.5371		200.1	0.4967		266.9	0.1807		293.9	3.0047
83.4	0.7713		208.5	0.5174		208.5	0.4746		278.2	0.1313
86.8	0.7644		216.8	0.4936		216.7	0.4495		289	0.0837
90.1	0.7582		225.1	0.4649		225.1	0.4195		300.3	0.0391
93.5	0.752		233.5	0.4306		233.5	0.384		310.2	0.0099
96.8	0.7459		241.8	0.3923		241.8	0.3457
100.2	0.7403		250.2	0.3516		250.2	0.3054		0	0.0276
103.5	0.7352		258.5	0.3105		258.5	0.2652		11.3	0.1646
106.8	0.7303		266.9	0.2717		266.8	0.2279		22.4	0.317
110.2	0.7254		275.2	0.2361		275.1	0.1914		33.5	0.4624
113.5	0.7211		283.6	0.201		283.4	0.1558		44.8	0.6008
116.8	0.7166		291.9	0.1654		291.8	0.1187		55.8	0.6986
120.2	0.7127		300.3	0.1282		300.2	0.0811		66.8	0.7594
123.5	0.709		308.5	0.0908		308.4	0.049		77.9	0.8053
126.8	0.705		316.9	0.057		316.9	0.0242		88.9	0.8479
130.2	0.7011		325.3	0.0327		321.7	0.0099		100.1	0.8916
133.5	0.6972		333.3	0.0099					111.4	0.9342
136.9	0.6935					0	0.0191		122.4	0.9682
140.2	0.6892		0	0.0147		8.4	0.1105		133.5	0.9905
143.5	0.6848		8.3	0.1017		16.7	0.2252		144.8	1.0088
146.8	0.6802		16.7	0.2179		25.1	0.337		155.8	1.03
150.2	0.6757		25	0.33		33.4	0.4467		166.9	1.0598
153.6	0.6709		33.4	0.4443		41.7	0.5559		177.9	1.0964
156.9	0.6661		41.7	0.5588		50.1	0.6479		189	1.1375
160.2	0.6611		50.1	0.6566		58.4	0.7135		200.2	1.1821
163.5	0.6563		58.4	0.7268		66.7	0.7594		211.3	1.2302
166.9	0.6512		66.7	0.7774		75.1	0.7975		222.3	1.2866
170.2	0.6464		75.1	0.8225		83.4	0.8332		233.4	1.3588
173.5	0.6416		83.4	0.8648		91.8	0.8691		244.7	1.4603
176.9	0.6365		91.8	0.9042		100.2	0.9039		255.6	1.5972
180.2	0.6315		100.1	0.937		108.4	0.9347		266.9	1.8573
183.6	0.6266		108.4	0.9608		116.8	0.9598		277.9	2.3619
186.9	0.6217		116.8	0.9758		125.2	0.9767		289	2.6079
190.2	0.6168		125.1	0.9848		133.4	0.9877		300.3	2.7913
193.6	0.6118		133.4	0.991		141.7	0.997		309.6	3.001
196.9	0.6072		141.7	0.9966		150.1	1.0069
200.2	0.6024		150.1	1.0032		158.5	1.0209
203.6	0.5973		158.4	1.0136		166.8	1.0401
206.9	0.5924		166.8	1.0288		175.1	1.0649
210.3	0.5878		175.1	1.0503		183.4	1.0941
213.6	0.583		183.4	1.0784		191.8	1.1255
216.9	0.578		191.8	1.1103		200.1	1.1578
220.3	0.5729		200.1	1.1423		208.4	1.1909
223.6	0.5676		208.5	1.1747		216.9	1.2275
226.9	0.5614		216.8	1.2078		225.2	1.2674
230.3	0.5542		225.2	1.2436		233.5	1.3139
233.6	0.5461		233.5	1.2836		241.8	1.3708
237	0.536		241.9	1.3306		250.2	1.4444
240.3	0.5244		250.1	1.3878		258.5	1.5337
243.6	0.5111		258.5	1.4644		266.8	1.6778
247	0.4954		266.8	1.5647		275.1	1.9063
250.3	0.4782		275.2	1.725		283.5	2.2856
253.7	0.4599		283.5	2.0007		291.8	2.5026
257	0.4408		291.9	2.365		300.1	2.613
260.3	0.4213		300.2	2.4992		308.5	2.7361
263.7	0.4012		308.6	2.596		316.8	2.9108
267	0.381		316.9	2.7138		320	3.0004
270.3	0.3609		325.2	2.8939
273.7	0.3409		328.9	3.0002
277	0.3221
280.4	0.3041
283.7	0.2871
287.1	0.271
290.4	0.2559
293.7	0.241
297	0.2268
300.4	0.2119
303.7	0.1967
307.1	0.1817
310.4	0.1659
313.7	0.1499
317.1	0.1338
320.4	0.1175
323.7	0.1011
327.1	0.0854
330.4	0.0713
333.8	0.0595
337.1	0.0496
340.4	0.0405
343.8	0.0313
347.1	0.022
350.4	0.0119
351.1	0.0099
0	0.0122
3.4	0.0572
6.7	0.0792
10	0.1097
13.4	0.1578
16.7	0.2052
20.1	0.2525
23.4	0.3003
26.7	0.3489
30	0.3984
33.4	0.45
36.7	0.5032
40.1	0.5562
43.4	0.6075
46.8	0.6554
50.1	0.6975
53.4	0.734
56.7	0.7653
60.1	0.794
63.4	0.8209
66.8	0.8453
70.1	0.8682
73.4	0.8888
76.8	0.9074
80.1	0.9237
83.4	0.9373
86.8	0.949
90.1	0.9584
93.5	0.9662
96.8	0.9722
100.2	0.9772
103.5	0.9812
106.8	0.9845
110.1	0.9868
113.5	0.9887
116.8	0.99
120.2	0.9914
123.5	0.9925
126.8	0.9936
130.2	0.9949
133.5	0.9961
136.9	0.998
140.2	0.9997
143.5	1.0018
146.9	1.0042
150.2	1.0069
153.5	1.0107
156.9	1.0145
160.2	1.0195
163.5	1.0246
166.9	1.0313
170.2	1.0392
173.6	1.0479
176.9	1.0583
180.3	1.0697
183.6	1.082
186.9	1.0945
190.3	1.1075
193.6	1.1198
196.9	1.1323
200.2	1.1446
203.6	1.1568
206.9	1.1689
210.3	1.1807
213.6	1.193
216.9	1.2052
220.3	1.2176
223.6	1.2305
227	1.2435
230.3	1.2574
233.6	1.2719
237	1.287
240.3	1.3038
243.7	1.3216
247	1.3408
250.3	1.3624
253.6	1.3861
257	1.4134
260.3	1.4442
263.7	1.4796
267	1.5175
270.4	1.565
273.7	1.6217
277	1.6916
280.3	1.7823
283.7	1.8947
287	2.0288
290.4	2.1718
293.7	2.2901
297	2.3656
300.4	2.4146
303.7	2.454
307	2.4918
310.4	2.5321
313.7	2.5756
317.1	2.6263
320.4	2.6842
323.7	2.7505
327.1	2.8265
330.4	2.9103
333.8	3.0001

## Sheet: Figure 5e
Figure 5e
ZnSe0.7Te0.3@C					ZnSe@C					ZnSe0.5Te0.5@C						ZnSe0.8Te0.2@C
Cycle number	Specific capacity(mAh/g)	Coulomb efficiency(%)			Cycle number	Specific capacity(mAh/g)	Coulomb efficiency(%)			Cycle number	Specific capacity(mAh/g)	Coulomb efficiency(%)				Cycle number	Specific capacity(mAh/g)	Coulomb efficiency(%)
1	388.4	87.8			1	303.4	71.02			1	445.3	61.8				1	382	76
2	348.5	95			2	226.5	90.95			2	301.5	90.1				2	318.4	88.8
3	342.1	96.7			3	216.7	91.48			3	293.6	93.2				3	304.2	92.7
4	339.6	97.2			4	206.2	92.98			4	298	93				4	297.5	94.7
5	338	97.9			5	198.2	94.54			5	279.4	97.7				5	294.5	95.7
6	336.6	98.2			6	192.7	95.67			6	275.9	98				6	292.3	96.3
7	336.3	98.1			7	189.1	96.25			7	273.4	98.4				7	290.6	96.8
8	334.9	98.7			8	186.2	96.76			8	271.9	98.4				8	287.8	97.4
9	334.3	98.7			9	183.8	97.1			9	270.9	98.5				9	287.3	97.5
10	333.8	98.8			10	182	97.39			10	269.1	98.7				10	286.2	97.7
11	333.8	98.9			11	180.6	97.59			11	268.5	98.8				11	285.3	97.9
12	333.5	98.9			12	179.2	97.76			12	267.2	98.9				12	285	98.2
13	333	99.2			13	178.1	97.91			13	266.8	98.9				13	284.2	98.2
14	333	98.9			14	177	98.02			14	266.3	99				14	283.9	98.4
15	332.5	99.1			15	176	98.1			15	265.6	99.1				15	283.1	98.7
16	333	99.3			16	175.2	98.17			16	264.6	99.1				16	282.8	98.9
17	333.7	99			17	174.3	98.32			17	264.3	99.4				17	283.1	98.8
18	332.7	99.4			18	173.5	98.26			18	263.7	99.1				18	282.3	99.2
19	333.1	99.1			19	172.6	98.53			19	262.6	99.5				19	282.3	99
20	332.2	99.3			20	172.2	98.37			20	262.8	99.4				20	281.7	99.2
21	332.3	99.4			21	171.3	98.59			21	262.1	99.3				21	282.3	99.2
22	332.7	99.3			22	170.6	98.6			22	262.1	99.5				22	282	99.2
23	332.5	99.3			23	170.1	98.61			23	261.5	99.7				23	281.7	99.2
24	332.6	99.4			24	169.5	98.76			24	261.2	99.6				24	280.9	99.6
25	332.1	99.3			25	168.9	98.72			25	260.4	99.7				25	281.4	99.5
26	331.7	99.2			26	168.4	98.75			26	260.8	99.4				26	281.2	99.3
27	331.9	99.5			27	167.8	98.81			27	260	99.8				27	280.3	99.8
28	332.1	99.6			28	167.2	98.9			28	259.7	99.6				28	280.3	99.4
29	332.1	99.3			29	166.9	98.81			29	259.2	99.7				29	279.8	99.7
30	332.4	99.4			30	166.3	98.92			30	259.4	99.6				30	280.3	99.4
31	332.1	99.3			31	165.8	98.93			31	258.7	99.9				31	280	99.7
32	331.8	99.4			32	165.2	99.07			32	258.7	99.8				32	279.8	99.7
33	331.6	99.7			33	164.9	98.94			33	257.9	99.8				33	279.8	99.8
34	332.2	99.6			34	164.4	99.07			34	257.8	99.9				34	280.3	99.6
35	331.7	99.4			35	164.1	98.97			35	257.3	99.8				35	278.9	100
36	332.4	99.4			36	163.5	99.09			36	257	100				36	279.2	99.7
37	331.6	99.6			37	163.1	99.14			37	256.7	99.9				37	278.7	99.9
38	331.4	99.6			38	162.9	99.12			38	256.2	99.9				38	278.9	99.9
39	331.7	99.6			39	162.4	99.08			39	255.6	100				39	278.9	100
40	331.6	99.7			40	162.1	99.2			40	255.9	100				40	278.1	99.9
41	331.6	99.5			41	161.8	99.12			41	255	100				41	278.4	100.1
42	331.1	99.7			42	161.3	99.21			42	254.8	100				42	278.4	100
43	331.8	99.5			43	161.1	99.23			43	254.4	100				43	278.4	100
44	331	99.6			44	160.8	99.13			44	254	100.1				44	278.1	100
45	331	99.7			45	160.3	99.16			45	253.5	100.2				45	278.1	99.9
46	331	99.6			46	159.9	99.23			46	253	100				46	277.5	100
47	331.2	99.6			47	159.4	99.31			47	252.7	100				47	277.5	100.1
48	330.6	99.6			48	159.2	99.21			48	251.8	100.4				48	277.3	99.9
49	330.4	99.6			49	159	99.33			49	252.1	100.1				49	276.2	100.2
50	330.4	99.7			50	158.7	99.31			50	251.3	100.2				50	276.7	100.3
51	330.5	99.8			51	158.4	99.29			51	250.6	100.2				51	275.6	100.2
52	331.4	99.6			52	158.2	99.22			52	250.4	100.2				52	275.9	100.4
53	330.6	99.6			53	157.8	99.41			53	249.3	100.2				53	275.9	100.1
54	330.2	99.7			54	157.6	99.26			54	249	100.1				54	275.6	100.3
55	330	99.8			55	157.3	99.31			55	248.2	100.3				55	274.8	100.2
56	330.2	99.7			56	156.9	99.33			56	247.7	100.4				56	275.1	100.1
57	330.2	99.7			57	156.8	99.34			57	246.9	100.3				57	274.8	100.3
58	329.4	99.7			58	156.4	99.38			58	246.6	100.2				58	274.8	100.4
59	329.8	99.8			59	156.3	99.36			59	245.9	100.3				59	274.2	100.1
60	329.5	99.8			60	156.2	99.43			60	245	100.3				60	273.9	100.5
61	329.6	99.6			61	156.2	99.58			61	244.2	100.6				61	273.9	100.2
62	328.9	99.8			62	156.3	99.2			62	243.9	100.4				62	273.7	100.4
63	329.7	99.7			63	155.6	99.41			63	243.3	100.2				63	272.6	100.5
64	329.4	99.8			64	155.4	99.37			64	242.3	100.3				64	272	100.6
65	329.4	99.9			65	155	99.46			65	241.9	100.4				65	272.6	100.4
66	330	99.7			66	154.9	99.45			66	241.3	100.4				66	271.4	100.8
67	330	99.9			67	154.9	99.38			67	240.9	100.4				67	272.3	100.4
68	330.6	99.7			68	154.4	99.43			68	240.6	100.3				68	272.3	100.6
69	329.7	99.8			69	154.2	99.48			69	239.4	100.4				69	271.2	100.3
70	330	99.9			70	154	99.44			70	239	100.3				70	270.6	100.6
71	329.9	99.7			71	153.9	99.5			71	237.9	100.6				71	270.6	100.5
72	330.2	99.9			72	153.9	99.51			72	237.6	100.6				72	270.3	100.4
73	330.5	99.8			73	154	99.46			73	236.8	100.6				73	270	100.6
74	329.4	99.9			74	153.5	99.51			74	236.1	100.6				74	269.8	100.3
75	329.9	100			75	153.3	99.52			75	235.9	100.4				75	268.9	100.6
76	330.3	99.9			76	153.1	99.58			76	234.7	100.6				76	269.5	100.4
77	330.2	99.7			77	153.2	99.46			77	234.4	100.6				77	268.9	100.5
78	329.4	100			78	152.9	99.6			78	233.8	100.6				78	268.1	100.8
79	329.9	99.8			79	152.8	99.55			79	233	100.8				79	268.1	100.6
80	330	100.1			80	152.8	99.56			80	233.2	100.5				80	268.1	100.5
81	329.9	99.9			81	152.6	99.55			81	232.4	100.7				81	267.6	100.7
82	329.3	100.2			82	152.6	99.56			82	232	100.6				82	267.3	100.5
83	329.9	99.9			83	152.4	99.62			83	231.4	100.7				83	266.2	101
84	330.5	99.8			84	152.4	99.58			84	230.5	100.8				84	267.3	100.6
85	329.9	100.2			85	152.2	99.59			85	229.6	100.9				85	266.4	100.5
86	330	99.9			86	152.2	99.6			86	229	100.9				86	265.6	100.6
87	330.3	99.9			87	152	99.67			87	229.1	100.8				87	265.6	100.7
88	329.4	100			88	152.1	99.5			88	228.6	100.9				88	265.1	100.7
89	330	100			89	151.7	99.72			89	228	101				89	265.9	100.4
90	329.1	100.1			90	151.8	99.6			90	227.7	100.9				90	265	100.6
91	329.7	100			91	151.8	99.66			91	227.2	100.8				91	264.8	100.7
92	329.1	100.1			92	151.7	99.6			92	226.7	100.9				92	264.2	100.7
93	329.1	100			93	151.6	99.66			93	226.3	101.1				93	263.9	100.8
94	328.9	100.2			94	151.5	99.68			94	225.8	101				94	263.9	100.7
95	329.1	100.1			95	151.5	99.64			95	225.8	101				95	263.7	100.6
96	329.4	100.1			96	151.3	99.63			96	225.3	101.1				96	263.1	100.7
97	328.8	100.2			97	151.2	99.77			97	224.9	101.2				97	262.5	100.7
98	329.5	100.2			98	151.4	99.55			98	224.5	101.1				98	262.5	100.7
99	329.1	100			99	151.1	99.7			99	224.6	101.1				99	261.1	101
100	328.6	100.1			100	151	99.67			100	224.1	101				100	262	101
101	328	100.3			101	150.9	99.76			101	223.9	101.1				101	262	100.6
102	328.3	100.2			102	151	99.67			102	223.8	101.2				102	260.6	101.2
103	328.6	100			103	151	99.64			103	223.2	101.1				103	261.1	100.6
104	328	100.3			104	150.7	99.77			104	223.1	101.1				104	260.9	101.1
105	328	100.2			105	150.9	99.71			105	222.7	101.2				105	259.8	101.1
106	328.4	100.1			106	150.9	99.66			106	222.4	101.3				106	260.6	101
107	327.8	100.2			107	150.6	99.73			107	222.2	101.2				107	259.5	101.1
108	327.6	100.1			108	150.6	99.74			108	221.9	101.3				108	259.8	101
109	326.9	100.1			109	150.5	99.71			109	221.8	101.5				109	260	100.7
110	326.3	100.4			110	150.5	99.8			110	221.8	101.3				110	258.9	101.2
111	327.2	100.2			111	150.7	99.64			111	221.2	101.3				111	259.5	101.1
112	327.2	100.1			112	150.4	99.84			112	221.2	101.4				112	259.2	100.7
113	325.8	100.2			113	150.6	99.68			113	221.3	101.3				113	259.2	101
114	325.5	100.2			114	150.4	99.79			114	220.7	101.6				114	258.9	101
115	325.9	100.4			115	150.5	99.72			115	221.1	101.5				115	258.7	101
116	325.5	100.2			116	150.5	99.72			116	221	101.4				116	258.1	101.2
117	325.6	100.3			117	150.3	99.75			117	220.9	101.5				117	258.9	101
118	325.7	100.3			118	150.4	99.83			118	221.2	101.4				118	258.1	101.2
119	324.7	100.5			119	150.5	99.79			119	220.8	101.5				119	258.9	100.9
120	324.8	100.3			120	150.4	99.77			120	220.5	101.7				120	258.1	101.3
121	324.6	100.6			121	150.5	99.68			121	220.5	101.5				121	258.4	101.1
122	324.8	100.3			122	150.3	99.75			122	220.8	101.5				122	258.1	101
123	324.9	100.3			123	150.3	99.83			123	220.8	101.4				123	257.6	101.4
124	324	100.4			124	150.3	99.74			124	220.3	101.6				124	258.1	101.2
125	323.7	100.4			125	150.6	99.78			125	220.3	101.6				125	258.1	101.2
126	323.7	100.5			126	150.4	99.79			126	220.2	101.7				126	258.1	101
127	324.2	100.4			127	150.3	99.77			127	220.6	101.5				127	257.5	101.3
128	323.7	100.5			128	150.4	99.84			128	220.6	101.5				128	258.1	101.2
129	322.9	100.4			129	150.3	99.79			129	220.4	101.7				129	258.1	101.3
130	322.9	100.7			130	150.3	99.81			130	220.4	101.7				130	258.1	101.4
131	323.4	100.4			131	150.4	99.82			131	220.1	101.7				131	257.5	101.2
132	321.8	100.6			132	150.5	99.74			132	220.6	101.7				132	257.6	101.4
133	321.8	100.6			133	150.3	99.78			133	220.7	101.6				133	258.1	101.5
134	321.5	100.6			134	150.5	99.87			134	220.6	101.6				134	258.1	101.3
135	321.2	100.9			135	150.5	99.86			135	220.4	101.6				135	258.4	101.2
136	321.5	100.6			136	150.5	99.76			136	220.6	101.6				136	257.3	101.4
137	320.4	100.7			137	150.4	99.89			137	220.6	101.6				137	258.1	101.4
138	320.9	100.6			138	150.6	99.82			138	219.5	101.8				138	258.7	101.3
139	320.1	100.8			139	150.5	99.83			139	219.5	101.7				139	258.1	101.5
140	319.3	100.9			140	150.5	99.81			140	219.6	101.8				140	257.5	101.5
141	319.6	100.6			141	150.5	99.84			141	219.6	101.6				141	257.3	101.5
142	318.8	100.8			142	150.7	99.78			142	219.6	101.6				142	258.4	101.3
143	317.7	100.8			143	150.6	99.9			143	219.9	101.6				143	258.1	101.6
144	317.6	100.9			144	150.7	99.85			144	219.6	101.6				144	257.8	101.6
145	317.4	101			145	150.8	99.8			145	219.4	101.7				145	257.8	101.7
146	317.3	100.7			146	150.7	99.89			146	219.6	101.6				146	258.4	101.4
147	316.2	100.9			147	150.8	99.88			147	219.8	101.5				147	258.4	101.7
148	315.9	100.8			148	150.9	99.82			148	219.2	101.8				148	258.1	101.7
149	315	101.2			149	150.9	99.94			149	219.5	101.5				149	259.2	101.3
150	315	101.2			150	151	99.83			150	219.3	101.8				150	259.2	101.5
151	316.1	101.1			151	151	99.83			151	219.7	101.8				151	258.9	101.5
152	316.1	101.3			152	150.9	99.87			152	219.6	101.7				152	258.9	101.5
153	316.7	101.2			153	151	99.91			153	220	101.5				153	258.9	101.6
154	316.4	101.3			154	151.2	99.89			154	219.6	101.5				154	259.8	101.3
155	316.6	101			155	151.3	99.86			155	219.5	101.6				155	259.2	101.7
156	314.7	100.4			156	151.3	99.93			156	219.5	101.7				156	260.1	101.4
157	312.4	101.1			157	151.4	100.22			157	219.1	101.7				157	260.1	101.4
158	312.5	101.3			158	152.2	99.42			158	219.4	101.5				158	260.3	101.6
159	312.1	101.1			159	151.6	100.05			159	219.1	101.6				159	260.1	101.5
160	311.5	101.2			160	151.6	99.74			160	218.9	101.6				160	260.1	101.7
161	311.3	101.4			161	151.4	99.88			161	219.1	101.6				161	260.3	101.4
162	310.8	101.4			162	151.4	99.83			162	219.1	101.6				162	259.5	102
163	311.5	101.1			163	151.3	99.81			163	219.6	101.5				163	260.1	101.7
164	310.7	101.4			164	151.2	99.89			164	219.3	101.6				164	260.3	101.6
165	310.8	101.3			165	151	100.22			165	219.1	101.7				165	260.9	101.7
166	310.2	101.3			166	151.8	99.87			166	218.9	101.7				166	260.6	101.8
167	309.9	101.4			167	151.9	100.04			167	218.9	101.7				167	260.6	101.9
168	309.5	101.2			168	152.1	99.86			168	219.1	101.7				168	260.9	101.8
169	308.9	101.5			169	152.2	99.97			169	219.6	101.3				169	261.7	101.6
170	309.2	101.4			170	152.4	99.94			170	219.2	101.6				170	261.2	101.7
171	308.2	101.3			171	152.5	99.97			171	219.2	101.5				171	261.7	101.5
172	308	101.6			172	152.6	99.88			172	218.9	101.6				172	260.9	101.8
173	308.1	101.5			173	152.7	100.02			173	218.6	101.7				173	261.7	101.7
174	307.5	101.4			174	152.9	99.9			174	219.2	101.7				174	261.7	102
175	307.6	101.5			175	152.8	99.97			175	219.3	101.7				175	261.7	101.8
176	307.6	101.4			176	153	99.93			176	219.1	101.7				176	262.3	101.7
177	307.2	101.4			177	153.1	99.91			177	219.4	101.6				177	261.5	101.9
178	306.4	101.6			178	153.1	100.02			178	219.3	101.5				178	262.3	101.9
179	305.9	101.4			179	153.2	99.89			179	218.3	101.8				179	261.7	102
180	306.1	101.5			180	153.2	100.07			180	218.6	101.6				180	263.1	101.8
181	306.7	101.4			181	153.5	100.02			181	218.3	101.5				181	263.1	101.7
182	306.1	101.5			182	153.6	99.86			182	218.2	101.6				182	263.1	102
183	306.4	101.3			183	153.7	100.05			183	217.9	101.7				183	263.1	101.8
184	305.2	101.4			184	153.8	99.95			184	218.1	101.7				184	263.4	101.8
185	304.9	101.6			185	153.9	100.01			185	218.4	101.5				185	263.4	101.7
186	305.4	101.2			186	154.1	99.97			186	218.2	101.6				186	263.4	102
187	305.4	101.5			187	154.2	99.95			187	218.1	101.5				187	264.2	101.7
188	305.4	101.5			188	154.4	100.02			188	217.8	101.6				188	263.9	102
189	305.7	101.4			189	154.5	99.96			189	218.1	101.5				189	264.2	102
190	305.5	101.3			190	154.5	100.02			190	217.8	101.6				190	265.1	101.7
191	305.5	101.4			191	154.6	100.08			191	217.9	101.7				191	265.1	101.7
192	305	101.4			192	154.9	99.96			192	218.2	101.4				192	265.1	101.9
193	305.2	101.4			193	154.9	100.07			193	218.3	101.6				193	264.8	102.1
194	305.2	101.3			194	155.2	99.92			194	218.5	101.5				194	265.6	101.9
195	305	101.7			195	155.2	100.08			195	218.5	101.5				195	265.6	101.9
196	305.9	101.2			196	155.4	99.97			196	218.7	101.6				196	266.2	101.6
197	305.4	101.6			197	155.6	99.98			197	218.4	101.6				197	266.2	102
198	305.4	101.3			198	155.6	100.1			198	218.7	101.7				198	265.9	102
199	305.3	101.5			199	155.9	100			199	218.6	101.6				199	266.7	101.8
200	305.2	101.6			200	156.1	99.97			200	218.6	101.5				200	266.7	102
201	305.2	101.6			201	156.2	100.07			201	218.6	101.7				201	266.7	101.8
202	305.7	101.4			202	156.4	100.03			202	218.7	101.6				202	266.4	101.9
203	305.9	101.2			203	156.7	100.03			203	218.9	101.5				203	266.7	101.9
204	304.9	101.4			204	156.8	100.07			204	218.9	101.4				204	266.7	102
205	305.2	101.3			205	157	99.94			205	219.1	101.6				205	266.4	102
206	305	101.6			206	157	100.06			206	219.1	101.6				206	266.7	102.1
207	305.5	101.5			207	157.2	100.04			207	219.1	101.5				207	266.5	102.2
208	305.5	101.2			208	157.4	100.01			208	219.2	101.5				208	267.3	102.1
209	305.2	101.6			209	157.3	100.19			209	219.4	101.5				209	267.3	101.9
210	305.1	101.4			210	157.8	100			210	219.5	101.6				210	268.1	102
211	304.7	101.5			211	158	99.96			211	219.7	101.3				211	267.6	102
212	305.2	101.4			212	157.9	100.1			212	219.4	101.6				212	268.1	102.1
213	305.4	101.4			213	158.2	100.07			213	219.8	101.4				213	269	102.1
214	305.3	101.6			214	158.4	100.03			214	219.7	101.3				214	269	101.9
215	305.3	101.4			215	158.5	100.17			215	219.3	101.7				215	269.2	102
216	305.3	101.4			216	158.7	100			216	219.9	101.4				216	269	101.9
217	305.6	101.3			217	158.9	100.08			217	219.4	101.6				217	269.2	102
218	305	101.5			218	159.1	100.09			218	219.9	101.3				218	269.2	102
219	305.7	101.3			219	159.3	100.02			219	219.6	101.6				219	270.1	101.9
220	305.4	101.4			220	159.4	100.07			220	219.8	101.6				220	270.1	102
221	305.5	101.5			221	159.5	100.09			221	219.8	101.5				221	270.1	102.1
222	305.9	101.4			222	159.8	100.09			222	219.5	101.6				222	270.1	102.2
223	305.9	101.5			223	160	100.1			223	219.8	101.3				223	270.9	101.8
224	305.7	101.4			224	160.1	100.03			224	219.8	101.4				224	270.6	101.7
225	305.9	101.5			225	160.4	100.08			225	219.9	101.5				225	270.9	102
226	306	101.3			226	160.5	100.11			226	220.5	101.5				226	270.6	102
227	306	101.5			227	160.8	100.13			227	220.4	101.5				227	270.6	101.9
228	306.2	101.4			228	161.1	100.18			228	220.5	101.5				228	270.1	102.3
229	306	101.6			229	161.5	100.02			229	220.4	101.5				229	271.5	101.7
230	306.8	101.4			230	161.5	100.06			230	220.4	101.5				230	270.9	102
231	306.8	101.5			231	161.7	100.09			231	220.5	101.5				231	270.9	101.8
232	306.5	101.2			232	161.7	100.13			232	220.7	101.5				232	270.9	102.3
233	306.4	101.4			233	162.1	100.12			233	221.3	101.6				233	272	102
234	306.1	101.5			234	162.5	100.18			234	221.5	101.5				234	271.5	102.1
235	306.6	101.5			235	162.7	99.99			235	221.2	101.5				235	271.7	102
236	306.8	101.3			236	162.8	100.16			236	221.2	101.5				236	271.4	102
237	306.8	101.4			237	162.9	100.09			237	221.5	101.5				237	271.7	102.2
238	306.8	101.4			238	163.2	100.12			238	221.7	101.6				238	272	101.9
239	306.8	101.5			239	163.4	100.1			239	222	101.5				239	272.6	101.8
240	306.8	101.3			240	163.6	100.13			240	221.7	101.5				240	272.3	102.2
241	307.3	101.3			241	163.8	100.14			241	221.8	101.5				241	273.1	101.8
242	306.8	101.5			242	164.2	100.08			242	221.9	101.6				242	272.6	102
243	307.3	101.4			243	164.3	100.03			243	222.2	101.4				243	272.3	102.1
244	307.2	101.4			244	164.2	100.11			244	222.4	101.5				244	273.7	101.8
245	307.7	101.5			245	164.5	100.2			245	222.4	101.5				245	273.1	102.1
246	308	101.3			246	164.9	100.13			246	222.1	101.5				246	273.1	102
247	307.5	101.5			247	165.1	100.09			247	222.7	101.5				247	273.4	102
248	307.9	101.4			248	165.2	100.18			248	222.4	101.5				248	273.9	102
249	307.6	101.5			249	165.6	100.11			249	222.6	101.4				249	273.7	101.8
250	307.3	101.4			250	165.6	100.17			250	222.4	101.6				250	274.2	101.9
251	307.2	101.7			251	166	100.18			251	222.7	101.6				251	273.1	102.1
252	307.6	101.5			252	166.1	100.13			252	222.8	101.6				252	274	102
253	308.1	101.5			253	166.5	100.09			253	223.1	101.4				253	274.2	101.9
254	307.9	101.4			254	166.5	100.19			254	223.3	101.6				254	274.2	102
255	308.2	101.5			255	166.9	100.09			255	223	101.5				255	274.2	101.9
256	308.2	101.4			256	166.9	100.15			256	223.3	101.6				256	273.4	101.9
257	308	101.5			257	167.1	100.25			257	223.2	101.6				257	273.4	102.2
258	307.8	101.5			258	167.6	100.08			258	223.7	101.5				258	274.2	102
259	308.2	101.5			259	167.6	100.16			259	223.4	101.6				259	274.2	102.1
260	308.1	101.5			260	167.9	100.2			260	223.7	101.5				260	275.1	101.7
261	308.2	101.6			261	168.1	100.17			261	223.7	101.6				261	274.5	101.9
262	308.7	101.4			262	168.4	100.08			262	223.7	101.6				262	274.2	101.9
263	308.3	101.5			263	168.5	100.23			263	223.8	101.6				263	275.1	102
264	308.8	101.4			264	168.8	100.2			264	224	101.5				264	274.5	101.9
265	308.8	101.5			265	169.1	100.14			265	224.2	101.5				265	275.3	101.5
266	308.4	101.4			266	169.3	100.09			266	224.2	101.5				266	275.3	101.8
267		119.6			267	169.3	100.26			267	224.2	101.5				267	275.3	101.9
268	308.6	101.6			268	169.8	100.09			268	224.2	101.6				268	275.4	101.9
269	309	101.5			269	170.2	100.15			269	224.2	101.6				269	275.9	101.6
270	309.1	101.5			270	170	100.22			270	224.2	101.5				270	275.1	101.6
271	309.5	101.5			271	170.3	100.18			271	224.2	101.6				271	276.2	101.6
272	309.7	101.3			272	170.7	100.13			272	224.7	101.5				272	275.1	101.7
273	309.2	101.5			273	170.9	100.21			273	224.7	101.6				273	275.1	101.8
274	309.8	101.5			274	171.1	100.13			274	224.8	101.4				274	275.3	101.9
275	309.7	101.3			275	171.2	100.23			275	225	101.5				275	275.9	101.8
276	309.4	101.5			276	171.5	100.16			276	224.8	101.6				276	275.9	101.7
277	309.8	101.5			277	171.7	100.18			277	225	101.6				277	275.9	101.6
278	309.8	101.5			278	171.8	100.19			278	225.3	101.6				278	276.2	101.7
279	309.9	101.3			279	172.1	100.16			279	225	101.6				279	275.9	101.9
280	309.4	101.5			280	172.4	100.2			280	225.4	101.4				280	275.6	101.8
281	309.4	101.5			281	172.5	100.15			281	225.4	101.6				281	275.9	101.7
282	309.6	101.5			282	172.6	100.26			282	225.5	101.6				282	276.2	101.8
283	310.4	101.5			283	173	100.19			283	225.7	101.5				283	276.7	101.4
284	310	101.6			284	173.3	100.2			284	225.7	101.6				284	276.2	101.9
285	309.8	101.4			285	173.4	100.22			285	225.9	101.6				285	276.7	101.7
286	310	101.5			286	173.7	100.19			286	225.9	101.5				286	276.7	101.5
287	310.3	101.6			287	174	100.15			287	226.2	101.6				287	276.5	101.6
288	310.6	101.5			288	174.1	100.17			288	226.2	101.6				288	276.2	101.9
289	310.8	101.4			289	174.3	100.3			289	226.6	101.5				289	276.7	101.4
290	310	101.5			290	174.6	100.11			290	226.2	101.4				290	276.7	101.6
291	310.6	101.6			291	174.8	100.32			291	225.9	101.7				291	276.5	101.6
292	310.8	101.4			292	175.3	100.2			292	226.8	101.6				292	277	101.4
293	310.7	101.6			293	175.4	100.15			293	226.7	101.6				293	277	101.3
294	311.1	101.3			294	175.5	100.23			294	226.9	101.5				294	276.7	101.7
295	310.8	101.5			295	175.7	100.12			295	227	101.5				295	276.5	101.6
296	310.9	101.5			296	175.9	100.3			296	226.7	101.6				296	276.7	101.5
297	310.9	101.7			297	176.2	100.17			297	227.3	101.5				297	276.7	101.7
298	310.9	101.4			298	176.4	100.21			298	227.2	101.6				298	276.5	101.5
299	310.9	101.5			299	176.6	100.25			299	227.3	101.7				299	276.7	101.5
300	311.5	101.5			300	176.9	100.36			300	227.5	101.6				300	277.3	101.5
301	311.7	101.4			301	177.2	100.08			301	227.3	101.6				301	277	101.6
302	312.1	101.5			302	177.2	100.14			302	227.5	101.7				302	277.8	101.5
303	311.7	101.3			303	177.3	100.27			303	227.8	101.4				303	276.7	101.4
304	311	101.4			304	177.7	100.12			304	227.8	101.6				304	276.7	101.7
305	310.7	101.6			305	177.8	100.26			305	228.2	101.6				305	276.7	101.5
306	311.4	101.6			306	178	100.22			306	228.3	101.5				306	277	101.6
307	312.1	101.4			307	178.3	100.19			307	228.2	101.7				307	276.7	101.3
308	311.7	101.5			308	178.4	100.18			308	228.5	101.6				308	277	101.5
309	311.9	101.3			309	178.7	100.22			309	228.3	101.5				309	277.3	101.5
310	311.4	101.5			310	178.8	100.26			310	228.5	101.6				310	277.3	101.5
311	312.2	101.5			311	179.1	100.17			311	228.9	102.1				311	277.8	101.3
312	312.2	101.3			312	179.3	100.2			312	230.7	101.6				312	277.3	101.5
313	311.7	101.6			313	179.4	100.31			313	230.5	101.8				313	277.6	101.4
314	311.9	101.3			314	179.8	100.13			314	230.8	101.4				314	277.6	101.4
315	311.9	101.5			315	179.8	100.25			315	230.7	101.7				315	278.7	101.3
316	311.7	101.5			316	180.1	100.28			316	231	101.6				316	278.1	101.2
317	311.9	101.4			317	180.3	100.21			317	231.2	101.6				317	277	101.3
318	312.4	101.3			318	180.4	100.24			318	231	101.6				318	276.7	101.7
319	312.5	101.4			319	180.7	100.2			319	231.2	101.7				319	277.6	101.4
320	312.4	101.4			320	180.9	100.25			320	230.9	101.7				320	277.3	101.5
321	311.9	101.4			321	181	100.25			321	231	101.5				321	277.6	101.4
322	312.4	101.5			322	181.3	100.3			322	231.5	101.7				322	277.6	101.4
323	312.4	101.4			323	181.6	100.25			323	231.6	101.7				323	277.6	101.4
324	312.7	101.3			324	181.7	100.23			324	231.6	101.7				324	278.1	101.3
325	312.4	101.2			325	182	100.23			325	232.3	101.5				325	277.3	101.5
326	311.9	101.4			326	182.1	100.28			326	232	101.4				326	278.4	101.2
327	312.5	101.5			327	182.3	100.18			327	231.7	101.8				327	277.8	101.4
328	312.6	101.2			328	182.4	100.35			328	232	101.7				328	277.6	101.3
329	312.4	101.2			329	182.8	100.16			329	232	101.7				329	277.8	101.2
330	312.2	101.3			330	182.8	100.24			330	232.2	101.7				330	277.9	101.2
331	312.4	101.4			331	182.9	100.29			331	232	101.6				331	277.6	101.4
332	312.5	101.2			332	183.2	100.25			332	231.7	101.8				332	278.4	101.1
333	312.4	101.4			333	183.5	100.29			333	232.4	101.4				333	278.4	101.4
334	313	101.4			334	183.7	100.21			334	232.5	101.6				334	278.1	101.2
335	312.7	101.2			335	183.9	100.26			335	232.6	101.6				335	277.6	101.3
336	312.8	101.4			336	183.9	100.24			336	232.3	101.7				336	278.1	101.1
337	312.7	101.3			337	184	100.32			337	232.4	101.5				337	278.4	101.3
338	313	101.2			338	184.4	100.2			338	232.2	101.6				338	278.1	101.2
339	312.7	101.3			339	184.5	100.23			339	232.6	101.7				339	277.9	101.5
340	312.5	101.3			340	184.7	100.31			340	232.4	101.5				340	278.4	101.1
341	312.7	101.3			341	185	100.26			341	232.3	101.7				341	278.1	101.3
342	312.4	101.2			342	185.2	100.26			342	232.4	101.8				342	277.6	101.4
343	312.4	101.4			343	185.4	100.21			343	232.9	101.7				343	278.1	101.4
344	313.2	101.1			344	185.4	100.25			344	232.9	101.5				344	277.8	101.3
345	313	101.4			345	185.7	100.3			345	232.6	101.7				345	278.4	101.4
346	312.4	101.4			346	185.8	100.25			346	232.7	101.7				346	278.1	101.3
347	312.9	101.4			347	186.1	100.27			347	234	101.6				347	278.1	101.1
348	313.6	101.2			348	186.2	100.27			348	234.1	101.6				348	278.1	101.2
349	313.6	101.1			349	186.3	100.3			349	234.1	101.9				349	277.6	101.4
350	312.6	101.3			350	186.6	100.23			350	235.1	101.5				350	278.4	101.2
351	312.4	101.4			351	186.6	100.31			351	234.8	101.6				351	278.1	101.1
352	312.9	101.4			352	186.9	100.34			352	234.9	101.5				352	278.4	101.4
353	313.6	101.2			353	187.2	100.19			353	234.3	101.8				353	278.4	101.1
354	313	101.2			354	187.3	100.37			354	234.9	101.7				354	278.4	101.4
355	312.9	101.1			355	187.6	100.27			355	235.2	101.6				355	278.1	101.2
356	312.9	101.1			356	187.7	100.25			356	235.1	101.6				356	278.4	101
357	312.6	101.4			357	187.7	100.46			357	235.3	101.6				357	278.7	101.1
358	313.5	101.1			358	188.2	100.12			358	235.3	101.6				358	278.1	101.2
359	312.8	101.2			359	188.2	100.3			359	235.4	101.6				359	278.4	101.1
360	312.8	101.2			360	188.3	100.26			360	235.1	101.8				360	278.7	101.3
361	312.7	101.4			361	188.5	100.32			361	235.7	101.4				361	278.4	101.1
362	313.4	101			362	188.6	100.26			362	235.4	101.7				362	278.4	101.4
363	313.5	101.1			363	188.8	100.32			363	235.8	101.5				363	279	101.2
364	313.1	101.3			364	189.1	100.3			364	235.7	101.7				364	278.4	101.4
365	313	101.2			365	189.2	100.25			365	235.9	101.7				365	279.5	100.9
366	313.1	101.1			366	189.2	100.31			366	236	101.7				366	278.7	101.4
367	313.1	101.4			367	189.4	100.27			367	236.6	101.7				367	279.2	101.1
368	313.6	101			368	189.6	100.37			368	235.9	101.8				368	278.4	101.4
369	313	101.2			369	189.9	100.26			369	236.7	101.5				369	279	101.3
370	313.6	101.1			370	190.1	100.33			370	236.6	101.6				370	279.5	101.2
371	313	101.3			371	190.1	100.29			371	236.9	101.6				371	279.2	101
372	313.3	101.1			372	190.3	100.28			372	236.9	101.6				372	278.7	101.5
373	313.3	101.2			373	190.4	100.35			373	236.9	101.9				373	279.2	100.9
374	312.9	101.2			374	190.7	100.3			374	236.8	101.6				374	279	101.2
375	313	101.1			375	190.8	100.29			375	236.6	101.7				375	278.7	101.4
376	312.7	101.2			376	191	100.26			376	236.9	101.6				376	278.7	101.2
377	313.1	101.3			377	191.1	100.35			377	237	101.9				377	279.2	101.1
378	313.6	101.1			378	191.3	100.27			378	237.3	101.6				378	279.8	100.9
379	313	101.2			379	191.3	100.36			379	237.2	101.8				379	279.5	101.1
380	313.3	101			380	191.6	100.31			380	237.6	101.6				380	279.5	101.2
381	312.7	101.4			381	191.7	100.29			381	237.6	101.8				381	279.2	101.1
382	313.7	101.1			382	191.8	100.37			382	238.1	101.5				382	279.8	101.2
383	313.1	101.2			383	192.1	100.3			383	237.4	101.8				383	279.2	101.2
384	312.8	101.1			384	192.1	100.32			384	238.1	101.5				384	279	101.3
385	313.1	101.2			385	192.3	100.32			385	237.6	101.8				385	279.2	101.1
386	312.9	101.1			386	192.4	100.31			386	238.5	101.6				386	279	101.2
387	313.7	101.2			387	192.6	100.36			387	238.1	101.5				387	279.2	101.4
388	314.1	101.1			388	192.8	100.33			388	238	101.8				388	279.8	101.2
389	313.2	101.1			389	192.9	100.26			389	238.2	101.6				389	280.1	101
390	313.6	101.1			390	192.9	100.37			390	238.2	101.7				390	279.8	101.3
391	313.4	101			391	193.3	100.29			391	238.8	101.7				391	280.1	101.1
392	313.3	101.2			392	193.3	100.28			392	239	101.6				392	279.8	101.2
393	313.8	101			393	193.3	100.37			393	239	101.7				393	279.8	101.3
394	313.9	101.1			394	193.6	100.3			394	238.8	101.8				394	280.1	101.1
395	313	101.1			395	193.6	100.37			395	239.1	101.8				395	279.8	101.3
396	313.8	101.1			396	193.9	100.34			396	239.2	101.4				396	280.1	101.1
397	313.9	101.1			397	194	100.35			397	239.1	101.7				397	279.2	101.2
398	314.1	101.2			398	194.2	100.3			398	239	101.6				398	279.2	101.2
399	313.8	101			399	194.3	100.33			399	239.2	101.6				399	279.2	101.2
400	313.8	101			400	194.4	100.31			400	239.2	101.6				400	280.1	101.1
401	313.2	101.3			401	194.5	100.33			401	239.5	101.4				401	280.1	101.2
402	313.7	101.2			402	195.1	100.32			402	238.9	101.7				402	280.1	101.1
403	313.7	101			403	194.9	100.35			403	239.1	101.8				403	280.3	100.9
404	313.9	101.1			404	195.1	100.31			404	239.3	101.6				404	279.2	101.2
405	314.1	100.9			405	195.1	100.3			405	239.4	101.6				405	279.2	101.4
406	313.8	101.2			406	195.1	100.41			406	239.6	101.8				406	280.1	101.2
407	314.8	101			407	195.5	100.34			407	239.7	101.6				407	280.1	101.3
408	313.8	101.1			408	195.5	100.33			408	239.8	101.6				408	280.3	101
409	313.9	101			409	195.6	100.37			409	239.7	101.5				409	280.3	101.2
410	313.6	101.3			410	195.8	100.27			410	239.7	101.8				410	280.6	101
411	314.5	101			411	195.8	100.4			411	239.8	101.6				411	280.1	101.1
412	313.7	101			412	196	100.36			412	240.2	101.7				412	280.1	101.1
413	314.1	101			413	196.2	100.29			413	240.4	101.6				413	280.1	101.4
414	313.7	101.2			414	196.3	100.33			414	240	101.7				414	280.9	101
415	313.9	101			415	196.4	100.41			415	240.4	101.7				415	280.9	101.1
416	314.6	100.9			416	196.6	100.34			416	240.4	101.6				416	281.2	101
417	313.7	101.1			417	196.7	100.32			417	240.1	101.5				417	279.8	101.2
418	313.7	101.1			418	196.8	100.34			418	240.3	101.6				418	280.1	101.1
419	313.6	101.1			419	196.8	100.35			419	240.2	101.7				419	280.1	101.4
420	314.8	101.1			420	196.9	100.35			420	240.2	101.7				420	280.3	101.2
421	314.4	101			421	197	100.41			421	240.7	101.6				421	281.2	101
422	314.2	101			422	197.3	100.33			422	240.5	101.7				422	280.6	101
423	314	101.2			423	197.4	100.31			423	240.6	101.6				423	280.3	101.4
424	314.6	100.9			424	197.5	100.37			424	240.7	101.7				424	281.2	101
425	314.1	101.2			425	197.6	100.4			425	240.6	101.6				425	280.9	100.8
426	314.2	101			426	197.7	100.34			426	240.7	101.6				426	280.3	101.3
427	313.9	101.3			427	197.9	100.37			427	240.9	101.7				427	282	100.7
428	314.4	101			428	197.9	100.37			428	240.8	101.6				428	280.1	101.1
429	313.7	101.2			429	198.1	100.35			429	240.8	101.7				429	280.3	101.4
430	314.7	100.9			430	198.2	100.36			430	240.9	101.7				430	280.9	101.1
431	314.4	101			431	198.4	100.35			431	241.4	101.6				431	280.3	101.3
432	314.1	101			432	198.4	100.31			432	241	101.7				432	280.6	101.2
433	314.1	101.3			433	198.4	100.37			433	241.4	101.6				433	281.2	101.1
434	314.5	101			434	198.5	100.42			434	241.2	101.9				434	280.9	101.2
435	314.4	100.8			435	198.9	100.31			435	241.2	101.5				435	280.9	101.1
436	314.6	101.1			436	198.8	100.36			436	241.3	101.6				436	281.2	101.1
437	314.9	100.9			437	199	100.4			437	241.7	101.4				437	280.6	101
438	314.4	101			438	199.1	100.31			438	241.3	101.6				438	280.9	101.1
439	314.1	101.1			439	199	100.41			439	241.1	101.7				439	280.9	101.2
440	314.4	101.1			440	199.2	100.4			440	241.4	101.8				440	280.9	101.2
441	314.5	101.2			441	199.5	100.28			441	241.8	101.6				441	281.2	101.3
442	314.8	100.8			442	199.4	100.38			442	242.1	101.5				442	281.7	101.1
443	314.7	101.2			443	199.5	100.36			443	242.1	101.4				443	280.3	101.3
444	314.4	101			444	199.5	100.46			444	242	101.7				444	280.6	101.3
445	314.5	101			445	199.9	100.32			445	242.1	101.6				445	281.5	101.2
446	314.4	101.1			446	199.8	100.42			446	242.3	101.6				446	281.5	100.9
447	314.9	101			447	200.1	100.29			447	242.8	101.4				447	281.7	101.2
448	314.9	101.1			448	200	100.42			448	242.3	101.6				448	281.7	101.1
449	314.6	100.9			449	200.2	100.31			449	242.4	101.5				449	280.9	101.3
450	314.6	100.9			450	200.2	100.45			450	242.2	101.7				450	280.9	101.1
451	314.6	101.2			451	200.4	100.33			451	242.6	101.6				451	281.2	101.1
452	314.4	100.8			452	200.5	100.4			452	242.1	101.5				452	280.9	101.4
453	313.8	101.1			453	200.5	100.35			453	242.1	101.8				453	282	101.1
454	314.7	101			454	200.5	100.37			454	242.2	101.6				454	281.5	100.9
455	314.1	101.1			455	200.6	100.34			455	242.2	101.5				455	282	101
456	315.2	100.9			456	200.7	100.45			456	242.6	101.5				456	282	101
457	314.8	101			457	201	100.39			457	242.6	101.6				457	281.7	100.9
458	314.8	101			458	201	100.37			458	242.7	101.3				458	280.9	101.1
459	314.6	101			459	201.1	100.32			459	242.4	101.8				459	281.7	101.1
460	315	100.8			460	201.1	100.38			460	242.4	101.5				460	282	101.2
461	314.1	101.1			461	201.1	100.38			461	242.5	101.6				461	281.7	101.2
462	315	101			462	201.2	100.42			462	242.7	101.3				462	282.6	101
463	314.4	101.1			463	201.5	100.37			463	242.8	101.6				463	282.6	100.8
464	315.2	100.9			464	201.6	100.4			464	243.4	101.3				464	282	101.1
465	314.4	100.9			465	201.5	100.31			465	243	101.6				465	282.6	101.1
466	314.1	101.1			466	201.5	100.41			466	243.1	101.5				466	282.8	100.9
467	314.6	100.9			467	201.6	100.43			467	243.2	101.6				467	282	101.3
468	314.3	101			468	202	100.37			468	243.6	101.5				468	282.6	100.8
469	314.3	101			469	202	100.36			469	244.2	101.3				469	281.4	101.2
470	314.5	100.9			470	202.1	100.38			470	243.4	101.4				470	282	101
471	314.3	101.2			471	202	100.37			471	243.5	101.3				471	281.7	101.1
472	315.1	101			472	202.2	100.38			472	243.3	101.5				472	282	101.3
473	314.5	100.9			473	202.2	100.38			473	243.6	101.6				473	282	101.1
474	314.8	101			474	202.2	100.43			474	243.7	101.4				474	282.3	101.1
475	314.9	100.9			475	202.4	100.38			475	243.7	101.6				475	281.7	101.1
476	314.6	101			476	202.4	100.38			476	243.6	101.5				476	282.1	101.1
477	314.3	101			477	202.5	100.4			477	243.9	101.5				477	282.6	100.8
478	315.1	101			478	202.5	100.41			478	244	101.4				478	281.7	101
479	315.2	101			479	202.6	100.35			479	244.1	101.4				479	282.6	101.1
480	315.1	101.1			480	202.6	100.43			480	243.7	101.6				480	282.6	101.1
481	315.2	100.9			481	202.7	100.38			481	243.3	101.7				481	282.3	101.2
482	314.7	101.1			482	202.8	100.43			482	243.8	101.5				482	282	101.3
483	314.8	101			483	202.9	100.39			483	244	101.4				483	282.3	101.1
484	315.6	100.9			484	203	100.35			484	243.9	101.6				484	282.3	100.8
485	314.7	101.1			485	203	100.39			485	244.1	101.5				485	281.7	101
486	315	101			486	203	100.4			486	243.5	101.6				486	281.4	101.1
487	314.4	101.1			487	203.1	100.43			487	243.7	101.5				487	281.7	101.3
488	315.3	101			488	203.1	100.4			488	243.8	101.6				488	282.6	101
489	314.7	101.1			489	203.3	100.39			489	244	101.6				489	282.3	101.2
490	315	101.1			490	203.4	100.44			490	243.8	101.5				490	282.6	100.9
491	315.1	101			491	203.5	100.35			491	243.9	101.6				491	282.6	101
492	315	100.9			492	203.4	100.39			492	244.4	101.5				492	282.3	100.9
493	314.4	101.2			493	203.5	100.37			493	244.5	101.4				493	281.7	101.1
494	314.9	101.1			494	203.6	100.47			494	244	101.6				494	282.6	100.7
495	314.6	101			495	203.7	100.35			495	244.7	101.4				495	282	101.3
496	314.3	101.2			496	203.6	100.41			496	244.6	101.3				496	282	101.2
497	314.9	101.1			497	203.7	100.44			497	244.5	101.5				497	282.3	100.8
498	315.2	100.9			498	203.8	100.36			498	244.5	101.3				498	281.2	101.3
499	314.3	101.1			499	203.9	100.44			499	244	101.6				499	282.3	100.8
500	314.3	101.1			500	204.1	100.42			500	244.4	101.5				500	281.7	101.2
501	314.9	100.9			501	204.1	100.36			501	244.6	101.6				501	281.4	101.1
502	314.4	101.1			502	204.1	100.43			502	244.3	101.4				502	282.3	101.2
503	314.7	100.9			503	204.2	100.35			503	244.3	101.5				503	281.7	101
504	314.9	101.1			504	204.2	100.4			504	244.7	101.5				504	281.5	101.2
505	315.5	100.8			505	204.2	100.42			505	245	101.6				505	281.5	101
506	314.6	101			506	204.2	100.38			506	244.8	101.5				506	282.3	100.9
507	315.4	101			507	204.3	100.48			507	244.8	101.5				507	281.2	101.4
508	315.1	101			508	204.6	100.36			508	244.7	101.5				508	281.7	101
509	314.9	100.9			509	204.4	100.38			509	244.8	101.4				509	282.5	101
510	314.7	101.1			510	204.4	100.37			510	244.6	101.3				510	282.3	101.2
511	315.4	100.7			511	204.4	100.42			511	244.7	101.7				511	282.3	100.9
512	314.7	101			512	204.5	100.39			512	244.9	101.4				512	281.7	101
513	314.9	101			513	204.6	100.45			513	245.3	101.3				513	281.5	101.2
514	314.7	101			514	204.7	100.44			514	245	101.6				514	282.3	101
515	315.2	101.1			515	204.7	100.35			515	245.1	101.5				515	281.4	101
516	315.5	100.9			516	204.8	100.42			516	245.4	101.4				516	281.4	101.1
517	314.8	101			517	204.8	100.46			517	245.3	101.3				517	282.3	100.8
518	314.6	101			518	205	100.36			518	245	101.5				518	281.7	100.9
519	314.8	101.1			519	204.8	100.41			519	244.8	101.5				519	280.9	101.1
520	315.4	100.8			520	205	100.42			520	245.4	101.4				520	281.2	101.4
521	314.6	101.2			521	204.9	100.48			521	245	101.8				521	281.7	101.1
522	314.8	100.9			522	205.2	100.37			522	245.7	101.4				522	281.7	101.3
523	315.4	100.9			523	205.1	100.38			523	245.6	101.3				523	281.4	101
524	315.2	101.1			524	205	100.46			524	245.3	101.5				524	281.7	101
525	315	101			525	205.1	100.37			525	245.9	101.4				525	281.7	101
526	315.5	100.9			526	205.1	100.42			526	245.4	101.5				526	281.2	101.2
527	315.1	101.1			527	205.3	100.4			527	245.7	101.2				527	281.7	101.1
528	315.4	101			528	205.3	100.41			528	245.6	101.4				528	281.4	101.1
529	315.4	101			529	205.2	100.4			529	245.5	101.4				529	281.7	101
530	315.5	101			530	205.3	100.39			530	245.5	101.6				530	281.7	101
531	315.3	101			531	205.3	100.38			531	245.6	101.7				531	281.2	101
532	315.4	100.9			532	205.1	100.45			532	246.2	101.4				532	280.9	101.3
533	314.9	101			533	205.2	100.47			533	245.5	101.3				533	281.5	100.9
534	315.7	100.8			534	205.4	100.34			534	245.7	101.5				534	281.5	100.9
535	315.4	101.1			535	205.3	100.39			535	246	101.4				535	280.6	101.5
536	315.4	100.8			536	205.3	100.51			536	245.8	101.3				536	281.7	101.1
537	314.8	101.1			537	205.6	100.34			537	245.8	101.5				537	281.4	100.9
538	315.5	101			538	205.3	100.41			538	246	101.2				538	280.9	101.3
539	315.5	101			539	205.4	100.43			539	246	101.4				539	281.4	100.9
540	316.2	100.9			540	205.4	100.44			540	245.7	101.4				540	280.9	101
541	315.4	101.1			541	205.4	100.45			541	246	101.2				541	280.6	101
542	316.3	101			542	205.4	100.37			542	246	101.4				542	280.9	101.2
543	316.2	101			543	205.5	100.43			543	246.3	101.2				543	281.4	100.9
544	316.1	100.9			544	205.5	100.42			544	245.8	101.3				544	280.6	101.2
545	315.5	101			545	205.7	100.43			545	245.9	101.6				545	280.9	101
546	315.6	100.8			546	205.5	100.37			546	246.1	101.3				546	280.6	101
547	315.1	101.1			547	205.5	100.42			547	246	101.5				547	281.5	101.1
548	315.9	101			548	205.6	100.43			548	245.8	101.3				548	281.5	101.1
549	316.1	100.9			549	205.7	100.47			549	246.2	101.3				549	281.5	100.9
550	316.1	100.9			550	205.7	100.35			550	245.8	101.6				550	281.4	101.1
551	315.9	101			551	205.7	100.45			551	246.1	101.4				551	281.2	101.1
552	315.8	101			552	205.6	100.38			552	246.1	101.4				552	281.2	100.9
553	315.9	101			553	205.5	100.47			553	246.1	101.3				553	280.1	101.3
554	315.8	100.9			554	205.8	100.34			554	245.8	101.5				554	280.9	101
555	315.3	101			555	205.6	100.41			555	246.1	101.4				555	280.6	101.2
556	315.1	101			556	205.6	100.5			556	246.1	101.4				556	281.5	100.8
557	315.1	101.2			557	205.8	100.35			557	246.4	101.3				557	280.6	101.2
558	316.3	101			558	205.7	100.48			558	246.2	101.3				558	281.5	101.1
559	316.7	100.8			559	205.8	100.4			559	246.6	101.5				559	281.2	101
560	315.2	101.1			560	205.8	100.38			560	246.7	101.4				560	280.6	101.1
561	316.5	100.8			561	205.6	100.45			561	246.3	101.6				561	280.9	100.9
562	316.3	100.9			562	205.6	100.36			562	246.6	101.2				562	280.9	101.1
563	316	101.1			563	205.6	100.45			563	246.3	101.4				563	280.6	101.1
564	315.9	100.8			564	205.8	100.46			564	246.2	101.2				564	280.6	101.1
565	315.6	101			565	205.7	100.39			565	245.9	101.4				565	280.9	101
566	315.7	101.1			566	205.6	100.41			566	246.4	101.5				566	280.6	101.1
567	315.7	100.9			567	205.6	100.39			567	245.9	101.5				567	280.1	101.2
568	316.2	100.8			568	205.6	100.44			568	246.4	101.4				568	280.6	101.1
569	315.6	101			569	205.7	100.4			569	246.1	101.4				569	280.4	100.9
570	315.6	101.1			570	205.6	100.43			570	246.3	101.4				570	279.8	101.1
571	315.3	101.1			571	205.6	100.38			571	246.4	101.4				571	280.1	101
572	316.6	100.9			572	205.6	100.42			572	245.9	101.5				572	279.5	101.5
573	316	101.1			573	205.6	100.43			573	246	101.3				573	280.6	100.9
574	316	101.2			574	205.5	100.46			574	246.2	101.4				574	279.8	101.3
575	315.9	100.8			575	205.6	100.42			575	246.5	101.3				575	280.9	100.8
576	315.6	101.2			576	205.6	100.41			576	246.3	101.4				576	279.8	101.1
577	316	100.9			577	205.7	100.37			577	246.2	101.3				577	280.1	101
578	315.9	101			578	205.4	100.45			578	246.5	101.4				578	279.5	101.2
579	316.2	100.8			579	205.4	100.43			579	246.4	101.4				579	280.3	101
580	315.8	101			580	205.5	100.35			580	246.8	101.3				580	279.8	101.2
581	316	101.1			581	205.3	100.43			581	246.9	101.3				581	279.8	101.2
582	315.8	100.8			582	205.3	100.46			582	246.8	101.3				582	280.6	100.8
583	315.8	101			583	205.4	100.42			583	246.7	101.2				583	279.8	101.2
584	315.8	100.9			584	205.5	100.38			584	246.7	101.5				584	279.8	101.2
585	315.8	101			585	205.4	100.37			585	246.8	101.4				585	279.8	101.3
586	316.1	101			586	205.2	100.42			586	246.7	101.2				586	279.8	101
587	315.8	100.9			587	205.3	100.41			587	246.3	101.5				587	280.3	100.8
588	315.5	101			588	205.2	100.53			588	246.3	101.4				588	279.5	101
589	316.1	100.8			589	205.2	100.28			589	246.7	101.3				589	279	101.5
590	315.8	101			590	205.1	100.43			590	246.8	101.4				590	280.1	100.9
591	316.4	101			591	205.1	100.44			591	246.5	101.4				591	279.8	101.1
592	316.5	100.6			592	205	100.44			592	246.6	101.2				592	280.1	101.1
593	315.4	101.1			593	205.2	100.34			593	246.6	101.1				593	279.5	100.9
594	315.9	100.9			594	204.9	100.42			594	246.3	101.5				594	279.8	101.1
595	315.3	101			595	205	100.4			595	247.4	101.1				595	279.8	101.2
596	315.5	101			596	204.8	100.4			596	246.5	101.3				596	279.5	101.1
597	315.8	101.1			597	204.7	100.48			597	246.4	101.4				597	279.8	101.1
598	316.2	100.9			598	204.9	100.37			598	246.9	101.3				598	279.2	101.1
599	315.6	101.1			599	204.7	100.42			599	246.9	101.3				599	280.1	101
600	315.9	100.9			600	204.8	100.47			600	246.3	101.4				600	279.8	101.1
601	315.7	100.9			601	204.8	100.34			601	247.1	101.3				601	280	100.7
602	315.8	100.8			602	204.6	100.38			602	246.9	101.3				602	279.2	101
603	315.9	101.1			603	204.6	100.46			603	247	101.3				603	279.8	101.1
604	316.4	100.9			604	204.7	100.35			604	246.9	101.4				604	279.8	101.1
605	316.1	101			605	204.5	100.43			605	247.2	101.3				605	279.2	101.1
606	315.9	100.9			606	204.5	100.45			606	246.7	101.3				606	279.2	101.4
607	315.9	101.1			607	204.5	100.35			607	247.2	101.5				607	280.3	100.6
608	316.4	101			608	204.4	100.43			608	246.7	101.4				608	279	101.2
609	315.8	101.1			609	204.2	100.38			609	247.3	101.4				609	279	100.8
610	316.7	100.8			610	204.2	100.45			610	247.7	101.2				610	279.2	101.2
611	315.9	100.9			611	204.2	100.35			611	247	101.2				611	279	101.2
612	315.8	101			612	204.1	100.41			612	247.4	101.2				612	279.8	100.9
613	316.6	101			613	204.1	100.39			613	246.9	101.4				613	279.2	101.1
614	316.1	101.1			614	204	100.48			614	247	101.6				614	279.2	101
615	316.1	101			615	204	100.33			615	247	101.2				615	279.2	101
616	316.7	101			616	203.9	100.43			616	246.5	101.3				616	279.3	101.1
617	316.4	101			617	203.8	100.4			617	246.8	101.5				617	279.2	101.1
618	315.8	100.9			618	203.8	100.39			618	247.1	101.3				618	279.8	100.9
619	315.8	100.9			619	203.7	100.42			619	247.1	101.4				619	279.5	101
620	316.4	101			620	203.7	100.43			620	247.2	101.2				620	279	101.1
621	316.4	100.9			621	203.7	100.34			621	247.2	101.3				621	279.2	101.1
622	315.8	101.1			622	203.4	100.42			622	247.7	101.1				622	278.4	101
623	316.6	101.1			623	203.5	100.43			623	247.4	101.3				623	278.9	100.9
624	316.6	100.7			624	203.5	100.36			624	247.1	101.4				624	279.2	101.1
625	315.7	101			625	203.3	100.42			625	247.2	101.1				625	278.9	101.1
626	316.3	101			626	203.4	100.44			626	247	101.3				626	279.2	100.8
627	315.8	101.2			627	203.4	100.41			627	247	101.2				627	278.7	100.8
628	316.4	101			628	203.2	100.42			628	246.8	101.5				628	278.4	101
629	316.7	100.8			629	203.3	100.3			629	247.2	101.3				629	278.4	101.1
630	316.1	101			630	203	100.46			630	246.7	101.3				630	278.7	100.9
631	316.9	100.9			631	203.1	100.38			631	246.9	101.2				631	278.4	101.1
632	316.1	101			632	203	100.36			632	247.2	101.3				632	278.7	100.9
633	316.4	100.9			633	202.8	100.39			633	246.7	101.4				633	278.4	101.2
634	315.6	101.2			634	202.8	100.41			634	247.1	101.3				634	279	100.9
635	316.9	100.9			635	202.7	100.45			635	246.8	101.5				635	278.4	101
636	316.1	100.9			636	202.7	100.3			636	247.7	101				636	278.4	100.9
637	316.7	100.9			637	202.6	100.46			637	246.8	101.6				637	278.1	101.2
638	315.9	101.1			638	202.7	100.39			638	247.4	101.3				638	278.4	101.1
639	316.4	101			639	202.5	100.33			639	247.4	101.4				639	278.4	101
640	316.4	101			640	202.3	100.41			640	247.3	101.3				640	277.8	101.2
641	316.1	101			641	202.4	100.4			641	247.7	101.2				641	278.4	100.8
642	315.9	101			642	202.3	100.38			642	247	101.4				642	278.1	100.9
643	316.7	100.8			643	195	104.37			643	247.5	101.2				643	278.1	100.9
644	316.2	101			644	202.1	100.45			644	247.3	101.4				644	278.1	100.8
645	316.5	100.9			645	202.2	100.31			645	247.2	101.2				645	278.4	101.1
646	316.1	101.1			646	201.9	100.35			646	247	101.5				646	278.1	100.9
647	317	100.8			647	201.9	100.42			647	247.3	101.3				647	277.6	101.2
648	316.2	101			648	201.9	100.47			648	246.9	101.3				648	277.8	101
649	316.2	100.9			649	201.9	100.3			649	247.4	101.3				649	277.3	101.2
650	315.9	101			650	201.8	100.46			650	247.2	101.5				650	277.3	101.3
651	316.5	101			651	201.8	100.35			651	247.5	101				651	278.4	101.1
652	316.3	100.8			652	201.7	100.38			652	247.1	101				652	277.9	101
653	316.2	101			653	201.6	100.39			653	247.1	101.2				653	278.4	100.7
654	316.2	101.1			654	201.5	100.33			654	247.5	101.2				654	277.3	101.1
655	316.7	100.9			655	201.5	100.43			655	247.1	101.4				655	277.6	100.8
656	316	100.9			656	201.5	100.36			656	247.5	101.1				656	277.3	101
657	315.8	101			657	201.4	100.4			657	247.2	101.5				657	277.6	101.2
658	316.2	100.9			658	201.4	100.38			658	247.3	101.3				658	277.8	101.2
659	316.4	100.9			659	201.2	100.36			659	247.8	101.2				659	278.4	100.7
660	316.5	100.8			660	201.2	100.32			660	247.3	101.2				660	277.6	101.1
661	316.4	101			661	201.1	100.38			661	247.5	101.6				661	277.3	100.9
662	316.4	101			662	200.9	100.34			662	247.8	101.1				662	277.8	100.9
663	316.6	100.9			663	200.8	100.41			663	247.3	101.1				663	277.6	101.1
664	316.7	100.9			664	200.8	100.37			664	247	101.3				664	277.3	100.9
665	316.4	101.1			665	200.9	100.33			665	247.3	101.3				665	277.6	101.1
666	316.7	100.9			666	200.7	100.35			666	247.6	101.2				666	277.3	100.9
667	316.2	101			667	200.5	100.43			667	247.5	101.1				667	277.6	100.8
668	316.4	101			668	200.8	100.34			668	247.6	101.2				668	276.4	101.2
669	316.7	100.9			669	200.6	100.32			669	247.4	101.1				669	277.8	100.9
670	317.2	100.7			670	200.3	100.38			670	247.4	101.4				670	277.6	101
671	316.4	101			671	200.3	100.33			671	247.1	101				671	276.5	101.3
672	317	100.8			672	200.3	100.36			672	247.3	101.2				672	277.3	101
673	316.2	101.1			673	200.3	100.38			673	247	101.2				673	277	100.8
674	317	100.8			674	200.1	100.35			674	247.4	101				674	275.9	101.4
675	316.2	101			675	200	100.36			675	246.7	101.3				675	277.3	100.8
676	316.9	101			676	200	100.33			676	246.7	101.2				676	276.7	101.1
677	316.8	100.9			677	199.9	100.33			677	246.5	101.1				677	277.6	100.7
678	317	100.9			678	199.8	100.4			678	246.3	101.5				678	276.4	100.9
679	317	100.8			679	199.8	100.35			679	246.8	101.3				679	276.7	100.9
680	317	100.8			680	199.7	100.37			680	246.9	100.9				680	276.5	101.2
681	316.4	101.1			681	199.6	100.35			681	246.6	101.2				681	276.7	100.8
682	316.7	101			682	199.5	100.29			682	246.6	101.3				682	276.7	101.1
683	316.6	101			683	199.4	100.41			683	247.2	101.2				683	276.5	101.1
684	316.7	100.9			684	199.4	100.28			684	246.8	101.1				684	277.6	100.8
685	316.6	101.1			685	199.2	100.38			685	246.8	101.1				685	276.4	100.9
686	316.8	101			686	199.2	100.34			686	246.5	101.3				686	276.2	101
687	316.7	100.8			687	199.2	100.31			687	246.3	101.3				687	276.7	101.1
688	316.7	100.9			688	199	100.38			688	246.3	101.3				688	276.4	101.2
689	316.5	101			689	199	100.31			689	246.8	101				689	277	101
690	316.7	100.7			690	198.8	100.4			690	246	101.2				690	276.5	101.3
691	316.1	100.8			691	198.9	98.44			691	246	101.3				691	276.4	100.9
692	316.1	100.9			692	199.1	100.16			692	246.2	101.3				692	276.7	100.7
693	316.1	101			693	198.7	100.34			693	246.6	101				693	276.2	101.1
694	316.1	101.1			694	198.6	100.31			694	245.1	101.2				694	275.6	101.2
695	316.8	100.9			695	198.5	100.37			695	244.6	101.3				695	275.6	101.2
696	317	100.9			696	198.6	100.33			696	244.8	101.1				696	276.7	100.8
697	317.1	100.6			697	198.3	100.36			697	244.5	101.1				697	276.5	101
698	316.6	101			698	198.3	100.35			698	244.1	101.3				698	276.2	101
699	317.1	101			699	198.3	100.34			699	244.7	101.1				699	275.9	100.9
700	317.1	100.8			700	198.2	100.3			700	244.1	101.3				700	276.2	101
701	316.1	101			701	198.2	100.38			701	244	101.3				701	276.2	100.9
702	316.9	100.9			702	198	100.28			702	244.1	101.1				702	275.9	101.1
703	316.6	101			703	197.8	100.37			703	244	101.3				703	276.2	101.1
704	317.2	100.9			704	197.9	100.29			704	244.6	101.1				704	276.7	101
705	317	100.8			705	197.7	100.36			705	244.3	101.1				705	277	101
706	316.7	100.9			706	197.6	100.36			706	244	101.1				706	276.2	101
707	316.4	100.8			707	197.6	100.36			707	244	101.1				707	275.9	101.2
708	316	101.1			708	197.5	100.26			708	243.6	101.3				708	275.6	101
709	316.9	100.9			709	194.1	102.16			709	243.8	101.1				709	275.9	100.9
710	317.1	100.9			710	197.4	100.28			710	243.9	101.2				710	275.9	101.1
711	317.2	101			711	197.3	100.34			711	244	101				711	275.6	101
712	317.5	100.7			712	197.2	100.29			712	244.1	101				712	275.1	101
713	317	101.1			713	197	100.35			713	244.1	101.1				713	275.3	101
714	317.2	100.8			714	196.9	100.36			714	244	101.2				714	275.9	100.9
715	316.6	101			715	197	100.29			715	243.7	101.1				715	275.9	101.2
716	316.6	100.8			716	196.9	100.36			716	243.4	101.2				716	275.9	100.9
717	316.8	101.1			717	196.9	100.35			717	243.6	101.2				717	275.9	101
718	316.9	100.8			718	196.8	100.34			718	243.7	101				718	275.9	101
719	316.3	101.2			719	196.7	100.34			719	243.6	101.1				719	275.1	101.2
720	317.2	101			720	196.6	100.34			720	243.1	101.2				720	275.9	100.8
721	317.2	101.1			721	196.5	100.28			721	243.1	101.1				721	274.8	101.3
722	316.7	101			722	196.5	100.36			722	243.3	101.1				722	275.6	101
723	317	101			723	196.4	100.37			723	243.3	101.1				723	275.4	101
724	317.5	100.9			724	196.4	100.31			724	242.9	101.2				724	275.9	101.1
725	317.5	100.9			725	196.2	100.27			725	243	101.1				725	275.9	100.9
726	317.5	100.8			726	196.1	100.33			726	243	101.3				726	275.9	101
727	317.1	101			727	196	100.32			727	243.4	101.1				727	275.1	101.1
728	316.7	101			728	196	100.4			728	243	101.2				728	275.9	100.7
729	316.6	101			729	196.1	100.3			729	243	101.3				729	275.3	101.2
730	316.9	100.9			730	195.9	100.32			730	243.2	101				730	275.9	100.7
731	316.9	101			731	195.8	100.29			731	242.7	101.2				731	275.1	101.1
732	316.9	100.8			732	195.6	100.34			732	243.1	101.1				732	275.3	101
733	317.1	101.1			733	195.7	100.31			733	243.3	100.8				733	274.8	101.2
734	317.4	100.8			734	195.6	100.32			734	243.1	101.3				734	274.8	100.9
735	317.2	100.9			735	195.6	100.37			735	243.1	101.2				735	274.2	101.2
736	316.9	100.9			736	195.4	100.26			736	242.8	101				736	275.6	100.9
737	316.4	101.1			737	195.3	100.36			737	242.5	101.2				737	274.8	101.5
738	317.7	100.9			738	195.3	100.31			738	242.6	101.3				738	275.9	100.8
739	317.8	100.8			739	195.2	100.36			739	242.9	100.9				739	275.9	100.7
740	317.1	100.8			740	195.2	100.32			740	242.4	101.2				740	275.1	101.1
741	317.1	101.1			741	195.1	100.32			741	242.7	101.1				741	274.8	101.2
742	317.4	100.9			742	195.1	100.3			742	242.6	101.1				742	275.1	100.8
743	316.8	100.9			743	194.9	100.28			743	242.4	101.1				743	274.8	101.1
744	317.2	100.8			744	194.8	100.33			744	242.4	101.1				744	275.1	101
745	317.5	101.2			745	194.8	100.35			745	242.1	101				745	275.1	101
746	318.1	100.9			746	194.7	100.25			746	241.9	101.1				746	275	101.1
747	317.8	101			747	194.6	100.4			747	241.8	101				747	274.8	101.1
748	317.3	101			748	194.6	100.23			748	241.8	101.3				748	274.8	100.8
749	317.3	100.7			749	194.4	100.32			749	241.7	101.2				749	274.8	100.8
750	316.9	101.1			750	194.4	100.35			750	242.3	101				750	275.1	101
751	317.5	100.8			751	194.3	100.56			751	241.7	101				751	273.9	101.1
752	317.6	100.8			752	194.8	100.1			752	241.1	101.1				752	274	101.2
753	317.1	101			753	194.2	100.2			753	241.9	101.1				753	274.2	101
754	317.2	101			754	193.7	100.18			754	241.4	101.1				754	274.2	101.2
755	318	100.7			755	193.4	100.36			755	240.9	101.2				755	275.1	101
756	317.2	101			756	193.7	100.48			756	240.9	101.3				756	274.2	101
757	317.3	100.9			757	194	100.29			757	241	101				757	274.2	101
758	317.7	101.1			758	193.8	100.32			758	240.6	101.1				758	274.2	101
759	317.5	101			759	193.9	100.33			759	240.8	101.3				759	274.2	100.9
760	317.5	100.9			760	193.8	100.26			760	240.8	101.2				760	274.2	101
761	317.4	101.1			761	193.6	100.32			761	241.1	100.9				761	274.2	101.1
762	317.1	101			762	193.5	100.31			762	240.5	101				762	273.9	101.1
763	317.4	100.9			763	193.5	100.31			763	241.2	100.9				763	274.8	101
764	317.5	100.9			764	193.4	100.29			764	240.4	101.2				764	274.2	101.1
765	316.6	101.1			765	193.4	100.31			765	240.8	101				765	273.7	101.2
766	317.5	100.9			766	193.3	100.36			766	240.7	101				766	274.8	100.7
767	316.9	101			767	193.4	100.25			767	240.1	101.2				767	273.9	101.2
768	317.4	101			768	193.2	100.36			768	240.3	101				768	273.9	101.2
769	317.4	100.8			769	193.2	100.33			769	240	101.1				769	273.7	101
770	317.4	100.9			770	193.1	100.3			770	239.9	100.9				770	273.9	101.2
771	317.1	100.9			771	193	100.27			771	240	101.2				771	274	100.7
772	317.4	100.9			772	192.9	100.34			772	239.9	101.1				772	273.4	101.1
773	317.1	100.8			773	192.9	100.28			773	240	101				773	274.2	101
774	317.1	101			774	192.7	100.28			774	240.1	101.2				774	274.5	100.8
775	317.4	101			775	192.6	100.31			775	240.3	100.9				775	273.4	101
776	317.4	101			776	192.5	100.34			776	239.8	101.3				776	273.7	101.2
777	317.7	101			777	192.5	100.35			777	239.7	101.3				777	273.4	101.1
778	317.7	101			778	192.5	100.28			778	239.7	101.1				778	273.9	100.8
779	317.7	100.8			779	192.4	100.28			779	240.1	101.1				779	273.1	101.1
780	316.9	100.9			780	192.2	100.32			780	239.9	101.3				780	273.4	100.8
781	316.9	101			781	192.2	100.35			781	240.2	101				781	272.5	101.1
782	318	100.8			782	192.3	100.27			782	239.5	101.3				782	273.1	101.1
783	317.2	101			783	192.2	100.31			783	239.9	101.2				783	273.1	100.8
784	317.2	100.8			784	192	100.26			784	240.5	100.8				784	272.6	101.1
785	316.9	101			785	191.8	100.35			785	239.5	101				785	272.8	101.2
786	317.4	100.8			786	192	100.24			786	238.9	101.2				786	273.1	100.8
787	317.2	101.1			787	191.6	100.3			787	239.1	101.2				787	273.1	101
788	317.1	101			788	191.7	100.29			788	239.2	101.1				788	272.8	101.2
789	317.6	101.1			789	191.5	100.36			789	239.5	101.1				789	273.1	101.1
790	317.7	100.8			790	191.6	100.34			790	239.9	101.2				790	272.8	100.9
791	316.9	101.1			791	191.6	100.21			791	240.2	101.2				791	272.8	101.2
792	317.4	101			792	191.5	100.35			792	240.1	101				792	273.1	100.8
793	317.4	100.8			793	191.5	100.31			793	239.6	101.1				793	273.1	101
794	317.4	100.8			794	191.4	100.33			794	239.9	101.1				794	273.1	100.8
795	316.6	101.1			795	191.3	100.22			795	240.1	101				795	272.3	101.2
796	316.9	101.1			796	191.2	100.3			796	240.3	100.8				796	273.1	101.1
797	317.4	100.9			797	191.1	100.3			797	239.6	101.3				797	272.3	101.1
798	317.1	101			798	191	100.35			798	240	100.9				798	273.1	100.7
799	317.4	100.9			799	190.9	100.3			799	240	101.1				799	272.6	100.9
800	316.9	100.8			800	191	100.31			800	240.3	101.1				800	272.5	101

## Sheet: Figure 5f
Figure 5f
ZnSe0.7Te0.3@C				ZnSe@C
Cycle number	Specific capacity(mAh/g)	Coulomb efficiency(%)		Cycle number	Specific capacity(mAh/g)	Coulomb efficiency(%)
1	361.1	89.2		1	355.5	66.18
2	333.4	96.7		2	244.1	88.07
3	333.4	96.2		3	224.8	88.6
4	329.2	97.9		4	206.7	90.52
5	329.2	97.5		5	193.8	92.41
6	325	98.7		6	183.6	94.16
7	325	98.3		7	177.9	94.93
8	320.8	99.1		8	173.1	95.74
9	319.5	99.6		9	169.9	96.41
10	320.8	98.7		10	167.9	96.41
11	320.9	98.7		11	164.9	96.72
12	318.1	98.2		12	162.9	97.02
13	316.7	99.1		13	160.8	97.37
14	315.3	99.6		14	159.2	97.47
15	316.7	98.7		15	158.5	97.06
16	313.9	99.6		16	156.3	97.81
17	318.1	99.6		17	155.5	97.61
18	316.7	98.7		18	153.9	98.03
19	316.7	99.1		19	153.6	97.88
20	316.7	98.7		20	152.2	97.82
21	314	99.5		21	150.6	98.17
22	318.1	99.6		22	150.4	98.44
23	316.7	99.1		23	149.3	97.83
24	313.9	99.6		24	148.4	98.43
25	313.9	99.6		25	148.1	98.45
26	312.6	99.1		26	147.2	98.63
27	312.5	100		27	147.4	98.41
28	313.9	99.6		28	146.1	98.41
29	312.5	100.4		29	145.4	98.33
30	312.5	100		30	145	98.2
31	316.7	99.1		31	143.4	99.11
32	312.5	100.4		32	144.3	98.35
33	312.5	99.1		33	142.7	98.74
34	312.5	100		34	142.7	98.94
35	313.9	100		35	142.3	98.2
36	312.5	99.1		36	141.1	99.23
37	312.5	100.4		37	141.1	98.49
38	312.5	100		38	140.3	98.5
39	312.5	99.1		39	139.5	99.33
40	312.5	100.4		40	140	98.99
41	312.5	99.1		41	139.5	98.41
42	309.8	99.5		42	138.6	99.14
43	312.5	100.4		43	138.8	99.11
44	312.5	100.4		44	138.8	98.94
45	312.5	100		45	138.4	98.95
46	312.5	98.7		46	137.8	98.74
47	312.5	100.4		47	137.2	98.78
48	312.5	100		48	136.2	99.17
49	312.5	99.1		49	136.2	99.27
50	312.6	100		50	136.2	99.14
51	313.9	100		51	136	99.11
52	312.5	100		52	135.7	98.94
53	312.5	98.7		53	135.8	99.27
54	314	100		54	135.1	99.42
55	311.2	99.5		55	135.9	99.1
56	312.6	100.4		56	135.5	99.05
57	312.5	100		57	135	98.94
58	312.5	100.4		58	133.8	99.64
59	312.5	100		59	134.3	98.63
60	312.5	100.4		60	133.2	99.89
61	312.6	100		61	134.3	98.71
62	314	98.2		62	133	99.22
63	313.9	100.9		63	133	99.43
64	316.7	98.7		64	132.6	99.31
65	312.6	100.4		65	132.7	99.26
66	312.5	100		66	132.2	99.43
67	312.5	100.4		67	132.3	99.49
68	316.7	99.1		68	132.7	99.15
69	312.6	100		69	131.9	99.46
70	312.5	100.4		70	132.5	99.1
71	312.5	100.4		71	132.1	99.67
72	316.7	100		72	131.6	99.26
73	312.5	100		73	131.6	99.55
74	312.5	99.1		74	131.9	98.83
75	313.9	99.6		75	131	99.16
76	312.5	100.4		76	130.4	100.07
77	313.9	99.6		77	130.9	99.44
78	313.9	99.6		78	131	99.5
79	311.2	100.9		79	130.8	98.72
80	312.5	100.4		80	130.3	99.93
81	311.1	100		81	130.5	99.37
82	311.2	100.9		82	130.5	99.32
83	312.5	100		83	129.6	99.7
84	318.1	99.6		84	130.6	98.99
85	312.5	100.4		85	129.6	99.75
86	318.1	99.6		86	129.6	98.86
87	312.5	100.4		87	128.9	99.88
88	316.7	100.4		88	128.6	99.32
89	316.7	99.1		89	128.6	99.31
90	312.6	100.4		90	128.8	99.48
91	316.7	100.4		91	128.5	100.05
92	318.1	99.1		92	129	98.87
93	318.1	99.6		93	128.3	99.81
94	312.5	100.4		94	128	99.58
95	316.7	100		95	128.5	99.29
96	316.7	100.4		96	128.3	99.48
97	316.7	100		97	128.2	99.61
98	318.1	99.6		98	128.1	99.48
99	318.1	99.6		99	127.7	99.41
100	316.7	100.4		100	127.6	99.95
101	315.3	100.9		101	127.6	99.66
102	316.7	100		102	128.1	98.93
103	316.7	99.1		103	127.2	99.64
104	316.7	100.4		104	126.9	99.52
105	316.7	100		105	126.6	100.19
106	318.1	99.6		106	127.3	99.4
107	316.7	100		107	127.1	99.69
108	318.1	99.5		108	127.6	99.54
109	318.1	99.1		109	127.8	99.05
110	318.1	100		110	127	99.37
111	316.7	100		111	126.4	99.67
112	318.1	99.6		112	126	99.76
113	316.7	100		113	125.9	99.96
114	318.1	99.6		114	126.5	99.37
115	316.7	100		115	125.8	99.59
116	318.1	100.9		116	125.9	99.41
117	318.1	99.1		117	126.1	99.9
118	318.1	100.9		118	126.3	99.86
119	320.9	98.7		119	126.2	99.47
120	318.1	100.4		120	125.8	99.88
121	318.1	99.6		121	126.1	99.59
122	316.7	100.4		122	125.8	98.86
123	316.7	100		123	125.6	99.72
124	318.1	99.6		124	124.8	99.77
125	316.7	100.4		125	125.8	99.4
126	316.7	100		126	125.3	100.28
127	318.1	99.6		127	125.8	99.03
128	316.7	100.4		128	125.2	100.17
129	316.7	100		129	125.6	99.27
130	312.5	100.4		130	124.6	99.74
131	316.7	100.4		131	124.7	99.65
132	316.7	100		132	124.9	99.84
133	316.7	100		133	124.8	99.44
134	313.9	100.9		134	124.9	99.76
135	316.7	100		135	124.9	99.62
136	316.7	100.4		136	125.1	99.38
137	316.7	100.4		137	124.3	99.58
138	315.3	100.4		138	124.2	100.33
139	318.1	99.6		139	124.8	99.15
140	316.7	100		140	124.1	99.6
141	318.1	99.6		141	124.2	99.89
142	315.3	100.9		142	124	99.88
143	316.7	100		143	125	99.57
144	318.1	99.6		144	124.2	99.44
145	316.7	100.4		145	123.8	100.32
146	316.7	100		146	124.4	99.56
147	316.7	100.4		147	124.9	99.01
148	316.7	100		148	124	100.05
149	318.1	100.4		149	124.4	99.72
150	316.7	100		150	124	99.58
151	318.1	98.7		151	124.2	99.95
152	314	100.4		152	123.8	99.25
153	316.7	100		153	123.7	100.21
154	318.1	100		154	124.1	99.55
155	318.1	99.6		155	123.6	99.96
156	313.9	99.6		156	123.8	99.86
157	313.9	100.4		157	124.8	99.89
158	312.5	102.7		158	125	99.51
159	319.5	99.1		159	124.3	99.6
160	313.9	101.3		160	124.2	99.48
161	318.1	100		161	123	99.45
162	318.1	100.4		162	123.2	100
163	319.5	99.6		163	123.4	99.42
164	318.1	100		164	123	100.02
165	318.1	100.4		165	124	99.48
166	320.9	98.7		166	123.2	100.09
167	318.1	100		167	123.8	99.6
168	316.7	101.3		168	123.4	99.61
169	320.9	100		169	123.6	100.32
170	318.1	100		170	123.8	99
171	318.1	100		171	123.2	99.67
172	316.7	100.4		172	122.9	100.28
173	322.2	100		173	123.4	99.68
174	322.3	99.6		174	123	99.63
175	318.1	99.6		175	123.6	99.26
176	318.1	100		176	122.8	99.74
177	318.1	100		177	122.7	100.32
178	318.1	101.7		178	123.2	99.74
179	320.9	100.9		179	122.8	99.79
180	319.5	99.6		180	123.5	99.38
181	318.1	99.1		181	123.3	99.68
182	318.1	100.4		182	122.9	100.05
183	322.2	98.7		183	123.2	99.91
184	318.1	100.9		184	123.5	99.49
185	318.1	100		185	123	99.4
186	316.7	100.9		186	122.5	99.81
187	319.5	99.6		187	122.4	99.5
188	318.1	100		188	122.6	99.93
189	318.1	101.8		189	122.1	100.16
190	320.9	98.7		190	122.5	99.63
191	318.1	101.3		191	122.6	99.58
192	318.1	100		192	122.9	99.77
193	318.1	100		193	122.7	100
194	318.1	100		194	122.5	99.89
195	316.7	100.9		195	122.8	99.72
196	322.2	99.6		196	123.4	99.67
197	318.1	100		197	122.7	99.7
198	318.1	100		198	122.3	99.61
199	318.1	100		199	122.3	99.88
200	316.7	100.4		200	122.2	99.89
201	318.1	100		201	122.5	99.65
202	316.7	100.9		202	122	99.64
203	320.9	99.6		203	122.1	99.48
204	318.1	100		204	122.4	99.65
205	318.1	99.6		205	122.1	100.04
206	318.1	99.6		206	122.5	99.49
207	316.7	100.4		207	122.1	99.64
208	318.1	100		208	121.8	100.32
209	318.1	100.9		209	122.6	99.52
210	320.9	99.1		210	122.7	99.79
211	316.7	99.6		211	122.4	100.14
212	313.9	100		212	123	99.15
213	313.9	101.3		213	122.1	99.7
214	319.5	100.4		214	121.9	99.84
215	318.1	100		215	121.6	99.86
216	318.1	100.9		216	121.7	99.48
217	313.9	100		217	121.7	99.88
218	312.5	101.8		218	121.2	99.68
219	319.5	100.4		219	121.6	99.86
220	318.1	100		220	121.7	100
221	316.7	100		221	121.6	99.71
222	318.1	99.6		222	121.7	100.07
223	313.9	100		223	121.8	99.29
224	312.5	100.9		224	121.8	100.11
225	312.5	100.9		225	122.2	99.56
226	318.1	100.9		226	121.8	99.68
227	316.7	100		227	121.7	100.16
228	319.5	99.1		228	122	99.18
229	316.7	100.4		229	121.1	100.34
230	318.1	100		230	122.1	99.75
231	316.7	100.9		231	121.6	99.61
232	316.7	99.6		232	121.5	99.89
233	316.7	100		233	121.7	99.68
234	313.9	100		234	122.1	99.66
235	312.5	100.5		235	121.5	99.57
236	313.9	101.3		236	121.5	100.21
237	316.7	100		237	121.7	99.8
238	313.9	100		238	121.8	99.5
239	313.9	100.9		239	122.3	100.2
240	312.5	100.4		240	122.2	99.65
241	313.9	100.4		241	121.6	99.8
242	316.7	100.9		242	121.9	99.52
243	315.3	100		243	121.8	99.29
244	312.5	100.4		244	121.3	100.02
245	312.5	100.4		245	121.5	99.64
246	313.9	100		246	121.5	100.02
247	315.3	99.1		247	121.5	99.7
248	312.5	100		248	121.2	100.02
249	313.9	100.4		249	122	99.77
250	312.5	100		250	121.3	99.96
251	314	99.5		251	122.1	99.52
252	313.9	99.6		252	121.6	99.87
253	311.2	100.4		253	121.7	100
254	309.8	100.5		254	122.1	99.4
255	311.2	101.8		255	121.7	99.73
256	316.7	100		256	121.2	99.57
257	313.9	100		257	121.2	100.05
258	309.8	100.9		258	121.3	99.5
259	312.5	100.4		259	121.4	99.89
260	313.9	100.9		260	121.3	100.05
261	313.9	100		261	122	99.68
262	313.9	100		262	121	99.78
263	313.9	99.6		263	121.4	99.64
264	308.4	100.4		264	121.4	100.14
265	313.9	100.9		265	122.2	99.82
266	312.5	100		266	121.3	99.61
267	309.7	100.9		267	121.2	99.84
268	312.5	100.9		268	121.5	99.23
269	312.5	100.9		269	120.8	100.07
270	313.9	100		270	121	99.86
271	312.5	99.1		271	121	99.5
272	309.7	100		272	120.7	100.22
273	308.3	100.9		273	121.7	99.63
274	309.7	101.3		274	121.6	99.59
275	313.9	99.6		275	121.4	100.14
276	309.7	100		276	121.3	100.36
277	309.7	101.4		277	121.9	99.41
278	311.1	100		278	121.4	99.75
279	311.1	100.5		279	121.2	99.48
280	311.1	100.9		280	120.8	99.64
281	309.7	100		281	121.3	99.64
282	313.9	100		282	120.4	100.2
283	309.7	99.5		283	120.8	99.66
284	309.8	100.9		284	121.1	99.52
285	313.9	100		285	120.5	100.42
286	313.9	100		286	121.5	99.39
287	312.5	100.4		287	120.8	100.04
288	313.9	100		288	121.4	99.98
289	313.9	99.1		289	121.1	99.95
290	311.1	100.4		290	121.4	99.82
291	309.8	100		291	122.1	99.57
292	309.7	99.6		292	121.3	100
293	309.7	100		293	121.8	99.82
294	309.7	100.9		294	122	99.4
295	308.4	100.9		295	121	99.48
296	309.7	99.5		296	120.9	100.43
297	309.8	100.9		297	121.3	99.64
298	311.2	98.7		298	121.4	100.16
299	309.7	101.3		299	121.5	99.61
300	311.2	100.4		300	121.8	99.91
301	309.8	101.8		301	121.2	99.84
302	312.6	100		302	121.2	99.66
303	309.8	100		303	121.6	99.89
304	309.8	99.5		304	121.5	99.32
305	309.7	100		305	120.6	100.27
306	309.8	100.9		306	121.9	99.75
307	309.8	100		307	121.3	99.61
308	305.6	101.4		308	121.2	99.62
309	309.8	99.6		309	121.2	100.25
310	308.4	100.9		310	121.6	99.36
311	308.4	100.9		311	121.4	99.62
312	308.4	102.3		312	120.6	100.27
313	312.6	100		313	121.8	99.86
314	309.8	100		314	121	99.37
315	308.4	100.5		315	120.7	100.27
316	309.8	100.4		316	121.8	99.52
317	309.8	101.4		317	120.8	100.38
318	309.8	100		318	121.7	99.5
319	305.6	101.4		319	121.2	99.52
320	308.4	101.3		320	121.3	100.11
321	309.8	99.6		321	121.3	99.93
322	305.6	101.4		322	121.5	99.61
323	309.8	100		323	120.8	99.82
324	309.8	100.5		324	121.2	99.78
325	308.4	100.4		325	121.1	100.21
326	309.8	100		326	121.3	99.19
327	308.4	100.9		327	121	100.31
328	305.6	100.9		328	122	99.98
329	311.2	100.9		329	121.5	99.21
330	308.4	100.5		330	120.6	99.98
331	308.4	101.4		331	121	100.04
332	311.2	100.4		332	121.6	99.96
333	309.8	100		333	121.4	99.77
334	309.8	100.9		334	121.5	99.73
335	309.8	101.3		335	121.3	99.48
336	309.8	99.1		336	121	99.73
337	307	100.5		337	120.6	100.39
338	311.2	100.5		338	121.6	99.82
339	308.4	101.4		339	121.2	99.61
340	307	101.4		340	121.1	99.52
341	312.6	100.4		341	121.2	100.55
342	308.4	100.5		342	122	99.45
343	309.8	99.5		343	121.7	99.68
344	309.8	101.8		344	121.2	100.09
345	311.2	99.6		345	121.4	99.66
346	309.8	100		346	121.2	99.78
347	309.8	101.8		347	121.6	99.89
348	311.2	99.6		348	120.9	99.75
349	309.8	100.4		349	121.5	99.84
350	308.4	101.4		350	120.9	99.8
351	309.8	100.5		351	121	100.28
352	312.6	100		352	121.8	99.38
353	313.9	100		353	120.8	100.14
354	309.8	100		354	121.2	99.86
355	309.8	100.9		355	121.3	99.46
356	308.4	100.4		356	121.2	99.75
357	309.8	100		357	121.3	99.98
358	309.8	101.3		358	121.6	100.21
359	312.5	100.9		359	121.5	99.38
360	312.6	99.1		360	121.1	99.8
361	309.8	100		361	120.6	100.07
362	309.8	100.9		362	121.1	99.57
363	309.8	100		363	121.4	99.86
364	309.8	100.9		364	121.2	99.89
365	309.8	100.9		365	121.4	100.41
366	308.4	100.9		366	122.2	100.07
367	308.4	100.4		367	123.3	99.47
368	309.8	100.9		368	122	99.79
369	308.4	101.4		369	121.1	99.84
370	312.5	100.4		370	121.3	99.89
371	308.4	100.4		371	121.2	99.41
372	309.8	100		372	121.3	100.41
373	309.8	100		373	121.6	99.55
374	305.6	100		374	121.1	99.76
375	305.6	101.4		375	121.6	99.89
376	309.8	100		376	121.5	99.96
377	308.4	100.4		377	121.3	99.5
378	309.8	100		378	120.9	99.86
379	309.8	100.9		379	121.4	100
380	308.4	100.9		380	121.8	99.7
381	308.4	100		381	121	100.39
382	309.8	101.3		382	122	99.2
383	309.8	100.9		383	121.1	100.2
384	308.4	100.4		384	121.7	99.48
385	309.8	100.5		385	121.4	100.11
386	312.5	99.6		386	121.5	99.86
387	307	101.3		387	121.7	100.34
388	309.8	99.5		388	121.9	99.72
389	309.8	100.9		389	122	99.95
390	309.8	100		390	122	99.66
391	309.8	100.9		391	121.6	99.52
392	309.7	99.6		392	121.2	100.04
393	309.8	100.9		393	121.1	99.46
394	309.8	99.6		394	120.9	100.09
395	305.6	100.9		395	121	100.04
396	309.7	100		396	121.5	99.62
397	304.2	101.8		397	121.1	100.3
398	309.8	100		398	121.9	100.02
399	308.4	100.5		399	121.6	99.88
400	308.4	100.9		400	121.9	99.86
401	308.4	100.5		401	122.5	99.34
402	309.8	100.9		402	121	99.75
403	308.4	100.9		403	121.3	100.02
404	308.4	100.5		404	121.2	99.96
405	309.8	100		405	121.2	100.09
406	309.8	100.4		406	122	100
407	309.8	100		407	121.9	99.38
408	309.8	100		408	121.9	100
409	308.4	101.3		409	121.4	100.12
410	309.8	99.5		410	122.3	99.59
411	305.6	100.9		411	121.5	99.59
412	309.8	100.4		412	121.6	100.32
413	308.4	100.4		413	121.5	99.63
414	308.4	100.4		414	121.8	99.43
415	305.6	101.4		415	120.9	100.43
416	309.8	99.5		416	121.5	99.62
417	309.8	100		417	121.7	99.91
418	305.6	100.9		418	121.7	99.84
419	309.8	100.4		419	122.3	100
420	308.4	100.4		420	121.8	99.47
421	309.8	100		421	121.2	100.14
422	309.8	101.3		422	121.5	99.68
423	312.6	100.4		423	121.2	100.12
424	308.4	100		424	121.9	99.36
425	309.8	100		425	121.2	100.18
426	305.6	100		426	121.2	99.52
427	305.6	101.4		427	121.3	100.09
428	308.4	100.5		428	121.6	100.07
429	307	100.9		429	121.7	100.12
430	309.8	100		430	121.5	99.41
431	305.6	100.9		431	121.1	100.18
432	309.8	100.4		432	122	100.18
433	308.4	100.9		433	122.2	99.45
434	308.4	100		434	121.9	99.75
435	308.4	100.9		435	121.2	99.55
436	308.4	100.9		436	120.9	99.86
437	308.4	100.4		437	121.2	100.34
438	309.8	99.6		438	121.6	99.75
439	305.6	100.9		439	121.2	100.11
440	309.8	100		440	121.5	99.73
441	304.2	100.4		441	121.7	99.72
442	305.6	100.5		442	121.8	100.13
443	308.4	100.9		443	121.5	100.18
444	307	100.9		444	121.9	99.73
445	309.8	100		445	122.2	99.84
446	309.8	100		446	121.8	99.52
447	309.8	100		447	121.2	100.18
448	304.2	100.5		448	121.5	99.89
449	305.6	100.9		449	122	99.43
450	308.4	101.4		450	121.9	99.72
451	309.8	99.5		451	121.5	100.34
452	307	100.9		452	121.7	99.86
453	308.4	100.4		453	122.2	100.13
454	308.4	100.5		454	122	99.84
455	309.8	100		455	122	99.96
456	308.4	100.4		456	121.8	99.71
457	308.4	100.5		457	121.8	99.64
458	309.8	100.9		458	121.8	99.96
459	308.4	100.9		459	121.7	99.54
460	308.4	100		460	121	100.31
461	308.4	100.9		461	122.1	99.43
462	308.4	100.4		462	121.4	100.09
463	309.8	99.5		463	121.8	99.52
464	305.6	100.9		464	121.5	100.21
465	309.8	100		465	121.6	99.77
466	308.4	100.9		466	121.2	100.14
467	308.4	99.1		467	121.7	100
468	305.6	101.4		468	122	99.79
469	308.4	100.9		469	121.6	99.43
470	308.4	100		470	121.8	100.29
471	309.8	100		471	121.5	99.64
472	309.8	100		472	122	99.63
473	308.4	100.9		473	121.5	100.38
474	309.8	99.5		474	121.8	99.34
475	305.6	101.4		475	121	100.41
476	308.4	100.9		476	121.8	99.47
477	308.4	100.4		477	121.2	100.09
478	309.8	100.4		478	121.4	99.71
479	307	100.5		479	121.3	100.23
480	309.8	100.4		480	121.7	99.75
481	308.4	100.5		481	121.5	99.63
482	309.8	100		482	121.5	100.11
483	309.8	100		483	121.6	99.39
484	305.6	101.8		484	121.4	100.14
485	307	101.4		485	121.7	100.14
486	308.4	99.1		486	121.9	99.75
487	305.6	101.4		487	121.9	100.18
488	309.8	99.5		488	121.7	99.59
489	305.6	100		489	121.5	99.7
490	305.6	100.9		490	121.6	100.41
491	305.6	100.5		491	122.4	99.47
492	308.4	100.5		492	121.9	100.23
493	305.6	101.4		493	122	99.43
494	308.4	100		494	121.6	99.95
495	305.6	100.9		495	122.2	100.25
496	309.8	99.6		496	122.2	99.66
497	304.2	100.5		497	122.1	100.09
498	305.6	100		498	122.5	99.79
499	305.6	101.8		499	122.4	100.02
500	308.4	100.4		500	122	99.96
501	308.4	100.9		501	122.1	99.68
502	308.4	100.9		502	122	100.12
503	308.4	100.4		503	122.2	99.93
504	307	100.9		504	122.4	99.7
505	309.8	100		505	122.4	99.19
506	308.4	100.4		506	121.5	100.5
507	308.4	100.5		507	121.7	99.38
508	308.4	100.9		508	121.7	100.43
509	304.2	100.5		509	122	99.66
510	305.6	100		510	122	100.25
511	305.6	101.4		511	122.2	99.36
512	308.4	100		512	121.8	100.39
513	308.4	100.4		513	122.7	99.49
514	304.2	100.5		514	121.5	99.64
515	309.8	100		515	121.4	100.29
516	305.6	100.9		516	122	99.25
517	311.2	99.1		517	121.6	99.96
518	305.6	100		518	121	99.95
519	305.6	101.4		519	121	100.04
520	308.4	100.9		520	122.1	99.98
521	308.4	100		521	121.9	100.02
522	309.8	100.9		522	121.6	99.5
523	308.4	99.1		523	121.3	100.57
524	305.6	100		524	122	99.95
525	305.6	101.4		525	122.7	99.45
526	309.8	100.4		526	121.4	99.82
527	308.4	100.5		527	122	100.07
528	308.4	100.5		528	121.7	99.7
529	307	100.5		529	121.9	99.61
530	309.8	100		530	121.7	99.8
531	309.8	100		531	121.7	100.37
532	308.4	100.4		532	122	99.75
533	309.8	99.6		533	121.8	100.23
534	304.2	100.5		534	122.1	99.91
535	307	100.9		535	122.1	99.84
536	308.4	100		536	121.8	99.39
537	305.6	100		537	121.9	100.32
538	304.2	100.9		538	122.3	99.88
539	305.6	100.4		539	121.7	99.36
540	307	99.5		540	121.2	100.36
541	305.6	100		541	122.1	99.27
542	305.6	100.9		542	121.2	100.38
543	305.6	100.9		543	121.7	100.07
544	305.6	100.4		544	121.8	99.48
545	309.8	100		545	121.1	100.47
546	309.8	99.5		546	121.7	99.59
547	304.2	100.9		547	121.9	99.77
548	305.6	99.5		548	121.9	99.73
549	305.6	100		549	121.8	100.05
550	304.2	100.9		550	121.3	100.39
551	305.6	100.9		551	122.3	99.63
552	309.8	99.6		552	121.7	99.7
553	305.6	100		553	121.8	99.64
554	304.2	100.9		554	121	100.13
555	304.2	101.4		555	121.2	100.18
556	308.4	100.9		556	122	99.72
557	308.4	100.9		557	121.7	99.84
558	308.4	100.9		558	122	100.16
559	308.4	99.1		559	121.9	99.61
560	305.6	101.4		560	122	99.7
561	309.8	99.6		561	121.1	100.2
562	305.6	100		562	122	99.86
563	307	100.9		563	121.9	99.84
564	304.2	100		564	121.9	99.75
565	305.6	100.9		565	121.8	100.29
566	307	100.4		566	122.1	99.89
567	309.8	99.6		567	122.6	99.54
568	305.6	100		568	121.5	99.8
569	304.2	101.4		569	121.6	100.3
570	308.4	100		570	121.8	99.43
571	309.7	100		571	121.5	100.07
572	308.4	100		572	121.9	100.05
573	305.6	100		573	121.7	99.55
574	305.6	100		574	121.4	100.04
575	304.2	100.5		575	122.2	100.02
576	305.6	100		576	121.7	99.8
577	305.6	100		577	121.3	100.02
578	304.2	100.9		578	122.2	99.61
579	304.2	100.9		579	122	100.32
580	308.4	100		580	121.8	99.8
581	305.6	100.9		581	122.4	99.68
582	305.6	100		582	121.3	100.18
583	305.6	101.4		583	121.7	99.4
584	307	101.4		584	121.3	99.79
585	308.4	100.5		585	121.6	100.37
586	305.6	100.4		586	122.3	99.7
587	308.4	100.4		587	121.4	99.73
588	308.4	100.4		588	121	99.71
589	305.6	100		589	121.3	100.27
590	304.2	100		590	121.9	99.86
591	305.6	100.5		591	121.9	99.46
592	308.4	100.5		592	120.8	99.96
593	309.8	100		593	121.8	100.05
594	305.6	100.9		594	121.6	99.91
595	309.8	100		595	121.5	99.59
596	309.8	99.5		596	121.6	99.88
597	305.6	100.9		597	120.9	100.56
598	311.2	100.4		598	121.6	99.98
599	308.4	100.9		599	121.6	100.18
600	308.4	100.4		600	122	99.18
601	309.8	100		601	121.3	99.88
602	307	100.9		602	121.4	100.05
603	304.2	100.9		603	121.2	100.3
604	305.6	101.4		604	121.9	99.38
605	307	99.5		605	122.1	100.34
606	304.2	101.4		606	121.8	99.96
607	305.6	99.5		607	122.3	99.49
608	305.6	101.4		608	121.6	100.13
609	309.8	100		609	121.5	99.54
610	304.2	100.9		610	121.8	99.59
611	304.2	100.5		611	121.2	100.02
612	305.6	99.5		612	121.1	99.73
613	305.6	100.5		613	121.4	100.36
614	307	100.9		614	121.8	99.86
615	308.4	100		615	121.9	100.28
616	305.6	99.5		616	121.5	99.45
617	305.6	101.8		617	121.9	99.73
618	307	100		618	120.9	99.82
619	304.2	100.5		619	121.5	99.89
620	305.6	100		620	121.2	100.48
621	305.6	101.8		621	122	99.82
622	307	99.5		622	122.2	99.41
623	307	100.5		623	121	100.06
624	305.6	99.5		624	121	100.43
625	307	100.9		625	121.8	99.79
626	304.2	100.5		626	121.7	99.93
627	305.6	100		627	121.9	99.84
628	305.6	100		628	122.1	99.38
629	305.6	100.4		629	120.9	100.32
630	304.2	100.4		630	121.8	99.39
631	304.2	101.4		631	121.1	100.02
632	308.4	100		632	121	99.73
633	305.6	100		633	120.8	100.52
634	305.6	100.9		634	121.6	99.3
635	308.4	99.5		635	121.4	101.14
636	304.2	101.4		636	123	99.31
637	309.7	99.6		637	121.8	99.84
638	304.2	100.5		638	121.4	100.05
639	307	100.9		639	121.7	99.59
640	304.2	100.5		640	121.9	100.11
641	305.6	100		641	122.2	99.66
642	305.6	100		642	121.2	99.88
643	305.6	100.9		643	122.4	100.12
644	305.6	100.9		644	121.4	99.86
645	309.8	99.6		645	121.5	99.8
646	305.6	100.9		646	121.9	100.07
647	305.6	99.5		647	122.2	99.66
648	304.2	100.5		648	121.3	100.04
649	307	99.1		649	121.9	99.72
650	305.6	101.4		650	121.2	100.29
651	309.8	100		651	122.3	99.54
652	308.4	100		652	121.5	99.55
653	304.2	100.5		653	120.9	100.13
654	305.6	100		654	121	99.93
655	305.6	101.4		655	121.6	100.02
656	305.6	100		656	121.5	99.91
657	305.6	101.4		657	121.1	99.8
658	304.2	100.5		658	121.7	99.68
659	307	99.1		659	120.6	100.09
660	305.6	101.4		660	121.4	100.07
661	305.6	100.4		661	121.9	99.89
662	308.4	98.6		662	121.9	99.95
663	305.6	101.4		663	121.9	99.55
664	305.6	99.5		664	121.5	99.96
665	305.6	101.8		665	121.6	99.73
666	308.4	100		666	121.9	99.79
667	305.6	101.4		667	120.6	100.05
668	309.8	99.6		668	121.2	99.84
669	304.2	100.5		669	120.9	100.18
670	305.6	100		670	121	99.86
671	305.6	100.4		671	121.6	99.68
672	305.6	100.9		672	121.2	100.16
673	304.2	100.5		673	121.8	99.68
674	305.6	100.9		674	120.7	99.96
675	304.2	100.5		675	120.9	100.16
676	305.6	100		676	121.1	100.16
677	305.6	100.9		677	121.8	99.88
678	307	100		678	122.2	99.88
679	302.8	101.4		679	121.4	99.88
680	308.4	99.1		680	122	99.79
681	305.6	100.9		681	121.3	99.98
682	305.6	100.5		682	121.5	99.7
683	308.4	100		683	121.5	99.61
684	305.6	100		684	121.2	99.66
685	307	100.5		685	120.7	99.82
686	305.6	100.5		686	120.2	100.25
687	305.6	100		687	121.1	100.05
688	304.2	100.5		688	121.4	99.95
689	305.6	101.4		689	121.7	99.84
690	307	100		690	121.3	99.47
691	304.2	100.9		691	120.5	100.06
692	304.2	100.4		692	121.1	100.07
693	305.6	99.5		693	121	99.82
694	305.6	101.3		694	121.3	99.7
695	305.6	100		695	120.9	99.89
696	305.6	100.9		696	121.1	100.29
697	305.6	100		697	121.4	100.22
698	304.2	100.5		698	121.9	99.34
699	305.6	99.5		699	121.4	100.47
700	307	100.4		700	121.2	99.91
701	305.6	100		701	121.9	99.79
702	304.2	100.4		702	121.3	99.79
703	305.6	101.4		703	121.5	99.54
704	305.6	99.5		704	121.5	100.14
705	307	100.4		705	120.9	100.99
706	304.2	100		706	122.8	98.85
707	305.6	99.5		707	120.9	99.8
708	305.6	100.9		708	120.6	100.66
709	305.6	100.4		709	121.8	99.16
710	304.2	100		710	120.8	99.84
711	307	99.6		711	121.3	100.09
712	304.2	100.5		712	120.9	100.07
713	305.6	100		713	121.5	99.34
714	305.6	100		714	120.3	100.4
715	301.4	100.9		715	121.2	99.84
716	305.6	100.5		716	121.9	99.52
717	304.2	100.5		717	121	99.86
718	305.6	100		718	120.5	100.02
719	305.6	100.9		719	121.2	100.34
720	305.6	100		720	121.4	99.7
721	305.6	100.9		721	121.3	99.87
722	304.2	100.9		722	121.4	99.61
723	307	100.4		723	120.9	100.04
724	304.2	100.4		724	120.7	99.93
725	305.6	100		725	121.4	100.23
726	307	99.5		726	121.2	99.84
727	304.2	102.3		727	121.2	99.7
728	308.4	99.5		728	120.8	99.87
729	304.2	100		729	120.8	99.62
730	305.6	100.5		730	120.6	99.93
731	304.2	100.5		731	120.3	99.89
732	305.6	100.9		732	120.7	100.04
733	305.6	100.4		733	120.3	99.62
734	302.8	101.8		734	119.9	99.78
735	308.4	100		735	120.5	100.56
736	305.6	100		736	121.6	99.36
737	304.2	100.9		737	120.6	99.84
738	305.6	99.5		738	120.7	99.96
739	305.6	101.4		739	120.8	100.61
740	305.6	100		740	121.5	99.32
741	302.8	100.5		741	120.4	100.36
742	305.6	99.5		742	120.9	99.43
743	305.6	101.4		743	120.8	100.14
744	309.8	100		744	120.4	99.77
745	308.4	99.1		745	121	99.77
746	305.6	99.5		746	120.3	100.38
747	300.1	100.5		747	120.7	99.5
748	305.6	100.5		748	120.6	100.18
749	304.2	100.5		749	120.6	100
750	304.2	100.4		750	120.9	99.48
751	301.5	100		751	120	100.34
752	301.4	101.4		752	120.9	99.87
753	305.6	99.5		753	120.7	99.42
754	305.6	100.5		754	120.4	100.23
755	304.2	100.9		755	120.9	99.66
756	304.2	100.5		756	120.1	100.52
757	304.2	100.5		757	121	99.86
758	305.6	100		758	120.7	99.12
759	305.6	100		759	120.6	100.02
760	305.6	101.4		760	119.9	100.31
761	305.6	99.5		761	120.7	99.93
762	305.6	100.5		762	120.9	99.68
763	304.2	100.5		763	120.8	99.93
764	304.2	100		764	120.7	99.98
765	305.6	101.4		765	120.8	99.98
766	309.8	99.5		766	121.1	100.18
767	305.6	100.5		767	121	99.32
768	304.2	99.1		768	120.1	99.84
769	301.4	100.9		769	120.2	100
770	305.6	100		770	120.4	99.66
771	305.6	99.5		771	119.9	100.38
772	305.6	100.5		772	120.6	99.98
773	304.2	100.5		773	121.3	99.82
774	305.6	100		774	120.8	99.94
775	305.6	100.9		775	120.5	99.87
776	305.6	100		776	120.6	99.78
777	300	100.9		777	121.1	100.2
778	305.6	100		778	120.7	99.98
779	305.6	100.4		779	120.6	99.48
780	304.2	100.5		780	120.4	99.91
781	301.5	101.4		781	120.1	99.57
782	305.6	99.5		782	120.4	100.18
783	307	100.5		783	120.3	99.55
784	305.6	99.5		784	119.9	99.87
785	305.6	100		785	119.9	100.38
786	302.8	100.5		786	120.5	99.91
787	305.6	100.9		787	120.8	99.61
788	305.6	100		788	120.4	100.18
789	304.2	100.9		789	120.3	100.07
790	304.2	100		790	120.7	99.42
791	305.6	100.9		791	120.4	100.05
792	305.6	99.1		792	120.8	99.66
793	301.4	100.9		793	119.6	99.87
794	304.2	100.9		794	119.6	100.2
795	304.2	100.4		795	119.9	99.84
796	307	100.5		796	120.2	99.73
797	305.6	100		797	119.9	100.29
798	305.6	100		798	120.2	100.07
799	305.6	99.5		799	120.7	99.37
800	301.4	100.5		800	120.6	99.93
801	301.4	101.8		801	119.8	100.2
802	307	100		802	120.7	100.14
803	305.6	100.9		803	120.9	99.59
804	305.6	100		804	120.5	99.77
805	305.6	100		805	120.5	99.76
806	304.2	100		806	120.4	99.95
807	302.8	100.5		807	120.1	100.09
808	304.2	100.5		808	120.7	99.91
809	305.6	100		809	120.2	99.6
810	305.6	100.5		810	120.3	100.45
811	304.2	100		811	121	99.78
812	305.6	99.5		812	120.6	99.57
813	301.4	100.9		813	120.3	99.78
814	305.6	100.4		814	120.3	99.77
815	304.2	100.5		815	119.8	100.07
816	304.2	101.4		816	119.9	100.36
817	308.4	100.5		817	120.6	99.69
818	308.4	99.1		818	119.9	99.84
819	305.6	100		819	120.3	99.68
820	301.5	100.9		820	120.4	99.93
821	305.6	99.5		821	120.5	99.66
822	302.8	100.9		822	119.4	100.44
823	305.6	98.2		823	120.2	100.02
824	301.4	101.4		824	120	99.87
825	305.6	100		825	120.3	99.3
826	304.2	100.9		826	119.9	100.02
827	301.4	101.4		827	120.2	100.32
828	305.6	100.9		828	120.2	99.64
829	305.6	100		829	120.4	99.82
830	305.6	100		830	119.9	100.2
831	301.4	100.9		831	120.1	99.48
832	304.2	101.4		832	120.1	100.04
833	308.4	98.6		833	119.6	99.93
834	301.4	100		834	120	100.25
835	301.4	100		835	120.1	99.69
836	301.4	100.9		836	120.6	100.18
837	301.4	100.9		837	120.1	99.4
838	304.2	100.9		838	119.8	100.29
839	304.2	100.5		839	120.4	99.93
840	304.2	99.1		840	120.4	99.62
841	301.4	100		841	119.5	99.67
842	301.4	100		842	119.7	99.8
843	301.4	100.9		843	119.8	100.42
844	301.4	100		844	120.3	99.68
845	301.4	101.4		845	119.6	99.98
846	301.4	101.4		846	119.8	100.31
847	302.7	99.5		847	120.9	99.82
848	304.1	100		848	120.8	99.46
849	301.4	100		849	119.6	100.15
850	300	100.9		850	120.5	99.51
851	304.1	100.5		851	119.7	99.8
852	301.4	100.5		852	119.9	100.15
853	302.7	101.4		853	119.7	99.69
854	304.1	99.5		854	119.2	99.93
855	300	100.5		855	119.1	100.35
856	302.7	100.5		856	120.5	99.39
857	305.5	100		857	119.3	99.95
858	301.4	100		858	119.3	100.17
859	301.4	101.4		859	120.3	100.18
860	304.1	100		860	120	99.8
861	301.4	100		861	119.7	99.42
862	301.4	100.9		862	119.4	100.49
863	304.1	99.1		863	120.5	99.19
864	301.4	100.9		864	119.7	100.22
865	305.5	100		865	119.9	99.96
866	306.9	99.5		866	120.1	99.64
867	304.1	100.9		867	119.1	100.24
868	304.1	100.5		868	119.8	99.78
869	305.5	100		869	119.6	100.22
870	304.1	100.5		870	120.4	100.11
871	301.4	100.9		871	120.9	99.35
872	306.9	99.1		872	120	100.12
873	302.8	100.9		873	120.2	99.86
874	304.2	99.5		874	119.8	99.29
875	301.4	101.4		875	118.9	100.18
876	305.6	100		876	119.2	100.2
877	300	100.9		877	119.7	99.86
878	300	100.9		878	120	99.55
879	301.4	100.9		879	119.1	100.17
880	301.4	100		880	119.4	100.16
881	300	100.9		881	120.2	99.39
882	300.1	100.9		882	119.1	100.33
883	300.1	100.9		883	120	99.44
884	305.6	99.5		884	119	100.26
885	301.5	99.5		885	120.2	99.75
886	301.4	100		886	119.6	99.73
887	301.4	100.5		887	119.4	100.53
888	301.4	101.8		888	120.6	99.71
889	302.8	100.9		889	119.7	99.35
890	304.2	100		890	119.2	100.55
891	301.4	101.4		891	120.2	99.44
892	304.2	99.1		892	119.6	99.93
893	304.2	99.5		893	119.4	100.14
894	301.5	100		894	119.8	99.47
895	302.8	100.5		895	118.9	100.33
896	301.4	100		896	119.5	99.56
897	301.4	100		897	119.7	100.31
898	304.3	100		898	120.2	99.62
899	301.4	100.5		899	119.6	100.18
900	301.5	100		900	119.4	99.29
901	304.2	101.4		901	119	100.33
902	302.8	100		902	119.7	99.93
903	302.8	101.4		903	119.8	99.64
904	304.2	99.5		904	119.4	99.98
905	300.1	102.8		905	118.9	100.42
906	302.8	99.5		906	119.5	99.8
907	301.5	101.4		907	120.1	99.4
908	305.6	100		908	119.4	99.96
909	300.1	100.9		909	119.2	100.38
910	301.4	100		910	119.5	99.62
911	300.1	100.5		911	119.2	99.89
912	302.8	100.9		912	119.5	99.67
913	304.2	100.5		913	119	100.46
914	302.8	100		914	119.7	99.46
915	301.4	100		915	118.7	100.06
916	300.1	100.9		916	119.1	99.47
917	301.4	100.9		917	119.2	100.58
918	302.8	100.5		918	119.5	99.51
919	301.4	100		919	119.6	100.4
920	301.4	100		920	120.1	99.78
921	301.4	100.5		921	119.3	100
922	304.2	100.5		922	120	99.51
923	304.2	100.4		923	119	99.89
924	302.8	99.5		924	119.6	99.93
925	300.1	100.9		925	119	99.76
926	304.2	100.5		926	119.3	99.8
927	305.6	100		927	118.9	99.89
928	301.4	100.9		928	119.2	100.26
929	301.4	99.5		929	119.5	99.84
930	301.4	101.8		930	119.5	100.25
931	308.4	99.1		931	119.5	99.4
932	304.2	100.4		932	119.3	100.2
933	302.8	100		933	119.8	99.47
934	301.4	101.4		934	119.1	100.02
935	301.4	99.5		935	119.3	100.29
936	301.4	100.9		936	119.2	99.85
937	305.6	100		937	119.7	100.02
938	300.1	100		938	119.9	99.75
939	301.4	101.4		939	119	100.07
940	305.6	100		940	119	99.85
941	300	101.4		941	119.5	99.98
942	304.2	100		942	119.7	99.87
943	300.1	100		943	119.3	99.33
944	302.8	100.9		944	118.6	100.35
945	305.6	99.5		945	119.2	99.8
946	302.8	101.4		946	118.8	99.72
947	304.2	100.4		947	118.9	100.44
948	300	100.5		948	119.6	99.95
949	301.4	101.4		949	119.6	99.89
950	304.2	101.4		950	119.9	99.82
951	304.2	100		951	119.5	99.42
952	301.4	100		952	119	100.38
953	301.4	100.9		953	119.3	99.93
954	304.2	100.5		954	119.7	99.58
955	302.8	99.1		955	118.7	99.56
956	301.4	100		956	118.1	100.66
957	302.8	100.5		957	119.5	99.8
958	301.4	101.4		958	119.1	99.56
959	305.6	100		959	119.2	100.4
960	305.6	100		960	119.3	99.93
961	301.4	100.9		961	119.7	99.73
962	305.6	100		962	118.8	99.54
963	305.6	100		963	119.3	100.02
964	301.4	100.9		964	118.4	99.47
965	305.6	100		965	118.4	100.46
966	301.4	100		966	118.6	99.93
967	300.1	101.4		967	118.7	99.41
968	304.2	101.4		968	118.7	100.51
969	305.6	100.5		969	119	99.95
970	302.8	100		970	119.3	99.91
971	301.5	101.4		971	119.4	99.47
972	304.2	100		972	118.6	99.85
973	304.2	100		973	118.9	99.82
974	301.4	101.4		974	119	100.24
975	304.2	100		975	119.3	99.78
976	301.4	100.9		976	118.5	100.18
977	305.6	100		977	118.7	99.65
978	305.6	100.5		978	118.2	99.8
979	304.2	100.5		979	118.2	100.07
980	305.6	100.9		980	118.5	100.24
981	304.2	99.1		981	119.3	99.29
982	301.4	100		982	118.2	99.94
983	302.8	100.5		983	118.3	99.72
984	301.5	100.9		984	118	99.82
985	304.2	100.5		985	118	100.38
986	305.6	99.5		986	118.3	99.49
987	301.4	100.9		987	118.2	99.94
988	301.4	101.4		988	118.1	99.87
989	304.2	100.9		989	118.1	100.22
990	304.2	99.6		990	118.7	100
991	300	100.5		991	119	99.51
992	301.5	101.8		992	118.3	99.94
993	304.2	99.1		993	117.8	100
994	300.1	100.9		994	118.6	100.09
995	305.6	100		995	118.7	99.6
996	300.1	100.5		996	117.9	100.22
997	301.4	101.4		997	118.5	100.13
998	302.8	100		998	118.8	100.16
999	301.4	100.9		999	118.7	99.52
1000	307	99.5		1000	118.8	99.85
