# Supplementary material for: Engineering twin structures and substitutional dopants in ZnSe0.7Te0.3 anode material for enhanced sodium storage performance
Source: Nat Commun. 2025 May 12;16:4406. doi: 10.1038/s41467-025-59707-0 (PMC12069564; doi:10.1038/s41467-025-59707-0)
Supplement: Supplementary file 3 — Source Data [file 41467_2025_59707_MOESM3_ESM.zip › Source Data from Figure 6.xlsx]

## Sheet: Figure 6a
Figure 6a
Discharge to 0.01V-Charge to 3V				Discharge to 0.01V-Charge to 2.5V				Discharge to 0.01V-Charge to 1V				Discharge to 0.01V-Charge to 0.3V				Discharge to 0.01V				Discharge to 0.4V				Discharge to 0.7V				Discharge to 1V				Fresh
2-Theta (degree)	Intensity (a.u.)			2-Theta (degree)	Intensity (a.u.)			2-Theta (degree)	Intensity (a.u.)			2-Theta (degree)	Intensity (a.u.)			2-Theta (degree)	Intensity (a.u.)			2-Theta (degree)	Intensity (a.u.)			2-Theta (degree)	Intensity (a.u.)			2-Theta (degree)	Intensity (a.u.)			2-Theta (degree)	Intensity (a.u.)
20	826803			20	749401			20	647315			20	573127			20	484260			20.01	372205			20	288465			20	192618			20	83096.5
20.02	826220			20.02	750801			20.02	648115			20.02	573127			20.02	483210			20.03	371338			20.02	288732			20.02	192452			20.02	85313.2
20.04	827387			20.04	750317			20.04	647999			20.04	571177			20.04	481743			20.05	370538			20.04	286649			20.04	191768			20.04	84413.2
20.06	827387			20.06	750284			20.06	647549			20.06	573010			20.06	482026			20.07	371688			20.06	287782			20.06	191352			20.06	81896.5
20.08	828653			20.08	749817			20.08	647849			20.08	572577			20.08	482943			20.09	371138			20.08	286765			20.08	192918			20.08	83863.2
20.1	828237			20.1	747584			20.1	648532			20.1	571477			20.1	482176			20.11	371305			20.1	287699			20.1	192852			20.1	84046.5
20.12	830337			20.12	750967			20.12	648099			20.12	571694			20.12	481443			20.13	370955			20.12	287399			20.12	192385			20.12	84046.5
20.14	828503			20.14	750334			20.14	647565			20.14	572177			20.14	482893			20.15	372588			20.14	287382			20.14	192285			20.14	81913.2
20.16	829453			20.16	750901			20.16	649899			20.16	571360			20.16	480993			20.17	371988			20.16	290332			20.16	192702			20.16	83079.8
20.18	828470			20.18	749267			20.18	648599			20.18	570560			20.18	478626			20.19	371405			20.18	287432			20.18	192818			20.18	85063.2
20.2	828670			20.2	750667			20.2	648849			20.2	572994			20.2	482993			20.21	370438			20.2	290615			20.2	190552			20.2	83113.2
20.22	828220			20.22	750517			20.22	649965			20.22	571194			20.22	482793			20.23	371988			20.22	290899			20.22	191785			20.22	83979.8
20.24	828903			20.24	750584			20.24	647882			20.24	571144			20.24	483060			20.25	371955			20.24	288115			20.24	193218			20.24	85113.2
20.26	828870			20.26	750367			20.26	650015			20.26	573477			20.26	481443			20.27	372305			20.26	288082			20.26	193835			20.26	84079.8
20.28	829820			20.28	750134			20.28	649849			20.28	570094			20.28	481726			20.29	373238			20.28	287565			20.28	192952			20.28	83313.2
20.3	828853			20.3	750351			20.3	649349			20.3	572144			20.3	481010			20.31	372472			20.3	290065			20.3	194102			20.3	83979.8
20.32	828353			20.32	750134			20.32	650699			20.32	573110			20.32	480693			20.33	372338			20.32	288082			20.32	194652			20.32	83679.8
20.34	827537			20.34	751051			20.34	648899			20.34	572844			20.34	481110			20.35	372922			20.34	288799			20.34	194052			20.34	83296.5
20.36	828770			20.36	751734			20.36	651865			20.36	572510			20.36	482760			20.37	371672			20.36	287949			20.36	193802			20.36	84796.5
20.38	828520			20.38	751751			20.38	649282			20.38	571544			20.38	482676			20.39	370422			20.38	290165			20.38	193685			20.38	84179.8
20.4	828437			20.4	750017			20.4	650649			20.4	572494			20.4	482126			20.41	370955			20.4	288765			20.4	194152			20.4	84396.5
20.42	829953			20.42	749467			20.42	649115			20.42	572910			20.42	483876			20.43	372738			20.42	291299			20.42	192702			20.42	84463.2
20.44	827603			20.44	750101			20.44	648765			20.44	572360			20.44	483376			20.45	372222			20.44	289032			20.44	194118			20.44	83013.2
20.46	829820			20.46	749067			20.46	649432			20.46	572210			20.46	483043			20.47	373338			20.46	289049			20.46	194135			20.46	84029.8
20.48	830187			20.48	749234			20.48	649899			20.48	573160			20.48	482826			20.49	373055			20.48	289149			20.48	192135			20.48	84979.8
20.5	827753			20.5	749851			20.5	649999			20.5	572027			20.5	482293			20.51	375472			20.5	289349			20.5	194568			20.5	84063.2
20.52	829753			20.52	751151			20.52	650065			20.52	572777			20.52	484460			20.53	373988			20.52	286815			20.52	193218			20.52	82529.8
20.54	828420			20.54	750451			20.54	648749			20.54	571977			20.54	482943			20.55	372955			20.54	289482			20.54	193568			20.54	83463.2
20.56	829087			20.56	750701			20.56	650915			20.56	572610			20.56	481726			20.57	372805			20.56	288649			20.56	194535			20.56	85579.8
20.58	828253			20.58	751001			20.58	650315			20.58	574260			20.58	482560			20.59	374372			20.58	288582			20.58	193702			20.58	84163.2
20.6	828137			20.6	750867			20.6	652365			20.6	573377			20.6	483260			20.61	374355			20.6	290065			20.6	194485			20.6	84263.2
20.62	829187			20.62	750684			20.62	648815			20.62	573994			20.62	482743			20.63	374405			20.62	288049			20.62	194302			20.62	83563.2
20.64	828770			20.64	751317			20.64	649849			20.64	572077			20.64	481093			20.65	372772			20.64	288582			20.64	194085			20.64	84813.2
20.66	829587			20.66	751384			20.66	652382			20.66	573144			20.66	484910			20.67	374355			20.66	288732			20.66	194168			20.66	84363.2
20.68	828137			20.68	751334			20.68	651549			20.68	572577			20.68	484360			20.69	372855			20.68	287782			20.68	194735			20.68	85013.2
20.7	829653			20.7	752551			20.7	652232			20.7	571610			20.7	482026			20.71	373522			20.7	290715			20.7	194602			20.7	83263.2
20.72	829870			20.72	750834			20.72	649749			20.72	573277			20.72	481476			20.73	375272			20.72	291532			20.72	194218			20.72	83346.5
20.74	829253			20.74	751851			20.74	649765			20.74	572794			20.74	482626			20.75	373872			20.74	288815			20.74	195685			20.74	85746.5
20.76	831053			20.76	752034			20.76	650799			20.76	574377			20.76	482576			20.77	373722			20.76	289999			20.76	194252			20.76	83163.2
20.78	831403			20.78	751217			20.78	649365			20.78	572710			20.78	483526			20.79	373405			20.78	290249			20.78	196252			20.78	86029.8
20.8	830487			20.8	750551			20.8	649549			20.8	573344			20.8	483960			20.81	372055			20.8	289765			20.8	194835			20.8	84146.5
20.82	830703			20.82	750567			20.82	651299			20.82	572860			20.82	483476			20.83	373805			20.82	290582			20.82	196952			20.82	83729.8
20.84	829837			20.84	749367			20.84	651765			20.84	572610			20.84	482293			20.85	373705			20.84	290399			20.84	194952			20.84	83513.2
20.86	829003			20.86	751551			20.86	651282			20.86	574794			20.86	483910			20.87	373438			20.86	288899			20.86	194768			20.86	84546.5
20.88	830187			20.88	750967			20.88	650232			20.88	573927			20.88	483726			20.89	374955			20.88	289965			20.88	195335			20.88	85113.2
20.9	831187			20.9	751517			20.9	652132			20.9	573360			20.9	483276			20.91	373272			20.9	289515			20.9	195835			20.9	84563.2
20.92	830253			20.92	751117			20.92	650899			20.92	573494			20.92	482760			20.93	375088			20.92	289582			20.92	196935			20.92	85213.2
20.94	829587			20.94	750701			20.94	650582			20.94	575427			20.94	485010			20.95	375822			20.94	291349			20.94	196618			20.94	84713.2
20.96	831320			20.96	751184			20.96	652165			20.96	573827			20.96	484976			20.97	374222			20.96	292349			20.96	197768			20.96	85196.5
20.98	830520			20.98	751351			20.98	650549			20.98	575744			20.98	483093			20.99	375722			20.98	289099			20.98	195852			20.98	86646.5
21	831420			21	752334			21	649849			21	573794			21	483576			21.01	374438			21	291249			21	196285			21	84263.2
21.02	830187			21.02	751451			21.02	651049			21.02	574144			21.02	485476			21.03	375405			21.02	289665			21.02	196402			21.02	87013.2
21.04	830837			21.04	751584			21.04	649815			21.04	573677			21.04	483960			21.05	374855			21.04	290649			21.04	194352			21.04	85996.5
21.06	831403			21.06	752034			21.06	650832			21.06	574977			21.06	483443			21.07	375188			21.06	291549			21.06	195552			21.06	84463.2
21.08	832753			21.08	751051			21.08	652049			21.08	573577			21.08	483593			21.09	373322			21.08	291049			21.08	193502			21.08	86313.2
21.1	830387			21.1	750667			21.1	650915			21.1	574494			21.1	484543			21.11	374605			21.1	289382			21.1	195552			21.1	85196.5
21.12	831237			21.12	752251			21.12	652565			21.12	574344			21.12	483660			21.13	375138			21.12	290232			21.12	196518			21.12	86313.2
21.14	830020			21.14	751967			21.14	653149			21.14	575494			21.14	483910			21.15	374638			21.14	291615			21.14	195918			21.14	86663.2
21.16	832320			21.16	750384			21.16	651599			21.16	574794			21.16	484293			21.17	374072			21.16	291349			21.16	198402			21.16	86479.8
21.18	830337			21.18	751751			21.18	651699			21.18	575994			21.18	486126			21.19	375472			21.18	291215			21.18	196752			21.18	86096.5
21.2	830153			21.2	752601			21.2	653382			21.2	574694			21.2	485460			21.21	374072			21.2	292715			21.2	197718			21.2	86696.5
21.22	831203			21.22	751084			21.22	650832			21.22	574194			21.22	484926			21.23	375322			21.22	288632			21.22	196935			21.22	85446.5
21.24	830953			21.24	751384			21.24	651349			21.24	574694			21.24	484410			21.25	374322			21.24	290849			21.24	196885			21.24	83413.2
21.26	829403			21.26	752134			21.26	651765			21.26	575127			21.26	486026			21.27	374605			21.26	290749			21.26	196118			21.26	85796.5
21.28	830403			21.28	751901			21.28	652299			21.28	576277			21.28	486343			21.29	375372			21.28	290499			21.28	195452			21.28	85796.5
21.3	830887			21.3	751867			21.3	651749			21.3	574944			21.3	485093			21.31	375255			21.3	289349			21.3	197285			21.3	87229.8
21.32	831103			21.32	753134			21.32	652165			21.32	575644			21.32	484060			21.33	375938			21.32	290582			21.32	198068			21.32	85346.5
21.34	831387			21.34	751184			21.34	652382			21.34	578344			21.34	483910			21.35	374622			21.34	293399			21.34	196618			21.34	86913.2
21.36	832137			21.36	751751			21.36	652615			21.36	574810			21.36	484793			21.37	376005			21.36	291982			21.36	196885			21.36	85563.2
21.38	830220			21.38	752501			21.38	652699			21.38	578094			21.38	486626			21.39	373605			21.38	291449			21.38	199635			21.38	87079.8
21.4	831853			21.4	753801			21.4	654232			21.4	577777			21.4	486810			21.41	376022			21.4	291182			21.4	196402			21.4	87513.2
21.42	831770			21.42	751667			21.42	651849			21.42	577077			21.42	485343			21.43	376222			21.42	292149			21.42	196485			21.42	86896.5
21.44	832770			21.44	752484			21.44	652349			21.44	576444			21.44	486543			21.45	376238			21.44	290849			21.44	198735			21.44	85546.5
21.46	832520			21.46	752467			21.46	654165			21.46	577010			21.46	487910			21.47	375805			21.46	291249			21.46	198368			21.46	86646.5
21.48	830770			21.48	753234			21.48	652049			21.48	576177			21.48	486126			21.49	375538			21.48	290915			21.48	198535			21.48	86413.2
21.5	832320			21.5	753034			21.5	652165			21.5	575727			21.5	486743			21.51	376772			21.5	291649			21.5	197868			21.5	87946.5
21.52	832103			21.52	751417			21.52	653449			21.52	576944			21.52	484776			21.53	375522			21.52	292932			21.52	197768			21.52	86713.2
21.54	830670			21.54	751634			21.54	654882			21.54	577644			21.54	483676			21.55	375372			21.54	291115			21.54	196485			21.54	86763.2
21.56	833953			21.56	752867			21.56	653115			21.56	578060			21.56	485776			21.57	374355			21.56	289099			21.56	197202			21.56	86129.8
21.58	831520			21.58	752434			21.58	652899			21.58	579944			21.58	485960			21.59	375138			21.58	289949			21.58	195668			21.58	86046.5
21.6	832253			21.6	753567			21.6	654599			21.6	578544			21.6	486443			21.61	376255			21.6	291949			21.6	198268			21.6	87796.5
21.62	832770			21.62	753801			21.62	652399			21.62	578577			21.62	487243			21.63	375672			21.62	291532			21.62	197335			21.62	86063.2
21.64	832303			21.64	751701			21.64	654032			21.64	578127			21.64	488160			21.65	376788			21.64	291215			21.64	198218			21.64	88213.2
21.66	832187			21.66	752734			21.66	653199			21.66	576960			21.66	486743			21.67	375722			21.66	293432			21.66	198418			21.66	85579.8
21.68	832470			21.68	751567			21.68	652399			21.68	577477			21.68	486976			21.69	376222			21.68	292115			21.68	196335			21.68	86863.2
21.7	831920			21.7	752667			21.7	653665			21.7	577744			21.7	488410			21.71	377872			21.7	293782			21.7	199168			21.7	85679.8
21.72	832403			21.72	753784			21.72	654399			21.72	575727			21.72	489143			21.73	377188			21.72	291182			21.72	196835			21.72	87929.8
21.74	833170			21.74	752634			21.74	653482			21.74	579977			21.74	489276			21.75	376472			21.74	292732			21.74	197135			21.74	88863.2
21.76	832253			21.76	754184			21.76	652215			21.76	580210			21.76	488626			21.77	377255			21.76	294432			21.76	198952			21.76	87146.5
21.78	831520			21.78	754434			21.78	653099			21.78	580810			21.78	490393			21.79	378272			21.78	294149			21.78	198985			21.78	88029.8
21.8	831103			21.8	753784			21.8	654465			21.8	579760			21.8	489143			21.81	376805			21.8	292932			21.8	197202			21.8	86229.8
21.82	832387			21.82	752551			21.82	651649			21.82	578860			21.82	490343			21.83	377838			21.82	290615			21.82	197568			21.82	88763.2
21.84	833803			21.84	753234			21.84	654882			21.84	579077			21.84	490076			21.85	377672			21.84	291865			21.84	198085			21.84	88596.5
21.86	832420			21.86	753184			21.86	655399			21.86	577810			21.86	490943			21.87	377238			21.86	291349			21.86	197552			21.86	86963.2
21.88	834553			21.88	753151			21.88	654615			21.88	579427			21.88	489060			21.89	376605			21.88	292532			21.88	198985			21.88	87996.5
21.9	833820			21.9	753517			21.9	655499			21.9	578994			21.9	489193			21.91	377322			21.9	292482			21.9	199302			21.9	88096.5
21.92	831520			21.92	752501			21.92	655515			21.92	580294			21.92	490626			21.93	376222			21.92	292532			21.92	199285			21.92	87779.8
21.94	833220			21.94	753634			21.94	655515			21.94	579077			21.94	488510			21.95	377738			21.94	292065			21.94	199318			21.94	88946.5
21.96	833687			21.96	754667			21.96	655965			21.96	579960			21.96	489043			21.97	377588			21.96	293199			21.96	198985			21.96	87413.2
21.98	834137			21.98	752817			21.98	654665			21.98	578510			21.98	490576			21.99	376838			21.98	293015			21.98	198652			21.98	88179.8
22	833920			22	752251			22	654215			22	577210			22	487843			22.01	375588			22	294799			22	198618			22	88446.5
22.02	832420			22.02	753167			22.02	653049			22.02	578510			22.02	486960			22.03	378272			22.02	292965			22.02	200652			22.02	88379.8
22.04	833370			22.04	751434			22.04	654099			22.04	576227			22.04	487193			22.05	377172			22.04	291582			22.04	199702			22.04	89079.8
22.06	833470			22.06	753967			22.06	654799			22.06	576110			22.06	487293			22.07	378505			22.06	290632			22.06	198968			22.06	89996.5
22.08	834187			22.08	754367			22.08	653465			22.08	576277			22.08	486843			22.09	376622			22.08	292265			22.08	199352			22.08	88313.2
22.1	834270			22.1	753767			22.1	655749			22.1	577394			22.1	487543			22.11	377338			22.1	292515			22.1	199285			22.1	89746.5
22.12	833887			22.12	754017			22.12	655015			22.12	577427			22.12	486826			22.13	378138			22.12	294015			22.12	200202			22.12	89463.2
22.14	836337			22.14	753717			22.14	654499			22.14	577427			22.14	486443			22.15	379005			22.14	294132			22.14	198852			22.14	88396.5
22.16	832870			22.16	753301			22.16	655382			22.16	578060			22.16	486893			22.17	376305			22.16	292999			22.16	198785			22.16	87363.2
22.18	833937			22.18	753934			22.18	654949			22.18	579544			22.18	487893			22.19	378038			22.18	292682			22.18	198952			22.18	90596.5
22.2	834420			22.2	752451			22.2	655549			22.2	575644			22.2	488010			22.21	377672			22.2	293699			22.2	198502			22.2	89046.5
22.22	833520			22.22	752584			22.22	653332			22.22	578477			22.22	488460			22.23	377688			22.22	294599			22.22	198618			22.22	89896.5
22.24	833420			22.24	753284			22.24	654099			22.24	577510			22.24	486760			22.25	378205			22.24	295082			22.24	198585			22.24	88779.8
22.26	833487			22.26	752767			22.26	655099			22.26	577260			22.26	486560			22.27	378338			22.26	293932			22.26	200885			22.26	91079.8
22.28	834670			22.28	752434			22.28	655332			22.28	578944			22.28	489143			22.29	377005			22.28	293882			22.28	200018			22.28	89163.2
22.3	835337			22.3	753967			22.3	656265			22.3	577527			22.3	487693			22.31	377272			22.3	294599			22.3	198952			22.3	88513.2
22.32	836020			22.32	752751			22.32	654849			22.32	578644			22.32	489143			22.33	377022			22.32	292282			22.32	199402			22.32	88613.2
22.34	835553			22.34	754784			22.34	654632			22.34	578027			22.34	490026			22.35	378272			22.34	293382			22.34	197535			22.34	89496.5
22.36	834287			22.36	754201			22.36	657599			22.36	579410			22.36	489760			22.37	378605			22.36	293832			22.36	199852			22.36	87796.5
22.38	833687			22.38	752251			22.38	654715			22.38	579394			22.38	488810			22.39	377655			22.38	293815			22.38	199085			22.38	89013.2
22.4	835187			22.4	754051			22.4	656199			22.4	579977			22.4	488593			22.41	379605			22.4	294199			22.4	197802			22.4	89529.8
22.42	834453			22.42	754251			22.42	655815			22.42	578560			22.42	488943			22.43	378322			22.42	293465			22.42	201218			22.42	89263.2
22.44	833803			22.44	753301			22.44	654632			22.44	577460			22.44	488493			22.45	378522			22.44	294499			22.44	200268			22.44	89496.5
22.46	834853			22.46	752751			22.46	656149			22.46	580660			22.46	487143			22.47	378188			22.46	295615			22.46	198885			22.46	88613.2
22.48	833487			22.48	753251			22.48	656299			22.48	579827			22.48	488626			22.49	379222			22.48	293115			22.48	200985			22.48	89813.2
22.5	834370			22.5	753584			22.5	655082			22.5	579327			22.5	486176			22.51	379205			22.5	294932			22.5	201218			22.5	89229.8
22.52	834287			22.52	754117			22.52	655549			22.52	577377			22.52	486943			22.53	378038			22.52	294449			22.52	198935			22.52	89329.8
22.54	835587			22.54	753734			22.54	655415			22.54	580060			22.54	488326			22.55	378088			22.54	293765			22.54	200485			22.54	89796.5
22.56	835253			22.56	753251			22.56	655482			22.56	578960			22.56	486326			22.57	379288			22.56	295532			22.56	200702			22.56	89463.2
22.58	835853			22.58	753817			22.58	656649			22.58	580027			22.58	487743			22.59	379455			22.58	294415			22.58	200868			22.58	90379.8
22.6	836420			22.6	753967			22.6	655315			22.6	578094			22.6	486176			22.61	378738			22.6	294765			22.6	200468			22.6	90196.5
22.62	834987			22.62	754234			22.62	657832			22.62	577377			22.62	487543			22.63	379622			22.62	294099			22.62	199418			22.62	90846.5
22.64	835253			22.64	753667			22.64	656965			22.64	580010			22.64	487093			22.65	378088			22.64	295532			22.64	199502			22.64	91179.8
22.66	835003			22.66	753951			22.66	655449			22.66	579194			22.66	487926			22.67	379888			22.66	294865			22.66	199918			22.66	89263.2
22.68	835537			22.68	754267			22.68	656432			22.68	579144			22.68	486260			22.69	378638			22.68	295715			22.68	202535			22.68	89196.5
22.7	836503			22.7	754484			22.7	658499			22.7	580227			22.7	487160			22.71	378622			22.7	295682			22.7	200152			22.7	90196.5
22.72	834337			22.72	754934			22.72	657599			22.72	578894			22.72	487210			22.73	380738			22.72	293549			22.72	202002			22.72	90846.5
22.74	835370			22.74	754551			22.74	657265			22.74	577860			22.74	489726			22.75	381788			22.74	294965			22.74	201518			22.74	90563.2
22.76	835653			22.76	753184			22.76	657999			22.76	578310			22.76	487960			22.77	379722			22.76	294049			22.76	201302			22.76	90413.2
22.78	836203			22.78	754884			22.78	658315			22.78	579510			22.78	488176			22.79	381655			22.78	293282			22.78	200852			22.78	89313.2
22.8	834670			22.8	754934			22.8	657049			22.8	577227			22.8	487110			22.81	380305			22.8	294565			22.8	202402			22.8	89379.8
22.82	835120			22.82	754017			22.82	656382			22.82	578594			22.82	487193			22.83	380888			22.82	295865			22.82	201718			22.82	92496.5
22.84	836070			22.84	754767			22.84	657415			22.84	578077			22.84	487143			22.85	380238			22.84	296065			22.84	200502			22.84	90429.8
22.86	835737			22.86	753851			22.86	657032			22.86	580327			22.86	486410			22.87	380055			22.86	296099			22.86	201318			22.86	89963.2
22.88	835720			22.88	754001			22.88	658015			22.88	579427			22.88	487426			22.89	381288			22.88	294415			22.88	198918			22.88	90163.2
22.9	836303			22.9	753951			22.9	655182			22.9	581810			22.9	486643			22.91	381005			22.9	294365			22.9	202335			22.9	92596.5
22.92	836820			22.92	754601			22.92	656982			22.92	579844			22.92	488010			22.93	379672			22.92	298165			22.92	202602			22.92	90896.5
22.94	836287			22.94	754384			22.94	656949			22.94	578860			22.94	487410			22.95	380438			22.94	296299			22.94	201685			22.94	91196.5
22.96	836203			22.96	753417			22.96	658115			22.96	580627			22.96	490143			22.97	381372			22.96	295365			22.96	201418			22.96	92946.5
22.98	835703			22.98	755234			22.98	658349			22.98	578594			22.98	488926			22.99	379205			22.98	294982			22.98	203002			22.98	90463.2
23	837870			23	755017			23	656565			23	579144			23	489493			23.01	381872			23	295565			23	200435			23	90896.5
23.02	834837			23.02	755251			23.02	658599			23.02	579977			23.02	487360			23.03	379972			23.02	294599			23.02	202368			23.02	90646.5
23.04	837087			23.04	755884			23.04	656932			23.04	578977			23.04	488493			23.05	380222			23.04	295815			23.04	199602			23.04	91529.8
23.06	836170			23.06	755301			23.06	656282			23.06	579894			23.06	489260			23.07	380655			23.06	295065			23.06	201068			23.06	91163.2
23.08	836820			23.08	754501			23.08	659249			23.08	579727			23.08	488993			23.09	381222			23.08	295999			23.08	202018			23.08	90996.5
23.1	837787			23.1	753884			23.1	656682			23.1	580327			23.1	487126			23.11	380522			23.1	296299			23.1	203368			23.1	89763.2
23.12	836737			23.12	753167			23.12	656615			23.12	580110			23.12	486960			23.13	381205			23.12	296015			23.12	202035			23.12	91113.2
23.14	837887			23.14	755084			23.14	658215			23.14	579344			23.14	487026			23.15	382372			23.14	295149			23.14	202568			23.14	91379.8
23.16	837253			23.16	755034			23.16	658865			23.16	581544			23.16	486543			23.17	380322			23.16	294949			23.16	199635			23.16	91913.2
23.18	838070			23.18	754984			23.18	657032			23.18	580927			23.18	488626			23.19	380305			23.18	295932			23.18	201368			23.18	92579.8
23.2	836953			23.2	755517			23.2	660682			23.2	579210			23.2	489510			23.21	381522			23.2	296782			23.2	203368			23.2	93146.5
23.22	837453			23.22	755117			23.22	659315			23.22	578094			23.22	488426			23.23	381155			23.22	296365			23.22	201802			23.22	91313.2
23.24	836837			23.24	753901			23.24	657899			23.24	581277			23.24	487943			23.25	380488			23.24	296315			23.24	202185			23.24	93479.8
23.26	837703			23.26	754484			23.26	659182			23.26	580527			23.26	487993			23.27	379655			23.26	295782			23.26	200368			23.26	93529.8
23.28	837353			23.28	756067			23.28	657832			23.28	581594			23.28	489076			23.29	381388			23.28	295765			23.28	200852			23.28	92863.2
23.3	838603			23.3	757217			23.3	658232			23.3	580260			23.3	490060			23.31	380705			23.3	296315			23.3	202068			23.3	92179.8
23.32	837620			23.32	754867			23.32	660715			23.32	579677			23.32	489360			23.33	382388			23.32	297865			23.32	203802			23.32	92179.8
23.34	839187			23.34	756617			23.34	661249			23.34	581977			23.34	489760			23.35	382355			23.34	295449			23.34	200452			23.34	93129.8
23.36	838920			23.36	754167			23.36	660065			23.36	580344			23.36	488893			23.37	382005			23.36	296915			23.36	199352			23.36	91396.5
23.38	838670			23.38	755784			23.38	658699			23.38	582477			23.38	490443			23.39	381838			23.38	297032			23.38	202452			23.38	91213.2
23.4	839670			23.4	754751			23.4	660765			23.4	581727			23.4	489493			23.41	382588			23.4	298165			23.4	201502			23.4	91679.8
23.42	838370			23.42	755051			23.42	659849			23.42	581927			23.42	491126			23.43	381538			23.42	296299			23.42	203752			23.42	92913.2
23.44	839287			23.44	753467			23.44	660782			23.44	582310			23.44	492126			23.45	380488			23.44	295949			23.44	200385			23.44	91679.8
23.46	837420			23.46	755767			23.46	660215			23.46	579844			23.46	489860			23.47	382422			23.46	296415			23.46	199935			23.46	92579.8
23.48	838903			23.48	754867			23.48	660182			23.48	581760			23.48	490726			23.49	380888			23.48	296265			23.48	200685			23.48	92479.8
23.5	838720			23.5	754201			23.5	661199			23.5	583860			23.5	491910			23.51	384622			23.5	296465			23.5	203218			23.5	91846.5
23.52	836720			23.52	755334			23.52	659982			23.52	583744			23.52	489676			23.53	382722			23.52	296715			23.52	202152			23.52	91329.8
23.54	839670			23.54	755967			23.54	660182			23.54	585244			23.54	490510			23.55	383322			23.54	297582			23.54	200668			23.54	92396.5
23.56	835537			23.56	756317			23.56	660749			23.56	583894			23.56	491593			23.57	382388			23.56	297082			23.56	201668			23.56	92579.8
23.58	838553			23.58	755051			23.58	664099			23.58	583560			23.58	492676			23.59	382772			23.58	297065			23.58	203785			23.58	93913.2
23.6	839353			23.6	755101			23.6	663615			23.6	583327			23.6	491060			23.61	383655			23.6	297399			23.6	202652			23.6	91496.5
23.62	838203			23.62	755334			23.62	662815			23.62	586377			23.62	490693			23.63	383272			23.62	295782			23.62	203035			23.62	91229.8
23.64	837637			23.64	758584			23.64	663932			23.64	585860			23.64	492260			23.65	382988			23.64	295782			23.64	200902			23.64	91396.5
23.66	838070			23.66	756751			23.66	664965			23.66	585260			23.66	492676			23.67	384455			23.66	296649			23.66	202585			23.66	90929.8
23.68	836953			23.68	757151			23.68	660832			23.68	584094			23.68	491843			23.69	383922			23.68	296165			23.68	202335			23.68	92396.5
23.7	837787			23.7	757701			23.7	665465			23.7	583877			23.7	493843			23.71	385005			23.7	295082			23.7	202185			23.7	92663.2
23.72	838587			23.72	755917			23.72	664699			23.72	585127			23.72	493376			23.73	385938			23.72	295965			23.72	201718			23.72	91096.5
23.74	837170			23.74	755901			23.74	663199			23.74	583660			23.74	494710			23.75	388105			23.74	297299			23.74	203802			23.74	92229.8
23.76	839037			23.76	755184			23.76	662332			23.76	586110			23.76	496410			23.77	389422			23.76	296482			23.76	203202			23.76	92196.5
23.78	837987			23.78	755784			23.78	662999			23.78	583677			23.78	496326			23.79	389738			23.78	298315			23.78	201152			23.78	91863.2
23.8	837720			23.8	756817			23.8	662132			23.8	585344			23.8	498043			23.81	392105			23.8	297649			23.8	202518			23.8	94163.2
23.82	838537			23.82	757384			23.82	661632			23.82	585160			23.82	495393			23.83	392172			23.82	298365			23.82	203835			23.82	91463.2
23.84	842020			23.84	756901			23.84	660849			23.84	587160			23.84	496310			23.85	391755			23.84	297315			23.84	202235			23.84	90979.8
23.86	838087			23.86	757184			23.86	661365			23.86	586360			23.86	496126			23.87	390438			23.86	297532			23.86	202035			23.86	92179.8
23.88	837887			23.88	756967			23.88	660582			23.88	583694			23.88	496276			23.89	389288			23.88	294965			23.88	202668			23.88	92913.2
23.9	840270			23.9	756801			23.9	661682			23.9	587510			23.9	496143			23.91	388805			23.9	295932			23.9	204235			23.9	93879.8
23.92	838303			23.92	758467			23.92	660199			23.92	587010			23.92	497276			23.93	387622			23.92	297282			23.92	202968			23.92	92179.8
23.94	838637			23.94	757917			23.94	660932			23.94	585860			23.94	495093			23.95	387555			23.94	296932			23.94	204952			23.94	91846.5
23.96	840403			23.96	756517			23.96	661232			23.96	584910			23.96	496143			23.97	386355			23.96	297982			23.96	204468			23.96	91813.2
23.98	838470			23.98	756851			23.98	660965			23.98	584960			23.98	493476			23.99	385488			23.98	297765			23.98	202685			23.98	93813.2
24	839553			24	756734			24	660565			24	584094			24	490843			24.01	383922			24	298682			24	201685			24	92113.2
24.02	840703			24.02	757484			24.02	660182			24.02	584827			24.02	492076			24.03	385588			24.02	296749			24.02	204352			24.02	93796.5
24.04	839320			24.04	757601			24.04	660899			24.04	583177			24.04	492393			24.05	384788			24.04	296499			24.04	204802			24.04	94396.5
24.06	839520			24.06	757351			24.06	662732			24.06	583444			24.06	491160			24.07	384372			24.06	296799			24.06	202468			24.06	91379.8
24.08	840253			24.08	756867			24.08	660632			24.08	583877			24.08	492260			24.09	385205			24.08	297115			24.08	203602			24.08	93179.8
24.1	838237			24.1	756334			24.1	659732			24.1	584527			24.1	491726			24.11	384738			24.1	298465			24.1	202152			24.1	92429.8
24.12	838487			24.12	757284			24.12	660999			24.12	581444			24.12	490910			24.13	384988			24.12	297449			24.12	204218			24.12	92129.8
24.14	840503			24.14	757134			24.14	661899			24.14	582544			24.14	489476			24.15	385688			24.14	299832			24.14	204235			24.14	92996.5
24.16	839970			24.16	756951			24.16	660832			24.16	582610			24.16	491876			24.17	384772			24.16	297515			24.16	202818			24.16	94463.2
24.18	839253			24.18	758317			24.18	662415			24.18	580877			24.18	490643			24.19	383588			24.18	297232			24.18	205685			24.18	92879.8
24.2	839887			24.2	759317			24.2	660865			24.2	581810			24.2	492243			24.21	383522			24.2	298599			24.2	204185			24.2	93729.8
24.22	839020			24.22	757901			24.22	661999			24.22	582444			24.22	491610			24.23	383288			24.22	296582			24.22	202985			24.22	93013.2
24.24	840520			24.24	756817			24.24	661982			24.24	582460			24.24	493476			24.25	381822			24.24	298182			24.24	204518			24.24	93546.5
24.26	840437			24.26	757667			24.26	661465			24.26	582210			24.26	492043			24.27	384938			24.26	297682			24.26	203402			24.26	92913.2
24.28	840887			24.28	756051			24.28	660849			24.28	581927			24.28	489843			24.29	383122			24.28	298799			24.28	205468			24.28	92229.8
24.3	841487			24.3	757601			24.3	660049			24.3	580810			24.3	493343			24.31	383372			24.3	299565			24.3	205202			24.3	93746.5
24.32	841987			24.32	757434			24.32	660932			24.32	582144			24.32	492110			24.33	384705			24.32	298865			24.32	204035			24.32	95179.8
24.34	840620			24.34	758717			24.34	660132			24.34	581410			24.34	492276			24.35	383555			24.34	298865			24.34	204602			24.34	94096.5
24.36	840153			24.36	758901			24.36	661649			24.36	582710			24.36	491426			24.37	386005			24.36	300749			24.36	202985			24.36	93946.5
24.38	840403			24.38	757667			24.38	661832			24.38	582494			24.38	490493			24.39	385488			24.38	298082			24.38	204702			24.38	92879.8
24.4	840503			24.4	757901			24.4	662549			24.4	580894			24.4	488660			24.41	384088			24.4	298399			24.4	204452			24.4	94463.2
24.42	840403			24.42	756817			24.42	662865			24.42	582427			24.42	488393			24.43	384422			24.42	300382			24.42	203618			24.42	94329.8
24.44	839620			24.44	758267			24.44	661465			24.44	581460			24.44	491226			24.45	384138			24.44	298949			24.44	206768			24.44	93663.2
24.46	840287			24.46	756684			24.46	660565			24.46	584077			24.46	491010			24.47	384955			24.46	300565			24.46	203085			24.46	93479.8
24.48	840653			24.48	757784			24.48	660599			24.48	582627			24.48	490176			24.49	386738			24.48	298999			24.48	203318			24.48	93563.2
24.5	840687			24.5	757517			24.5	662815			24.5	583127			24.5	491443			24.51	385288			24.5	296899			24.5	204152			24.5	94629.8
24.52	841820			24.52	758251			24.52	661482			24.52	582744			24.52	492776			24.53	385505			24.52	299132			24.52	204918			24.52	94346.5
24.54	841470			24.54	758317			24.54	661732			24.54	583260			24.54	492643			24.55	385755			24.54	299532			24.54	204918			24.54	94779.8
24.56	841537			24.56	758151			24.56	663649			24.56	581560			24.56	490426			24.57	384105			24.56	298115			24.56	204902			24.56	95163.2
24.58	843353			24.58	759067			24.58	661132			24.58	584210			24.58	490293			24.59	384438			24.58	298232			24.58	203518			24.58	95379.8
24.6	841570			24.6	759017			24.6	662582			24.6	582210			24.6	491793			24.61	385522			24.6	298649			24.6	203668			24.6	92363.2
24.62	842887			24.62	760017			24.62	661015			24.62	583994			24.62	490026			24.63	384855			24.62	298115			24.62	206085			24.62	93113.2
24.64	843037			24.64	758784			24.64	662882			24.64	583760			24.64	491910			24.65	385438			24.64	299315			24.64	202952			24.64	94763.2
24.66	842603			24.66	759184			24.66	661965			24.66	582844			24.66	490443			24.67	385355			24.66	299432			24.66	204968			24.66	95146.5
24.68	840903			24.68	758651			24.68	662965			24.68	581210			24.68	490460			24.69	385722			24.68	299199			24.68	204352			24.68	94263.2
24.7	840987			24.7	759001			24.7	661449			24.7	580894			24.7	490576			24.71	384938			24.7	299965			24.7	204735			24.7	95063.2
24.72	842920			24.72	758267			24.72	661915			24.72	581277			24.72	491826			24.73	387122			24.72	299082			24.72	204868			24.72	94979.8
24.74	843403			24.74	757867			24.74	662865			24.74	583544			24.74	491176			24.75	386272			24.74	301982			24.74	206285			24.74	95963.2
24.76	842753			24.76	758784			24.76	661415			24.76	583760			24.76	492260			24.77	385572			24.76	300832			24.76	205602			24.76	95863.2
24.78	842337			24.78	758984			24.78	663065			24.78	583110			24.78	491860			24.79	387488			24.78	299932			24.78	204802			24.78	95396.5
24.8	843537			24.8	759534			24.8	663199			24.8	583410			24.8	491276			24.81	386838			24.8	299332			24.8	203168			24.8	94713.2
24.82	842203			24.82	759234			24.82	663532			24.82	581777			24.82	491493			24.83	387272			24.82	298549			24.82	205368			24.82	95813.2
24.84	842103			24.84	759734			24.84	663699			24.84	584527			24.84	492660			24.85	387422			24.84	298515			24.84	207235			24.84	94029.8
24.86	841520			24.86	759667			24.86	663132			24.86	584127			24.86	492326			24.87	386738			24.86	298899			24.86	205885			24.86	94246.5
24.88	842537			24.88	759517			24.88	662732			24.88	584277			24.88	491926			24.89	386055			24.88	301665			24.88	205468			24.88	94063.2
24.9	843420			24.9	759551			24.9	662332			24.9	583977			24.9	491376			24.91	386305			24.9	302965			24.9	202135			24.9	94463.2
24.92	844653			24.92	757934			24.92	662282			24.92	583710			24.92	490510			24.93	385788			24.92	301482			24.92	204518			24.92	94563.2
24.94	842703			24.94	758984			24.94	663065			24.94	582594			24.94	492510			24.95	387588			24.94	298899			24.94	204868			24.94	94179.8
24.96	843837			24.96	759151			24.96	664032			24.96	583710			24.96	492893			24.97	386605			24.96	301432			24.96	205252			24.96	96196.5
24.98	845387			24.98	759417			24.98	663299			24.98	583027			24.98	491276			24.99	385972			24.98	299899			24.98	206085			24.98	95263.2
25	843953			25	760017			25	664315			25	580677			25	491743			25.01	386022			25	299865			25	205452			25	94696.5
25.02	843437			25.02	760401			25.02	662132			25.02	584760			25.02	491276			25.03	387522			25.02	300882			25.02	204935			25.02	95613.2
25.04	844837			25.04	758434			25.04	662065			25.04	583527			25.04	492460			25.05	386722			25.04	300049			25.04	203152			25.04	93663.2
25.06	844920			25.06	759434			25.06	665232			25.06	584177			25.06	494243			25.07	387838			25.06	299832			25.06	206302			25.06	96646.5
25.08	844987			25.08	760051			25.08	662432			25.08	584410			25.08	491493			25.09	385738			25.08	300399			25.08	203752			25.08	95596.5
25.1	843953			25.1	760717			25.1	663482			25.1	582027			25.1	490960			25.11	388072			25.1	302732			25.1	207252			25.1	93996.5
25.12	845503			25.12	761534			25.12	663432			25.12	583110			25.12	490843			25.13	386922			25.12	301782			25.12	206568			25.12	94129.8
25.14	844503			25.14	760901			25.14	664249			25.14	583327			25.14	490776			25.15	387005			25.14	302215			25.14	207235			25.14	95613.2
25.16	844270			25.16	759567			25.16	663582			25.16	582394			25.16	492226			25.17	387722			25.16	301065			25.16	204752			25.16	93096.5
25.18	844720			25.18	761517			25.18	664665			25.18	583010			25.18	492643			25.19	387038			25.18	301882			25.18	204585			25.18	94896.5
25.2	843187			25.2	760351			25.2	664199			25.2	582060			25.2	491526			25.21	387855			25.2	303449			25.2	206552			25.2	96113.2
25.22	847570			25.22	759084			25.22	663532			25.22	583044			25.22	492360			25.23	389205			25.22	298432			25.22	206202			25.22	96496.5
25.24	844220			25.24	759251			25.24	663532			25.24	581660			25.24	492443			25.25	388205			25.24	301599			25.24	206268			25.24	94663.2
25.26	844153			25.26	759984			25.26	662499			25.26	582627			25.26	491143			25.27	386755			25.26	301332			25.26	205418			25.26	95079.8
25.28	843387			25.28	760034			25.28	663382			25.28	581710			25.28	492360			25.29	388238			25.28	301182			25.28	206035			25.28	96013.2
25.3	845137			25.3	761884			25.3	664015			25.3	584210			25.3	491493			25.31	388938			25.3	301849			25.3	204618			25.3	94646.5
25.32	845553			25.32	760617			25.32	664065			25.32	584210			25.32	491276			25.33	389355			25.32	304399			25.32	205368			25.32	97363.2
25.34	845720			25.34	759417			25.34	662382			25.34	581910			25.34	491943			25.35	388688			25.34	300465			25.34	206618			25.34	94929.8
25.36	846537			25.36	760451			25.36	662915			25.36	582544			25.36	492176			25.37	387388			25.36	300082			25.36	205435			25.36	95813.2
25.38	846203			25.38	760451			25.38	661749			25.38	582110			25.38	491126			25.39	388288			25.38	301099			25.38	206235			25.38	96813.2
25.4	845887			25.4	760384			25.4	665032			25.4	583060			25.4	491743			25.41	387572			25.4	303865			25.4	207752			25.4	96129.8
25.42	845187			25.42	760951			25.42	662932			25.42	582927			25.42	492210			25.43	389205			25.42	303049			25.42	207785			25.42	95863.2
25.44	844803			25.44	762051			25.44	663732			25.44	584227			25.44	492426			25.45	386738			25.44	302632			25.44	207918			25.44	96779.8
25.46	846053			25.46	761017			25.46	662432			25.46	582994			25.46	494026			25.47	388822			25.46	302649			25.46	205352			25.46	98213.2
25.48	849220			25.48	760901			25.48	664465			25.48	582010			25.48	494160			25.49	389488			25.48	303165			25.48	205702			25.48	98929.8
25.5	844987			25.5	761167			25.5	663449			25.5	580877			25.5	491393			25.51	389272			25.5	302949			25.5	207535			25.5	98129.8
25.52	846803			25.52	759684			25.52	664449			25.52	583544			25.52	493210			25.53	389255			25.52	304449			25.52	207685			25.52	96996.5
25.54	846337			25.54	761434			25.54	662632			25.54	582444			25.54	491593			25.55	387905			25.54	303232			25.54	208035			25.54	97646.5
25.56	845170			25.56	760367			25.56	664482			25.56	584777			25.56	493576			25.57	388105			25.56	304699			25.56	208418			25.56	98063.2
25.58	843570			25.58	760934			25.58	663599			25.58	585794			25.58	493310			25.59	388105			25.58	304332			25.58	207785			25.58	97729.8
25.6	846887			25.6	762401			25.6	663882			25.6	584010			25.6	493676			25.61	387972			25.6	304232			25.6	208368			25.6	99079.8
25.62	846520			25.62	762417			25.62	663732			25.62	584377			25.62	493260			25.63	388438			25.62	304882			25.62	207268			25.62	97996.5
25.64	846270			25.64	759434			25.64	663899			25.64	583710			25.64	493593			25.65	387872			25.64	303382			25.64	207552			25.64	99229.8
25.66	846353			25.66	762084			25.66	664732			25.66	583144			25.66	494126			25.67	388888			25.66	304815			25.66	207935			25.66	98596.5
25.68	846503			25.68	760734			25.68	664299			25.68	584977			25.68	495843			25.69	389122			25.68	304165			25.68	207952			25.68	97863.2
25.7	846703			25.7	760434			25.7	665649			25.7	585794			25.7	495493			25.71	389355			25.7	302899			25.7	208702			25.7	98513.2
25.72	846770			25.72	762267			25.72	665065			25.72	586260			25.72	494610			25.73	390438			25.72	305765			25.72	206952			25.72	97579.8
25.74	847870			25.74	760784			25.74	664949			25.74	587444			25.74	495976			25.75	388738			25.74	305149			25.74	208185			25.74	97179.8
25.76	846637			25.76	761384			25.76	663249			25.76	587110			25.76	495343			25.77	388405			25.76	305715			25.76	207685			25.76	98429.8
25.78	844970			25.78	762317			25.78	664999			25.78	586727			25.78	495743			25.79	389405			25.78	305915			25.78	206652			25.78	99096.5
25.8	847637			25.8	760834			25.8	663565			25.8	586710			25.8	495360			25.81	390488			25.8	303799			25.8	208752			25.8	97546.5
25.82	847187			25.82	763184			25.82	665032			25.82	586244			25.82	497043			25.83	389705			25.82	306349			25.82	208618			25.82	97179.8
25.84	846887			25.84	761584			25.84	667315			25.84	584594			25.84	495310			25.85	388555			25.84	305565			25.84	209485			25.84	97246.5
25.86	848237			25.86	762317			25.86	665149			25.86	585294			25.86	495043			25.87	389538			25.86	304982			25.86	205668			25.86	98579.8
25.88	847670			25.88	762351			25.88	664349			25.88	585610			25.88	493610			25.89	388972			25.88	306299			25.88	208552			25.88	98963.2
25.9	847987			25.9	761767			25.9	666649			25.9	585110			25.9	494926			25.91	390172			25.9	306065			25.9	208285			25.9	98746.5
25.92	846287			25.92	762801			25.92	664415			25.92	583310			25.92	492360			25.93	390755			25.92	305049			25.92	209002			25.92	99946.5
25.94	847303			25.94	762334			25.94	664132			25.94	585777			25.94	492943			25.95	390055			25.94	305165			25.94	209485			25.94	99463.2
25.96	845120			25.96	760684			25.96	664732			25.96	580477			25.96	492593			25.97	388738			25.96	305165			25.96	208335			25.96	98929.8
25.98	846937			25.98	762534			25.98	665015			25.98	584060			25.98	493443			25.99	390755			25.98	305699			25.98	208352			25.98	98863.2
26	848003			26	762567			26	666032			26	585344			26	492110			26.01	387672			26	305582			26	207802			26	99796.5
26.02	847320			26.02	763734			26.02	665182			26.02	583744			26.02	494493			26.03	390638			26.02	305582			26.02	207302			26.02	97829.8
26.04	848253			26.04	762301			26.04	664949			26.04	584860			26.04	494410			26.05	391238			26.04	307582			26.04	206835			26.04	100163
26.06	847853			26.06	762834			26.06	666099			26.06	584444			26.06	494510			26.07	389972			26.06	305582			26.06	208435			26.06	98113.2
26.08	848287			26.08	762317			26.08	664949			26.08	584827			26.08	490793			26.09	391105			26.08	306499			26.08	207385			26.08	98529.8
26.1	847603			26.1	764251			26.1	665415			26.1	584044			26.1	494693			26.11	391272			26.1	304915			26.1	208168			26.1	99463.2
26.12	846187			26.12	761151			26.12	665815			26.12	584610			26.12	495126			26.13	389555			26.12	305515			26.12	209635			26.12	99929.8
26.14	846803			26.14	762301			26.14	664599			26.14	584594			26.14	494510			26.15	390538			26.14	307282			26.14	210235			26.14	98746.5
26.16	845787			26.16	762884			26.16	664549			26.16	583477			26.16	491443			26.17	389255			26.16	306382			26.16	209502			26.16	98779.8
26.18	848453			26.18	762317			26.18	665099			26.18	582810			26.18	492643			26.19	389472			26.18	305765			26.18	209585			26.18	99829.8
26.2	846837			26.2	762001			26.2	666099			26.2	586260			26.2	494926			26.21	390588			26.2	306565			26.2	210518			26.2	100696
26.22	847937			26.22	763284			26.22	664932			26.22	584594			26.22	494026			26.23	392372			26.22	307415			26.22	208318			26.22	99196.5
26.24	847537			26.24	762351			26.24	665449			26.24	584277			26.24	496443			26.25	388838			26.24	308715			26.24	210452			26.24	101930
26.26	846987			26.26	762101			26.26	664082			26.26	585427			26.26	492860			26.27	389972			26.26	308899			26.26	210285			26.26	98146.5
26.28	847503			26.28	762351			26.28	666965			26.28	585210			26.28	493860			26.29	389705			26.28	305999			26.28	210768			26.28	99929.8
26.3	847453			26.3	764701			26.3	667915			26.3	583394			26.3	493976			26.31	391238			26.3	308515			26.3	210202			26.3	100680
26.32	846953			26.32	764384			26.32	666682			26.32	586577			26.32	494876			26.33	391572			26.32	307632			26.32	210968			26.32	101613
26.34	847987			26.34	764184			26.34	666465			26.34	584427			26.34	494660			26.35	392655			26.34	308482			26.34	208835			26.34	101630
26.36	848837			26.36	764234			26.36	666665			26.36	584044			26.36	493810			26.37	391238			26.36	308699			26.36	211452			26.36	101246
26.38	850170			26.38	762801			26.38	666365			26.38	584727			26.38	493760			26.39	391222			26.38	306965			26.38	210785			26.38	101863
26.4	849953			26.4	763684			26.4	667965			26.4	584627			26.4	493726			26.41	391438			26.4	309599			26.4	209635			26.4	102096
26.42	847270			26.42	762467			26.42	665765			26.42	583427			26.42	494760			26.43	391988			26.42	310065			26.42	210285			26.42	101096
26.44	849503			26.44	764151			26.44	666849			26.44	582994			26.44	493776			26.45	391222			26.44	306899			26.44	211652			26.44	101530
26.46	849770			26.46	763734			26.46	666882			26.46	584060			26.46	495243			26.47	392355			26.46	308132			26.46	212368			26.46	102163
26.48	850403			26.48	764884			26.48	666015			26.48	585110			26.48	492476			26.49	392772			26.48	308482			26.48	211085			26.48	102446
26.5	848053			26.5	764317			26.5	666965			26.5	584394			26.5	494660			26.51	393388			26.5	309915			26.5	211568			26.5	103796
26.52	849487			26.52	764401			26.52	665849			26.52	583944			26.52	493260			26.53	393672			26.52	310399			26.52	211002			26.52	104730
26.54	849120			26.54	763851			26.54	665565			26.54	582210			26.54	493976			26.55	391872			26.54	309682			26.54	211718			26.54	104980
26.56	849603			26.56	762417			26.56	667665			26.56	585994			26.56	491443			26.57	394472			26.56	312715			26.56	210535			26.56	105380
26.58	849670			26.58	762901			26.58	668315			26.58	585627			26.58	492876			26.59	394172			26.58	313499			26.58	213168			26.58	105413
26.6	848003			26.6	765101			26.6	667032			26.6	584044			26.6	493376			26.61	395355			26.6	312499			26.6	213468			26.6	106613
26.62	849453			26.62	761934			26.62	666749			26.62	583727			26.62	491676			26.63	394172			26.62	309982			26.62	213302			26.62	105480
26.64	849870			26.64	763734			26.64	665549			26.64	583327			26.64	492360			26.65	396605			26.64	312499			26.64	215902			26.64	106813
26.66	847787			26.66	763884			26.66	667582			26.66	585227			26.66	493226			26.67	396172			26.66	312699			26.66	213535			26.66	107780
26.68	849203			26.68	763401			26.68	667132			26.68	586927			26.68	493460			26.69	396538			26.68	314299			26.68	215685			26.68	110930
26.7	848520			26.7	763834			26.7	668632			26.7	583394			26.7	492893			26.71	397472			26.7	314615			26.7	216835			26.7	112663
26.72	849087			26.72	762851			26.72	667632			26.72	584194			26.72	494276			26.73	400088			26.72	315349			26.72	217568			26.72	113180
26.74	848370			26.74	764817			26.74	667232			26.74	583544			26.74	492026			26.75	398305			26.74	317199			26.74	219768			26.74	116080
26.76	847737			26.76	763701			26.76	667665			26.76	584394			26.76	494593			26.77	401222			26.76	319399			26.76	223252			26.76	121146
26.78	848487			26.78	762734			26.78	668432			26.78	584144			26.78	495710			26.79	401572			26.78	322465			26.78	224885			26.78	125663
26.8	848203			26.8	763484			26.8	667799			26.8	583094			26.8	495260			26.81	402305			26.8	324399			26.8	228985			26.8	133663
26.82	848353			26.82	763834			26.82	668265			26.82	585294			26.82	494510			26.83	406305			26.82	329149			26.82	234568			26.82	139163
26.84	848220			26.84	764334			26.84	666315			26.84	582310			26.84	494376			26.85	406655			26.84	330499			26.84	241202			26.84	147363
26.86	850003			26.86	763484			26.86	667932			26.86	583177			26.86	493876			26.87	408605			26.86	334799			26.86	245968			26.86	158180
26.88	848253			26.88	764817			26.88	669082			26.88	584060			26.88	493193			26.89	409455			26.88	338115			26.88	258268			26.88	176430
26.9	848803			26.9	766067			26.9	669182			26.9	584344			26.9	494760			26.91	413088			26.9	344182			26.9	267652			26.9	194913
26.92	847553			26.92	766067			26.92	669665			26.92	584044			26.92	495376			26.93	413038			26.92	345865			26.92	282335			26.92	214280
26.94	848653			26.94	763867			26.94	669615			26.94	583827			26.94	495160			26.95	413472			26.94	349299			26.94	291952			26.94	232696
26.96	849303			26.96	763751			26.96	668565			26.96	584394			26.96	495293			26.97	415722			26.96	355782			26.96	302068			26.96	251496
26.98	850153			26.98	763317			26.98	669132			26.98	584494			26.98	493993			26.99	413555			26.98	360465			26.98	311135			26.98	261580
27	847170			27	764017			27	670032			27	583577			27	495460			27.01	414388			27	361665			27	313252			27	274030
27.02	849287			27.02	761784			27.02	669782			27.02	582694			27.02	496310			27.03	413772			27.02	362215			27.02	322885			27.02	275180
27.04	847070			27.04	763867			27.04	669632			27.04	583044			27.04	495626			27.05	413505			27.04	359249			27.04	320452			27.04	278630
27.06	849337			27.06	763834			27.06	667815			27.06	584644			27.06	495376			27.07	412105			27.06	357682			27.06	317952			27.06	270796
27.08	846637			27.08	764267			27.08	667749			27.08	585010			27.08	496693			27.09	409605			27.08	351749			27.08	309185			27.08	256096
27.1	849737			27.1	764034			27.1	666799			27.1	584044			27.1	497776			27.11	410272			27.1	349949			27.1	301968			27.1	241113
27.12	846287			27.12	764667			27.12	669699			27.12	583060			27.12	498343			27.13	410022			27.12	343982			27.12	294868			27.12	224146
27.14	847720			27.14	764634			27.14	667715			27.14	585910			27.14	497143			27.15	405805			27.14	341199			27.14	283935			27.14	208763
27.16	848537			27.16	763251			27.16	669299			27.16	585944			27.16	498510			27.17	404655			27.16	340815			27.16	271702			27.16	190896
27.18	847587			27.18	765701			27.18	667399			27.18	583244			27.18	497443			27.19	403905			27.18	338032			27.18	261968			27.18	176213
27.2	848220			27.2	764734			27.2	667665			27.2	584327			27.2	498376			27.21	400738			27.2	334999			27.2	257002			27.2	163096
27.22	847170			27.22	762784			27.22	666499			27.22	586810			27.22	497876			27.23	401772			27.22	332632			27.22	245285			27.22	151330
27.24	848203			27.24	765001			27.24	667915			27.24	584210			27.24	495993			27.25	399805			27.24	330015			27.24	242868			27.24	143263
27.26	846570			27.26	764851			27.26	666065			27.26	585710			27.26	496976			27.27	398155			27.26	328632			27.26	237952			27.26	134863
27.28	846087			27.28	762767			27.28	666799			27.28	584744			27.28	494826			27.29	397322			27.28	327915			27.28	231152			27.28	131113
27.3	846120			27.3	764734			27.3	667199			27.3	583710			27.3	494293			27.31	397072			27.3	325799			27.3	231485			27.3	126196
27.32	847803			27.32	765417			27.32	667199			27.32	584194			27.32	495193			27.33	396938			27.32	324549			27.32	224085			27.32	122663
27.34	848520			27.34	764934			27.34	667382			27.34	584710			27.34	495743			27.35	396522			27.34	323649			27.34	224002			27.34	121463
27.36	846353			27.36	764667			27.36	666715			27.36	584610			27.36	495043			27.37	393488			27.36	322765			27.36	222568			27.36	117530
27.38	847120			27.38	764567			27.38	666949			27.38	582627			27.38	492760			27.39	396288			27.38	321165			27.38	221235			27.38	115263
27.4	846953			27.4	762617			27.4	666299			27.4	583860			27.4	492510			27.41	396388			27.4	318899			27.4	219985			27.4	113396
27.42	847320			27.42	763284			27.42	666682			27.42	585110			27.42	493660			27.43	393905			27.42	317499			27.42	216035			27.42	110846
27.44	847803			27.44	762851			27.44	667482			27.44	584510			27.44	493893			27.45	394205			27.44	317215			27.44	217302			27.44	110280
27.46	846137			27.46	765401			27.46	667115			27.46	583027			27.46	494510			27.47	394105			27.46	316915			27.46	216585			27.46	108413
27.48	846320			27.48	762801			27.48	666849			27.48	585060			27.48	492310			27.49	395805			27.48	314699			27.48	215068			27.48	107113
27.5	846920			27.5	762667			27.5	666215			27.5	584794			27.5	492926			27.51	394122			27.5	312249			27.5	216452			27.5	106030
27.52	846370			27.52	765001			27.52	667182			27.52	583094			27.52	492760			27.53	396055			27.52	312999			27.52	214685			27.52	106546
27.54	844487			27.54	762884			27.54	665682			27.54	583794			27.54	494376			27.55	392655			27.54	312432			27.54	214285			27.54	105446
27.56	846253			27.56	764751			27.56	665982			27.56	582710			27.56	493460			27.57	395622			27.56	313332			27.56	213568			27.56	106113
27.58	845587			27.58	764834			27.58	663582			27.58	581877			27.58	494176			27.59	393805			27.58	312315			27.58	215618			27.58	103613
27.6	845403			27.6	762534			27.6	665399			27.6	584577			27.6	491926			27.61	394022			27.6	313782			27.6	213768			27.6	103563
27.62	846653			27.62	764701			27.62	667632			27.62	585694			27.62	492876			27.63	392772			27.62	311132			27.62	212885			27.62	104096
27.64	844370			27.64	763701			27.64	666949			27.64	584660			27.64	495060			27.65	394005			27.64	312282			27.64	214452			27.64	103196
27.66	845137			27.66	762701			27.66	666665			27.66	581360			27.66	494643			27.67	392855			27.66	311799			27.66	212068			27.66	102763
27.68	844737			27.68	765017			27.68	667099			27.68	586727			27.68	492726			27.69	395255			27.68	307682			27.68	208752			27.68	102463
27.7	847020			27.7	763901			27.7	666215			27.7	584394			27.7	490760			27.71	393822			27.7	310415			27.7	211068			27.7	104313
27.72	845803			27.72	763617			27.72	666732			27.72	582744			27.72	493310			27.73	392522			27.72	311415			27.72	210385			27.72	102746
27.74	844320			27.74	763084			27.74	665632			27.74	585427			27.74	492093			27.75	391722			27.74	310732			27.74	211218			27.74	103146
27.76	845237			27.76	764501			27.76	666399			27.76	583760			27.76	493143			27.77	394505			27.76	309749			27.76	211602			27.76	102380
27.78	846287			27.78	763667			27.78	665815			27.78	584360			27.78	491210			27.79	392688			27.78	308182			27.78	210952			27.78	98979.8
27.8	844103			27.8	763417			27.8	666915			27.8	584594			27.8	493676			27.81	392488			27.8	309965			27.8	211368			27.8	101796
27.82	844753			27.82	764717			27.82	667282			27.82	583910			27.82	493376			27.83	393005			27.82	310082			27.82	210402			27.82	99129.8
27.84	845120			27.84	762534			27.84	666015			27.84	585944			27.84	493410			27.85	393872			27.84	309599			27.84	208618			27.84	98429.8
27.86	845370			27.86	763917			27.86	666149			27.86	583027			27.86	493226			27.87	392922			27.86	305582			27.86	209235			27.86	101746
27.88	845220			27.88	765334			27.88	666615			27.88	584577			27.88	493626			27.89	393672			27.88	307582			27.88	210235			27.88	101396
27.9	844770			27.9	764201			27.9	666632			27.9	583527			27.9	494876			27.91	393338			27.9	311549			27.9	209085			27.9	100130
27.92	845570			27.92	761034			27.92	665649			27.92	584394			27.92	494260			27.93	394572			27.92	308882			27.92	211185			27.92	99146.5
27.94	843870			27.94	763467			27.94	663915			27.94	583627			27.94	493260			27.95	393405			27.94	307632			27.94	210518			27.94	100280
27.96	843203			27.96	763867			27.96	664732			27.96	585877			27.96	493093			27.97	391272			27.96	308299			27.96	208552			27.96	99296.5
27.98	845153			27.98	764584			27.98	668382			27.98	584794			27.98	492726			27.99	391838			27.98	307632			27.98	210185			27.98	99596.5
28	844953			28	762784			28	667299			28	585110			28	493910			28.01	392988			28	304499			28	210168			28	99813.2
28.02	844420			28.02	762967			28.02	665615			28.02	584694			28.02	492693			28.03	394105			28.02	308065			28.02	210602			28.02	98846.5
28.04	845470			28.04	763734			28.04	666165			28.04	583277			28.04	493310			28.05	393455			28.04	305715			28.04	209852			28.04	97546.5
28.06	844003			28.06	762367			28.06	666915			28.06	585810			28.06	491343			28.07	394005			28.06	308432			28.06	209718			28.06	98513.2
28.08	845353			28.08	762817			28.08	669832			28.08	584560			28.08	492226			28.09	394538			28.08	306982			28.08	208718			28.08	100696
28.1	845237			28.1	761551			28.1	665415			28.1	582694			28.1	492110			28.11	391205			28.1	306332			28.1	210802			28.1	100996
28.12	843770			28.12	764351			28.12	665015			28.12	586660			28.12	492326			28.13	393222			28.12	306199			28.12	207668			28.12	98379.8
28.14	844387			28.14	763717			28.14	665765			28.14	585277			28.14	492943			28.15	393588			28.14	307232			28.14	208018			28.14	98296.5
28.16	843820			28.16	763351			28.16	665765			28.16	584494			28.16	493110			28.17	392305			28.16	307799			28.16	209618			28.16	97729.8
28.18	844220			28.18	763301			28.18	667899			28.18	585444			28.18	494026			28.19	392705			28.18	307249			28.18	209002			28.18	100263
28.2	846403			28.2	762784			28.2	668215			28.2	584777			28.2	494326			28.21	394388			28.2	306765			28.2	207118			28.2	98546.5
28.22	845253			28.22	763234			28.22	665765			28.22	585177			28.22	495626			28.23	390455			28.22	307932			28.22	210518			28.22	98046.5
28.24	844887			28.24	763651			28.24	665749			28.24	585360			28.24	496593			28.25	391205			28.24	306449			28.24	208918			28.24	98763.2
28.26	843603			28.26	761884			28.26	667349			28.26	586627			28.26	494726			28.27	391255			28.26	307599			28.26	208685			28.26	97896.5
28.28	843603			28.28	762767			28.28	665599			28.28	586427			28.28	496876			28.29	394155			28.28	306165			28.28	209418			28.28	99179.8
28.3	843987			28.3	761984			28.3	663565			28.3	586560			28.3	495676			28.31	393405			28.3	305682			28.3	210735			28.3	98413.2
28.32	843870			28.32	762517			28.32	665149			28.32	586577			28.32	495976			28.33	394272			28.32	305865			28.32	209318			28.32	98929.8
28.34	846120			28.34	762601			28.34	664415			28.34	586160			28.34	494076			28.35	393488			28.34	306365			28.34	207552			28.34	98846.5
28.36	844220			28.36	763417			28.36	666865			28.36	584760			28.36	492776			28.37	392138			28.36	306599			28.36	208802			28.36	98113.2
28.38	845003			28.38	761267			28.38	664749			28.38	585944			28.38	494193			28.39	391938			28.38	308115			28.38	207818			28.38	98413.2
28.4	845103			28.4	763201			28.4	665899			28.4	585810			28.4	493976			28.41	392388			28.4	304832			28.4	208068			28.4	98646.5
28.42	843303			28.42	762334			28.42	667915			28.42	586877			28.42	494810			28.43	393855			28.42	308032			28.42	211118			28.42	97979.8
28.44	844203			28.44	760667			28.44	666265			28.44	583327			28.44	493643			28.45	392555			28.44	307149			28.44	207835			28.44	99063.2
28.46	843603			28.46	762001			28.46	664749			28.46	586644			28.46	492893			28.47	392955			28.46	306349			28.46	209135			28.46	99496.5
28.48	845053			28.48	761801			28.48	667199			28.48	585477			28.48	492660			28.49	392038			28.48	305465			28.48	208268			28.48	98563.2
28.5	845820			28.5	763851			28.5	665965			28.5	584610			28.5	490776			28.51	391838			28.5	306115			28.5	208868			28.5	98713.2
28.52	843937			28.52	761651			28.52	666232			28.52	585894			28.52	493043			28.53	392955			28.52	307382			28.52	210402			28.52	98146.5
28.54	844287			28.54	763101			28.54	665432			28.54	587760			28.54	491310			28.55	392155			28.54	306282			28.54	210268			28.54	98096.5
28.56	843920			28.56	762134			28.56	664965			28.56	584144			28.56	491943			28.57	393022			28.56	306215			28.56	209885			28.56	98696.5
28.58	843753			28.58	762101			28.58	666399			28.58	586794			28.58	493960			28.59	394155			28.58	306999			28.58	209885			28.58	98629.8
28.6	843237			28.6	762234			28.6	664865			28.6	584594			28.6	494443			28.61	394972			28.6	306932			28.6	207452			28.6	97896.5
28.62	844470			28.62	762701			28.62	666032			28.62	585077			28.62	493126			28.63	394705			28.62	306382			28.62	208335			28.62	99813.2
28.64	843687			28.64	761517			28.64	668032			28.64	583510			28.64	491376			28.65	393572			28.64	304899			28.64	211452			28.64	97846.5
28.66	844220			28.66	762401			28.66	666365			28.66	582860			28.66	492143			28.67	392805			28.66	307199			28.66	210918			28.66	97613.2
28.68	843187			28.68	763717			28.68	666232			28.68	583727			28.68	491060			28.69	392138			28.68	307732			28.68	209152			28.68	98046.5
28.7	841937			28.7	761567			28.7	666399			28.7	584577			28.7	492710			28.71	392788			28.7	304015			28.7	209652			28.7	98113.2
28.72	844053			28.72	761234			28.72	666115			28.72	583694			28.72	489810			28.73	394222			28.72	304682			28.72	209368			28.72	98113.2
28.74	843837			28.74	761584			28.74	665549			28.74	582244			28.74	492326			28.75	392255			28.74	306182			28.74	207318			28.74	98096.5
28.76	844653			28.76	761784			28.76	666065			28.76	583844			28.76	494343			28.77	391522			28.76	306432			28.76	207852			28.76	100196
28.78	843187			28.78	762217			28.78	667199			28.78	585594			28.78	494010			28.79	392588			28.78	304682			28.78	208885			28.78	97763.2
28.8	844537			28.8	761901			28.8	665982			28.8	585544			28.8	492343			28.81	392155			28.8	307482			28.8	210635			28.8	99779.8
28.82	842553			28.82	762617			28.82	666115			28.82	587094			28.82	493160			28.83	391772			28.82	306099			28.82	211302			28.82	97646.5
28.84	842403			28.84	760284			28.84	666165			28.84	587994			28.84	495026			28.85	391672			28.84	305899			28.84	209268			28.84	98913.2
28.86	844203			28.86	761717			28.86	666949			28.86	587510			28.86	492443			28.87	393055			28.86	307282			28.86	212035			28.86	101146
28.88	843103			28.88	760701			28.88	665065			28.88	587227			28.88	491843			28.89	391838			28.88	305332			28.88	209485			28.88	99279.8
28.9	843003			28.9	763351			28.9	666515			28.9	586894			28.9	495026			28.91	392972			28.9	304449			28.9	208902			28.9	100246
28.92	843387			28.92	762051			28.92	666382			28.92	586427			28.92	493743			28.93	391488			28.92	305415			28.92	209218			28.92	97763.2
28.94	845553			28.94	762001			28.94	665349			28.94	587327			28.94	495443			28.95	393138			28.94	304449			28.94	210002			28.94	99063.2
28.96	844037			28.96	762884			28.96	666232			28.96	587944			28.96	493093			28.97	391288			28.96	304632			28.96	209735			28.96	99996.5
28.98	843753			28.98	762401			28.98	666849			28.98	586044			28.98	492743			28.99	391988			28.98	306149			28.98	209485			28.98	97946.5
29	844553			29	763167			29	667465			29	585327			29	492893			29.01	392005			29	306532			29	209202			29	100646
29.02	844703			29.02	760134			29.02	664965			29.02	587110			29.02	493876			29.03	392505			29.02	305799			29.02	212385			29.02	98013.2
29.04	843787			29.04	762667			29.04	665465			29.04	584794			29.04	493510			29.05	393488			29.04	305332			29.04	210585			29.04	99246.5
29.06	843137			29.06	762801			29.06	668449			29.06	584110			29.06	495160			29.07	393588			29.06	307399			29.06	211302			29.06	99863.2
29.08	841820			29.08	761617			29.08	666232			29.08	586127			29.08	494310			29.09	392005			29.08	304915			29.08	209935			29.08	97613.2
29.1	842353			29.1	760851			29.1	666749			29.1	585760			29.1	492660			29.11	391722			29.1	305965			29.1	209085			29.1	99663.2
29.12	843470			29.12	762351			29.12	666249			29.12	584327			29.12	491476			29.13	392305			29.12	303632			29.12	209235			29.12	97879.8
29.14	841720			29.14	761867			29.14	667515			29.14	585894			29.14	493826			29.15	391872			29.14	306865			29.14	209702			29.14	98179.8
29.16	840987			29.16	760834			29.16	666765			29.16	585110			29.16	492126			29.17	392522			29.16	302999			29.16	208918			29.16	99179.8
29.18	843453			29.18	760317			29.18	665865			29.18	584627			29.18	493110			29.19	391605			29.18	307499			29.18	208652			29.18	98496.5
29.2	844320			29.2	761217			29.2	667315			29.2	584410			29.2	493193			29.21	394672			29.2	305815			29.2	209685			29.2	97646.5
29.22	843920			29.22	760284			29.22	666832			29.22	582810			29.22	492810			29.23	390822			29.22	305249			29.22	209918			29.22	99713.2
29.24	840687			29.24	761734			29.24	666599			29.24	585160			29.24	492693			29.25	392305			29.24	305282			29.24	210835			29.24	100780
29.26	842903			29.26	760867			29.26	666282			29.26	584177			29.26	493026			29.27	392922			29.26	304899			29.26	209885			29.26	95813.2
29.28	845587			29.28	762684			29.28	665332			29.28	583744			29.28	493543			29.29	393088			29.28	307482			29.28	208618			29.28	98296.5
29.3	844820			29.3	761834			29.3	665665			29.3	583527			29.3	494076			29.31	393955			29.3	305799			29.3	208418			29.3	99796.5
29.32	842437			29.32	760517			29.32	665615			29.32	585860			29.32	491893			29.33	393555			29.32	305215			29.32	212202			29.32	99479.8
29.34	844770			29.34	760967			29.34	665532			29.34	584427			29.34	493693			29.35	394355			29.34	305315			29.34	209402			29.34	97546.5
29.36	843287			29.36	761917			29.36	666582			29.36	584844			29.36	493176			29.37	390638			29.36	303432			29.36	207935			29.36	99913.2
29.38	844520			29.38	760667			29.38	666015			29.38	586044			29.38	493593			29.39	394488			29.38	304365			29.38	210102			29.38	97513.2
29.4	844470			29.4	760484			29.4	668115			29.4	583460			29.4	492893			29.41	393122			29.4	304065			29.4	208135			29.4	98429.8
29.42	845403			29.42	760784			29.42	665215			29.42	584344			29.42	491726			29.43	392488			29.42	306249			29.42	212018			29.42	97513.2
29.44	845003			29.44	760567			29.44	666199			29.44	584860			29.44	493526			29.45	392755			29.44	305049			29.44	208568			29.44	95896.5
29.46	845487			29.46	760434			29.46	664949			29.46	584277			29.46	495143			29.47	392988			29.46	306032			29.46	209402			29.46	97963.2
29.48	842620			29.48	761251			29.48	666282			29.48	584377			29.48	494460			29.49	393772			29.48	305482			29.48	208068			29.48	98429.8
29.5	844337			29.5	761517			29.5	666682			29.5	586777			29.5	493576			29.51	393122			29.5	306299			29.5	209418			29.5	98996.5
29.52	844353			29.52	762034			29.52	666465			29.52	583477			29.52	493893			29.53	393122			29.52	306065			29.52	209785			29.52	99313.2
29.54	845253			29.54	762367			29.54	666115			29.54	585394			29.54	493793			29.55	392705			29.54	306982			29.54	207535			29.54	96846.5
29.56	844320			29.56	761467			29.56	667832			29.56	585610			29.56	492910			29.57	393005			29.56	304799			29.56	211135			29.56	99929.8
29.58	844820			29.58	761217			29.58	667032			29.58	585494			29.58	494243			29.59	393788			29.58	304615			29.58	208268			29.58	97729.8
29.6	844570			29.6	762834			29.6	665382			29.6	583444			29.6	492476			29.61	390938			29.6	305265			29.6	209002			29.6	98696.5
29.62	843570			29.62	759434			29.62	666815			29.62	584977			29.62	494310			29.63	393522			29.62	304715			29.62	207952			29.62	98113.2
29.64	843353			29.64	761534			29.64	668032			29.64	587410			29.64	493510			29.65	392872			29.64	305382			29.64	209735			29.64	97946.5
29.66	844087			29.66	760317			29.66	666532			29.66	584944			29.66	493160			29.67	393922			29.66	306515			29.66	210652			29.66	96979.8
29.68	843053			29.68	759934			29.68	665732			29.68	586094			29.68	494310			29.69	393838			29.68	305049			29.68	209635			29.68	97413.2
29.7	843087			29.7	762034			29.7	666182			29.7	584327			29.7	492660			29.71	394222			29.7	306465			29.7	209185			29.7	95929.8
29.72	842103			29.72	762851			29.72	667382			29.72	585210			29.72	493093			29.73	394638			29.72	305132			29.72	207102			29.72	98513.2
29.74	842803			29.74	760534			29.74	667549			29.74	584744			29.74	493110			29.75	392922			29.74	307515			29.74	208035			29.74	100796
29.76	844587			29.76	760301			29.76	664715			29.76	583844			29.76	492676			29.77	393938			29.76	305715			29.76	210702			29.76	97829.8
29.78	844037			29.78	762084			29.78	667115			29.78	585260			29.78	495476			29.79	392088			29.78	305015			29.78	211985			29.78	96379.8
29.8	843553			29.8	760901			29.8	664249			29.8	586060			29.8	493876			29.81	392355			29.8	304549			29.8	211335			29.8	96213.2
29.82	844620			29.82	760734			29.82	666482			29.82	585060			29.82	491660			29.83	393505			29.82	306965			29.82	209135			29.82	97913.2
29.84	841703			29.84	761367			29.84	667799			29.84	584160			29.84	492110			29.85	393422			29.84	305682			29.84	208185			29.84	97729.8
29.86	845170			29.86	759667			29.86	666465			29.86	587127			29.86	492876			29.87	394138			29.86	303832			29.86	209002			29.86	100213
29.88	843487			29.88	760617			29.88	668515			29.88	585010			29.88	495843			29.89	392555			29.88	307432			29.88	210402			29.88	98263.2
29.9	843737			29.9	760301			29.9	667065			29.9	586160			29.9	494626			29.91	394705			29.9	303849			29.9	208885			29.9	98879.8
29.92	843220			29.92	760517			29.92	666599			29.92	584727			29.92	494293			29.93	395088			29.92	304799			29.92	206735			29.92	99813.2
29.94	843070			29.94	761067			29.94	665782			29.94	585427			29.94	493160			29.95	396388			29.94	305849			29.94	208118			29.94	99279.8
29.96	843353			29.96	760817			29.96	665199			29.96	585210			29.96	495893			29.97	393605			29.96	307699			29.96	208118			29.96	98429.8
29.98	843187			29.98	759717			29.98	667665			29.98	586127			29.98	495243			29.99	393838			29.98	304882			29.98	207268			29.98	98146.5
30	841970			30	761251			30	666299			30	586627			30	493326			30.01	392972			30	304399			30	209552			30	98546.5
30.02	842087			30.02	761134			30.02	667932			30.02	584994			30.02	494910			30.03	394488			30.02	306232			30.02	208035			30.02	97146.5
30.04	843903			30.04	761701			30.04	666799			30.04	586460			30.04	492460			30.05	394288			30.04	304765			30.04	208585			30.04	96829.8
30.06	842970			30.06	760184			30.06	665132			30.06	585644			30.06	494076			30.07	393605			30.06	303199			30.06	211735			30.06	97346.5
30.08	843137			30.08	760417			30.08	664365			30.08	584077			30.08	494226			30.09	393722			30.08	305482			30.08	209735			30.08	97713.2
30.1	842487			30.1	759884			30.1	667765			30.1	585627			30.1	494160			30.11	391755			30.1	305015			30.1	209985			30.1	97463.2
30.12	842087			30.12	759634			30.12	667515			30.12	585327			30.12	493160			30.13	393338			30.12	304699			30.12	211035			30.12	97279.8
30.14	843920			30.14	760851			30.14	665249			30.14	586627			30.14	496093			30.15	392272			30.14	304265			30.14	209235			30.14	97679.8
30.16	842753			30.16	760501			30.16	665165			30.16	585827			30.16	494210			30.17	393772			30.16	305682			30.16	209552			30.16	98879.8
30.18	843120			30.18	758784			30.18	665449			30.18	586377			30.18	492393			30.19	394055			30.18	305049			30.18	209235			30.18	98479.8
30.2	843337			30.2	760667			30.2	666799			30.2	586494			30.2	493776			30.21	392822			30.2	305749			30.2	207635			30.2	98329.8
30.22	843270			30.22	759401			30.22	666399			30.22	585660			30.22	493876			30.23	393438			30.22	305515			30.22	209935			30.22	95213.2
30.24	842553			30.24	760901			30.24	664565			30.24	584860			30.24	493526			30.25	394488			30.24	306232			30.24	208318			30.24	96813.2
30.26	842220			30.26	759801			30.26	666549			30.26	585110			30.26	496710			30.27	393772			30.26	305165			30.26	210368			30.26	98446.5
30.28	840603			30.28	760084			30.28	666849			30.28	585460			30.28	494910			30.29	393138			30.28	306782			30.28	209885			30.28	97396.5
30.3	844370			30.3	760201			30.3	668099			30.3	584527			30.3	493743			30.31	392855			30.3	304815			30.3	208652			30.3	97613.2
30.32	843137			30.32	760717			30.32	664082			30.32	586210			30.32	494976			30.33	394022			30.32	306032			30.32	208185			30.32	98396.5
30.34	840720			30.34	760084			30.34	665282			30.34	584844			30.34	496060			30.35	394455			30.34	304382			30.34	208318			30.34	98179.8
30.36	843087			30.36	758867			30.36	667699			30.36	585444			30.36	495443			30.37	392738			30.36	303165			30.36	208268			30.36	98429.8
30.38	843870			30.38	759967			30.38	666899			30.38	583794			30.38	495460			30.39	394455			30.38	305049			30.38	210285			30.38	99779.8
30.4	842220			30.4	758951			30.4	667532			30.4	586444			30.4	494843			30.41	394805			30.4	305765			30.4	208568			30.4	97613.2
30.42	843503			30.42	761084			30.42	665799			30.42	585927			30.42	493360			30.43	394222			30.42	307465			30.42	208485			30.42	98329.8
30.44	841020			30.44	761001			30.44	667999			30.44	587627			30.44	493626			30.45	392938			30.44	304915			30.44	207452			30.44	98813.2
30.46	842087			30.46	759667			30.46	664715			30.46	586744			30.46	492593			30.47	393772			30.46	303382			30.46	209068			30.46	97496.5
30.48	842603			30.48	758301			30.48	665165			30.48	585677			30.48	494176			30.49	393588			30.48	305482			30.48	210568			30.48	98113.2
30.5	842570			30.5	759867			30.5	663882			30.5	585677			30.5	493476			30.51	394205			30.5	305965			30.5	211852			30.5	98496.5
30.52	842670			30.52	760017			30.52	665315			30.52	587077			30.52	496210			30.53	393238			30.52	303915			30.52	210552			30.52	98496.5
30.54	843620			30.54	760934			30.54	665549			30.54	585477			30.54	494976			30.55	394438			30.54	304982			30.54	208435			30.54	96996.5
30.56	843387			30.56	760951			30.56	666149			30.56	585827			30.56	494576			30.57	393988			30.56	303065			30.56	209402			30.56	98579.8
30.58	840503			30.58	760634			30.58	668232			30.58	588910			30.58	494726			30.59	393805			30.58	305732			30.58	210568			30.58	97746.5
30.6	842870			30.6	761067			30.6	666482			30.6	586194			30.6	495626			30.61	393738			30.6	301465			30.6	209302			30.6	98129.8
30.62	841087			30.62	760301			30.62	665815			30.62	586060			30.62	496543			30.63	394688			30.62	304982			30.62	210985			30.62	99063.2
30.64	842420			30.64	760017			30.64	665765			30.64	584794			30.64	497226			30.65	393355			30.64	306565			30.64	211468			30.64	99179.8
30.66	841703			30.66	760684			30.66	666499			30.66	587027			30.66	495260			30.67	395022			30.66	306065			30.66	210435			30.66	97896.5
30.68	843503			30.68	761934			30.68	666082			30.68	588260			30.68	495010			30.69	393922			30.68	304715			30.68	210052			30.68	98696.5
30.7	842870			30.7	759401			30.7	666315			30.7	586460			30.7	496610			30.71	395722			30.7	305065			30.7	210902			30.7	100363
30.72	842037			30.72	760951			30.72	664915			30.72	586760			30.72	496826			30.73	395088			30.72	306199			30.72	209202			30.72	98729.8
30.74	842953			30.74	761017			30.74	666665			30.74	587894			30.74	497693			30.75	393422			30.74	306965			30.74	208868			30.74	97296.5
30.76	842787			30.76	760134			30.76	667482			30.76	586194			30.76	496910			30.77	395122			30.76	303049			30.76	209885			30.76	96763.2
30.78	843537			30.78	759351			30.78	667099			30.78	587627			30.78	497710			30.79	395638			30.78	305899			30.78	208402			30.78	100096
30.8	841287			30.8	762567			30.8	667632			30.8	586260			30.8	495676			30.81	394905			30.8	306232			30.8	210118			30.8	98379.8
30.82	841737			30.82	761134			30.82	668182			30.82	586977			30.82	497560			30.83	395772			30.82	304149			30.82	208752			30.82	98663.2
30.84	843437			30.84	762617			30.84	667549			30.84	586794			30.84	498760			30.85	396355			30.84	305699			30.84	208618			30.84	98496.5
30.86	843437			30.86	760067			30.86	666632			30.86	587510			30.86	498310			30.87	395522			30.86	304032			30.86	208668			30.86	97296.5
30.88	841220			30.88	761134			30.88	667499			30.88	588244			30.88	500676			30.89	395405			30.88	307032			30.88	208618			30.88	98196.5
30.9	843520			30.9	762201			30.9	667032			30.9	587744			30.9	501243			30.91	394322			30.9	306365			30.9	210818			30.9	97796.5
30.92	841887			30.92	761167			30.92	665849			30.92	586844			30.92	498310			30.93	394338			30.92	305765			30.92	211052			30.92	98046.5
30.94	843970			30.94	759251			30.94	666415			30.94	587927			30.94	497560			30.95	397172			30.94	304765			30.94	210452			30.94	99246.5
30.96	841837			30.96	761051			30.96	667299			30.96	589577			30.96	499343			30.97	397522			30.96	305165			30.96	209552			30.96	99229.8
30.98	842403			30.98	760967			30.98	666982			30.98	587760			30.98	498260			30.99	394938			30.98	303815			30.98	212135			30.98	99996.5
31	843270			31	761017			31	668015			31	587894			31	497076			31.01	394972			31	306949			31	209002			31	99196.5
31.02	841970			31.02	760451			31.02	666415			31.02	587460			31.02	496426			31.03	395105			31.02	304299			31.02	210802			31.02	99313.2
31.04	842253			31.04	760801			31.04	667382			31.04	589894			31.04	497260			31.05	394238			31.04	305382			31.04	210118			31.04	99029.8
31.06	841603			31.06	761751			31.06	666899			31.06	587927			31.06	495943			31.07	395855			31.06	304982			31.06	210835			31.06	98113.2
31.08	841887			31.08	761167			31.08	668115			31.08	588927			31.08	498143			31.09	396505			31.08	305982			31.08	209318			31.08	99029.8
31.1	842103			31.1	763084			31.1	667282			31.1	589060			31.1	496276			31.11	396888			31.1	305482			31.1	209085			31.1	100230
31.12	840770			31.12	761334			31.12	665815			31.12	587344			31.12	497676			31.13	396388			31.12	302632			31.12	209352			31.12	98546.5
31.14	843020			31.14	761451			31.14	669332			31.14	588527			31.14	499226			31.15	394972			31.14	304149			31.14	209985			31.14	97579.8
31.16	842853			31.16	761367			31.16	668415			31.16	589510			31.16	499410			31.17	396355			31.16	306682			31.16	208652			31.16	99213.2
31.18	842137			31.18	762301			31.18	668382			31.18	588160			31.18	496010			31.19	396305			31.18	304649			31.18	209418			31.18	100730
31.2	843337			31.2	759717			31.2	669265			31.2	588294			31.2	498360			31.21	396072			31.2	303815			31.2	210102			31.2	97496.5
31.22	842453			31.22	759634			31.22	671582			31.22	586794			31.22	499326			31.23	396372			31.22	305999			31.22	210068			31.22	100230
31.24	841953			31.24	760184			31.24	668799			31.24	589810			31.24	500560			31.25	397288			31.24	305599			31.24	210602			31.24	99846.5
31.26	843287			31.26	761084			31.26	668999			31.26	589427			31.26	497560			31.27	398688			31.26	306582			31.26	210518			31.26	100580
31.28	842220			31.28	761167			31.28	668865			31.28	589077			31.28	501393			31.29	399455			31.28	305332			31.28	212018			31.28	99363.2
31.3	843337			31.3	761217			31.3	669832			31.3	590810			31.3	501110			31.31	397672			31.3	304599			31.3	210735			31.3	99379.8
31.32	842020			31.32	762234			31.32	670799			31.32	588460			31.32	501076			31.33	395372			31.32	305432			31.32	210935			31.32	98996.5
31.34	839870			31.34	762334			31.34	672149			31.34	589827			31.34	499443			31.35	395655			31.34	307432			31.34	210702			31.34	101146
31.36	842253			31.36	763451			31.36	670599			31.36	592144			31.36	501826			31.37	397005			31.36	305799			31.36	213335			31.36	99096.5
31.38	841470			31.38	761801			31.38	672132			31.38	590377			31.38	502943			31.39	398405			31.38	304915			31.38	209768			31.38	99663.2
31.4	842620			31.4	761401			31.4	672065			31.4	591744			31.4	501776			31.41	398438			31.4	304199			31.4	210018			31.4	97363.2
31.42	843520			31.42	762751			31.42	672315			31.42	593527			31.42	505410			31.43	400038			31.42	305482			31.42	210585			31.42	97996.5
31.44	842303			31.44	762151			31.44	672782			31.44	596027			31.44	504226			31.45	399088			31.44	305765			31.44	211085			31.44	99079.8
31.46	841720			31.46	762351			31.46	674032			31.46	593760			31.46	504460			31.47	397538			31.46	303665			31.46	210785			31.46	100230
31.48	841737			31.48	762634			31.48	673015			31.48	596244			31.48	504310			31.49	398838			31.48	305949			31.48	209035			31.48	98763.2
31.5	840403			31.5	763234			31.5	673149			31.5	594110			31.5	505276			31.51	399272			31.5	303749			31.5	208785			31.5	98729.8
31.52	843070			31.52	761734			31.52	673615			31.52	595810			31.52	503510			31.53	399672			31.52	306215			31.52	210385			31.52	99946.5
31.54	843020			31.54	760217			31.54	674265			31.54	597744			31.54	506993			31.55	400338			31.54	307382			31.54	210485			31.54	99646.5
31.56	841187			31.56	761767			31.56	674215			31.56	596594			31.56	506693			31.57	401938			31.56	304465			31.56	209918			31.56	100196
31.58	840253			31.58	760351			31.58	673949			31.58	596077			31.58	504410			31.59	401622			31.58	304299			31.58	210702			31.58	100930
31.6	841487			31.6	760317			31.6	672915			31.6	595877			31.6	505443			31.61	401338			31.6	305082			31.6	211302			31.6	99029.8
31.62	841937			31.62	761534			31.62	673332			31.62	594644			31.62	505160			31.63	403355			31.62	305849			31.62	209518			31.62	98779.8
31.64	843420			31.64	761751			31.64	674482			31.64	594927			31.64	504343			31.65	404172			31.64	305149			31.64	211285			31.64	98063.2
31.66	840403			31.66	761717			31.66	670349			31.66	594094			31.66	505760			31.67	403038			31.66	307099			31.66	210002			31.66	99379.8
31.68	842520			31.68	761817			31.68	674515			31.68	594044			31.68	502260			31.69	405422			31.68	305482			31.68	208368			31.68	98946.5
31.7	842870			31.7	761151			31.7	673599			31.7	595644			31.7	501360			31.71	405222			31.7	306165			31.7	209918			31.7	98213.2
31.72	842137			31.72	760484			31.72	673349			31.72	591977			31.72	501076			31.73	403938			31.72	305915			31.72	209768			31.72	98063.2
31.74	841087			31.74	761817			31.74	671649			31.74	592544			31.74	502210			31.75	404788			31.74	306799			31.74	210118			31.74	98113.2
31.76	840987			31.76	761334			31.76	670049			31.76	594177			31.76	502376			31.77	403705			31.76	305432			31.76	209868			31.76	98263.2
31.78	843037			31.78	761567			31.78	670932			31.78	594427			31.78	499910			31.79	406238			31.78	305499			31.78	209635			31.78	100046
31.8	841653			31.8	760951			31.8	670165			31.8	591710			31.8	501026			31.81	404938			31.8	306165			31.8	211518			31.8	98963.2
31.82	841920			31.82	759117			31.82	669665			31.82	592544			31.82	501976			31.83	405972			31.82	306532			31.82	209652			31.82	97746.5
31.84	841670			31.84	761401			31.84	667882			31.84	589644			31.84	501610			31.85	403588			31.84	305649			31.84	209685			31.84	97929.8
31.86	842320			31.86	761234			31.86	669765			31.86	590444			31.86	501493			31.87	403988			31.86	303849			31.86	209252			31.86	97396.5
31.88	843770			31.88	759751			31.88	669715			31.88	590827			31.88	500843			31.89	402555			31.88	306449			31.88	209868			31.88	98829.8
31.9	843770			31.9	759217			31.9	668582			31.9	589077			31.9	499460			31.91	401438			31.9	306365			31.9	208268			31.9	98713.2
31.92	841803			31.92	760601			31.92	669682			31.92	589494			31.92	499643			31.93	401855			31.92	306465			31.92	211168			31.92	99729.8
31.94	843753			31.94	761051			31.94	670065			31.94	589044			31.94	501010			31.95	399272			31.94	305265			31.94	211652			31.94	98513.2
31.96	843137			31.96	759101			31.96	668949			31.96	588960			31.96	500960			31.97	401022			31.96	304049			31.96	208785			31.96	99296.5
31.98	842387			31.98	760401			31.98	668982			31.98	590077			31.98	500926			31.99	400588			31.98	305149			31.98	209218			31.98	100213
32	841703			32	760917			32	669965			32	590577			32	500843			32.01	398422			32	304932			32	209752			32	99296.5
32.02	842370			32.02	760884			32.02	668732			32.02	590444			32.02	499693			32.03	400038			32.02	306332			32.02	211952			32.02	99196.5
32.04	843903			32.04	758267			32.04	667882			32.04	589527			32.04	500193			32.05	399738			32.04	305232			32.04	211518			32.04	99163.2
32.06	843770			32.06	759467			32.06	668882			32.06	589177			32.06	499426			32.07	400338			32.06	307449			32.06	207668			32.06	99013.2
32.08	842653			32.08	759667			32.08	669715			32.08	588310			32.08	499193			32.09	398322			32.08	306815			32.08	210835			32.08	99563.2
32.1	843620			32.1	760967			32.1	669882			32.1	590794			32.1	500960			32.11	398705			32.1	304082			32.1	211052			32.1	98596.5
32.12	841920			32.12	758151			32.12	669349			32.12	590727			32.12	499943			32.13	396738			32.12	305582			32.12	207485			32.12	98563.2
32.14	841137			32.14	759567			32.14	669615			32.14	591060			32.14	500060			32.15	399105			32.14	305565			32.14	208785			32.14	98563.2
32.16	843570			32.16	760267			32.16	668165			32.16	590994			32.16	499493			32.17	395638			32.16	306182			32.16	211385			32.16	98196.5
32.18	841387			32.18	761234			32.18	668999			32.18	591244			32.18	498193			32.19	397472			32.18	305015			32.18	210935			32.18	98746.5
32.2	844253			32.2	759367			32.2	669132			32.2	591394			32.2	497993			32.21	397388			32.2	304799			32.2	211835			32.2	99013.2
32.22	844337			32.22	759717			32.22	669032			32.22	590360			32.22	501293			32.23	397688			32.22	306682			32.22	210218			32.22	100496
32.24	844153			32.24	758434			32.24	669932			32.24	590010			32.24	497360			32.25	398688			32.24	305882			32.24	208768			32.24	99979.8
32.26	842520			32.26	758601			32.26	667699			32.26	592260			32.26	502810			32.27	395938			32.26	306282			32.26	210102			32.26	100913
32.28	843620			32.28	759717			32.28	667932			32.28	590177			32.28	502010			32.29	397305			32.28	304832			32.28	209352			32.28	98763.2
32.3	841537			32.3	758867			32.3	667615			32.3	591077			32.3	503610			32.31	395872			32.3	305899			32.3	211085			32.3	100346
32.32	842820			32.32	758801			32.32	668149			32.32	593027			32.32	504043			32.33	397372			32.32	305232			32.32	209552			32.32	96713.2
32.34	844553			32.34	759717			32.34	670215			32.34	590994			32.34	503676			32.35	396455			32.34	305915			32.34	208335			32.34	98929.8
32.36	842903			32.36	758001			32.36	668532			32.36	593127			32.36	503810			32.37	397922			32.36	304432			32.36	210718			32.36	100780
32.38	841753			32.38	759451			32.38	669349			32.38	590994			32.38	504876			32.39	397455			32.38	304449			32.38	209285			32.38	98396.5
32.4	842487			32.4	759567			32.4	668865			32.4	592727			32.4	502776			32.41	397522			32.4	304565			32.4	209018			32.4	97913.2
32.42	841987			32.42	760151			32.42	668682			32.42	591994			32.42	499343			32.43	396922			32.42	304699			32.42	210902			32.42	99946.5
32.44	841887			32.44	758951			32.44	667332			32.44	591510			32.44	502460			32.45	397838			32.44	305899			32.44	208868			32.44	97863.2
32.46	842837			32.46	758534			32.46	668882			32.46	590427			32.46	502076			32.47	396672			32.46	306599			32.46	212585			32.46	98413.2
32.48	844120			32.48	760301			32.48	668365			32.48	590794			32.48	501660			32.49	396605			32.48	304365			32.48	211068			32.48	98829.8
32.5	841787			32.5	758201			32.5	668349			32.5	589477			32.5	501893			32.51	397055			32.5	303065			32.5	209835			32.5	100263
32.52	843220			32.52	759451			32.52	668749			32.52	588860			32.52	500376			32.53	397238			32.52	306015			32.52	209085			32.52	102296
32.54	841737			32.54	759901			32.54	668465			32.54	592810			32.54	500643			32.55	395138			32.54	303415			32.54	210068			32.54	101863
32.56	842003			32.56	759651			32.56	667532			32.56	590577			32.56	502293			32.57	397372			32.56	304432			32.56	210435			32.56	98863.2
32.58	843720			32.58	759167			32.58	668749			32.58	591194			32.58	499843			32.59	397222			32.58	306015			32.58	210002			32.58	99846.5
32.6	841703			32.6	760417			32.6	667465			32.6	590327			32.6	500276			32.61	397555			32.6	305515			32.6	211068			32.6	98863.2
32.62	841503			32.62	760951			32.62	669165			32.62	592127			32.62	499593			32.63	394922			32.62	304799			32.62	208202			32.62	99129.8
32.64	842120			32.64	759401			32.64	669265			32.64	588327			32.64	499643			32.65	396455			32.64	304765			32.64	212235			32.64	100746
32.66	841720			32.66	759017			32.66	666965			32.66	589977			32.66	499776			32.67	395872			32.66	306365			32.66	211685			32.66	98479.8
32.68	841753			32.68	759284			32.68	667315			32.68	590077			32.68	500160			32.69	396688			32.68	307015			32.68	211135			32.68	97663.2
32.7	842453			32.7	757051			32.7	667549			32.7	587827			32.7	499026			32.71	397005			32.7	305749			32.7	208635			32.7	98746.5
32.72	842370			32.72	759751			32.72	668682			32.72	589527			32.72	499243			32.73	398705			32.72	305899			32.72	210102			32.72	99563.2
32.74	843820			32.74	760484			32.74	668815			32.74	587977			32.74	499010			32.75	394972			32.74	305232			32.74	208935			32.74	98763.2
32.76	841770			32.76	759084			32.76	667032			32.76	590360			32.76	499593			32.77	396472			32.76	304349			32.76	208602			32.76	99129.8
32.78	842403			32.78	759401			32.78	667515			32.78	590344			32.78	498843			32.79	396805			32.78	303982			32.78	209185			32.78	97329.8
32.8	841053			32.8	759584			32.8	667532			32.8	589910			32.8	500193			32.81	394955			32.8	304165			32.8	210502			32.8	100696
32.82	843603			32.82	760467			32.82	668582			32.82	590360			32.82	499676			32.83	397288			32.82	304849			32.82	209718			32.82	97229.8
32.84	844503			32.84	758051			32.84	667282			32.84	589760			32.84	501376			32.85	395388			32.84	303999			32.84	208452			32.84	98146.5
32.86	841903			32.86	759717			32.86	667382			32.86	591610			32.86	498893			32.87	396238			32.86	306099			32.86	209035			32.86	100030
32.88	842703			32.88	758384			32.88	665565			32.88	590360			32.88	500060			32.89	396455			32.88	305815			32.88	210118			32.88	100796
32.9	842037			32.9	760384			32.9	668765			32.9	590410			32.9	497726			32.91	395972			32.9	306982			32.9	208202			32.9	98113.2
32.92	843553			32.92	758134			32.92	668732			32.92	587810			32.92	499910			32.93	394455			32.92	305349			32.92	212568			32.92	100113
32.94	842753			32.94	759034			32.94	667565			32.94	591310			32.94	498410			32.95	396538			32.94	307332			32.94	210435			32.94	101563
32.96	842303			32.96	758034			32.96	669099			32.96	590660			32.96	501610			32.97	397605			32.96	305599			32.96	210568			32.96	102463
32.98	844770			32.98	759851			32.98	667315			32.98	589494			32.98	499376			32.99	393788			32.98	303749			32.98	208452			32.98	102030
33	842020			33	760967			33	667965			33	589727			33	498693			33.01	396505			33	304915			33	209368			33	98829.8
33.02	842270			33.02	758301			33.02	666532			33.02	588894			33.02	499026			33.03	396888			33.02	305699			33.02	211202			33.02	98363.2
33.04	843087			33.04	759417			33.04	667149			33.04	590360			33.04	498426			33.05	396372			33.04	305665			33.04	208652			33.04	100496
33.06	843920			33.06	758084			33.06	669049			33.06	587794			33.06	499693			33.07	397788			33.06	307249			33.06	207402			33.06	99046.5
33.08	845053			33.08	760817			33.08	668815			33.08	589210			33.08	499393			33.09	397222			33.08	303732			33.08	209868			33.08	99879.8
33.1	840987			33.1	758667			33.1	666849			33.1	588027			33.1	497643			33.11	395822			33.1	305682			33.1	210418			33.1	99463.2
33.12	843470			33.12	759567			33.12	667632			33.12	589460			33.12	498826			33.13	397372			33.12	303332			33.12	210802			33.12	99696.5
33.14	844220			33.14	759517			33.14	670899			33.14	586294			33.14	497210			33.15	398155			33.14	304815			33.14	209885			33.14	99646.5
33.16	841403			33.16	758767			33.16	668299			33.16	587794			33.16	497210			33.17	397122			33.16	305932			33.16	208568			33.16	100230
33.18	843887			33.18	760651			33.18	668899			33.18	589044			33.18	497243			33.19	398755			33.18	304499			33.18	210102			33.18	98446.5
33.2	841503			33.2	758801			33.2	668532			33.2	587577			33.2	499176			33.21	399005			33.2	303215			33.2	211135			33.2	100363
33.22	842320			33.22	757584			33.22	667882			33.22	589060			33.22	497576			33.23	396322			33.22	306232			33.22	212535			33.22	98529.8
33.24	841737			33.24	759217			33.24	670132			33.24	587060			33.24	498093			33.25	396188			33.24	306315			33.24	209335			33.24	98763.2
33.26	843020			33.26	759217			33.26	669299			33.26	587227			33.26	498393			33.27	397655			33.26	305149			33.26	210585			33.26	99296.5
33.28	843453			33.28	759351			33.28	669399			33.28	587594			33.28	498143			33.29	400072			33.28	304432			33.28	209735			33.28	101613
33.3	841737			33.3	758317			33.3	668532			33.3	587394			33.3	496743			33.31	397155			33.3	304599			33.3	208218			33.3	99663.2
33.32	843287			33.32	759684			33.32	667799			33.32	586694			33.32	497076			33.33	399922			33.32	306782			33.32	213502			33.32	101063
33.34	843953			33.34	757784			33.34	667665			33.34	588477			33.34	497076			33.35	399238			33.34	303832			33.34	209418			33.34	101313
33.36	843837			33.36	758484			33.36	668382			33.36	588210			33.36	497776			33.37	399888			33.36	304999			33.36	208968			33.36	99846.5
33.38	842970			33.38	760184			33.38	667982			33.38	588694			33.38	496276			33.39	398838			33.38	305865			33.38	211035			33.38	100330
33.4	841287			33.4	759434			33.4	668449			33.4	586644			33.4	497410			33.41	398372			33.4	304865			33.4	210485			33.4	99196.5
33.42	844803			33.42	760101			33.42	670332			33.42	588894			33.42	498610			33.43	398455			33.42	307665			33.42	210568			33.42	99829.8
33.44	845770			33.44	759834			33.44	668899			33.44	588244			33.44	497443			33.45	396522			33.44	305549			33.44	212885			33.44	101130
33.46	843953			33.46	759684			33.46	668982			33.46	587677			33.46	497326			33.47	397438			33.46	302415			33.46	210785			33.46	100680
33.48	846037			33.48	760184			33.48	669182			33.48	587127			33.48	498326			33.49	396972			33.48	304632			33.48	209868			33.48	100430
33.5	844737			33.5	758367			33.5	670199			33.5	589244			33.5	496843			33.51	399155			33.5	304149			33.5	210218			33.5	99496.5
33.52	844087			33.52	759034			33.52	668815			33.52	588327			33.52	498076			33.53	399438			33.52	307265			33.52	208468			33.52	100513
33.54	843170			33.54	758251			33.54	668365			33.54	587877			33.54	498043			33.55	398888			33.54	305849			33.54	209568			33.54	101413
33.56	844920			33.56	759434			33.56	665582			33.56	590544			33.56	497293			33.57	397138			33.56	304649			33.56	209118			33.56	101796
33.58	845487			33.58	758017			33.58	669432			33.58	588660			33.58	498193			33.59	397388			33.58	305865			33.58	208852			33.58	99146.5
33.6	844520			33.6	757467			33.6	666882			33.6	589660			33.6	498760			33.61	398855			33.6	305049			33.6	211002			33.6	99879.8
33.62	844070			33.62	757884			33.62	669749			33.62	588894			33.62	497860			33.63	396688			33.62	303849			33.62	213018			33.62	99996.5
33.64	844203			33.64	757951			33.64	668365			33.64	589510			33.64	497110			33.65	398588			33.64	306732			33.64	208285			33.64	99396.5
33.66	843670			33.66	759117			33.66	669782			33.66	588444			33.66	497826			33.67	399038			33.66	305115			33.66	210618			33.66	100596
33.68	843553			33.68	758167			33.68	668965			33.68	589144			33.68	499643			33.69	397805			33.68	304599			33.68	209635			33.68	100380
33.7	845603			33.7	758634			33.7	668765			33.7	588927			33.7	498476			33.71	398372			33.7	305532			33.7	208035			33.7	102313
33.72	845637			33.72	758751			33.72	668415			33.72	589960			33.72	499926			33.73	397838			33.72	303349			33.72	210952			33.72	100530
33.74	845903			33.74	757467			33.74	669232			33.74	590527			33.74	499160			33.75	397672			33.74	304265			33.74	209585			33.74	99929.8
33.76	843120			33.76	758017			33.76	669599			33.76	591077			33.76	500076			33.77	398338			33.76	304799			33.76	209585			33.76	98646.5
33.78	843337			33.78	758484			33.78	669032			33.78	592827			33.78	499343			33.79	398172			33.78	305665			33.78	209618			33.78	99896.5
33.8	844770			33.8	759717			33.8	669415			33.8	590110			33.8	499793			33.81	398672			33.8	306849			33.8	209718			33.8	99363.2
33.82	843953			33.82	760317			33.82	667899			33.82	591110			33.82	498593			33.83	399605			33.82	305165			33.82	209402			33.82	100980
33.84	842987			33.84	759284			33.84	671182			33.84	590027			33.84	500060			33.85	399805			33.84	306549			33.84	212702			33.84	101130
33.86	844120			33.86	758634			33.86	670832			33.86	590760			33.86	498993			33.87	399872			33.86	305799			33.86	210802			33.86	100446
33.88	844487			33.88	760317			33.88	671115			33.88	589644			33.88	500143			33.89	397988			33.88	304649			33.88	208635			33.88	99529.8
33.9	843837			33.9	760201			33.9	670315			33.9	590444			33.9	500476			33.91	397222			33.9	303499			33.9	209302			33.9	101196
33.92	845837			33.92	759851			33.92	673415			33.92	592477			33.92	501460			33.93	399855			33.92	304032			33.92	209985			33.92	100480
33.94	844070			33.94	759451			33.94	671932			33.94	590560			33.94	502143			33.95	398955			33.94	305765			33.94	210518			33.94	99446.5
33.96	844553			33.96	760417			33.96	673882			33.96	591127			33.96	502926			33.97	399055			33.96	306399			33.96	211168			33.96	99646.5
33.98	843887			33.98	760034			33.98	673115			33.98	589644			33.98	500843			33.99	399422			33.98	305265			33.98	209268			33.98	99846.5
34	845820			34	760484			34	674649			34	591244			34	500476			34.01	400488			34	306099			34	209968			34	101996
34.02	843703			34.02	760267			34.02	674282			34.02	592244			34.02	500893			34.03	400272			34.02	306849			34.02	209735			34.02	99463.2
34.04	846420			34.04	758251			34.04	673865			34.04	593010			34.04	504210			34.05	399472			34.04	303782			34.04	209552			34.04	99313.2
34.06	844503			34.06	760601			34.06	674949			34.06	592927			34.06	504976			34.07	400155			34.06	304032			34.06	211085			34.06	100013
34.08	844170			34.08	759434			34.08	676182			34.08	594444			34.08	504193			34.09	401105			34.08	304682			34.08	210552			34.08	101563
34.1	842820			34.1	759334			34.1	675265			34.1	594410			34.1	508093			34.11	402105			34.1	306115			34.1	210418			34.1	101713
34.12	843253			34.12	760851			34.12	673815			34.12	595760			34.12	507643			34.13	401172			34.12	304832			34.12	211152			34.12	99913.2
34.14	843703			34.14	760867			34.14	677515			34.14	597660			34.14	508360			34.15	403688			34.14	306765			34.14	209652			34.14	101280
34.16	845137			34.16	760801			34.16	677182			34.16	600477			34.16	509593			34.17	403955			34.16	306849			34.16	209435			34.16	100246
34.18	843087			34.18	761967			34.18	678482			34.18	601994			34.18	510976			34.19	405322			34.18	304399			34.18	210952			34.18	100413
34.2	845153			34.2	762151			34.2	678332			34.2	605477			34.2	512426			34.21	404472			34.2	304382			34.2	210185			34.2	99829.8
34.22	845420			34.22	762301			34.22	677749			34.22	603044			34.22	514260			34.23	405688			34.22	306615			34.22	208402			34.22	102146
34.24	844153			34.24	760684			34.24	677282			34.24	604610			34.24	513143			34.25	404438			34.24	306999			34.24	210902			34.24	100096
34.26	844903			34.26	761684			34.26	677732			34.26	603794			34.26	511243			34.27	410405			34.26	305215			34.26	210485			34.26	100263
34.28	843770			34.28	759967			34.28	675365			34.28	603960			34.28	512210			34.29	407788			34.28	306982			34.28	210935			34.28	101246
34.3	843237			34.3	759084			34.3	676832			34.3	603427			34.3	510193			34.31	410622			34.3	303932			34.3	211652			34.3	101280
34.32	844687			34.32	758567			34.32	676515			34.32	600360			34.32	511343			34.33	409522			34.32	304415			34.32	210202			34.32	102080
34.34	845187			34.34	758867			34.34	677099			34.34	599627			34.34	507410			34.35	412222			34.34	305882			34.34	208068			34.34	101413
34.36	842520			34.36	759951			34.36	672632			34.36	598577			34.36	507093			34.37	413922			34.36	305582			34.36	210168			34.36	100513
34.38	844320			34.38	760184			34.38	674249			34.38	595060			34.38	505960			34.39	415238			34.38	304949			34.38	209568			34.38	100813
34.4	845620			34.4	759584			34.4	673782			34.4	594110			34.4	504626			34.41	413672			34.4	303215			34.4	208918			34.4	101646
34.42	843553			34.42	758801			34.42	673132			34.42	592627			34.42	504693			34.43	413972			34.42	307015			34.42	209968			34.42	102380
34.44	842187			34.44	759367			34.44	671632			34.44	592294			34.44	502426			34.45	410888			34.44	305515			34.44	209685			34.44	101446
34.46	844087			34.46	759684			34.46	673549			34.46	591910			34.46	500643			34.47	414238			34.46	305599			34.46	208718			34.46	98613.2
34.48	845720			34.48	759151			34.48	671815			34.48	590994			34.48	502276			34.49	412322			34.48	305265			34.48	211068			34.48	100663
34.5	843653			34.5	759184			34.5	671032			34.5	591327			34.5	502043			34.51	410805			34.5	306749			34.5	208668			34.5	100580
34.52	843970			34.52	759584			34.52	672015			34.52	591227			34.52	501860			34.53	406988			34.52	304899			34.52	209202			34.52	101163
34.54	845237			34.54	760034			34.54	671632			34.54	589727			34.54	502076			34.55	406688			34.54	304882			34.54	209635			34.54	101280
34.56	844070			34.56	759184			34.56	669782			34.56	586244			34.56	500293			34.57	405272			34.56	305632			34.56	209185			34.56	100680
34.58	843320			34.58	757984			34.58	671265			34.58	590027			34.58	497943			34.59	406638			34.58	304699			34.58	209452			34.58	99829.8
34.6	843453			34.6	757801			34.6	670732			34.6	588510			34.6	497893			34.61	403572			34.6	306149			34.6	210802			34.6	99213.2
34.62	841703			34.62	757801			34.62	671565			34.62	588744			34.62	500010			34.63	405155			34.62	305849			34.62	211852			34.62	99729.8
34.64	843603			34.64	757351			34.64	670399			34.64	587444			34.64	500210			34.65	403838			34.64	304499			34.64	209285			34.64	99229.8
34.66	844703			34.66	757884			34.66	670815			34.66	590177			34.66	497676			34.67	405005			34.66	306099			34.66	208052			34.66	100713
34.68	841787			34.68	757067			34.68	671432			34.68	587510			34.68	499210			34.69	402472			34.68	305365			34.68	209018			34.68	101413
34.7	844753			34.7	759001			34.7	668832			34.7	586027			34.7	501176			34.71	403305			34.7	305932			34.7	209352			34.7	100846
34.72	844803			34.72	759734			34.72	668599			34.72	587510			34.72	498510			34.73	401138			34.72	307449			34.72	208818			34.72	99313.2
34.74	841903			34.74	758351			34.74	670782			34.74	588960			34.74	497893			34.75	402755			34.74	306499			34.74	209452			34.74	101146
34.76	842570			34.76	758217			34.76	669665			34.76	587527			34.76	497893			34.77	402288			34.76	305115			34.76	209052			34.76	101446
34.78	842603			34.78	758284			34.78	667565			34.78	587994			34.78	498826			34.79	402455			34.78	305515			34.78	208968			34.78	100730
34.8	842637			34.8	758484			34.8	670082			34.8	588760			34.8	498010			34.81	399938			34.8	305299			34.8	209668			34.8	100030
34.82	845637			34.82	758051			34.82	669849			34.82	588877			34.82	497026			34.83	400972			34.82	305149			34.82	208585			34.82	101013
34.84	841937			34.84	759101			34.84	672015			34.84	587310			34.84	497926			34.85	401705			34.84	305249			34.84	211368			34.84	100763
34.86	843553			34.86	756734			34.86	668799			34.86	586594			34.86	496026			34.87	400638			34.86	305515			34.86	209202			34.86	98796.5
34.88	843103			34.88	758201			34.88	669599			34.88	587410			34.88	497243			34.89	400955			34.88	304232			34.88	210068			34.88	100463
34.9	843920			34.9	756534			34.9	670199			34.9	588510			34.9	497010			34.91	402288			34.9	303665			34.9	208685			34.9	99613.2
34.92	844853			34.92	758117			34.92	669999			34.92	587777			34.92	498993			34.93	400822			34.92	306399			34.92	209618			34.92	100563
34.94	842753			34.94	757917			34.94	669315			34.94	586627			34.94	497710			34.95	400888			34.94	307499			34.94	210535			34.94	100296
34.96	843303			34.96	757817			34.96	668432			34.96	587127			34.96	496876			34.97	401455			34.96	305099			34.96	208968			34.96	99213.2
34.98	843953			34.98	757384			34.98	668732			34.98	587710			34.98	497076			34.99	400588			34.98	304832			34.98	209468			34.98	101146
35	844170			35	757784			35	668649			35	588827			35	497960			35.01	398322			35	306032			35	208868			35	100013
35.02	842653			35.02	756067			35.02	670382			35.02	587244			35.02	497093			35.03	399455			35.02	306832			35.02	210418			35.02	101446
35.04	842253			35.04	758601			35.04	668332			35.04	587544			35.04	499193			35.05	399205			35.04	306682			35.04	210735			35.04	99596.5
35.06	842020			35.06	758584			35.06	670515			35.06	587144			35.06	497060			35.07	399172			35.06	304349			35.06	212035			35.06	101463
35.08	843637			35.08	757451			35.08	669232			35.08	588894			35.08	497976			35.09	400838			35.08	306382			35.08	210268			35.08	99629.8
35.1	844603			35.1	759334			35.1	670332			35.1	587544			35.1	498410			35.11	398405			35.1	305682			35.1	212735			35.1	101880
35.12	842587			35.12	758351			35.12	668749			35.12	587810			35.12	500526			35.13	399005			35.12	304032			35.12	210218			35.12	101530
35.14	845720			35.14	759334			35.14	668665			35.14	588244			35.14	497926			35.15	400288			35.14	305265			35.14	207668			35.14	100563
35.16	844287			35.16	758017			35.16	668582			35.16	587627			35.16	499393			35.17	399972			35.16	306215			35.16	209852			35.16	100713
35.18	844387			35.18	758884			35.18	669332			35.18	588810			35.18	499043			35.19	398955			35.18	307282			35.18	209335			35.18	101980
35.2	845270			35.2	758234			35.2	669549			35.2	587277			35.2	499360			35.21	399238			35.2	304132			35.2	210185			35.2	98663.2
35.22	846103			35.22	759634			35.22	668599			35.22	585427			35.22	498076			35.23	399422			35.22	305982			35.22	210235			35.22	101396
35.24	842820			35.24	758801			35.24	669099			35.24	586660			35.24	498293			35.25	400405			35.24	304715			35.24	209635			35.24	99479.8
35.26	845670			35.26	758784			35.26	669899			35.26	587494			35.26	498193			35.27	398088			35.26	304065			35.26	210335			35.26	100380
35.28	844220			35.28	756717			35.28	668415			35.28	588427			35.28	497710			35.29	398405			35.28	306065			35.28	209852			35.28	99346.5
35.3	843837			35.3	757267			35.3	669765			35.3	587377			35.3	496893			35.31	399688			35.3	308332			35.3	207602			35.3	100030
35.32	842270			35.32	759034			35.32	668582			35.32	587444			35.32	496826			35.33	403105			35.32	305982			35.32	209485			35.32	100280
35.34	844187			35.34	758317			35.34	668915			35.34	587377			35.34	498843			35.35	400038			35.34	305432			35.34	208985			35.34	100046
35.36	843320			35.36	758234			35.36	670799			35.36	588244			35.36	498893			35.37	399372			35.36	305849			35.36	210818			35.36	99646.5
35.38	845237			35.38	757301			35.38	670282			35.38	588310			35.38	501410			35.39	401872			35.38	305782			35.38	208202			35.38	100930
35.4	843903			35.4	758217			35.4	668515			35.4	587777			35.4	498093			35.41	401655			35.4	305915			35.4	209102			35.4	101213
35.42	844370			35.42	757467			35.42	669565			35.42	587660			35.42	499476			35.43	399205			35.42	306465			35.42	210402			35.42	100380
35.44	843820			35.44	758384			35.44	671265			35.44	588644			35.44	501493			35.45	401422			35.44	305665			35.44	208568			35.44	102446
35.46	845037			35.46	758917			35.46	669015			35.46	587377			35.46	500426			35.47	399005			35.46	303782			35.46	209318			35.46	100896
35.48	844837			35.48	758334			35.48	669915			35.48	589277			35.48	500260			35.49	401255			35.48	306532			35.48	208418			35.48	100346
35.5	842553			35.5	757567			35.5	671265			35.5	588527			35.5	498476			35.51	399855			35.5	306132			35.5	210402			35.5	101896
35.52	840737			35.52	758217			35.52	672365			35.52	590144			35.52	498693			35.53	399455			35.52	306082			35.52	211585			35.52	100913
35.54	842303			35.54	759551			35.54	670565			35.54	589760			35.54	498510			35.55	400305			35.54	307199			35.54	211168			35.54	100713
35.56	843187			35.56	757717			35.56	673115			35.56	590044			35.56	500810			35.57	400738			35.56	305249			35.56	209135			35.56	101430
35.58	844420			35.58	759501			35.58	671165			35.58	589377			35.58	500410			35.59	400355			35.58	305849			35.58	212335			35.58	98913.2
35.6	843220			35.6	759651			35.6	672115			35.6	591177			35.6	501060			35.61	400305			35.6	306165			35.6	211018			35.6	100496
35.62	844737			35.62	760651			35.62	675032			35.62	589394			35.62	499260			35.63	399738			35.62	306615			35.62	210385			35.62	100713
35.64	841770			35.64	760001			35.64	671199			35.64	590444			35.64	500993			35.65	401705			35.64	308665			35.64	206952			35.64	99979.8
35.66	842120			35.66	759551			35.66	672765			35.66	589877			35.66	500293			35.67	399955			35.66	305665			35.66	210768			35.66	99446.5
35.68	843387			35.68	757984			35.68	672032			35.68	588994			35.68	503526			35.69	399722			35.68	304632			35.68	208918			35.68	99529.8
35.7	842687			35.7	759251			35.7	673499			35.7	589494			35.7	502360			35.71	402105			35.7	305015			35.7	210618			35.7	99446.5
35.72	842120			35.72	759584			35.72	674199			35.72	591077			35.72	502643			35.73	403122			35.72	307949			35.72	210185			35.72	100030
35.74	843870			35.74	758551			35.74	674899			35.74	589960			35.74	503343			35.75	403338			35.74	306549			35.74	211052			35.74	102913
35.76	843137			35.76	760384			35.76	676015			35.76	592844			35.76	501343			35.77	403488			35.76	304799			35.76	210535			35.76	99446.5
35.78	844120			35.78	758784			35.78	674515			35.78	592960			35.78	503660			35.79	404138			35.78	307482			35.78	210318			35.78	100730
35.8	842587			35.8	759717			35.8	674665			35.8	591994			35.8	504560			35.81	402988			35.8	306999			35.8	209902			35.8	101146
35.82	844187			35.82	760051			35.82	674349			35.82	591460			35.82	506026			35.83	404638			35.82	306415			35.82	207718			35.82	99596.5
35.84	842953			35.84	760384			35.84	675465			35.84	591544			35.84	506676			35.85	406072			35.84	306149			35.84	208035			35.84	99879.8
35.86	843087			35.86	761101			35.86	674465			35.86	594194			35.86	505776			35.87	404655			35.86	307282			35.86	209285			35.86	101863
35.88	843753			35.88	760801			35.88	676982			35.88	596194			35.88	506610			35.89	405138			35.88	304982			35.88	209218			35.88	100296
35.9	843170			35.9	761467			35.9	678915			35.9	596944			35.9	507526			35.91	404988			35.9	308299			35.9	209285			35.9	102580
35.92	845153			35.92	759734			35.92	676799			35.92	596177			35.92	506893			35.93	406122			35.92	307232			35.92	209018			35.92	100280
35.94	844187			35.94	761651			35.94	677382			35.94	597310			35.94	509110			35.95	403122			35.94	306782			35.94	211035			35.94	100030
35.96	842820			35.96	759001			35.96	676599			35.96	596894			35.96	510076			35.97	404788			35.96	305099			35.96	210068			35.96	102296
35.98	843487			35.98	760517			35.98	678415			35.98	597277			35.98	509426			35.99	405855			35.98	307149			35.98	210285			35.98	101546
36	841653			36	761884			36	677332			36	600027			36	508543			36.01	407322			36	304799			36	211485			36	100546
36.02	844170			36.02	760251			36.02	677749			36.02	600077			36.02	509060			36.03	406922			36.02	306649			36.02	210585			36.02	102813
36.04	842520			36.04	760217			36.04	677299			36.04	597160			36.04	509726			36.05	407405			36.04	306465			36.04	211302			36.04	99513.2
36.06	845770			36.06	759367			36.06	678149			36.06	598160			36.06	509226			36.07	409455			36.06	306149			36.06	210585			36.06	102046
36.08	844503			36.08	760384			36.08	678849			36.08	598927			36.08	509843			36.09	411472			36.08	306399			36.08	212052			36.08	100280
36.1	843770			36.1	760917			36.1	679249			36.1	599377			36.1	507260			36.11	411522			36.1	307049			36.1	209585			36.1	101080
36.12	843753			36.12	759251			36.12	678699			36.12	598994			36.12	508676			36.13	412238			36.12	306799			36.12	209685			36.12	101613
36.14	844637			36.14	761117			36.14	677249			36.14	599144			36.14	509326			36.15	416055			36.14	307415			36.14	208935			36.14	102180
36.16	843470			36.16	758951			36.16	676415			36.16	598360			36.16	506360			36.17	413872			36.16	306115			36.16	210318			36.16	101363
36.18	843903			36.18	759367			36.18	676299			36.18	598460			36.18	506976			36.19	416105			36.18	306315			36.18	209868			36.18	101380
36.2	844970			36.2	758601			36.2	673765			36.2	597427			36.2	508543			36.21	418405			36.2	306765			36.2	207535			36.2	100646
36.22	842970			36.22	758551			36.22	674615			36.22	595094			36.22	505726			36.23	412772			36.22	306015			36.22	210702			36.22	101980
36.24	844487			36.24	760001			36.24	675549			36.24	594710			36.24	506893			36.25	418355			36.24	305332			36.24	210102			36.24	100696
36.26	842653			36.26	760284			36.26	674232			36.26	595694			36.26	506676			36.27	417172			36.26	305265			36.26	209368			36.26	101146
36.28	844120			36.28	759251			36.28	672982			36.28	594177			36.28	505543			36.29	417905			36.28	306782			36.28	209768			36.28	102830
36.3	843853			36.3	759517			36.3	671915			36.3	593494			36.3	506143			36.31	412605			36.3	307615			36.3	210652			36.3	99913.2
36.32	844103			36.32	758734			36.32	672532			36.32	593560			36.32	507326			36.33	415388			36.32	306032			36.32	211168			36.32	101413
36.34	842920			36.34	759201			36.34	672199			36.34	592027			36.34	505693			36.35	413905			36.34	306582			36.34	210818			36.34	101430
36.36	843987			36.36	757567			36.36	671399			36.36	595727			36.36	506560			36.37	412538			36.36	309482			36.36	207702			36.36	101830
36.38	843537			36.38	758234			36.38	673015			36.38	592960			36.38	508176			36.39	410405			36.38	308515			36.38	209568			36.38	100646
36.4	844587			36.4	757684			36.4	671882			36.4	593227			36.4	507126			36.41	410038			36.4	305265			36.4	211552			36.4	101180
36.42	843870			36.42	757584			36.42	672032			36.42	593960			36.42	508943			36.43	410305			36.42	306282			36.42	209768			36.42	100846
36.44	843820			36.44	758451			36.44	671515			36.44	595144			36.44	507693			36.45	409705			36.44	305115			36.44	210135			36.44	100813
36.46	844220			36.46	757667			36.46	672399			36.46	595060			36.46	506460			36.47	407788			36.46	305199			36.46	210018			36.46	103113
36.48	843070			36.48	757584			36.48	670615			36.48	594027			36.48	505676			36.49	406238			36.48	308132			36.48	210085			36.48	102046
36.5	843070			36.5	757301			36.5	672049			36.5	594177			36.5	506510			36.51	408522			36.5	307232			36.5	209885			36.5	101896
36.52	841737			36.52	758284			36.52	671215			36.52	591927			36.52	505126			36.53	404338			36.52	307432			36.52	208585			36.52	102180
36.54	841737			36.54	757501			36.54	670182			36.54	590110			36.54	504426			36.55	405455			36.54	305165			36.54	208018			36.54	101430
36.56	844137			36.56	757584			36.56	669599			36.56	590394			36.56	503426			36.57	405905			36.56	305099			36.56	210518			36.56	102063
36.58	842970			36.58	758784			36.58	667715			36.58	591810			36.58	501343			36.59	402505			36.58	306215			36.58	210702			36.58	101363
36.6	843187			36.6	757851			36.6	670649			36.6	591460			36.6	502476			36.61	402638			36.6	307965			36.6	210002			36.6	100313
36.62	842403			36.62	755717			36.62	670499			36.62	587577			36.62	500243			36.63	404472			36.62	307532			36.62	211635			36.62	101380
36.64	843770			36.64	756167			36.64	669215			36.64	588694			36.64	502260			36.65	403138			36.64	306182			36.64	211385			36.64	101646
36.66	843120			36.66	757901			36.66	668915			36.66	590744			36.66	499226			36.67	401455			36.66	306765			36.66	207635			36.66	102046
36.68	844620			36.68	757451			36.68	669865			36.68	586944			36.68	501210			36.69	401405			36.68	307615			36.68	209468			36.68	101896
36.7	844887			36.7	756867			36.7	668415			36.7	587510			36.7	498276			36.71	403055			36.7	305565			36.7	209118			36.7	101313
36.72	843687			36.72	758684			36.72	668649			36.72	587660			36.72	498810			36.73	402805			36.72	305549			36.72	209635			36.72	101063
36.74	844037			36.74	757634			36.74	669882			36.74	587277			36.74	500193			36.75	401288			36.74	307449			36.74	210868			36.74	100496
36.76	843353			36.76	758067			36.76	670249			36.76	585694			36.76	498476			36.77	402772			36.76	305565			36.76	208918			36.76	100863
36.78	843720			36.78	757917			36.78	669699			36.78	587327			36.78	499943			36.79	401722			36.78	306899			36.78	208118			36.78	101730
36.8	844087			36.8	756867			36.8	670349			36.8	588110			36.8	498276			36.81	401455			36.8	306199			36.8	210418			36.8	102480
36.82	843387			36.82	757401			36.82	669299			36.82	586477			36.82	498043			36.83	399722			36.82	307099			36.82	208618			36.82	102696
36.84	841903			36.84	756501			36.84	667732			36.84	584094			36.84	497426			36.85	401288			36.84	307699			36.84	210785			36.84	102280
36.86	844003			36.86	757517			36.86	669282			36.86	587677			36.86	499826			36.87	399972			36.86	307532			36.86	210935			36.86	101713
36.88	842120			36.88	757001			36.88	669665			36.88	587827			36.88	498143			36.89	400455			36.88	306399			36.88	210118			36.88	102413
36.9	845053			36.9	756317			36.9	669432			36.9	587677			36.9	499176			36.91	401772			36.9	307499			36.9	209952			36.9	100296
36.92	843787			36.92	757384			36.92	668682			36.92	587977			36.92	497460			36.93	402488			36.92	308149			36.92	208152			36.92	101563
36.94	845070			36.94	757084			36.94	669082			36.94	589177			36.94	496143			36.95	400955			36.94	307899			36.94	209002			36.94	100996
36.96	844203			36.96	757117			36.96	669032			36.96	586594			36.96	498326			36.97	401872			36.96	306599			36.96	209918			36.96	101463
36.98	844570			36.98	756701			36.98	669415			36.98	585910			36.98	498860			36.99	401172			36.98	306715			36.98	211368			36.98	102930
37	843853			37	756984			37	667799			37	587927			37	499793			37.01	400972			37	307449			37	211135			37	99879.8
37.02	844303			37.02	757417			37.02	670182			37.02	587710			37.02	499693			37.03	400205			37.02	307382			37.02	208268			37.02	101530
37.04	844287			37.04	756684			37.04	668049			37.04	587310			37.04	496860			37.05	400105			37.04	307232			37.04	209768			37.04	102680
37.06	844303			37.06	756051			37.06	669632			37.06	586310			37.06	498143			37.07	401472			37.06	307282			37.06	209952			37.06	102413
37.08	843387			37.08	757617			37.08	670515			37.08	585727			37.08	501243			37.09	400688			37.08	306965			37.08	210068			37.08	101663
37.1	844103			37.1	757017			37.1	668582			37.1	587744			37.1	499126			37.11	399488			37.1	308615			37.1	211052			37.1	102230
37.12	842153			37.12	757767			37.12	669315			37.12	587294			37.12	497310			37.13	399688			37.12	306882			37.12	209752			37.12	101363
37.14	844370			37.14	756434			37.14	669065			37.14	586960			37.14	500893			37.15	401255			37.14	305982			37.14	210152			37.14	100763
37.16	844537			37.16	757351			37.16	667999			37.16	586994			37.16	498110			37.17	401072			37.16	308949			37.16	211085			37.16	99796.5
37.18	845787			37.18	755351			37.18	669949			37.18	586294			37.18	498176			37.19	399688			37.18	308315			37.18	207318			37.18	101430
37.2	846187			37.2	757034			37.2	669849			37.2	586160			37.2	498143			37.21	399722			37.2	307065			37.2	209768			37.2	100846
37.22	842987			37.22	754534			37.22	669499			37.22	587160			37.22	499726			37.23	401705			37.22	304999			37.22	209035			37.22	102913
37.24	845570			37.24	756434			37.24	669015			37.24	587710			37.24	497960			37.25	402138			37.24	307732			37.24	211868			37.24	101580
37.26	843170			37.26	757451			37.26	668465			37.26	588827			37.26	497710			37.27	398338			37.26	308765			37.26	210085			37.26	102980
37.28	842853			37.28	756551			37.28	668615			37.28	589460			37.28	498960			37.29	397172			37.28	307065			37.28	210302			37.28	103413
37.3	843637			37.3	755451			37.3	668649			37.3	588894			37.3	500743			37.31	398822			37.3	305565			37.3	210985			37.3	101946
37.32	845120			37.32	755917			37.32	668765			37.32	587277			37.32	504210			37.33	401322			37.32	308215			37.32	211335			37.32	101130
37.34	845320			37.34	756234			37.34	670065			37.34	591694			37.34	501843			37.35	403355			37.34	306865			37.34	209985			37.34	101080
37.36	844503			37.36	756384			37.36	667399			37.36	591044			37.36	501993			37.37	401505			37.36	307915			37.36	210002			37.36	101630
37.38	843020			37.38	755567			37.38	668665			37.38	589277			37.38	503443			37.39	398872			37.38	307699			37.38	209735			37.38	101980
37.4	843203			37.4	755667			37.4	669132			37.4	591194			37.4	505393			37.41	401638			37.4	308799			37.4	208268			37.4	101963
37.42	843970			37.42	757284			37.42	668682			37.42	591477			37.42	503893			37.43	401355			37.42	306399			37.42	210118			37.42	103246
37.44	843887			37.44	755467			37.44	671782			37.44	592327			37.44	507343			37.45	400555			37.44	304449			37.44	209968			37.44	101796
37.46	846137			37.46	757117			37.46	670965			37.46	591744			37.46	506776			37.47	399338			37.46	305499			37.46	210385			37.46	100563
37.48	842553			37.48	757151			37.48	669515			37.48	590944			37.48	505243			37.49	401838			37.48	307882			37.48	210602			37.48	99629.8
37.5	841920			37.5	757267			37.5	668949			37.5	591127			37.5	505593			37.51	399555			37.5	308332			37.5	211002			37.5	102513
37.52	844620			37.52	754984			37.52	669232			37.52	590144			37.52	504626			37.53	401405			37.52	306982			37.52	211418			37.52	101296
37.54	844387			37.54	755734			37.54	670265			37.54	590660			37.54	505060			37.55	400255			37.54	307915			37.54	210018			37.54	100680
37.56	845803			37.56	758651			37.56	671599			37.56	592460			37.56	505026			37.57	399972			37.56	307065			37.56	209868			37.56	99913.2
37.58	846753			37.58	757334			37.58	671382			37.58	590594			37.58	504376			37.59	400272			37.58	306899			37.58	210335			37.58	102413
37.6	845037			37.6	755417			37.6	670715			37.6	589510			37.6	503826			37.61	400055			37.6	307315			37.6	212652			37.6	101646
37.62	843970			37.62	756817			37.62	672932			37.62	590694			37.62	502526			37.63	399272			37.62	307082			37.62	212668			37.62	102413
37.64	844937			37.64	756117			37.64	672732			37.64	590544			37.64	502493			37.65	401205			37.64	308832			37.64	209868			37.64	101213
37.66	844137			37.66	757184			37.66	671715			37.66	589044			37.66	502893			37.67	400922			37.66	308432			37.66	209985			37.66	100030
37.68	844253			37.68	757351			37.68	672799			37.68	586294			37.68	502276			37.69	400622			37.68	308082			37.68	209268			37.68	101980
37.7	846470			37.7	757417			37.7	671382			37.7	589594			37.7	501060			37.71	400888			37.7	306365			37.7	210968			37.7	102263
37.72	844120			37.72	757851			37.72	672049			37.72	588360			37.72	500310			37.73	400322			37.72	306615			37.72	209468			37.72	101813
37.74	845453			37.74	757217			37.74	671015			37.74	588910			37.74	501293			37.75	401855			37.74	307365			37.74	209552			37.74	103746
37.76	844887			37.76	758917			37.76	669999			37.76	589127			37.76	499143			37.77	399655			37.76	307699			37.76	210085			37.76	101896
37.78	844387			37.78	757417			37.78	670315			37.78	586277			37.78	500293			37.79	402488			37.78	305649			37.78	208468			37.78	101496
37.8	844887			37.8	757617			37.8	669449			37.8	587560			37.8	500960			37.81	400372			37.8	307699			37.8	210752			37.8	99479.8
37.82	844320			37.82	756367			37.82	672232			37.82	586894			37.82	498793			37.83	402088			37.82	306515			37.82	209535			37.82	102163
37.84	843687			37.84	756734			37.84	672365			37.84	588527			37.84	499393			37.85	402188			37.84	306249			37.84	210052			37.84	102380
37.86	843753			37.86	754917			37.86	670432			37.86	588027			37.86	499910			37.87	401655			37.86	304832			37.86	209535			37.86	102046
37.88	845387			37.88	757034			37.88	672415			37.88	587177			37.88	499576			37.89	402538			37.88	308749			37.88	210068			37.88	101413
37.9	842903			37.9	756934			37.9	670899			37.9	587660			37.9	499326			37.91	403605			37.9	306899			37.9	210585			37.9	100363
37.92	844187			37.92	756834			37.92	670465			37.92	588694			37.92	497726			37.93	402238			37.92	306932			37.92	210568			37.92	101963
37.94	843653			37.94	756517			37.94	671915			37.94	587010			37.94	497610			37.95	401572			37.94	305365			37.94	209718			37.94	100763
37.96	846937			37.96	755767			37.96	669749			37.96	586627			37.96	495960			37.97	401472			37.96	306282			37.96	211285			37.96	100763
37.98	844187			37.98	755584			37.98	670215			37.98	588377			37.98	498260			37.99	401138			37.98	306549			37.98	212068			37.98	101596
38	844770			38	757067			38	670115			38	586260			38	497626			38.01	401338			38	307899			38	211285			38	102496
38.02	845287			38.02	757401			38.02	671015			38.02	588677			38.02	498576			38.03	403122			38.02	306815			38.02	211868			38.02	102096
38.04	845137			38.04	755534			38.04	670065			38.04	587810			38.04	497926			38.05	400622			38.04	307249			38.04	209152			38.04	100863
38.06	846103			38.06	756717			38.06	672349			38.06	586144			38.06	497310			38.07	399522			38.06	307865			38.06	210768			38.06	102296
38.08	843120			38.08	757134			38.08	672265			38.08	587577			38.08	497326			38.09	402672			38.08	307615			38.08	210768			38.08	102280
38.1	843637			38.1	756717			38.1	672349			38.1	586244			38.1	498243			38.11	403272			38.1	307215			38.1	210918			38.1	101746
38.12	844853			38.12	755151			38.12	670349			38.12	586594			38.12	498076			38.13	401488			38.12	307432			38.12	211052			38.12	100996
38.14	845420			38.14	756351			38.14	667832			38.14	586060			38.14	498076			38.15	400355			38.14	307549			38.14	210135			38.14	104296
38.16	844720			38.16	755751			38.16	669499			38.16	588927			38.16	495310			38.17	401555			38.16	308015			38.16	208918			38.16	102196
38.18	845070			38.18	757951			38.18	668449			38.18	585444			38.18	497110			38.19	401105			38.18	308099			38.18	211352			38.18	103246
38.2	844653			38.2	756434			38.2	671115			38.2	586460			38.2	495526			38.21	399872			38.2	307232			38.2	207518			38.2	102063
38.22	844187			38.22	757401			38.22	670632			38.22	585477			38.22	497326			38.23	401788			38.22	307099			38.22	208902			38.22	102246
38.24	844203			38.24	756284			38.24	668665			38.24	584794			38.24	498160			38.25	401538			38.24	307215			38.24	211618			38.24	102330
38.26	845503			38.26	756584			38.26	669665			38.26	584960			38.26	498826			38.27	401538			38.26	307049			38.26	210552			38.26	101196
38.28	845187			38.28	756984			38.28	670332			38.28	583977			38.28	497310			38.29	404305			38.28	305915			38.28	210502			38.28	101930
38.3	844537			38.3	758234			38.3	667115			38.3	584044			38.3	496226			38.31	402738			38.3	306615			38.3	208785			38.3	102263
38.32	843387			38.32	757284			38.32	668432			38.32	584727			38.32	496693			38.33	401438			38.32	307649			38.32	210585			38.32	101296
38.34	846020			38.34	756867			38.34	669182			38.34	585694			38.34	497876			38.35	402472			38.34	309232			38.34	210235			38.34	102846
38.36	844970			38.36	756334			38.36	669232			38.36	584360			38.36	496026			38.37	400605			38.36	305999			38.36	210352			38.36	101963
38.38	844487			38.38	755667			38.38	669749			38.38	584777			38.38	496526			38.39	402105			38.38	306899			38.38	209002			38.38	100930
38.4	844970			38.4	754801			38.4	669815			38.4	586327			38.4	497343			38.41	401622			38.4	308832			38.4	210918			38.4	103246
38.42	845387			38.42	755067			38.42	669815			38.42	585227			38.42	496910			38.43	400522			38.42	308799			38.42	210435			38.42	102246
38.44	845220			38.44	755517			38.44	666299			38.44	587360			38.44	497093			38.45	401705			38.44	307365			38.44	210418			38.44	101963
38.46	844470			38.46	756951			38.46	667882			38.46	586094			38.46	497260			38.47	401405			38.46	308649			38.46	209735			38.46	101813
38.48	843770			38.48	756701			38.48	669965			38.48	584394			38.48	498093			38.49	400172			38.48	309449			38.48	209568			38.48	102046
38.5	844837			38.5	756767			38.5	669232			38.5	585127			38.5	498676			38.51	399655			38.5	308882			38.5	209452			38.5	103246
38.52	844553			38.52	756534			38.52	670315			38.52	584710			38.52	497193			38.53	400388			38.52	305965			38.52	209718			38.52	101596
38.54	844470			38.54	757184			38.54	669199			38.54	586277			38.54	496543			38.55	400205			38.54	307615			38.54	211718			38.54	102496
38.56	846053			38.56	756601			38.56	667315			38.56	585877			38.56	496860			38.57	401488			38.56	309832			38.56	211285			38.56	102246
38.58	844287			38.58	757217			38.58	669782			38.58	585394			38.58	496393			38.59	401122			38.58	308182			38.58	211068			38.58	103830
38.6	845387			38.6	755184			38.6	670215			38.6	585277			38.6	498810			38.61	398188			38.6	307715			38.6	212035			38.6	104030
38.62	844653			38.62	756167			38.62	668265			38.62	586344			38.62	496226			38.63	401222			38.62	308115			38.62	211335			38.62	104813
38.64	847020			38.64	756401			38.64	668332			38.64	586094			38.64	496426			38.65	399955			38.64	308515			38.64	210135			38.64	102813
38.66	843820			38.66	757784			38.66	669465			38.66	586027			38.66	497243			38.67	400388			38.66	308565			38.66	210752			38.66	102430
38.68	844353			38.68	756434			38.68	669232			38.68	584394			38.68	496626			38.69	402922			38.68	309365			38.68	209635			38.68	102313
38.7	844370			38.7	756067			38.7	667399			38.7	584694			38.7	497276			38.71	402238			38.7	307032			38.7	208935			38.7	102813
38.72	844637			38.72	756517			38.72	667032			38.72	586277			38.72	496593			38.73	401872			38.72	309665			38.72	211735			38.72	103680
38.74	844137			38.74	757134			38.74	669299			38.74	585260			38.74	497360			38.75	400738			38.74	307682			38.74	211352			38.74	102730
38.76	843520			38.76	755934			38.76	669949			38.76	586677			38.76	495560			38.77	402505			38.76	307149			38.76	209952			38.76	101980
38.78	845603			38.78	757201			38.78	668732			38.78	585877			38.78	497893			38.79	400905			38.78	311282			38.78	210968			38.78	101563
38.8	845120			38.8	756401			38.8	668699			38.8	586327			38.8	496776			38.81	399905			38.8	309649			38.8	209968			38.8	103880
38.82	843087			38.82	756084			38.82	669732			38.82	585860			38.82	496560			38.83	401922			38.82	308949			38.82	210868			38.82	103346
38.84	847003			38.84	756417			38.84	671465			38.84	584860			38.84	496610			38.85	400238			38.84	307365			38.84	209568			38.84	103963
38.86	844720			38.86	755851			38.86	671199			38.86	584810			38.86	497326			38.87	400922			38.86	307199			38.86	209885			38.86	102696
38.88	844420			38.88	757084			38.88	671182			38.88	584527			38.88	497543			38.89	398572			38.88	309999			38.88	212585			38.88	102963
38.9	845187			38.9	758434			38.9	670932			38.9	585977			38.9	495393			38.91	400772			38.9	309382			38.9	210602			38.9	103580
38.92	846553			38.92	756584			38.92	671449			38.92	585410			38.92	497510			38.93	400905			38.92	308365			38.92	209085			38.92	103196
38.94	844637			38.94	755934			38.94	669349			38.94	584694			38.94	495110			38.95	401272			38.94	309299			38.94	210902			38.94	101680
38.96	845803			38.96	757267			38.96	669449			38.96	585227			38.96	498010			38.97	401988			38.96	306349			38.96	211135			38.96	101663
38.98	844537			38.98	754784			38.98	667249			38.98	584844			38.98	496060			38.99	401388			38.98	309665			38.98	210952			38.98	102863
39	844820			39	756217			39	669349			39	582960			39	497510			39.01	401822			39	308432			39	212702			39	103380
39.02	845420			39.02	755501			39.02	668449			39.02	585544			39.02	496526			39.03	400988			39.02	308815			39.02	208785			39.02	103746
39.04	844970			39.04	756017			39.04	669515			39.04	583844			39.04	497343			39.05	400405			39.04	308332			39.04	208218			39.04	104363
39.06	844437			39.06	757467			39.06	670099			39.06	583694			39.06	497526			39.07	401005			39.06	307432			39.06	209568			39.06	102046
39.08	844403			39.08	756417			39.08	669299			39.08	583610			39.08	496243			39.09	402122			39.08	308565			39.08	210568			39.08	102263
39.1	846420			39.1	758984			39.1	669899			39.1	584510			39.1	496043			39.11	402838			39.1	306682			39.1	208485			39.1	102663
39.12	844053			39.12	756301			39.12	669249			39.12	585460			39.12	496343			39.13	399305			39.12	307899			39.12	209902			39.12	102146
39.14	844920			39.14	758051			39.14	670699			39.14	585077			39.14	496310			39.15	399988			39.14	309849			39.14	207685			39.14	104846
39.16	845987			39.16	757234			39.16	668432			39.16	583644			39.16	497210			39.17	402138			39.16	309865			39.16	209135			39.16	103380
39.18	845553			39.18	757067			39.18	670115			39.18	585160			39.18	496560			39.19	400422			39.18	309365			39.18	208985			39.18	101780
39.2	842987			39.2	757351			39.2	670282			39.2	585860			39.2	496026			39.21	400138			39.2	308865			39.2	209918			39.2	102846
39.22	844337			39.22	755551			39.22	668849			39.22	585760			39.22	495993			39.23	400355			39.22	311332			39.22	210585			39.22	103980
39.24	844970			39.24	757467			39.24	669099			39.24	586660			39.24	497826			39.25	400505			39.24	306749			39.24	209252			39.24	103196
39.26	846353			39.26	756501			39.26	670215			39.26	584327			39.26	496626			39.27	400722			39.26	308515			39.26	211468			39.26	101280
39.28	846753			39.28	757784			39.28	670815			39.28	585660			39.28	496560			39.29	401855			39.28	309765			39.28	212268			39.28	104113
39.3	843903			39.3	757267			39.3	671165			39.3	584994			39.3	495226			39.31	400622			39.3	309199			39.3	211985			39.3	101880
39.32	845337			39.32	754751			39.32	670732			39.32	584744			39.32	496760			39.33	402405			39.32	309049			39.32	210452			39.32	102030
39.34	846337			39.34	756751			39.34	671465			39.34	584644			39.34	496860			39.35	402788			39.34	309515			39.34	209902			39.34	104546
39.36	844820			39.36	756017			39.36	670532			39.36	584144			39.36	497343			39.37	401438			39.36	307682			39.36	210868			39.36	102213
39.38	846737			39.38	757501			39.38	670765			39.38	585294			39.38	497143			39.39	403438			39.38	309032			39.38	210402			39.38	102080
39.4	845903			39.4	754834			39.4	671582			39.4	584710			39.4	497176			39.41	402038			39.4	309732			39.4	208752			39.4	102796
39.42	845253			39.42	755417			39.42	670165			39.42	584644			39.42	495726			39.43	401672			39.42	309082			39.42	209552			39.42	103080
39.44	843037			39.44	755734			39.44	671615			39.44	587094			39.44	496326			39.45	402322			39.44	308682			39.44	210652			39.44	104080
39.46	846287			39.46	757184			39.46	670782			39.46	586477			39.46	496160			39.47	402838			39.46	308115			39.46	210968			39.46	102313
39.48	844103			39.48	757217			39.48	672732			39.48	585427			39.48	497876			39.49	404522			39.48	307099			39.48	211468			39.48	103346
39.5	843887			39.5	756801			39.5	672999			39.5	582360			39.5	497876			39.51	402338			39.5	309599			39.5	208818			39.5	102246
39.52	846837			39.52	756867			39.52	671499			39.52	584610			39.52	497926			39.53	404888			39.52	306549			39.52	209118			39.52	102880
39.54	844287			39.54	756917			39.54	672299			39.54	584010			39.54	495893			39.55	402638			39.54	308515			39.54	212085			39.54	102696
39.56	844520			39.56	756984			39.56	670049			39.56	585777			39.56	497260			39.57	405722			39.56	309249			39.56	208352			39.56	102013
39.58	846437			39.58	757167			39.58	672449			39.58	587310			39.58	496926			39.59	406772			39.58	308365			39.58	208352			39.58	105013
39.6	846137			39.6	757951			39.6	670299			39.6	587127			39.6	496576			39.61	407638			39.6	309599			39.6	208468			39.6	103046
39.62	845470			39.62	756984			39.62	672149			39.62	585827			39.62	498410			39.63	408072			39.62	309665			39.62	211818			39.62	103613
39.64	843387			39.64	755967			39.64	670482			39.64	583760			39.64	497260			39.65	407005			39.64	311415			39.64	210335			39.64	102846
39.66	845887			39.66	756901			39.66	670699			39.66	584944			39.66	496126			39.67	406355			39.66	309182			39.66	208635			39.66	100330
39.68	844903			39.68	755467			39.68	670099			39.68	585377			39.68	498843			39.69	405922			39.68	308332			39.68	210552			39.68	103113
39.7	846237			39.7	755117			39.7	670282			39.7	582560			39.7	496343			39.71	406122			39.7	310482			39.7	212935			39.7	102230
39.72	846120			39.72	756917			39.72	669265			39.72	584810			39.72	496776			39.73	404555			39.72	307532			39.72	211818			39.72	102080
39.74	844053			39.74	756651			39.74	669932			39.74	584444			39.74	494893			39.75	405155			39.74	309232			39.74	210835			39.74	103063
39.76	845070			39.76	755767			39.76	670599			39.76	585694			39.76	496460			39.77	403338			39.76	307432			39.76	207618			39.76	104563
39.78	844920			39.78	755834			39.78	669965			39.78	585044			39.78	497793			39.79	403988			39.78	309682			39.78	211085			39.78	103030
39.8	847170			39.8	756784			39.8	670349			39.8	583944			39.8	496626			39.81	403872			39.8	311499			39.8	210185			39.8	102680
39.82	844803			39.82	756584			39.82	669282			39.82	586460			39.82	496126			39.83	403372			39.82	309899			39.82	209502			39.82	104213
39.84	844503			39.84	756051			39.84	670115			39.84	585277			39.84	496193			39.85	403922			39.84	307932			39.84	210785			39.84	102813
39.86	846937			39.86	756934			39.86	670215			39.86	586527			39.86	495476			39.87	403005			39.86	309449			39.86	211135			39.86	103513
39.88	844553			39.88	756817			39.88	669532			39.88	585210			39.88	497143			39.89	400155			39.88	309415			39.88	208418			39.88	102846
39.9	845370			39.9	756201			39.9	668899			39.9	585594			39.9	496776			39.91	404788			39.9	308382			39.9	211068			39.9	103396
39.92	847420			39.92	756501			39.92	668915			39.92	586027			39.92	495443			39.93	400588			39.92	309749			39.92	210568			39.92	103930
39.94	845620			39.94	757367			39.94	670065			39.94	585244			39.94	497693			39.95	401872			39.94	307915			39.94	210368			39.94	103896
39.96	846020			39.96	756234			39.96	667265			39.96	583960			39.96	495376			39.97	402505			39.96	310999			39.96	209552			39.96	103180
39.98	843303			39.98	757234			39.98	668565			39.98	586360			39.98	493443			39.99	403905			39.98	310982			39.98	209552			39.98	102063
40	844253			40	758767			40	668799			40	586277			40	496093			40.01	402555			40	307482			40	211668			40	102080
40.02	844620			40.02	756867			40.02	671232			40.02	584960			40.02	495743			40.03	401555			40.02	311365			40.02	210735			40.02	104746
40.04	844220			40.04	757551			40.04	668832			40.04	586677			40.04	498826			40.05	403272			40.04	310565			40.04	211485			40.04	103246
40.06	847637			40.06	756234			40.06	667282			40.06	584327			40.06	495976			40.07	401705			40.06	308799			40.06	210802			40.06	104630
40.08	845370			40.08	756134			40.08	670632			40.08	582894			40.08	498526			40.09	403505			40.08	308682			40.08	209735			40.08	103580
40.1	846037			40.1	757217			40.1	668365			40.1	585344			40.1	496060			40.11	403055			40.1	308215			40.1	211185			40.1	104980
40.12	846537			40.12	756901			40.12	668865			40.12	584960			40.12	496393			40.13	404055			40.12	308465			40.12	211252			40.12	103663
40.14	845887			40.14	756317			40.14	669465			40.14	584660			40.14	498376			40.15	402788			40.14	309399			40.14	210802			40.14	103230
40.16	845120			40.16	757284			40.16	670765			40.16	585060			40.16	496026			40.17	402305			40.16	309815			40.16	211702			40.16	103980
40.18	844520			40.18	756067			40.18	669382			40.18	584810			40.18	497343			40.19	402322			40.18	309632			40.18	210935			40.18	103730
40.2	845320			40.2	756767			40.2	668782			40.2	584110			40.2	497893			40.21	401505			40.2	309582			40.2	211218			40.2	104913
40.22	849120			40.22	756117			40.22	669565			40.22	585710			40.22	497976			40.23	404188			40.22	309449			40.22	210968			40.22	104163
40.24	847170			40.24	757084			40.24	669082			40.24	583760			40.24	498093			40.25	400938			40.24	308715			40.24	211135			40.24	104030
40.26	843103			40.26	757701			40.26	669049			40.26	585894			40.26	495376			40.27	401038			40.26	308449			40.26	210285			40.26	104780
40.28	844103			40.28	755984			40.28	670099			40.28	585360			40.28	497860			40.29	402888			40.28	309115			40.28	213218			40.28	106096
40.3	845770			40.3	757384			40.3	667682			40.3	585144			40.3	496493			40.31	400938			40.3	310282			40.3	208402			40.3	103396
40.32	846470			40.32	757651			40.32	669415			40.32	585110			40.32	496826			40.33	402705			40.32	308815			40.32	209952			40.32	103196
40.34	846470			40.34	757501			40.34	671032			40.34	585644			40.34	497393			40.35	403538			40.34	311965			40.34	208685			40.34	104230
40.36	845903			40.36	757584			40.36	668915			40.36	584544			40.36	495260			40.37	402972			40.36	310599			40.36	211935			40.36	103230
40.38	845637			40.38	756501			40.38	668449			40.38	583410			40.38	495793			40.39	403205			40.38	310199			40.38	211235			40.38	104480
40.4	845153			40.4	757067			40.4	670199			40.4	584944			40.4	496710			40.41	402205			40.4	308282			40.4	209452			40.4	102613
40.42	845903			40.42	756851			40.42	671615			40.42	584360			40.42	496976			40.43	401272			40.42	309665			40.42	210985			40.42	103746
40.44	844903			40.44	757351			40.44	670815			40.44	584660			40.44	498243			40.45	400105			40.44	309115			40.44	212302			40.44	102030
40.46	845003			40.46	756751			40.46	668165			40.46	584377			40.46	497926			40.47	403222			40.46	309965			40.46	210618			40.46	105863
40.48	844370			40.48	757551			40.48	668815			40.48	582010			40.48	494810			40.49	403938			40.48	311582			40.48	212435			40.48	105263
40.5	845237			40.5	755584			40.5	669032			40.5	583994			40.5	497143			40.51	404072			40.5	308965			40.5	210618			40.5	104596
40.52	846753			40.52	757134			40.52	668632			40.52	585760			40.52	494893			40.53	402288			40.52	309765			40.52	209435			40.52	105413
40.54	845437			40.54	757884			40.54	669465			40.54	585544			40.54	496610			40.55	403472			40.54	309782			40.54	209285			40.54	104463
40.56	844770			40.56	756117			40.56	669115			40.56	583777			40.56	498176			40.57	402488			40.56	308215			40.56	211668			40.56	105096
40.58	846870			40.58	756817			40.58	670949			40.58	583477			40.58	496026			40.59	401922			40.58	310715			40.58	208268			40.58	103480
40.6	844103			40.6	757234			40.6	669649			40.6	585277			40.6	498243			40.61	401872			40.6	310415			40.6	210218			40.6	106046
40.62	847003			40.62	757051			40.62	670749			40.62	584510			40.62	496260			40.63	401722			40.62	310515			40.62	211368			40.62	103613
40.64	845020			40.64	756601			40.64	670549			40.64	586377			40.64	496843			40.65	403038			40.64	308715			40.64	209885			40.64	105046
40.66	845387			40.66	755684			40.66	669282			40.66	585727			40.66	497143			40.67	402872			40.66	309232			40.66	209618			40.66	102830
40.68	847437			40.68	755401			40.68	669815			40.68	584844			40.68	498143			40.69	401872			40.68	309699			40.68	208618			40.68	105446
40.7	845620			40.7	757351			40.7	667865			40.7	585777			40.7	496043			40.71	402738			40.7	311049			40.7	210152			40.7	104130
40.72	846087			40.72	757351			40.72	669032			40.72	584544			40.72	497110			40.73	403405			40.72	308582			40.72	211502			40.72	104846
40.74	845787			40.74	755951			40.74	670465			40.74	583994			40.74	497693			40.75	401105			40.74	309832			40.74	210752			40.74	105746
40.76	845170			40.76	758134			40.76	666615			40.76	584610			40.76	498143			40.77	402222			40.76	310099			40.76	209635			40.76	104963
40.78	846803			40.78	756417			40.78	670049			40.78	585627			40.78	499493			40.79	402422			40.78	310165			40.78	211868			40.78	105730
40.8	845287			40.8	756434			40.8	671832			40.8	584827			40.8	498393			40.81	402788			40.8	310115			40.8	210485			40.8	105180
40.82	843303			40.82	757084			40.82	670182			40.82	586310			40.82	498126			40.83	403822			40.82	310382			40.82	210602			40.82	102980
40.84	845470			40.84	757017			40.84	669832			40.84	585360			40.84	496243			40.85	402505			40.84	310465			40.84	212468			40.84	104263
40.86	845603			40.86	757034			40.86	670149			40.86	583544			40.86	497193			40.87	401488			40.86	311815			40.86	211702			40.86	106063
40.88	847137			40.88	756434			40.88	670899			40.88	584794			40.88	496626			40.89	402738			40.88	308649			40.88	210502			40.88	104046
40.9	843687			40.9	755984			40.9	669299			40.9	586427			40.9	497476			40.91	402022			40.9	309982			40.9	210068			40.9	104730
40.92	845187			40.92	758701			40.92	668899			40.92	585827			40.92	496560			40.93	403522			40.92	311215			40.92	210335			40.92	104996
40.94	846420			40.94	757367			40.94	668999			40.94	584610			40.94	499493			40.95	402055			40.94	313099			40.94	209435			40.94	103480
40.96	844687			40.96	756334			40.96	671349			40.96	584260			40.96	498643			40.97	402438			40.96	311382			40.96	210452			40.96	102746
40.98	844887			40.98	757334			40.98	670299			40.98	585160			40.98	496743			40.99	403472			40.98	310515			40.98	210168			40.98	103413
41	846270			41	758067			41	670965			41	585077			41	498393			41.01	403155			41	310565			41	210702			41	104846
41.02	846120			41.02	757017			41.02	669932			41.02	586027			41.02	497393			41.03	402888			41.02	311032			41.02	211518			41.02	105963
41.04	846237			41.04	756951			41.04	670315			41.04	585244			41.04	498926			41.05	403988			41.04	309332			41.04	209952			41.04	104863
41.06	845287			41.06	758067			41.06	671249			41.06	584727			41.06	496893			41.07	404138			41.06	311415			41.06	211468			41.06	106630
41.08	844753			41.08	759551			41.08	670382			41.08	584977			41.08	497876			41.09	402288			41.08	311215			41.08	210385			41.08	104796
41.1	847920			41.1	756901			41.1	669932			41.1	584344			41.1	497710			41.11	404638			41.1	311932			41.1	213452			41.1	104296
41.12	848170			41.12	756067			41.12	670432			41.12	586194			41.12	496493			41.13	404872			41.12	309849			41.12	213952			41.12	104580
41.14	849653			41.14	757367			41.14	671082			41.14	585260			41.14	497860			41.15	403555			41.14	311082			41.14	209135			41.14	105096
41.16	846070			41.16	758051			41.16	669815			41.16	585577			41.16	496926			41.17	401055			41.16	310932			41.16	210202			41.16	105230
41.18	845487			41.18	757517			41.18	669449			41.18	588027			41.18	497210			41.19	401538			41.18	310999			41.18	212168			41.18	104863
41.2	844987			41.2	756301			41.2	672032			41.2	585510			41.2	498893			41.21	402922			41.2	311482			41.2	211868			41.2	103363
41.22	846520			41.22	756217			41.22	668299			41.22	585444			41.22	496793			41.23	405072			41.22	311099			41.22	211718			41.22	105330
41.24	843603			41.24	757084			41.24	670615			41.24	584277			41.24	499176			41.25	403222			41.24	309699			41.24	212135			41.24	104513
41.26	845803			41.26	756117			41.26	670365			41.26	584810			41.26	497126			41.27	402455			41.26	310082			41.26	210318			41.26	104796
41.28	846020			41.28	755801			41.28	668999			41.28	583794			41.28	495976			41.29	403572			41.28	311832			41.28	210835			41.28	105346
41.3	847487			41.3	757084			41.3	669865			41.3	583544			41.3	497526			41.31	402672			41.3	311915			41.3	209768			41.3	104230
41.32	847387			41.32	757367			41.32	670282			41.32	586694			41.32	497176			41.33	404605			41.32	310649			41.32	212868			41.32	105113
41.34	845287			41.34	755751			41.34	670632			41.34	584660			41.34	499110			41.35	403138			41.34	310315			41.34	209518			41.34	104763
41.36	845987			41.36	756067			41.36	671049			41.36	586277			41.36	496143			41.37	402122			41.36	310099			41.36	211135			41.36	103046
41.38	846237			41.38	757801			41.38	670815			41.38	585777			41.38	497660			41.39	403688			41.38	309465			41.38	212652			41.38	104563
41.4	845770			41.4	759134			41.4	671199			41.4	583544			41.4	496660			41.41	401505			41.4	312665			41.4	212702			41.4	105996
41.42	846237			41.42	758234			41.42	670215			41.42	584627			41.42	497060			41.43	402288			41.42	310182			41.42	212318			41.42	105080
41.44	846237			41.44	756384			41.44	671115			41.44	584844			41.44	497693			41.45	404605			41.44	312899			41.44	210702			41.44	103580
41.46	845903			41.46	758801			41.46	668882			41.46	586810			41.46	496660			41.47	404188			41.46	310699			41.46	211868			41.46	104446
41.48	846020			41.48	756717			41.48	670215			41.48	584394			41.48	497293			41.49	407455			41.48	312099			41.48	210002			41.48	104796
41.5	846687			41.5	757217			41.5	669782			41.5	586277			41.5	498110			41.51	405255			41.5	312715			41.5	211035			41.5	105130
41.52	846137			41.52	757901			41.52	670315			41.52	583227			41.52	495810			41.53	400572			41.52	313065			41.52	210618			41.52	105896
41.54	846537			41.54	757951			41.54	670549			41.54	583927			41.54	498293			41.55	401922			41.54	310982			41.54	210685			41.54	105480
41.56	848220			41.56	758817			41.56	669049			41.56	586327			41.56	497110			41.57	402955			41.56	312049			41.56	210685			41.56	107030
41.58	847970			41.58	758601			41.58	671015			41.58	584777			41.58	496160			41.59	406338			41.58	312099			41.58	209802			41.58	105380
41.6	846953			41.6	756401			41.6	669465			41.6	585977			41.6	497843			41.61	403772			41.6	313249			41.6	210568			41.6	105980
41.62	847937			41.62	756334			41.62	669732			41.62	586377			41.62	496860			41.63	402705			41.62	310132			41.62	213252			41.62	105963
41.64	847603			41.64	757517			41.64	671132			41.64	586594			41.64	496343			41.65	405322			41.64	313449			41.64	214602			41.64	106463
41.66	847537			41.66	758951			41.66	672199			41.66	587094			41.66	499943			41.67	403572			41.66	312849			41.66	213235			41.66	106246
41.68	848020			41.68	757801			41.68	671199			41.68	587160			41.68	496660			41.69	403988			41.68	312365			41.68	210702			41.68	106113
41.7	848137			41.7	759334			41.7	672565			41.7	586894			41.7	499126			41.71	404605			41.7	314632			41.7	213602			41.7	106513
41.72	850620			41.72	758484			41.72	670765			41.72	586194			41.72	499543			41.73	402888			41.72	311382			41.72	212218			41.72	107146
41.74	848987			41.74	757617			41.74	672549			41.74	585827			41.74	499943			41.75	404055			41.74	312265			41.74	213202			41.74	105613
41.76	847837			41.76	758667			41.76	672099			41.76	586710			41.76	498976			41.77	405055			41.76	314915			41.76	213818			41.76	106996
41.78	849103			41.78	757184			41.78	670132			41.78	587794			41.78	498576			41.79	404222			41.78	310932			41.78	215318			41.78	106996
41.8	848803			41.8	757001			41.8	670565			41.8	586744			41.8	498810			41.81	404938			41.8	311882			41.8	212968			41.8	105946
41.82	848203			41.82	758967			41.82	671999			41.82	587027			41.82	497826			41.83	405205			41.82	315215			41.82	213102			41.82	104430
41.84	848037			41.84	757867			41.84	670699			41.84	586710			41.84	499510			41.85	405422			41.84	313849			41.84	212068			41.84	107930
41.86	849120			41.86	757517			41.86	672532			41.86	586077			41.86	499193			41.87	403572			41.86	315515			41.86	211985			41.86	104996
41.88	848887			41.88	758384			41.88	672399			41.88	586410			41.88	497710			41.89	406238			41.88	311749			41.88	214085			41.88	107880
41.9	848837			41.9	758167			41.9	671032			41.9	588877			41.9	499243			41.91	405522			41.9	311549			41.9	213302			41.9	107213
41.92	848220			41.92	758267			41.92	672999			41.92	586694			41.92	499343			41.93	406172			41.92	313882			41.92	214218			41.92	107246
41.94	848503			41.94	758251			41.94	671799			41.94	585844			41.94	499576			41.95	406538			41.94	311099			41.94	213135			41.94	105563
41.96	848270			41.96	759001			41.96	671199			41.96	587994			41.96	501243			41.97	404488			41.96	312965			41.96	212735			41.96	104980
41.98	848403			41.98	757551			41.98	670999			41.98	587577			41.98	500126			41.99	405488			41.98	315082			41.98	212602			41.98	105830
42	847370			42	757284			42	671665			42	585760			42	499260			42.01	404255			42	310882			42	211835			42	108030
42.02	849103			42.02	759367			42.02	672282			42.02	586460			42.02	499260			42.03	405722			42.02	310115			42.02	212168			42.02	104746
42.04	847120			42.04	757367			42.04	671849			42.04	588310			42.04	498743			42.05	403522			42.04	315565			42.04	212168			42.04	106596
42.06	849687			42.06	758534			42.06	671382			42.06	586010			42.06	500043			42.07	404505			42.06	313765			42.06	213168			42.06	105396
42.08	848037			42.08	757784			42.08	672099			42.08	586410			42.08	499843			42.09	403655			42.08	313965			42.08	212585			42.08	107630
42.1	847703			42.1	759717			42.1	672499			42.1	584760			42.1	500426			42.11	404872			42.1	314065			42.1	212518			42.1	104680
42.12	846803			42.12	758717			42.12	671765			42.12	586027			42.12	499326			42.13	404888			42.12	312399			42.12	211152			42.12	106546
42.14	846503			42.14	756717			42.14	671649			42.14	586727			42.14	498610			42.15	406338			42.14	313865			42.14	213185			42.14	108130
42.16	848070			42.16	758367			42.16	673849			42.16	586777			42.16	498460			42.17	403305			42.16	312715			42.16	213152			42.16	107796
42.18	849037			42.18	757717			42.18	670349			42.18	585710			42.18	499476			42.19	405638			42.18	314532			42.18	213902			42.18	106946
42.2	849137			42.2	758634			42.2	670415			42.2	587144			42.2	500760			42.21	407138			42.2	314749			42.2	212885			42.2	107280
42.22	847303			42.22	759334			42.22	672282			42.22	587144			42.22	499660			42.23	404672			42.22	312582			42.22	211402			42.22	106696
42.24	848787			42.24	759001			42.24	670582			42.24	587410			42.24	499176			42.25	406872			42.24	313899			42.24	213402			42.24	108313
42.26	846837			42.26	759884			42.26	673132			42.26	587510			42.26	500143			42.27	405288			42.26	314999			42.26	214052			42.26	108563
42.28	848203			42.28	760017			42.28	674599			42.28	586727			42.28	497276			42.29	405272			42.28	313399			42.28	213852			42.28	107063
42.3	848087			42.3	757801			42.3	671482			42.3	586427			42.3	498193			42.31	406138			42.3	312415			42.3	212768			42.3	107480
42.32	851187			42.32	758784			42.32	673665			42.32	587060			42.32	499643			42.33	403905			42.32	314332			42.32	213418			42.32	105930
42.34	847937			42.34	758301			42.34	670699			42.34	586077			42.34	501293			42.35	404888			42.34	313865			42.34	212352			42.34	107996
42.36	847937			42.36	759234			42.36	672965			42.36	587577			42.36	500576			42.37	404738			42.36	313432			42.36	212768			42.36	109413
42.38	849503			42.38	758284			42.38	671815			42.38	586894			42.38	497910			42.39	405038			42.38	314232			42.38	213768			42.38	108680
42.4	849570			42.4	758851			42.4	674149			42.4	588577			42.4	501376			42.41	404772			42.4	314815			42.4	213318			42.4	106730
42.42	848103			42.42	757701			42.42	671999			42.42	588010			42.42	497060			42.43	407322			42.42	313482			42.42	211518			42.42	105663
42.44	848187			42.44	759417			42.44	673015			42.44	585877			42.44	500543			42.45	405772			42.44	313532			42.44	214968			42.44	108113
42.46	849020			42.46	759551			42.46	672999			42.46	587027			42.46	499776			42.47	405238			42.46	312449			42.46	214252			42.46	107663
42.48	849470			42.48	759151			42.48	671699			42.48	588327			42.48	500943			42.49	405572			42.48	313849			42.48	214218			42.48	110013
42.5	848720			42.5	757217			42.5	672632			42.5	586910			42.5	501010			42.51	404705			42.5	314865			42.5	214085			42.5	108680
42.52	849120			42.52	759201			42.52	671549			42.52	587327			42.52	501160			42.53	405388			42.52	314732			42.52	213602			42.52	109830
42.54	849420			42.54	756967			42.54	671965			42.54	586694			42.54	500193			42.55	406322			42.54	313332			42.54	213618			42.54	107163
42.56	851370			42.56	759067			42.56	670949			42.56	586644			42.56	500093			42.57	407288			42.56	313132			42.56	216518			42.56	107896
42.58	849053			42.58	758384			42.58	672865			42.58	587594			42.58	500060			42.59	406605			42.58	316932			42.58	214885			42.58	107746
42.6	848603			42.6	759201			42.6	672099			42.6	587777			42.6	501093			42.61	406422			42.6	315599			42.6	216202			42.6	110246
42.62	849353			42.62	758301			42.62	671282			42.62	586194			42.62	500776			42.63	406988			42.62	315365			42.62	216668			42.62	108080
42.64	849887			42.64	757267			42.64	672865			42.64	587460			42.64	502360			42.65	406888			42.64	315799			42.64	214035			42.64	107263
42.66	849503			42.66	760167			42.66	674465			42.66	589227			42.66	503093			42.67	407055			42.66	315249			42.66	214735			42.66	108930
42.68	849870			42.68	760184			42.68	672449			42.68	588327			42.68	501460			42.69	406222			42.68	315482			42.68	213902			42.68	110696
42.7	850003			42.7	759867			42.7	673582			42.7	589160			42.7	501676			42.71	405338			42.7	314632			42.7	214785			42.7	108846
42.72	851253			42.72	761567			42.72	675849			42.72	588094			42.72	502510			42.73	407222			42.72	318165			42.72	217785			42.72	110063
42.74	851170			42.74	758734			42.74	673215			42.74	590227			42.74	502010			42.75	404205			42.74	317815			42.74	213935			42.74	108496
42.76	851120			42.76	759234			42.76	675782			42.76	588660			42.76	500976			42.77	406855			42.76	316565			42.76	215385			42.76	107830
42.78	850303			42.78	759834			42.78	675249			42.78	590094			42.78	503643			42.79	407538			42.78	318165			42.78	214702			42.78	108796
42.8	851720			42.8	760684			42.8	674282			42.8	589944			42.8	502276			42.81	409038			42.8	318765			42.8	216252			42.8	111846
42.82	853020			42.82	762301			42.82	677215			42.82	589377			42.82	505660			42.83	406805			42.82	318832			42.82	216485			42.82	111463
42.84	852770			42.84	761884			42.84	675065			42.84	592494			42.84	503326			42.85	404805			42.84	319482			42.84	218585			42.84	113330
42.86	854053			42.86	762234			42.86	678682			42.86	592160			42.86	505410			42.87	407955			42.86	321715			42.86	217252			42.86	111980
42.88	855920			42.88	763401			42.88	678932			42.88	592427			42.88	507493			42.89	406855			42.88	323182			42.88	218635			42.88	112346
42.9	855770			42.9	763851			42.9	680382			42.9	595277			42.9	506143			42.91	407188			42.9	326365			42.9	221218			42.9	112213
42.92	858620			42.92	766834			42.92	680315			42.92	595744			42.92	508226			42.93	408922			42.92	327799			42.92	224502			42.92	116096
42.94	860470			42.94	767017			42.94	683032			42.94	596294			42.94	511626			42.95	408305			42.94	332599			42.94	226135			42.94	116230
42.96	866653			42.96	768334			42.96	683932			42.96	598394			42.96	512293			42.97	410622			42.96	335032			42.96	226835			42.96	118730
42.98	867870			42.98	769767			42.98	685732			42.98	602777			42.98	512510			42.99	410105			42.98	337382			42.98	233185			42.98	122080
43	872653			43	773634			43	690499			43	606010			43	515543			43.01	410655			43	346532			43	236252			43	125063
43.02	881970			43.02	778984			43.02	694999			43.02	613310			43.02	521293			43.03	414555			43.02	355615			43.02	238552			43.02	131996
43.04	894753			43.04	788717			43.04	701199			43.04	620077			43.04	530776			43.05	412822			43.04	370599			43.04	248802			43.04	137046
43.06	919187			43.06	803901			43.06	712365			43.06	635294			43.06	541660			43.07	413888			43.06	399182			43.06	266085			43.06	149030
43.08	957503			43.08	831117			43.08	728665			43.08	659394			43.08	562110			43.09	415655			43.08	447549			43.08	290418			43.08	167830
43.1	1.0321e+06			43.1	880384			43.1	759149			43.1	698044			43.1	597826			43.11	420855			43.1	537699			43.1	339535			43.1	201313
43.12	1.14182e+06			43.12	933084			43.12	814665			43.12	766677			43.12	657043			43.13	423972			43.12	658382			43.12	420902			43.12	258296
43.14	1.1963e+06			43.14	936851			43.14	893099			43.14	860477			43.14	738926			43.15	427155			43.14	717549			43.14	535568			43.14	341113
43.16	1.15795e+06			43.16	907067			43.16	953215			43.16	906877			43.16	786676			43.17	434055			43.16	694915			43.16	596868			43.16	392463
43.18	1.10252e+06			43.18	874751			43.18	960065			43.18	868410			43.18	768026			43.19	443938			43.18	664815			43.18	562652			43.18	389296
43.2	1.06945e+06			43.2	869384			43.2	940665			43.2	819910			43.2	727160			43.21	459872			43.2	654399			43.2	531085			43.2	363313
43.22	1.06515e+06			43.22	876984			43.22	925949			43.22	785927			43.22	700743			43.23	490572			43.22	654932			43.22	512935			43.22	344330
43.24	1.0741e+06			43.24	880751			43.24	919782			43.24	780027			43.24	698576			43.25	544388			43.24	668532			43.24	514385			43.24	334746
43.26	1.05659e+06			43.26	862234			43.26	931232			43.26	788644			43.26	705160			43.27	624772			43.26	637482			43.26	535602			43.26	342646
43.28	1.0159e+06			43.28	835751			43.28	933049			43.28	773394			43.28	691626			43.29	701355			43.28	596449			43.28	521352			43.28	331296
43.3	972753			43.3	814001			43.3	908832			43.3	735744			43.3	653226			43.31	713405			43.3	554999			43.3	469585			43.3	300080
43.32	939287			43.32	798851			43.32	865365			43.32	695394			43.32	615493			43.33	681488			43.32	523332			43.32	420618			43.32	264813
43.34	914070			43.34	789117			43.34	827815			43.34	661844			43.34	587310			43.35	649838			43.34	489815			43.34	386452			43.34	232480
43.36	894403			43.36	782667			43.36	800615			43.36	640394			43.36	567176			43.37	632855			43.36	454549			43.36	356902			43.36	206630
43.38	879570			43.38	774767			43.38	776399			43.38	626277			43.38	549193			43.39	638555			43.38	431582			43.38	331402			43.38	184846
43.4	872003			43.4	770984			43.4	757499			43.4	613060			43.4	536743			43.41	631222			43.4	405382			43.4	306918			43.4	167130
43.42	867837			43.42	768117			43.42	740182			43.42	607427			43.42	525693			43.43	608222			43.42	390549			43.42	286302			43.42	150530
43.44	862487			43.44	765567			43.44	726849			43.44	602944			43.44	518060			43.45	568305			43.44	374265			43.44	272035			43.44	143480
43.46	862503			43.46	765751			43.46	712115			43.46	597710			43.46	515943			43.47	528988			43.46	365299			43.46	261452			43.46	135046
43.48	858970			43.48	764017			43.48	703765			43.48	595594			43.48	509610			43.49	502388			43.48	355949			43.48	250935			43.48	129813
43.5	858620			43.5	763567			43.5	697615			43.5	595394			43.5	510676			43.51	476688			43.5	345349			43.5	241435			43.5	127346
43.52	855603			43.52	761067			43.52	693499			43.52	593977			43.52	509160			43.53	459422			43.52	340832			43.52	237535			43.52	123130
43.54	854187			43.54	762034			43.54	690099			43.54	592877			43.54	507826			43.55	446488			43.54	335232			43.54	231318			43.54	121146
43.56	854687			43.56	762234			43.56	687465			43.56	591994			43.56	503826			43.57	439655			43.56	329882			43.56	228202			43.56	117280
43.58	854453			43.58	760367			43.58	685082			43.58	593477			43.58	503343			43.59	429255			43.58	328899			43.58	226152			43.58	116613
43.6	853087			43.6	762867			43.6	682465			43.6	592027			43.6	504810			43.61	424722			43.6	324215			43.6	224335			43.6	113630
43.62	854537			43.62	760967			43.62	679665			43.62	590777			43.62	503543			43.63	422522			43.62	321932			43.62	222552			43.62	113746
43.64	852287			43.64	760417			43.64	679132			43.64	589577			43.64	503210			43.65	418922			43.64	322615			43.64	220402			43.64	114846
43.66	853087			43.66	760817			43.66	676315			43.66	590527			43.66	502393			43.67	416872			43.66	320532			43.66	218768			43.66	114363
43.68	853320			43.68	759801			43.68	677065			43.68	587960			43.68	500876			43.69	415088			43.68	319365			43.68	218318			43.68	112146
43.7	851637			43.7	760684			43.7	675882			43.7	587510			43.7	502410			43.71	412488			43.7	319232			43.7	217252			43.7	112013
43.72	851520			43.72	760734			43.72	675782			43.72	589277			43.72	501576			43.73	411305			43.72	317732			43.72	217218			43.72	110880
43.74	853903			43.74	761334			43.74	674965			43.74	588644			43.74	500960			43.75	412055			43.74	319782			43.74	215402			43.74	111696
43.76	851070			43.76	759684			43.76	676249			43.76	588577			43.76	502126			43.77	410655			43.76	317565			43.76	214218			43.76	112830
43.78	851720			43.78	761351			43.78	675299			43.78	587994			43.78	500643			43.79	411638			43.78	318432			43.78	216418			43.78	110313
43.8	851187			43.8	761351			43.8	674715			43.8	587394			43.8	501276			43.81	411822			43.8	318615			43.8	217202			43.8	109663
43.82	850370			43.82	759501			43.82	675465			43.82	588844			43.82	501926			43.83	411538			43.82	319015			43.82	214885			43.82	110163
43.84	851987			43.84	760484			43.84	673832			43.84	586844			43.84	499293			43.85	410838			43.84	319365			43.84	214385			43.84	108430
43.86	848837			43.86	759834			43.86	674782			43.86	586760			43.86	500893			43.87	408438			43.86	316032			43.86	214618			43.86	110896
43.88	851437			43.88	759901			43.88	674715			43.88	585844			43.88	501010			43.89	410705			43.88	317599			43.88	216652			43.88	111646
43.9	852387			43.9	760051			43.9	673665			43.9	584560			43.9	500693			43.91	410388			43.9	315582			43.9	216735			43.9	111280
43.92	852937			43.92	760134			43.92	672315			43.92	586894			43.92	501310			43.93	410138			43.92	316782			43.92	212635			43.92	109446
43.94	851420			43.94	760084			43.94	673115			43.94	586794			43.94	499143			43.95	410855			43.94	315699			43.94	213968			43.94	111463
43.96	851303			43.96	760534			43.96	673115			43.96	585177			43.96	501060			43.97	408522			43.96	316415			43.96	213785			43.96	110680
43.98	848937			43.98	759767			43.98	673732			43.98	586027			43.98	500576			43.99	408222			43.98	316749			43.98	213418			43.98	110863
44	849853			44	757801			44	672565			44	586160			44	499860			44.01	411255			44	314799			44	212118			44	109430
44.02	850070			44.02	760917			44.02	671832			44.02	586844			44.02	499510			44.03	410088			44.02	314382			44.02	213435			44.02	109496
44.04	850787			44.04	760734			44.04	672132			44.04	588077			44.04	500043			44.05	412072			44.04	316115			44.04	214952			44.04	107930
44.06	850653			44.06	759634			44.06	675665			44.06	587844			44.06	498826			44.07	412888			44.06	316415			44.06	212735			44.06	110046
44.08	850870			44.08	760051			44.08	674849			44.08	585760			44.08	501510			44.09	410522			44.08	315082			44.08	215952			44.08	109363
44.1	850303			44.1	760151			44.1	674232			44.1	585560			44.1	500676			44.11	409822			44.1	314932			44.1	213168			44.1	111263
44.12	851537			44.12	758701			44.12	675082			44.12	587327			44.12	499026			44.13	411338			44.12	313682			44.12	215952			44.12	110446
44.14	851220			44.14	758101			44.14	676382			44.14	585010			44.14	502526			44.15	410888			44.14	314049			44.14	212768			44.14	110530
44.16	851687			44.16	758417			44.16	673449			44.16	585694			44.16	500293			44.17	411388			44.16	316015			44.16	212735			44.16	112863
44.18	851103			44.18	759167			44.18	674832			44.18	588610			44.18	502076			44.19	413805			44.18	314365			44.18	215135			44.18	110646
44.2	851120			44.2	760467			44.2	674499			44.2	587377			44.2	499010			44.21	410688			44.2	313999			44.2	214885			44.2	109296
44.22	852170			44.22	761034			44.22	673665			44.22	586027			44.22	499210			44.23	409988			44.22	313699			44.22	214235			44.22	110196
44.24	851620			44.24	759801			44.24	676415			44.24	587127			44.24	500343			44.25	412005			44.24	314349			44.24	215185			44.24	111230
44.26	851903			44.26	761134			44.26	674265			44.26	587010			44.26	499443			44.27	411755			44.26	311832			44.26	214618			44.26	110863
44.28	851237			44.28	759567			44.28	675015			44.28	585210			44.28	498926			44.29	414222			44.28	313982			44.28	215718			44.28	110096
44.3	851520			44.3	760684			44.3	675815			44.3	588260			44.3	497660			44.31	412938			44.3	313699			44.3	210968			44.3	112580
44.32	849853			44.32	760251			44.32	673832			44.32	586427			44.32	500310			44.33	414022			44.32	314549			44.32	213552			44.32	111663
44.34	851187			44.34	759967			44.34	675382			44.34	585060			44.34	501093			44.35	414472			44.34	315332			44.34	213585			44.34	109646
44.36	850603			44.36	760717			44.36	676682			44.36	585127			44.36	500926			44.37	413622			44.36	316632			44.36	213585			44.36	110930
44.38	851037			44.38	760967			44.38	677332			44.38	584877			44.38	500976			44.39	415838			44.38	313649			44.38	214218			44.38	110996
44.4	851737			44.4	758751			44.4	675732			44.4	586210			44.4	501026			44.41	415355			44.4	316665			44.4	215435			44.4	110580
44.42	847870			44.42	760351			44.42	677632			44.42	586427			44.42	501510			44.43	417622			44.42	316699			44.42	212302			44.42	112763
44.44	851270			44.44	760417			44.44	674932			44.44	584960			44.44	498260			44.45	415638			44.44	315499			44.44	215518			44.44	115113
44.46	849687			44.46	760234			44.46	676115			44.46	587327			44.46	500276			44.47	418088			44.46	316715			44.46	215352			44.46	113830
44.48	850737			44.48	758634			44.48	676132			44.48	584860			44.48	499193			44.49	418205			44.48	316715			44.48	215452			44.48	115846
44.5	851370			44.5	759251			44.5	676299			44.5	585977			44.5	499410			44.51	418088			44.5	316065			44.5	216468			44.5	115630
44.52	850353			44.52	760001			44.52	675732			44.52	588110			44.52	501176			44.53	420305			44.52	315582			44.52	216202			44.52	113480
44.54	851620			44.54	758551			44.54	678749			44.54	586227			44.54	500243			44.55	420655			44.54	315632			44.54	217135			44.54	117146
44.56	849853			44.56	761584			44.56	675982			44.56	586494			44.56	500076			44.57	424188			44.56	319799			44.56	216968			44.56	117380
44.58	850737			44.58	760301			44.58	676932			44.58	586244			44.58	499860			44.59	422755			44.58	318465			44.58	218685			44.58	119530
44.6	850353			44.6	761067			44.6	676165			44.6	590177			44.6	499376			44.61	425438			44.6	319332			44.6	219568			44.6	119463
44.62	852603			44.62	760734			44.62	679165			44.62	586627			44.62	499543			44.63	426705			44.62	320082			44.62	220035			44.62	123596
44.64	851253			44.64	760234			44.64	676599			44.64	586744			44.64	502143			44.65	428005			44.64	319815			44.64	220535			44.64	125296
44.66	850570			44.66	759767			44.66	678832			44.66	584427			44.66	499676			44.67	430455			44.66	320199			44.66	221885			44.66	126430
44.68	850987			44.68	760317			44.68	677482			44.68	586410			44.68	500376			44.69	431305			44.68	319715			44.68	224002			44.68	128463
44.7	851853			44.7	760151			44.7	676349			44.7	586710			44.7	498593			44.71	432538			44.7	321632			44.7	224068			44.7	131313
44.72	850653			44.72	759517			44.72	679982			44.72	585260			44.72	502176			44.73	434805			44.72	323232			44.72	225102			44.72	135846
44.74	852403			44.74	759301			44.74	677799			44.74	586894			44.74	499860			44.75	434605			44.74	323432			44.74	225485			44.74	140946
44.76	849953			44.76	760784			44.76	677682			44.76	586277			44.76	501493			44.77	435488			44.76	324015			44.76	227668			44.76	142046
44.78	847287			44.78	760951			44.78	676632			44.78	586444			44.78	501776			44.79	433188			44.78	325182			44.78	230802			44.78	149013
44.8	850787			44.8	760601			44.8	678665			44.8	586877			44.8	498376			44.81	435272			44.8	326015			44.8	232318			44.8	151713
44.82	852087			44.82	760634			44.82	678282			44.82	586510			44.82	500026			44.83	433305			44.82	326765			44.82	237552			44.82	159046
44.84	850653			44.84	760084			44.84	679199			44.84	586527			44.84	501010			44.85	434338			44.84	325715			44.84	236485			44.84	162880
44.86	851803			44.86	762167			44.86	680032			44.86	588077			44.86	500510			44.87	433672			44.86	329299			44.86	239535			44.86	167730
44.88	848903			44.88	760301			44.88	678632			44.88	585944			44.88	500760			44.89	430372			44.88	332549			44.88	241868			44.88	172930
44.9	849087			44.9	761984			44.9	679015			44.9	588377			44.9	498976			44.91	431588			44.9	332699			44.9	242768			44.9	172513
44.92	849287			44.92	760184			44.92	676332			44.92	586160			44.92	502610			44.93	429972			44.92	336782			44.92	243718			44.92	173863
44.94	849570			44.94	761001			44.94	679049			44.94	588544			44.94	500226			44.95	429805			44.94	335299			44.94	244268			44.94	178380
44.96	849220			44.96	760184			44.96	676799			44.96	585544			44.96	500710			44.97	427572			44.96	337949			44.96	245952			44.96	176563
44.98	848420			44.98	762684			44.98	677615			44.98	585927			44.98	501376			44.99	429822			44.98	336965			44.98	248252			44.98	180813
45	850153			45	760601			45	680032			45	587344			45	504610			45.01	425838			45	335932			45	249452			45	187013
45.02	850203			45.02	759201			45.02	677282			45.02	585260			45.02	501943			45.03	423855			45.02	337932			45.02	253035			45.02	190930
45.04	850137			45.04	761517			45.04	676549			45.04	587310			45.04	501676			45.05	424005			45.04	337282			45.04	251535			45.04	188980
45.06	850353			45.06	760201			45.06	677449			45.06	586727			45.06	503210			45.07	419455			45.06	332915			45.06	250518			45.06	185696
45.08	850970			45.08	760417			45.08	677899			45.08	586710			45.08	500376			45.09	420905			45.08	334282			45.08	248552			45.08	178596
45.1	850570			45.1	760384			45.1	676349			45.1	586860			45.1	503010			45.11	421838			45.1	335915			45.1	247835			45.1	175813
45.12	850987			45.12	761667			45.12	673649			45.12	585810			45.12	500776			45.13	418055			45.12	336232			45.12	244085			45.12	168346
45.14	848903			45.14	760734			45.14	678199			45.14	586277			45.14	500743			45.15	419022			45.14	332399			45.14	242802			45.14	168746
45.16	851037			45.16	760834			45.16	676115			45.16	587160			45.16	501710			45.17	415355			45.16	334149			45.16	238335			45.16	162913
45.18	851287			45.18	761084			45.18	675865			45.18	586644			45.18	501293			45.19	416605			45.18	331782			45.18	235585			45.18	154863
45.2	849737			45.2	760267			45.2	675365			45.2	585910			45.2	502893			45.21	415205			45.2	330732			45.2	233685			45.2	150563
45.22	850137			45.22	761834			45.22	676432			45.22	586060			45.22	500276			45.23	413072			45.22	329199			45.22	232585			45.22	143163
45.24	852270			45.24	759667			45.24	676215			45.24	585510			45.24	502010			45.25	413855			45.24	327515			45.24	229085			45.24	138913
45.26	850637			45.26	760134			45.26	675682			45.26	587244			45.26	501093			45.27	414622			45.26	325282			45.26	229185			45.26	137046
45.28	848637			45.28	760801			45.28	674449			45.28	587244			45.28	503026			45.29	413055			45.28	327465			45.28	223968			45.28	130913
45.3	851003			45.3	762301			45.3	673265			45.3	585594			45.3	503660			45.31	411138			45.3	325815			45.3	222868			45.3	126530
45.32	849870			45.32	761567			45.32	675299			45.32	586960			45.32	500993			45.33	412422			45.32	322599			45.32	220618			45.32	125696
45.34	850570			45.34	762267			45.34	674082			45.34	587177			45.34	502310			45.35	410622			45.34	324915			45.34	220135			45.34	122696
45.36	851237			45.36	761534			45.36	675382			45.36	585327			45.36	501276			45.37	413522			45.36	323382			45.36	219668			45.36	121280
45.38	848537			45.38	760601			45.38	673882			45.38	585810			45.38	499643			45.39	408072			45.38	322115			45.38	218452			45.38	122663
45.4	848937			45.4	758201			45.4	672949			45.4	586710			45.4	501393			45.41	411688			45.4	321449			45.4	217635			45.4	117696
45.42	849687			45.42	759984			45.42	674949			45.42	586227			45.42	500843			45.43	409788			45.42	321332			45.42	213852			45.42	118246
45.44	849687			45.44	759567			45.44	673832			45.44	587994			45.44	500543			45.45	410805			45.44	319065			45.44	216268			45.44	118080
45.46	849437			45.46	761267			45.46	673432			45.46	584810			45.46	499893			45.47	408005			45.46	321515			45.46	215285			45.46	114346
45.48	850203			45.48	760101			45.48	674432			45.48	584344			45.48	497193			45.49	409805			45.48	319032			45.48	215402			45.48	115963
45.5	848170			45.5	760017			45.5	676132			45.5	585010			45.5	499710			45.51	406838			45.5	319315			45.5	214485			45.5	111896
45.52	849253			45.52	760084			45.52	673882			45.52	587210			45.52	500060			45.53	409005			45.52	317232			45.52	216652			45.52	114613
45.54	848370			45.54	761967			45.54	673649			45.54	584910			45.54	500210			45.55	410822			45.54	318682			45.54	215885			45.54	113413
45.56	848853			45.56	760517			45.56	672949			45.56	585027			45.56	500543			45.57	409055			45.56	317632			45.56	214785			45.56	115413
45.58	848220			45.58	758884			45.58	673332			45.58	587610			45.58	498110			45.59	407288			45.58	319799			45.58	215918			45.58	112946
45.6	847870			45.6	758767			45.6	673115			45.6	586344			45.6	499726			45.61	407622			45.6	316965			45.6	212768			45.6	114063
45.62	849120			45.62	759684			45.62	672432			45.62	586227			45.62	499626			45.63	408372			45.62	315849			45.62	212485			45.62	111013
45.64	848453			45.64	760651			45.64	674099			45.64	585644			45.64	499043			45.65	409038			45.64	314749			45.64	214685			45.64	110780
45.66	850370			45.66	760317			45.66	673915			45.66	585994			45.66	500993			45.67	407088			45.66	317282			45.66	212485			45.66	113680
45.68	849670			45.68	762801			45.68	671849			45.68	586227			45.68	498976			45.69	410055			45.68	316849			45.68	213752			45.68	111880
45.7	849670			45.7	759384			45.7	671499			45.7	583577			45.7	498143			45.71	409322			45.7	316649			45.7	212952			45.7	111430
45.72	847070			45.72	761501			45.72	670932			45.72	584544			45.72	497426			45.73	409222			45.72	315949			45.72	212302			45.72	110596
45.74	847387			45.74	760567			45.74	674949			45.74	585644			45.74	499626			45.75	408938			45.74	316115			45.74	214402			45.74	111180
45.76	849653			45.76	760517			45.76	672415			45.76	587177			45.76	500626			45.77	407105			45.76	313782			45.76	213118			45.76	110996
45.78	852170			45.78	763234			45.78	671332			45.78	586494			45.78	501360			45.79	408072			45.78	314149			45.78	213652			45.78	110530
45.8	849787			45.8	761251			45.8	672032			45.8	585644			45.8	501160			45.81	408655			45.8	316265			45.8	212535			45.8	110730
45.82	850170			45.82	760601			45.82	671199			45.82	586427			45.82	500576			45.83	406938			45.82	313932			45.82	213118			45.82	109813
45.84	850387			45.84	760601			45.84	672265			45.84	586510			45.84	499810			45.85	408805			45.84	317132			45.84	212168			45.84	111213
45.86	847537			45.86	759434			45.86	672132			45.86	584510			45.86	500010			45.87	405855			45.86	315582			45.86	212718			45.86	111146
45.88	848637			45.88	761567			45.88	673882			45.88	585927			45.88	498793			45.89	407638			45.88	313949			45.88	211468			45.88	110080
45.9	847020			45.9	760667			45.9	672799			45.9	585677			45.9	501126			45.91	406955			45.9	313482			45.9	213985			45.9	108930
45.92	848403			45.92	760534			45.92	672449			45.92	584010			45.92	498460			45.93	406655			45.92	314815			45.92	215135			45.92	109130
45.94	848937			45.94	760701			45.94	672065			45.94	586144			45.94	499643			45.95	407788			45.94	314765			45.94	213035			45.94	109163
45.96	848370			45.96	760201			45.96	671799			45.96	586477			45.96	499660			45.97	407388			45.96	314182			45.96	211918			45.96	110130
45.98	850520			45.98	760667			45.98	674399			45.98	587544			45.98	499760			45.99	406288			45.98	315715			45.98	213202			45.98	109513
46	848687			46	760934			46	672782			46	588327			46	499376			46.01	408572			46	314282			46	213085			46	108763
46.02	848937			46.02	760201			46.02	670199			46.02	586210			46.02	499893			46.03	406472			46.02	313265			46.02	213735			46.02	110163
46.04	850637			46.04	761567			46.04	672332			46.04	586210			46.04	498010			46.05	405905			46.04	312632			46.04	212552			46.04	111630
46.06	849003			46.06	759801			46.06	671232			46.06	584744			46.06	499026			46.07	406405			46.06	315815			46.06	212268			46.06	109563
46.08	846203			46.08	761384			46.08	671665			46.08	585477			46.08	498743			46.09	407105			46.08	314132			46.08	212235			46.08	110180
46.1	849687			46.1	760851			46.1	672882			46.1	585377			46.1	499043			46.11	406005			46.1	312582			46.1	211935			46.1	110196
46.12	849687			46.12	760651			46.12	672765			46.12	586410			46.12	498060			46.13	404922			46.12	312482			46.12	212252			46.12	111913
46.14	848420			46.14	759517			46.14	672982			46.14	585577			46.14	500143			46.15	406855			46.14	313282			46.14	212385			46.14	109830
46.16	849603			46.16	761601			46.16	671165			46.16	584610			46.16	497176			46.17	405972			46.16	312965			46.16	211352			46.16	108013
46.18	848253			46.18	760967			46.18	672315			46.18	585944			46.18	498743			46.19	407205			46.18	313365			46.18	212335			46.18	110213
46.2	850170			46.2	759084			46.2	670782			46.2	587294			46.2	499710			46.21	407638			46.2	314332			46.2	211635			46.2	108580
46.22	849003			46.22	760301			46.22	674349			46.22	586860			46.22	500260			46.23	403805			46.22	314415			46.22	212202			46.22	110180
46.24	847437			46.24	760434			46.24	672499			46.24	584960			46.24	502060			46.25	404922			46.24	311349			46.24	211568			46.24	108746
46.26	847387			46.26	760501			46.26	671349			46.26	585710			46.26	499476			46.27	404722			46.26	312415			46.26	211568			46.26	108913
46.28	848087			46.28	760417			46.28	672265			46.28	584210			46.28	499760			46.29	406505			46.28	313615			46.28	209668			46.28	109580
46.3	850720			46.3	758867			46.3	673315			46.3	584477			46.3	500843			46.31	405755			46.3	313699			46.3	210802			46.3	107480
46.32	850120			46.32	760151			46.32	671332			46.32	584660			46.32	499676			46.33	404988			46.32	313132			46.32	211435			46.32	108696
46.34	849937			46.34	759167			46.34	671149			46.34	584794			46.34	499626			46.35	407472			46.34	312682			46.34	211735			46.34	111296
46.36	847720			46.36	760251			46.36	671749			46.36	587710			46.36	499160			46.37	406772			46.36	313415			46.36	209952			46.36	107130
46.38	849303			46.38	760001			46.38	675465			46.38	586677			46.38	499926			46.39	406288			46.38	313749			46.38	212018			46.38	110946
46.4	848870			46.4	759084			46.4	673015			46.4	585494			46.4	497126			46.41	408722			46.4	313332			46.4	213518			46.4	108430
46.42	848737			46.42	761217			46.42	673649			46.42	587560			46.42	498043			46.43	404838			46.42	312582			46.42	213285			46.42	109730
46.44	849787			46.44	761234			46.44	670282			46.44	587777			46.44	499643			46.45	406822			46.44	311932			46.44	210952			46.44	108846
46.46	848070			46.46	759951			46.46	672315			46.46	587527			46.46	498793			46.47	407355			46.46	312449			46.46	211185			46.46	109213
46.48	848987			46.48	759751			46.48	673532			46.48	586244			46.48	500593			46.49	407355			46.48	314299			46.48	212235			46.48	108780
46.5	848437			46.5	760884			46.5	672965			46.5	585894			46.5	497960			46.51	407088			46.5	313482			46.5	211585			46.5	107980
46.52	847587			46.52	760367			46.52	671115			46.52	586660			46.52	499626			46.53	405355			46.52	314482			46.52	212468			46.52	109180
46.54	847520			46.54	759817			46.54	672849			46.54	585294			46.54	498993			46.55	405788			46.54	313482			46.54	211285			46.54	108313
46.56	848937			46.56	760634			46.56	672899			46.56	585660			46.56	499293			46.57	408038			46.56	315165			46.56	212235			46.56	109330
46.58	848020			46.58	762384			46.58	673615			46.58	586360			46.58	499110			46.59	405722			46.58	312765			46.58	210318			46.58	107980
46.6	849120			46.6	760134			46.6	673049			46.6	586227			46.6	498760			46.61	406522			46.6	313749			46.6	210385			46.6	108580
46.62	848587			46.62	760734			46.62	672015			46.62	584527			46.62	498560			46.63	406255			46.62	312715			46.62	212068			46.62	108980
46.64	847503			46.64	760251			46.64	675032			46.64	584644			46.64	499926			46.65	405888			46.64	311815			46.64	211018			46.64	109846
46.66	848320			46.66	759317			46.66	672115			46.66	585777			46.66	500243			46.67	405072			46.66	311849			46.66	209785			46.66	109330
46.68	848470			46.68	759217			46.68	671882			46.68	586694			46.68	500310			46.69	406338			46.68	313415			46.68	211635			46.68	106946
46.7	848103			46.7	760017			46.7	673799			46.7	585894			46.7	499376			46.71	404955			46.7	314599			46.7	211152			46.7	108913
46.72	848737			46.72	760667			46.72	673099			46.72	585144			46.72	500576			46.73	405155			46.72	312849			46.72	211685			46.72	109013
46.74	848187			46.74	761584			46.74	672349			46.74	585327			46.74	499810			46.75	407072			46.74	312449			46.74	211835			46.74	108546
46.76	846637			46.76	760401			46.76	671999			46.76	585644			46.76	497976			46.77	406722			46.76	311799			46.76	211268			46.76	107813
46.78	848920			46.78	761451			46.78	672332			46.78	584810			46.78	500226			46.79	405072			46.78	311399			46.78	211935			46.78	110263
46.8	851203			46.8	760217			46.8	671632			46.8	585460			46.8	499176			46.81	404305			46.8	313899			46.8	210768			46.8	107746
46.82	849870			46.82	759867			46.82	671599			46.82	587060			46.82	500560			46.83	405138			46.82	312615			46.82	211902			46.82	107680
46.84	850720			46.84	760317			46.84	672332			46.84	585727			46.84	500443			46.85	408955			46.84	311632			46.84	214052			46.84	107530
46.86	847387			46.86	759951			46.86	674182			46.86	586010			46.86	499510			46.87	405088			46.86	312399			46.86	209902			46.86	108530
46.88	847270			46.88	760367			46.88	673165			46.88	588227			46.88	499643			46.89	406422			46.88	311982			46.88	210568			46.88	108696
46.9	849053			46.9	758684			46.9	672115			46.9	585944			46.9	499010			46.91	405488			46.9	313649			46.9	212568			46.9	107413
46.92	847103			46.92	760001			46.92	673565			46.92	586894			46.92	499510			46.93	406655			46.92	312782			46.92	209935			46.92	108830
46.94	848720			46.94	760467			46.94	672799			46.94	585794			46.94	499543			46.95	406088			46.94	313732			46.94	210735			46.94	108530
46.96	849253			46.96	760934			46.96	673215			46.96	589110			46.96	500493			46.97	404472			46.96	314149			46.96	211185			46.96	107063
46.98	849937			46.98	758384			46.98	673065			46.98	587460			46.98	500643			46.99	405038			46.98	313899			46.98	211335			46.98	110146
47	848803			47	760567			47	671899			47	587010			47	500760			47.01	404238			47	312649			47	210618			47	109413
47.02	848303			47.02	760001			47.02	674249			47.02	585177			47.02	501176			47.03	405455			47.02	313615			47.02	211052			47.02	107996
47.04	848470			47.04	759084			47.04	672982			47.04	587177			47.04	500943			47.05	403588			47.04	312115			47.04	209618			47.04	107796
47.06	849253			47.06	760101			47.06	672482			47.06	588260			47.06	500993			47.07	406172			47.06	312332			47.06	209868			47.06	106296
47.08	847937			47.08	759867			47.08	673799			47.08	586594			47.08	501610			47.09	406255			47.08	313565			47.08	211618			47.08	108530
47.1	846370			47.1	758867			47.1	671965			47.1	586310			47.1	500326			47.11	405638			47.1	312065			47.1	211902			47.1	107613
47.12	848053			47.12	760384			47.12	670699			47.12	588044			47.12	500076			47.13	406872			47.12	312682			47.12	211268			47.12	109480
47.14	846870			47.14	759401			47.14	671815			47.14	588010			47.14	501876			47.15	406822			47.14	311665			47.14	211585			47.14	108430
47.16	847837			47.16	759601			47.16	673665			47.16	585777			47.16	499976			47.17	407272			47.16	312165			47.16	211302			47.16	109263
47.18	847670			47.18	760051			47.18	673982			47.18	587527			47.18	502360			47.19	407672			47.18	313532			47.18	212102			47.18	109996
47.2	849237			47.2	759801			47.2	672949			47.2	587627			47.2	502276			47.21	405022			47.2	311099			47.2	212868			47.2	108796
47.22	846753			47.22	760401			47.22	673799			47.22	586410			47.22	501076			47.23	404188			47.22	313065			47.22	212852			47.22	109180
47.24	848420			47.24	760501			47.24	673849			47.24	589827			47.24	501993			47.25	405922			47.24	313765			47.24	211818			47.24	107680
47.26	848187			47.26	758751			47.26	671999			47.26	589344			47.26	501160			47.27	407588			47.26	311049			47.26	211202			47.26	108763
47.28	849253			47.28	759734			47.28	675449			47.28	586760			47.28	503226			47.29	407438			47.28	313732			47.28	211435			47.28	108630
47.3	848953			47.3	759751			47.3	674532			47.3	589177			47.3	504626			47.31	408105			47.3	312715			47.3	213035			47.3	108463
47.32	848870			47.32	759117			47.32	675165			47.32	587577			47.32	502710			47.33	407238			47.32	313249			47.32	212868			47.32	109580
47.34	847087			47.34	761684			47.34	674349			47.34	589510			47.34	501960			47.35	407855			47.34	309899			47.34	209468			47.34	109480
47.36	846537			47.36	759867			47.36	674349			47.36	588694			47.36	501793			47.37	407688			47.36	313349			47.36	212252			47.36	107330
47.38	847303			47.38	760651			47.38	675299			47.38	588294			47.38	500926			47.39	406438			47.38	313032			47.38	211135			47.38	108113
47.4	848903			47.4	758884			47.4	672432			47.4	587360			47.4	502126			47.41	407755			47.4	313732			47.4	211068			47.4	108746
47.42	847970			47.42	759217			47.42	673165			47.42	588044			47.42	505310			47.43	408538			47.42	312365			47.42	211435			47.42	109063
47.44	848670			47.44	759084			47.44	671265			47.44	589860			47.44	502526			47.45	408072			47.44	312349			47.44	209685			47.44	107596
47.46	847737			47.46	759384			47.46	671115			47.46	587010			47.46	500893			47.47	410038			47.46	312415			47.46	210818			47.46	109913
47.48	848887			47.48	761351			47.48	673365			47.48	587894			47.48	501443			47.49	410188			47.48	311782			47.48	211485			47.48	109446
47.5	847187			47.5	758951			47.5	672332			47.5	588594			47.5	501876			47.51	410822			47.5	312982			47.5	212218			47.5	110096
47.52	848087			47.52	757684			47.52	673215			47.52	587860			47.52	502043			47.53	409805			47.52	312465			47.52	212602			47.52	108996
47.54	847887			47.54	758867			47.54	673065			47.54	589060			47.54	503210			47.55	410405			47.54	310249			47.54	209452			47.54	109146
47.56	847520			47.56	758451			47.56	672215			47.56	587144			47.56	497926			47.57	405638			47.56	311482			47.56	212052			47.56	108480
47.58	847287			47.58	758667			47.58	673265			47.58	586960			47.58	500360			47.59	409822			47.58	312682			47.58	212085			47.58	108246
47.6	847487			47.6	759401			47.6	671699			47.6	586160			47.6	500593			47.61	407938			47.6	313082			47.6	210852			47.6	109296
47.62	848737			47.62	758917			47.62	670199			47.62	586960			47.62	501160			47.63	408355			47.62	311999			47.62	210268			47.62	108913
47.64	846970			47.64	759251			47.64	672915			47.64	584377			47.64	502210			47.65	407322			47.64	311032			47.64	211868			47.64	109163
47.66	848053			47.66	758501			47.66	672782			47.66	586894			47.66	501493			47.67	409205			47.66	312132			47.66	210302			47.66	110713
47.68	848537			47.68	760734			47.68	670415			47.68	587444			47.68	502193			47.69	408005			47.68	312332			47.68	210502			47.68	108346
47.7	847953			47.7	758951			47.7	671265			47.7	585677			47.7	498643			47.71	407505			47.7	309665			47.7	211052			47.7	108630
47.72	847737			47.72	758201			47.72	671832			47.72	585710			47.72	499726			47.73	406872			47.72	312999			47.72	210752			47.72	108680
47.74	845820			47.74	759167			47.74	670615			47.74	585494			47.74	498476			47.75	407255			47.74	311549			47.74	212685			47.74	108213
47.76	848403			47.76	758884			47.76	669049			47.76	583827			47.76	499610			47.77	406005			47.76	310515			47.76	210535			47.76	106480
47.78	847420			47.78	760017			47.78	672299			47.78	585394			47.78	499943			47.79	405822			47.78	314115			47.78	210652			47.78	106946
47.8	846537			47.8	757384			47.8	673549			47.8	585110			47.8	498543			47.81	407188			47.8	311265			47.8	211735			47.8	108463
47.82	846787			47.82	758851			47.82	673132			47.82	587060			47.82	500593			47.83	406988			47.82	311132			47.82	210635			47.82	108013
47.84	846953			47.84	760051			47.84	672449			47.84	584644			47.84	501526			47.85	404272			47.84	310399			47.84	211235			47.84	107780
47.86	845887			47.86	760584			47.86	670515			47.86	583860			47.86	501143			47.87	404522			47.86	311682			47.86	211435			47.86	107146
47.88	848903			47.88	757684			47.88	670549			47.88	587310			47.88	501176			47.89	406472			47.88	311482			47.88	209452			47.88	108830
47.9	849220			47.9	759084			47.9	672449			47.9	586194			47.9	500676			47.91	405472			47.9	311982			47.9	211185			47.9	109080
47.92	849120			47.92	758717			47.92	672532			47.92	584544			47.92	499926			47.93	406355			47.92	309032			47.92	208318			47.92	108930
47.94	847887			47.94	759651			47.94	671382			47.94	586894			47.94	499226			47.95	405005			47.94	311149			47.94	210618			47.94	108513
47.96	848487			47.96	759601			47.96	671799			47.96	585994			47.96	499610			47.97	406722			47.96	312165			47.96	208018			47.96	107113
47.98	849037			47.98	759251			47.98	672282			47.98	584994			47.98	501510			47.99	406305			47.98	310515			47.98	211402			47.98	106430
48	848170			48	759517			48	671715			48	587577			48	500376			48.01	404688			48	309632			48	208852			48	108080
48.02	848803			48.02	759367			48.02	670532			48.02	585327			48.02	501143			48.03	405172			48.02	312432			48.02	211185			48.02	108946
48.04	847987			48.04	758167			48.04	671882			48.04	585394			48.04	499893			48.05	404455			48.04	311849			48.04	212602			48.04	108480
48.06	847187			48.06	759084			48.06	671049			48.06	585560			48.06	498776			48.07	406122			48.06	310765			48.06	208652			48.06	106596
48.08	848303			48.08	759284			48.08	670332			48.08	586210			48.08	498943			48.09	406305			48.08	312132			48.08	209552			48.08	108146
48.1	848603			48.1	758784			48.1	673182			48.1	585377			48.1	498910			48.11	408072			48.1	312449			48.1	209652			48.1	106346
48.12	848487			48.12	759084			48.12	671549			48.12	584227			48.12	500676			48.13	405005			48.12	311332			48.12	210685			48.12	106363
48.14	847337			48.14	761117			48.14	670149			48.14	586344			48.14	499826			48.15	404688			48.14	311065			48.14	211202			48.14	107980
48.16	845437			48.16	760167			48.16	672682			48.16	587177			48.16	499876			48.17	407355			48.16	311199			48.16	208168			48.16	108046
48.18	847503			48.18	758901			48.18	672199			48.18	587310			48.18	500860			48.19	403555			48.18	310765			48.18	210385			48.18	109330
48.2	846570			48.2	760301			48.2	675215			48.2	587310			48.2	500026			48.21	406805			48.2	311582			48.2	209968			48.2	107596
48.22	847237			48.22	759467			48.22	669949			48.22	584910			48.22	500760			48.23	404938			48.22	312482			48.22	210418			48.22	107263
48.24	850537			48.24	759534			48.24	671765			48.24	585710			48.24	498676			48.25	404455			48.24	313015			48.24	210752			48.24	107046
48.26	847803			48.26	758634			48.26	670132			48.26	586160			48.26	500010			48.27	405972			48.26	311915			48.26	211168			48.26	108846
48.28	846353			48.28	759617			48.28	671782			48.28	585027			48.28	501026			48.29	405822			48.28	312265			48.28	210768			48.28	107496
48.3	846153			48.3	759467			48.3	670865			48.3	584477			48.3	500776			48.31	405955			48.3	314149			48.3	211868			48.3	108196
48.32	848203			48.32	758534			48.32	671499			48.32	585427			48.32	501310			48.33	403772			48.32	312565			48.32	212785			48.32	109546
48.34	846437			48.34	759101			48.34	670315			48.34	585594			48.34	498076			48.35	405022			48.34	311765			48.34	211852			48.34	107846
48.36	847237			48.36	759084			48.36	670932			48.36	586160			48.36	499826			48.37	406305			48.36	310599			48.36	211902			48.36	109713
48.38	846153			48.38	758901			48.38	673082			48.38	587010			48.38	499910			48.39	402888			48.38	311282			48.38	212252			48.38	107113
48.4	846920			48.4	758067			48.4	672682			48.4	584877			48.4	499126			48.41	405372			48.4	312549			48.4	210968			48.4	108530
48.42	847270			48.42	759884			48.42	669249			48.42	587094			48.42	502176			48.43	404072			48.42	311949			48.42	211718			48.42	108280
48.44	847453			48.44	760851			48.44	672949			48.44	585760			48.44	500310			48.45	406838			48.44	310832			48.44	208552			48.44	107613
48.46	847553			48.46	759601			48.46	672649			48.46	586510			48.46	500660			48.47	406622			48.46	313499			48.46	211768			48.46	107930
48.48	849237			48.48	759317			48.48	671199			48.48	585277			48.48	501326			48.49	400622			48.48	310865			48.48	212302			48.48	107630
48.5	849287			48.5	759451			48.5	671715			48.5	584410			48.5	500343			48.51	404655			48.5	310132			48.5	209918			48.5	109530
48.52	848437			48.52	761584			48.52	673299			48.52	585910			48.52	499243			48.53	403838			48.52	310432			48.52	211368			48.52	106546
48.54	849137			48.54	760051			48.54	672015			48.54	585877			48.54	501643			48.55	405205			48.54	310532			48.54	212385			48.54	108480
48.56	845903			48.56	758667			48.56	673065			48.56	586560			48.56	501276			48.57	402938			48.56	312065			48.56	211002			48.56	107130
48.58	849120			48.58	759367			48.58	671065			48.58	587127			48.58	500226			48.59	405638			48.58	313282			48.58	210718			48.58	108430
48.6	850420			48.6	758301			48.6	673832			48.6	586794			48.6	501160			48.61	404188			48.6	312532			48.6	211435			48.6	108680
48.62	850437			48.62	759817			48.62	673915			48.62	586144			48.62	500160			48.63	405605			48.62	309882			48.62	212768			48.62	107113
48.64	847703			48.64	759717			48.64	670999			48.64	586860			48.64	500093			48.65	406588			48.64	310682			48.64	211518			48.64	108846
48.66	849970			48.66	759101			48.66	674199			48.66	584060			48.66	501860			48.67	406888			48.66	311565			48.66	210268			48.66	109280
48.68	849487			48.68	759367			48.68	671982			48.68	587360			48.68	500893			48.69	405455			48.68	313082			48.68	210602			48.68	108713
48.7	847953			48.7	759117			48.7	672832			48.7	585260			48.7	500260			48.71	405422			48.7	312349			48.7	211202			48.7	108113
48.72	849303			48.72	759034			48.72	673265			48.72	586327			48.72	499393			48.73	406022			48.72	311782			48.72	209418			48.72	109780
48.74	846803			48.74	757267			48.74	671699			48.74	586377			48.74	499510			48.75	405455			48.74	310249			48.74	210352			48.74	106596
48.76	847937			48.76	758684			48.76	671932			48.76	584827			48.76	500726			48.77	404772			48.76	310665			48.76	211702			48.76	107846
48.78	846620			48.78	760417			48.78	672415			48.78	586994			48.78	500326			48.79	405038			48.78	312249			48.78	211568			48.78	108680
48.8	848987			48.8	758167			48.8	672365			48.8	584294			48.8	502226			48.81	406372			48.8	312282			48.8	211385			48.8	109996
48.82	847653			48.82	759751			48.82	672915			48.82	586694			48.82	500960			48.83	405288			48.82	311515			48.82	212502			48.82	108913
48.84	847453			48.84	759251			48.84	671182			48.84	586477			48.84	501976			48.85	406222			48.84	309199			48.84	210135			48.84	108146
48.86	846953			48.86	759417			48.86	672765			48.86	584810			48.86	499910			48.87	405588			48.86	310815			48.86	212818			48.86	107130
48.88	848437			48.88	758651			48.88	670349			48.88	585060			48.88	499226			48.89	403955			48.88	312449			48.88	213135			48.88	108113
48.9	848620			48.9	760251			48.9	670715			48.9	586877			48.9	499776			48.91	404738			48.9	309582			48.9	212202			48.9	106563
48.92	847820			48.92	757884			48.92	672915			48.92	586310			48.92	501226			48.93	407588			48.92	310665			48.92	211085			48.92	109130
48.94	848037			48.94	760051			48.94	672282			48.94	584060			48.94	500426			48.95	405705			48.94	312032			48.94	210268			48.94	106763
48.96	847703			48.96	759401			48.96	671632			48.96	584710			48.96	500893			48.97	406122			48.96	311882			48.96	212435			48.96	106930
48.98	847970			48.98	758901			48.98	673532			48.98	585244			48.98	499993			48.99	406405			48.98	310565			48.98	212352			48.98	108530
49	849170			49	758551			49	669932			49	585944			49	500810			49.01	406388			49	312232			49	212302			49	107063
49.02	849387			49.02	760701			49.02	670865			49.02	585394			49.02	500560			49.03	406038			49.02	311932			49.02	211168			49.02	109863
49.04	847703			49.04	759301			49.04	672682			49.04	584144			49.04	499243			49.05	405222			49.04	311132			49.04	212218			49.04	109930
49.06	846403			49.06	758567			49.06	672149			49.06	584527			49.06	499393			49.07	403755			49.06	312982			49.06	211452			49.06	106430
49.08	848087			49.08	759167			49.08	672015			49.08	584394			49.08	499060			49.09	405855			49.08	312999			49.08	211718			49.08	106646
49.1	847120			49.1	759451			49.1	671015			49.1	586577			49.1	500776			49.11	406555			49.1	311365			49.1	211135			49.1	107780
49.12	848653			49.12	758067			49.12	673832			49.12	585794			49.12	500710			49.13	406738			49.12	312249			49.12	212368			49.12	108013
49.14	847070			49.14	757551			49.14	673882			49.14	584694			49.14	498360			49.15	407138			49.14	310682			49.14	209618			49.14	107146
49.16	847887			49.16	759834			49.16	670932			49.16	585394			49.16	498926			49.17	404338			49.16	312182			49.16	210302			49.16	107963
49.18	846353			49.18	759317			49.18	672515			49.18	585144			49.18	500743			49.19	404055			49.18	312199			49.18	207885			49.18	109963
49.2	848153			49.2	758717			49.2	670465			49.2	585077			49.2	499626			49.21	405338			49.2	312449			49.2	210935			49.2	107380
49.22	850153			49.22	759084			49.22	670532			49.22	585444			49.22	498493			49.23	405922			49.22	309915			49.22	211385			49.22	108180
49.24	848187			49.24	758717			49.24	672732			49.24	586344			49.24	498943			49.25	405372			49.24	312965			49.24	211168			49.24	109063
49.26	848203			49.26	760834			49.26	672632			49.26	586677			49.26	500793			49.27	405922			49.26	313315			49.26	209568			49.26	108696
49.28	849353			49.28	758517			49.28	672632			49.28	585610			49.28	500660			49.29	407088			49.28	312665			49.28	211668			49.28	109213
49.3	848653			49.3	758967			49.3	673299			49.3	587294			49.3	498143			49.31	405238			49.3	311615			49.3	210702			49.3	109630
49.32	847203			49.32	758917			49.32	672215			49.32	586660			49.32	499793			49.33	406388			49.32	311999			49.32	210702			49.32	108213
49.34	848087			49.34	759184			49.34	671465			49.34	584877			49.34	498393			49.35	405505			49.34	313499			49.34	212468			49.34	106980
49.36	848503			49.36	760484			49.36	670599			49.36	585460			49.36	499060			49.37	405172			49.36	311815			49.36	209702			49.36	109230
49.38	848303			49.38	760151			49.38	671232			49.38	587360			49.38	499426			49.39	406072			49.38	311032			49.38	211135			49.38	110996
49.4	848353			49.4	760467			49.4	672332			49.4	585810			49.4	500660			49.41	405788			49.4	312015			49.4	211918			49.4	108146
49.42	847320			49.42	760867			49.42	672449			49.42	584977			49.42	499460			49.43	405155			49.42	312432			49.42	211802			49.42	108230
49.44	849103			49.44	758901			49.44	672465			49.44	584910			49.44	500010			49.45	404488			49.44	313649			49.44	211385			49.44	108030
49.46	850737			49.46	758801			49.46	672865			49.46	586910			49.46	501726			49.47	406805			49.46	313399			49.46	211068			49.46	107363
49.48	848953			49.48	759067			49.48	671365			49.48	587027			49.48	498193			49.49	406338			49.48	311415			49.48	211502			49.48	108263
49.5	850337			49.5	759751			49.5	671482			49.5	583544			49.5	500060			49.51	403688			49.5	313065			49.5	212385			49.5	109780
49.52	849037			49.52	758867			49.52	672215			49.52	586660			49.52	500526			49.53	404505			49.52	312349			49.52	211218			49.52	108263
49.54	848487			49.54	760051			49.54	670915			49.54	586527			49.54	500710			49.55	404655			49.54	309799			49.54	211452			49.54	106063
49.56	848620			49.56	759351			49.56	672082			49.56	583660			49.56	497893			49.57	408388			49.56	313882			49.56	209185			49.56	107680
49.58	847853			49.58	757517			49.58	672315			49.58	586344			49.58	499826			49.59	405522			49.58	310815			49.58	211652			49.58	107063
49.6	849337			49.6	757951			49.6	673132			49.6	586444			49.6	498326			49.61	407638			49.6	311832			49.6	210635			49.6	108613
49.62	848620			49.62	759101			49.62	673265			49.62	587194			49.62	499593			49.63	404288			49.62	311449			49.62	211185			49.62	108846
49.64	850403			49.64	759984			49.64	670515			49.64	585410			49.64	499176			49.65	405605			49.64	312665			49.64	211718			49.64	110630
49.66	847937			49.66	760484			49.66	673549			49.66	586560			49.66	500043			49.67	406238			49.66	312349			49.66	211635			49.66	110430
49.68	848720			49.68	759101			49.68	670532			49.68	587527			49.68	500626			49.69	405788			49.68	313465			49.68	212085			49.68	109296
49.7	849987			49.7	759217			49.7	673349			49.7	586510			49.7	499193			49.71	405955			49.7	311999			49.7	214718			49.7	108396
49.72	848470			49.72	759234			49.72	671982			49.72	584494			49.72	499860			49.73	405922			49.72	312099			49.72	212985			49.72	108313
49.74	849720			49.74	760234			49.74	673399			49.74	584477			49.74	502060			49.75	404155			49.74	313065			49.74	210785			49.74	108696
49.76	850670			49.76	759801			49.76	674215			49.76	584827			49.76	500026			49.77	406155			49.76	312132			49.76	212018			49.76	109146
49.78	851020			49.78	759851			49.78	673515			49.78	586694			49.78	500243			49.79	404805			49.78	313665			49.78	213535			49.78	109946
49.8	849787			49.8	760667			49.8	674699			49.8	586844			49.8	501560			49.81	404955			49.8	311765			49.8	212035			49.8	110896
49.82	850403			49.82	760851			49.82	673115			49.82	586127			49.82	500976			49.83	406022			49.82	314632			49.82	213318			49.82	110413
49.84	849987			49.84	760867			49.84	673132			49.84	587144			49.84	501743			49.85	405305			49.84	315382			49.84	213935			49.84	109830
49.86	849270			49.86	760184			49.86	672949			49.86	587860			49.86	501676			49.87	405705			49.86	314865			49.86	212518			49.86	109946
49.88	851687			49.88	760401			49.88	672299			49.88	586944			49.88	502076			49.89	405455			49.88	314365			49.88	213352			49.88	108730
49.9	851887			49.9	761367			49.9	674499			49.9	588694			49.9	500976			49.91	404955			49.9	315449			49.9	212885			49.9	110613
49.92	850237			49.92	760651			49.92	671915			49.92	587560			49.92	501760			49.93	405155			49.92	315882			49.92	213468			49.92	108280
49.94	849420			49.94	760701			49.94	675165			49.94	588494			49.94	503276			49.95	407388			49.94	317215			49.94	213235			49.94	110896
49.96	853103			49.96	762184			49.96	673749			49.96	587777			49.96	502593			49.97	407138			49.96	315799			49.96	214102			49.96	112113
49.98	852903			49.98	762701			49.98	675349			49.98	589160			49.98	502910			49.99	406638			49.98	319065			49.98	217085			49.98	111430
50	854453			50	762817			50	676232			50	589544			50	504543			50.01	406222			50	318749			50	215052			50	112180
50.02	853953			50.02	761501			50.02	676182			50.02	590510			50.02	505660			50.03	408922			50.02	320699			50.02	217885			50.02	112946
50.04	855653			50.04	764701			50.04	678615			50.04	592244			50.04	506543			50.05	406772			50.04	320215			50.04	219318			50.04	112663
50.06	858270			50.06	764351			50.06	679232			50.06	593477			50.06	506710			50.07	407655			50.06	322265			50.06	220218			50.06	114230
50.08	860787			50.08	767851			50.08	682449			50.08	596127			50.08	507693			50.09	407322			50.08	325882			50.08	219068			50.08	115313
50.1	860720			50.1	767451			50.1	684499			50.1	595510			50.1	509193			50.11	409388			50.1	328315			50.1	224135			50.1	116646
50.12	863987			50.12	770234			50.12	682215			50.12	596827			50.12	510543			50.13	409872			50.12	330549			50.12	225385			50.12	120013
50.14	865820			50.14	771567			50.14	686299			50.14	603927			50.14	515226			50.15	412022			50.14	338099			50.14	229852			50.14	121946
50.16	874470			50.16	776484			50.16	691232			50.16	604777			50.16	520476			50.17	413705			50.16	339899			50.16	234552			50.16	126896
50.18	884537			50.18	781951			50.18	696465			50.18	610977			50.18	523976			50.19	411572			50.18	348465			50.18	240185			50.18	131296
50.2	894403			50.2	788934			50.2	703699			50.2	621077			50.2	531793			50.21	414905			50.2	362065			50.2	247635			50.2	139280
50.22	908703			50.22	799134			50.22	713332			50.22	631577			50.22	543560			50.23	413472			50.22	379699			50.22	259568			50.22	149263
50.24	931020			50.24	811884			50.24	725315			50.24	643210			50.24	558376			50.25	417405			50.24	404899			50.24	276385			50.24	162013
50.26	955587			50.26	822851			50.26	742815			50.26	665660			50.26	574543			50.27	421072			50.26	431415			50.26	301602			50.26	181446
50.28	968820			50.28	821651			50.28	763599			50.28	681510			50.28	592210			50.29	423388			50.28	443382			50.28	326818			50.28	201063
50.3	953637			50.3	812751			50.3	776482			50.3	684810			50.3	599460			50.31	429072			50.3	438815			50.3	335502			50.3	214713
50.32	941053			50.32	806801			50.32	775165			50.32	678210			50.32	590676			50.33	435255			50.32	429032			50.32	328602			50.32	206996
50.34	930887			50.34	800851			50.34	768965			50.34	666677			50.34	580776			50.35	447388			50.34	419849			50.34	321752			50.34	198280
50.36	922387			50.36	801167			50.36	760099			50.36	655960			50.36	571776			50.37	460155			50.36	415249			50.36	313552			50.36	192363
50.38	920620			50.38	799317			50.38	754665			50.38	651227			50.38	569510			50.39	481222			50.38	412849			50.38	307635			50.38	186146
50.4	926720			50.4	803934			50.4	754549			50.4	652210			50.4	565743			50.41	506622			50.4	414882			50.4	308585			50.4	183413
50.42	918287			50.42	794801			50.42	758965			50.42	653344			50.42	569126			50.43	520938			50.42	408149			50.42	310135			50.42	183846
50.44	907270			50.44	787567			50.44	750799			50.44	645877			50.44	563676			50.45	513288			50.44	396732			50.44	301835			50.44	179496
50.46	896353			50.46	781784			50.46	742999			50.46	636210			50.46	552460			50.47	502805			50.46	386382			50.46	288452			50.46	171980
50.48	882620			50.48	776417			50.48	730365			50.48	625327			50.48	541960			50.49	492622			50.48	375282			50.48	278152			50.48	163046
50.5	877437			50.5	773984			50.5	721032			50.5	614610			50.5	533760			50.51	484888			50.5	362849			50.5	264868			50.5	153613
50.52	868620			50.52	770567			50.52	713515			50.52	606777			50.52	526693			50.53	485055			50.52	356399			50.52	257535			50.52	142380
50.54	862437			50.54	768384			50.54	705432			50.54	605827			50.54	520810			50.55	485038			50.54	347182			50.54	249968			50.54	136763
50.56	863403			50.56	765917			50.56	701799			50.56	600527			50.56	516826			50.57	481538			50.56	340799			50.56	240818			50.56	130363
50.58	857487			50.58	764684			50.58	695732			50.58	598244			50.58	514276			50.59	468572			50.58	337399			50.58	234235			50.58	128530
50.6	855853			50.6	764567			50.6	690565			50.6	595410			50.6	511543			50.61	457238			50.6	330965			50.6	231852			50.6	123496
50.62	856220			50.62	762634			50.62	686965			50.62	593877			50.62	509543			50.63	448572			50.62	328432			50.62	227568			50.62	120230
50.64	853770			50.64	762851			50.64	685282			50.64	591594			50.64	507060			50.65	438672			50.64	328065			50.64	223452			50.64	116646
50.66	854087			50.66	761367			50.66	684232			50.66	591760			50.66	504910			50.67	432938			50.66	322899			50.66	222502			50.66	116596
50.68	852737			50.68	763034			50.68	678515			50.68	588894			50.68	505826			50.69	427472			50.68	320449			50.68	219318			50.68	115863
50.7	850853			50.7	761217			50.7	677932			50.7	589477			50.7	503243			50.71	420838			50.7	319815			50.7	215318			50.7	115530
50.72	852620			50.72	761934			50.72	679482			50.72	589860			50.72	502376			50.73	418055			50.72	317932			50.72	216452			50.72	113796
50.74	851153			50.74	760151			50.74	673282			50.74	588210			50.74	502776			50.75	416255			50.74	316415			50.74	216818			50.74	111580
50.76	849870			50.76	760367			50.76	676232			50.76	588027			50.76	502776			50.77	413072			50.76	316665			50.76	215368			50.76	111246
50.78	850087			50.78	759734			50.78	675482			50.78	584660			50.78	502526			50.79	411755			50.78	317832			50.78	215518			50.78	112313
50.8	850203			50.8	759184			50.8	675232			50.8	587294			50.8	503393			50.81	409655			50.8	313965			50.8	213418			50.8	111996
50.82	849520			50.82	760284			50.82	674099			50.82	586377			50.82	501010			50.83	408722			50.82	314765			50.82	214868			50.82	111646
50.84	848253			50.84	760151			50.84	673982			50.84	586410			50.84	500543			50.85	409572			50.84	314199			50.84	213085			50.84	110480
50.86	848353			50.86	760484			50.86	672865			50.86	585710			50.86	503026			50.87	407588			50.86	314332			50.86	214818			50.86	111530
50.88	850970			50.88	760601			50.88	674065			50.88	586744			50.88	502293			50.89	409155			50.88	314265			50.88	210752			50.88	109180
50.9	850353			50.9	758751			50.9	674265			50.9	587227			50.9	500193			50.91	407138			50.9	314099			50.9	211552			50.9	108646
50.92	848037			50.92	760101			50.92	671649			50.92	584994			50.92	500076			50.93	407388			50.92	313849			50.92	210435			50.92	108130
50.94	849087			50.94	759234			50.94	674615			50.94	585877			50.94	501276			50.95	409238			50.94	312332			50.94	210785			50.94	108696
50.96	849470			50.96	761334			50.96	673599			50.96	585810			50.96	500110			50.97	407188			50.96	313049			50.96	210268			50.96	109830
50.98	848787			50.98	759684			50.98	674299			50.98	585227			50.98	500260			50.99	407422			50.98	312332			50.98	212502			50.98	110580
51	849637			51	759634			51	673632			51	586644			51	500110			51.01	409122			51	311849			51	211452			51	108063
51.02	849087			51.02	760034			51.02	671599			51.02	584177			51.02	499560			51.03	407322			51.02	313632			51.02	212818			51.02	109480
51.04	849237			51.04	758867			51.04	671332			51.04	586294			51.04	498910			51.05	407705			51.04	312865			51.04	213168			51.04	109430
51.06	849770			51.06	758817			51.06	669849			51.06	586060			51.06	501276			51.07	405722			51.06	310665			51.06	211285			51.06	108096
51.08	848620			51.08	759334			51.08	673832			51.08	586094			51.08	500926			51.09	408105			51.08	312199			51.08	208135			51.08	108263
51.1	848570			51.1	760734			51.1	671715			51.1	586727			51.1	499076			51.11	407572			51.1	313865			51.1	212268			51.1	109146
51.12	850303			51.12	761284			51.12	672482			51.12	583127			51.12	497710			51.13	405038			51.12	309032			51.12	212502			51.12	107796
51.14	848637			51.14	759301			51.14	671882			51.14	584610			51.14	499776			51.15	405388			51.14	312165			51.14	212085			51.14	108830
51.16	847837			51.16	758951			51.16	672932			51.16	584977			51.16	500226			51.17	407355			51.16	311032			51.16	212285			51.16	109346
51.18	850203			51.18	759067			51.18	671999			51.18	583694			51.18	496226			51.19	404622			51.18	310982			51.18	212218			51.18	110413
51.2	851703			51.2	758201			51.2	672099			51.2	586260			51.2	498743			51.21	405922			51.2	310699			51.2	210268			51.2	108846
51.22	849137			51.22	759851			51.22	671615			51.22	586144			51.22	499760			51.23	406955			51.22	309865			51.22	210268			51.22	106946
51.24	848053			51.24	759884			51.24	673765			51.24	585494			51.24	501110			51.25	406755			51.24	312465			51.24	211285			51.24	106530
51.26	849903			51.26	759417			51.26	671182			51.26	583144			51.26	499393			51.27	404122			51.26	310665			51.26	212802			51.26	110296
51.28	850037			51.28	758934			51.28	672282			51.28	583877			51.28	499343			51.29	405355			51.28	309149			51.28	210185			51.28	108280
51.3	848437			51.3	758634			51.3	671049			51.3	584927			51.3	501976			51.31	405655			51.3	307949			51.3	209018			51.3	109046
51.32	850003			51.32	758917			51.32	672299			51.32	584010			51.32	499626			51.33	406838			51.32	312315			51.32	211335			51.32	108796
51.34	849387			51.34	758317			51.34	669732			51.34	585027			51.34	500526			51.35	405855			51.34	310982			51.34	209868			51.34	108830
51.36	848987			51.36	760151			51.36	673765			51.36	585277			51.36	499760			51.37	405438			51.36	309865			51.36	211002			51.36	108013
51.38	847353			51.38	758301			51.38	669315			51.38	583110			51.38	499626			51.39	404838			51.38	311132			51.38	211868			51.38	110246
51.4	849903			51.4	759151			51.4	671932			51.4	583610			51.4	496560			51.41	405555			51.4	309699			51.4	211402			51.4	109963
51.42	847653			51.42	760417			51.42	670149			51.42	585027			51.42	499226			51.43	404805			51.42	311499			51.42	211468			51.42	108213
51.44	851103			51.44	758734			51.44	671632			51.44	585777			51.44	498043			51.45	408138			51.44	309799			51.44	211785			51.44	108580
51.46	848453			51.46	760317			51.46	671982			51.46	585144			51.46	499676			51.47	404688			51.46	310182			51.46	211218			51.46	109046
51.48	847437			51.48	758484			51.48	671982			51.48	585910			51.48	497576			51.49	403822			51.48	310482			51.48	211302			51.48	109646
51.5	849887			51.5	759434			51.5	674182			51.5	583627			51.5	498310			51.51	405472			51.5	310682			51.5	210568			51.5	109296
51.52	850153			51.52	759101			51.52	673432			51.52	586060			51.52	500210			51.53	406455			51.52	311465			51.52	210302			51.52	109130
51.54	847137			51.54	758634			51.54	671965			51.54	584544			51.54	499476			51.55	405772			51.54	312049			51.54	209085			51.54	107613
51.56	848187			51.56	757567			51.56	670499			51.56	587877			51.56	499760			51.57	404688			51.56	310215			51.56	211918			51.56	107263
51.58	849703			51.58	758984			51.58	671299			51.58	583944			51.58	497876			51.59	404872			51.58	311132			51.58	207835			51.58	109780
51.6	847637			51.6	758867			51.6	672732			51.6	584727			51.6	498093			51.61	407105			51.6	310732			51.6	210552			51.6	108180
51.62	849070			51.62	759434			51.62	671032			51.62	584377			51.62	497343			51.63	404805			51.62	307799			51.62	210318			51.62	106730
51.64	848520			51.64	758701			51.64	670932			51.64	584827			51.64	499243			51.65	405022			51.64	311965			51.64	210368			51.64	107530
51.66	848587			51.66	759234			51.66	672365			51.66	584294			51.66	499260			51.67	405855			51.66	310932			51.66	208752			51.66	105980
51.68	847020			51.68	758167			51.68	672099			51.68	585477			51.68	498960			51.69	405988			51.68	310565			51.68	210052			51.68	109746
51.7	848037			51.7	758367			51.7	672615			51.7	585060			51.7	497343			51.71	406805			51.7	311732			51.7	210735			51.7	108880
51.72	849203			51.72	758901			51.72	672132			51.72	585344			51.72	498543			51.73	404922			51.72	310615			51.72	209285			51.72	107463
51.74	850903			51.74	760317			51.74	670932			51.74	584310			51.74	498360			51.75	405255			51.74	309999			51.74	209418			51.74	107230
51.76	850470			51.76	758501			51.76	671432			51.76	584327			51.76	498526			51.77	405922			51.76	310349			51.76	210918			51.76	108613
51.78	848003			51.78	758951			51.78	672199			51.78	584444			51.78	498176			51.79	406438			51.78	312099			51.78	207935			51.78	109330
51.8	848420			51.8	759184			51.8	670632			51.8	584977			51.8	499226			51.81	404655			51.8	308449			51.8	210535			51.8	109380
51.82	850537			51.82	759634			51.82	670682			51.82	584360			51.82	499060			51.83	407638			51.82	309265			51.82	209468			51.82	107496
51.84	849420			51.84	759967			51.84	671649			51.84	585710			51.84	499560			51.85	404005			51.84	310432			51.84	209235			51.84	107563
51.86	849687			51.86	759834			51.86	671365			51.86	584510			51.86	496560			51.87	404288			51.86	309565			51.86	211068			51.86	108013
51.88	848320			51.88	759134			51.88	671749			51.88	585044			51.88	499376			51.89	405372			51.88	311282			51.88	211252			51.88	110196
51.9	848320			51.9	759751			51.9	672099			51.9	583777			51.9	499593			51.91	404438			51.9	310082			51.9	210535			51.9	110630
51.92	848387			51.92	758651			51.92	671565			51.92	585060			51.92	498743			51.93	405588			51.92	311665			51.92	211468			51.92	107363
51.94	847987			51.94	759367			51.94	671899			51.94	584977			51.94	498760			51.95	407938			51.94	312715			51.94	211185			51.94	107596
51.96	849337			51.96	759134			51.96	671215			51.96	585127			51.96	497760			51.97	405638			51.96	311465			51.96	210835			51.96	107646
51.98	847370			51.98	758801			51.98	672049			51.98	582777			51.98	499360			51.99	405938			51.98	310315			51.98	210502			51.98	109196
52	848920			52	758284			52	671082			52	584910			52	500410			52.01	405722			52	312349			52	208102			52	107213
52.02	849120			52.02	756684			52.02	671015			52.02	584860			52.02	498893			52.03	406205			52.02	310165			52.02	209685			52.02	107330
52.04	850003			52.04	759634			52.04	671165			52.04	584760			52.04	500326			52.05	405522			52.04	310565			52.04	209985			52.04	110046
52.06	850070			52.06	760051			52.06	671865			52.06	584310			52.06	498893			52.07	408122			52.06	309765			52.06	210118			52.06	108630
52.08	849103			52.08	759001			52.08	672049			52.08	584294			52.08	497726			52.09	405888			52.08	311565			52.08	208918			52.08	110246
52.1	849137			52.1	759134			52.1	669465			52.1	584827			52.1	497843			52.11	405488			52.1	312482			52.1	210318			52.1	107863
52.12	848820			52.12	758967			52.12	672899			52.12	585344			52.12	502143			52.13	404438			52.12	308332			52.12	207518			52.12	109146
52.14	848870			52.14	759001			52.14	673449			52.14	584694			52.14	497893			52.15	405938			52.14	310682			52.14	209285			52.14	108513
52.16	848820			52.16	760284			52.16	672415			52.16	586110			52.16	499460			52.17	406388			52.16	312115			52.16	210418			52.16	109196
52.18	848587			52.18	758751			52.18	671999			52.18	585060			52.18	498643			52.19	406672			52.18	311749			52.18	209268			52.18	110563
52.2	848720			52.2	760367			52.2	671699			52.2	584044			52.2	496926			52.21	404005			52.2	312049			52.2	209452			52.2	110080
52.22	849420			52.22	758134			52.22	673749			52.22	583710			52.22	499193			52.23	405938			52.22	309899			52.22	210818			52.22	107413
52.24	849503			52.24	759367			52.24	670632			52.24	584177			52.24	501526			52.25	406005			52.24	311299			52.24	210702			52.24	109046
52.26	847053			52.26	759901			52.26	672865			52.26	585194			52.26	499626			52.27	404305			52.26	312782			52.26	209335			52.26	110413
52.28	848720			52.28	759234			52.28	671432			52.28	584844			52.28	498576			52.29	406105			52.28	311415			52.28	212018			52.28	108480
52.3	848153			52.3	759867			52.3	672632			52.3	585477			52.3	499326			52.31	405672			52.3	312415			52.3	209202			52.3	107746
52.32	848020			52.32	758767			52.32	673515			52.32	585694			52.32	499476			52.33	405805			52.32	311949			52.32	210685			52.32	107913
52.34	848787			52.34	758767			52.34	672699			52.34	584510			52.34	499726			52.35	405722			52.34	310699			52.34	209785			52.34	108980
52.36	847970			52.36	759867			52.36	672199			52.36	585194			52.36	497526			52.37	405222			52.36	313132			52.36	209052			52.36	108013
52.38	847453			52.38	760917			52.38	672449			52.38	584044			52.38	498976			52.39	406005			52.38	309815			52.38	210335			52.38	109130
52.4	850903			52.4	759251			52.4	672032			52.4	582410			52.4	499910			52.41	407472			52.4	310599			52.4	209285			52.4	108730
52.42	848320			52.42	759834			52.42	671632			52.42	583344			52.42	498310			52.43	405472			52.42	311315			52.42	210568			52.42	109796
52.44	848087			52.44	760401			52.44	671682			52.44	584227			52.44	498976			52.45	406638			52.44	310782			52.44	209035			52.44	107913
52.46	849487			52.46	758067			52.46	673015			52.46	582244			52.46	498476			52.47	406605			52.46	310732			52.46	211035			52.46	108230
52.48	848470			52.48	760134			52.48	672549			52.48	585010			52.48	496660			52.49	407205			52.48	310465			52.48	211052			52.48	108980
52.5	847603			52.5	759801			52.5	673582			52.5	585794			52.5	496926			52.51	406338			52.5	311199			52.5	208902			52.5	108246
52.52	848903			52.52	758767			52.52	672332			52.52	584177			52.52	498543			52.53	406555			52.52	312399			52.52	208185			52.52	107996
52.54	848937			52.54	758767			52.54	672049			52.54	583927			52.54	498460			52.55	407705			52.54	310082			52.54	208718			52.54	109396
52.56	848703			52.56	759367			52.56	672849			52.56	584910			52.56	498243			52.57	406922			52.56	309999			52.56	208868			52.56	109696
52.58	846487			52.58	760834			52.58	668915			52.58	583794			52.58	498160			52.59	407188			52.58	311365			52.58	211268			52.58	110130
52.6	847953			52.6	760667			52.6	670865			52.6	584377			52.6	500026			52.61	405555			52.6	312182			52.6	211718			52.6	108513
52.62	849053			52.62	759351			52.62	671882			52.62	585194			52.62	499360			52.63	406322			52.62	310265			52.62	211035			52.62	108913
52.64	847620			52.64	759667			52.64	670782			52.64	584644			52.64	499360			52.65	405972			52.64	310665			52.64	210085			52.64	109013
52.66	846520			52.66	760617			52.66	668882			52.66	584610			52.66	500193			52.67	405105			52.66	312232			52.66	209502			52.66	110663
52.68	846437			52.68	760201			52.68	670749			52.68	586977			52.68	500543			52.69	408688			52.68	313349			52.68	210502			52.68	109230
52.7	847703			52.7	759651			52.7	669999			52.7	583277			52.7	499126			52.71	408538			52.7	313415			52.7	210752			52.7	112896
52.72	847970			52.72	759434			52.72	672282			52.72	584160			52.72	498143			52.73	408505			52.72	311999			52.72	211135			52.72	112546
52.74	847987			52.74	760617			52.74	670982			52.74	583527			52.74	498860			52.75	409638			52.74	311749			52.74	211235			52.74	110880
52.76	849637			52.76	760051			52.76	673365			52.76	584294			52.76	499443			52.77	407838			52.76	311082			52.76	211852			52.76	110930
52.78	849437			52.78	759434			52.78	674749			52.78	583694			52.78	498743			52.79	407222			52.78	309899			52.78	210218			52.78	111930
52.8	848520			52.8	760284			52.8	671182			52.8	587177			52.8	500193			52.81	407288			52.8	311515			52.8	210335			52.8	110830
52.82	848570			52.82	759617			52.82	670782			52.82	585860			52.82	497643			52.83	408505			52.82	312032			52.82	212702			52.82	112796
52.84	849370			52.84	759817			52.84	671765			52.84	587210			52.84	497626			52.85	407955			52.84	313732			52.84	212968			52.84	110263
52.86	847987			52.86	758351			52.86	673632			52.86	583477			52.86	498293			52.87	407488			52.86	312249			52.86	213018			52.86	112863
52.88	848020			52.88	758351			52.88	673349			52.88	586010			52.88	501726			52.89	410105			52.88	313282			52.88	212218			52.88	116596
52.9	849387			52.9	759251			52.9	674282			52.9	585510			52.9	499760			52.91	408555			52.9	311115			52.9	213218			52.9	114146
52.92	849520			52.92	759367			52.92	673549			52.92	585660			52.92	498343			52.93	410872			52.92	313715			52.92	212035			52.92	115646
52.94	846487			52.94	758951			52.94	674965			52.94	583110			52.94	501743			52.95	411322			52.94	311499			52.94	212785			52.94	117546
52.96	846520			52.96	759417			52.96	672482			52.96	585394			52.96	498743			52.97	412122			52.96	314399			52.96	212385			52.96	117696
52.98	848587			52.98	758701			52.98	670315			52.98	584994			52.98	500193			52.99	411588			52.98	313615			52.98	212902			52.98	117363
53	847520			53	761484			53	673149			53	583077			53	499460			53.01	411905			53	315782			53	214652			53	118213
53.02	850253			53.02	759867			53.02	673799			53.02	583010			53.02	498643			53.03	410638			53.02	313665			53.02	214418			53.02	118796
53.04	846553			53.04	758767			53.04	674049			53.04	586210			53.04	500326			53.05	411288			53.04	313782			53.04	217502			53.04	121596
53.06	848570			53.06	759301			53.06	671482			53.06	585510			53.06	500026			53.07	411155			53.06	317249			53.06	215935			53.06	121380
53.08	849320			53.08	759634			53.08	671682			53.08	584710			53.08	501460			53.09	410338			53.08	314149			53.08	214968			53.08	126063
53.1	846303			53.1	759634			53.1	673565			53.1	586894			53.1	499710			53.11	411855			53.1	314415			53.1	218852			53.1	127896
53.12	847120			53.12	759101			53.12	672065			53.12	587827			53.12	502743			53.13	410672			53.12	315365			53.12	220935			53.12	127230
53.14	849420			53.14	759517			53.14	674682			53.14	585027			53.14	500643			53.15	410455			53.14	317965			53.14	218918			53.14	131863
53.16	850653			53.16	760017			53.16	672615			53.16	586644			53.16	504043			53.17	410672			53.16	319149			53.16	221335			53.16	131213
53.18	847120			53.18	761017			53.18	674099			53.18	586127			53.18	501610			53.19	410205			53.18	319015			53.18	220935			53.18	132096
53.2	847820			53.2	761367			53.2	674032			53.2	586360			53.2	499610			53.21	410622			53.2	317765			53.2	223085			53.2	137263
53.22	846303			53.22	760434			53.22	672515			53.22	585760			53.22	502243			53.23	410538			53.22	318182			53.22	222385			53.22	134946
53.24	848220			53.24	759717			53.24	672365			53.24	587427			53.24	500093			53.25	410438			53.24	320365			53.24	223135			53.24	135746
53.26	848170			53.26	759751			53.26	673982			53.26	585594			53.26	501676			53.27	410438			53.26	319532			53.26	223118			53.26	136513
53.28	848487			53.28	759317			53.28	671482			53.28	586494			53.28	501576			53.29	408922			53.28	320965			53.28	225935			53.28	138246
53.3	846137			53.3	758551			53.3	673582			53.3	585110			53.3	502993			53.31	411422			53.3	321615			53.3	223302			53.3	138513
53.32	847637			53.32	759551			53.32	670649			53.32	587494			53.32	500376			53.33	412538			53.32	321049			53.32	226452			53.32	141463
53.34	847520			53.34	760051			53.34	670632			53.34	586144			53.34	502710			53.35	411638			53.34	323065			53.34	227268			53.34	142213
53.36	846937			53.36	758501			53.36	673882			53.36	584494			53.36	502510			53.37	408538			53.36	322632			53.36	227385			53.36	145163
53.38	849703			53.38	758817			53.38	673182			53.38	584627			53.38	500343			53.39	408188			53.38	320965			53.38	224218			53.38	147463
53.4	846803			53.4	759467			53.4	672549			53.4	587610			53.4	500326			53.41	409988			53.4	320582			53.4	229252			53.4	150046
53.42	848603			53.42	757501			53.42	673332			53.42	585894			53.42	499976			53.43	409588			53.42	320815			53.42	228168			53.42	147480
53.44	847653			53.44	760834			53.44	671832			53.44	584694			53.44	501093			53.45	408555			53.44	322915			53.44	227168			53.44	146230
53.46	848903			53.46	759017			53.46	671082			53.46	585410			53.46	503043			53.47	410022			53.46	320982			53.46	225935			53.46	142296
53.48	847553			53.48	758634			53.48	672515			53.48	585444			53.48	501810			53.49	406938			53.48	322782			53.48	226718			53.48	138780
53.5	847370			53.5	759217			53.5	673015			53.5	584877			53.5	501510			53.51	406805			53.5	321915			53.5	224035			53.5	137180
53.52	847987			53.52	760734			53.52	672749			53.52	583877			53.52	501176			53.53	406372			53.52	320515			53.52	224618			53.52	135613
53.54	845537			53.54	758584			53.54	671882			53.54	584994			53.54	501143			53.55	405972			53.54	318815			53.54	221585			53.54	132630
53.56	846953			53.56	758734			53.56	670099			53.56	586744			53.56	501593			53.57	405305			53.56	319232			53.56	219852			53.56	131730
53.58	849603			53.58	760051			53.58	669632			53.58	586277			53.58	501076			53.59	408138			53.58	317865			53.58	221135			53.58	129080
53.6	848853			53.6	757334			53.6	671149			53.6	585510			53.6	500760			53.61	405955			53.6	318099			53.6	220302			53.6	128030
53.62	848537			53.62	758384			53.62	671465			53.62	586660			53.62	501810			53.63	406922			53.62	318582			53.62	219585			53.62	125530
53.64	847703			53.64	761684			53.64	671999			53.64	585494			53.64	498926			53.65	406088			53.64	316065			53.64	216185			53.64	123630
53.66	848087			53.66	760234			53.66	672515			53.66	586144			53.66	501060			53.67	406338			53.66	316349			53.66	216868			53.66	121746
53.68	845687			53.68	760067			53.68	669432			53.68	584627			53.68	501760			53.69	406688			53.68	317782			53.68	215068			53.68	117730
53.7	848737			53.7	758667			53.7	672499			53.7	583460			53.7	498460			53.71	406072			53.7	317665			53.7	215068			53.7	118030
53.72	846253			53.72	758067			53.72	671649			53.72	587327			53.72	497943			53.73	404555			53.72	315882			53.72	213885			53.72	117830
53.74	846487			53.74	759584			53.74	672465			53.74	585477			53.74	498643			53.75	406505			53.74	316915			53.74	212235			53.74	115863
53.76	847320			53.76	760017			53.76	671849			53.76	585044			53.76	499276			53.77	405172			53.76	313832			53.76	213335			53.76	114513
53.78	848353			53.78	758101			53.78	669465			53.78	585110			53.78	501360			53.79	405272			53.78	314265			53.78	211768			53.78	114930
53.8	845903			53.8	759384			53.8	669965			53.8	583994			53.8	498993			53.81	407722			53.8	312932			53.8	211602			53.8	111563
53.82	846637			53.82	759601			53.82	672699			53.82	585777			53.82	500276			53.83	407622			53.82	314315			53.82	211835			53.82	112780
53.84	846720			53.84	758367			53.84	672099			53.84	585194			53.84	502060			53.85	406288			53.84	313199			53.84	210652			53.84	110280
53.86	845720			53.86	759834			53.86	671265			53.86	584160			53.86	499560			53.87	404405			53.86	314415			53.86	212668			53.86	111030
53.88	845653			53.88	760617			53.88	670765			53.88	585127			53.88	499193			53.89	405305			53.88	313049			53.88	209352			53.88	109196
53.9	846620			53.9	758317			53.9	673082			53.9	587727			53.9	499476			53.91	405588			53.9	312649			53.9	211002			53.9	108996
53.92	850520			53.92	759417			53.92	672449			53.92	586544			53.92	498010			53.93	403088			53.92	313449			53.92	212035			53.92	110663
53.94	847720			53.94	757934			53.94	671815			53.94	584627			53.94	499576			53.95	403472			53.94	310832			53.94	210952			53.94	111180
53.96	847203			53.96	759534			53.96	670565			53.96	583477			53.96	500360			53.97	405805			53.96	312215			53.96	210302			53.96	110213
53.98	847853			53.98	759201			53.98	672465			53.98	585044			53.98	501860			53.99	405738			53.98	312532			53.98	211335			53.98	108830
54	849203			54	758084			54	672282			54	583927			54	501193			54.01	406972			54	310299			54	209068			54	110196
54.02	847770			54.02	758634			54.02	670615			54.02	583194			54.02	501443			54.03	407188			54.02	311132			54.02	210768			54.02	109330
54.04	848253			54.04	758551			54.04	670915			54.04	586360			54.04	499560			54.05	404272			54.04	311399			54.04	210452			54.04	108696
54.06	847487			54.06	757734			54.06	672899			54.06	585227			54.06	500143			54.07	405005			54.06	312649			54.06	210068			54.06	108746
54.08	845337			54.08	760084			54.08	672149			54.08	585277			54.08	499810			54.09	405738			54.08	312165			54.08	211152			54.08	106963
54.1	846620			54.1	759967			54.1	670299			54.1	584527			54.1	499360			54.11	405455			54.1	313032			54.1	209502			54.1	108613
54.12	848687			54.12	758634			54.12	670065			54.12	585044			54.12	499776			54.13	404472			54.12	311882			54.12	209968			54.12	108763
54.14	848653			54.14	760417			54.14	672499			54.14	585877			54.14	499726			54.15	405288			54.14	310565			54.14	210552			54.14	108580
54.16	845653			54.16	759101			54.16	672082			54.16	586060			54.16	501310			54.17	405922			54.16	311532			54.16	208118			54.16	107330
54.18	846987			54.18	760051			54.18	671799			54.18	584844			54.18	500476			54.19	405005			54.18	312382			54.18	210402			54.18	109096
54.2	845853			54.2	758534			54.2	669165			54.2	585044			54.2	501126			54.21	404872			54.2	309832			54.2	210052			54.2	108496
54.22	849470			54.22	760967			54.22	671165			54.22	584694			54.22	500543			54.23	405638			54.22	312699			54.22	208268			54.22	108880
54.24	846420			54.24	759751			54.24	672549			54.24	586777			54.24	500726			54.25	406322			54.24	310099			54.24	209952			54.24	108730
54.26	847537			54.26	759817			54.26	672399			54.26	585694			54.26	500110			54.27	405938			54.26	311299			54.26	208918			54.26	108763
54.28	847603			54.28	759801			54.28	669832			54.28	586060			54.28	501376			54.29	405005			54.28	310499			54.28	208418			54.28	109513
54.3	847087			54.3	759217			54.3	672249			54.3	586127			54.3	500876			54.31	403722			54.3	312315			54.3	213202			54.3	108330
54.32	846803			54.32	760951			54.32	671165			54.32	585327			54.32	499260			54.33	404655			54.32	309182			54.32	210535			54.32	107296
54.34	847287			54.34	759684			54.34	671882			54.34	584144			54.34	500126			54.35	405472			54.34	309815			54.34	212852			54.34	107280
54.36	847420			54.36	759851			54.36	669332			54.36	584294			54.36	500676			54.37	404605			54.36	310199			54.36	210452			54.36	109580
54.38	847087			54.38	759767			54.38	669599			54.38	584594			54.38	498426			54.39	405472			54.38	312149			54.38	210535			54.38	107163
54.4	847270			54.4	757817			54.4	670632			54.4	585944			54.4	500576			54.41	403772			54.4	311982			54.4	209268			54.4	108580
54.42	846653			54.42	760684			54.42	672299			54.42	586227			54.42	500093			54.43	405588			54.42	309115			54.42	208252			54.42	108980
54.44	846803			54.44	759217			54.44	672482			54.44	585994			54.44	498476			54.45	406605			54.44	308615			54.44	208968			54.44	108613
54.46	849820			54.46	760067			54.46	672082			54.46	586327			54.46	500160			54.47	403872			54.46	311249			54.46	208418			54.46	107563
54.48	846020			54.48	758634			54.48	672932			54.48	585510			54.48	499210			54.49	404022			54.48	310549			54.48	208535			54.48	107346
54.5	847203			54.5	758951			54.5	671565			54.5	584844			54.5	500276			54.51	406072			54.5	309682			54.5	210868			54.5	109980
54.52	847287			54.52	758534			54.52	671799			54.52	583994			54.52	502393			54.53	406588			54.52	309965			54.52	210235			54.52	108513
54.54	846620			54.54	759517			54.54	672649			54.54	584960			54.54	500660			54.55	404788			54.54	310832			54.54	209685			54.54	109396
54.56	847170			54.56	759517			54.56	672615			54.56	584510			54.56	500726			54.57	406138			54.56	311182			54.56	209402			54.56	108846
54.58	847787			54.58	758301			54.58	672449			54.58	586694			54.58	500876			54.59	405655			54.58	310315			54.58	208585			54.58	107813
54.6	846803			54.6	759201			54.6	670949			54.6	585710			54.6	499910			54.61	406972			54.6	310299			54.6	210268			54.6	105263
54.62	847087			54.62	759834			54.62	669332			54.62	584960			54.62	498076			54.63	405338			54.62	310282			54.62	209252			54.62	108096
54.64	846620			54.64	759234			54.64	671115			54.64	583844			54.64	499560			54.65	404705			54.64	309915			54.64	209285			54.64	107180
54.66	845820			54.66	759084			54.66	670615			54.66	584310			54.66	499593			54.67	404355			54.66	309749			54.66	211068			54.66	108563
54.68	846570			54.68	759884			54.68	672515			54.68	584427			54.68	498593			54.69	404522			54.68	308899			54.68	208385			54.68	107463
54.7	848403			54.7	758801			54.7	670815			54.7	583860			54.7	498976			54.71	406822			54.7	309682			54.7	208068			54.7	106246
54.72	847003			54.72	757784			54.72	671115			54.72	584660			54.72	499243			54.73	403705			54.72	310515			54.72	209402			54.72	109146
54.74	845353			54.74	759001			54.74	671465			54.74	585044			54.74	500443			54.75	404588			54.74	311715			54.74	208118			54.74	107480
54.76	846870			54.76	758817			54.76	670582			54.76	582327			54.76	499276			54.77	406338			54.76	310349			54.76	208285			54.76	108980
54.78	846203			54.78	760184			54.78	671982			54.78	583577			54.78	499160			54.79	403338			54.78	309149			54.78	207852			54.78	109063
54.8	847820			54.8	760484			54.8	673449			54.8	584610			54.8	500893			54.81	403488			54.8	308832			54.8	210785			54.8	107630
54.82	848820			54.82	759534			54.82	669182			54.82	585260			54.82	499693			54.83	404205			54.82	309132			54.82	207102			54.82	107180
54.84	846403			54.84	760267			54.84	671132			54.84	585110			54.84	497643			54.85	403872			54.84	309632			54.84	210168			54.84	108713
54.86	846987			54.86	757851			54.86	668732			54.86	583960			54.86	500793			54.87	404088			54.86	310515			54.86	209135			54.86	107230
54.88	848070			54.88	759117			54.88	671399			54.88	583244			54.88	498810			54.89	403355			54.88	307549			54.88	208152			54.88	107230
54.9	848520			54.9	758851			54.9	670482			54.9	584694			54.9	499126			54.91	403705			54.9	312132			54.9	209102			54.9	107563
54.92	846087			54.92	758301			54.92	669749			54.92	584777			54.92	499810			54.93	405072			54.92	310199			54.92	211718			54.92	106530
54.94	845587			54.94	760267			54.94	671765			54.94	586277			54.94	498960			54.95	404655			54.94	309299			54.94	208652			54.94	108196
54.96	845937			54.96	760801			54.96	672065			54.96	583910			54.96	500376			54.97	404955			54.96	309332			54.96	209268			54.96	108230
54.98	847237			54.98	757734			54.98	671065			54.98	583710			54.98	499376			54.99	404355			54.98	310032			54.98	209452			54.98	109096
55	846137			55	757584			55	669949			55	584827			55	500843			55.01	404572			55	310432			55	209318			55	107280
55.02	846853			55.02	759317			55.02	670832			55.02	583977			55.02	500676			55.03	403988			55.02	308615			55.02	209685			55.02	107680
55.04	845787			55.04	759117			55.04	670932			55.04	584777			55.04	501160			55.05	403622			55.04	307465			55.04	208935			55.04	106846
55.06	846937			55.06	758884			55.06	672732			55.06	584160			55.06	499710			55.07	406322			55.06	309515			55.06	208435			55.06	106713
55.08	847103			55.08	759584			55.08	671665			55.08	584927			55.08	499560			55.09	405222			55.08	308865			55.08	209118			55.08	106413
55.1	846953			55.1	759601			55.1	671915			55.1	584944			55.1	499710			55.11	406888			55.1	311165			55.1	209985			55.1	107446
55.12	846237			55.12	757817			55.12	672349			55.12	585210			55.12	498160			55.13	404188			55.12	308349			55.12	209518			55.12	107630
55.14	846903			55.14	758767			55.14	673049			55.14	582960			55.14	500426			55.15	405738			55.14	310382			55.14	209502			55.14	107713
55.16	846987			55.16	758267			55.16	672565			55.16	585177			55.16	500476			55.17	406288			55.16	308399			55.16	209552			55.16	108063
55.18	849203			55.18	760384			55.18	671915			55.18	585977			55.18	499276			55.19	405855			55.18	310382			55.18	206985			55.18	108630
55.2	845887			55.2	760417			55.2	671165			55.2	585594			55.2	499460			55.21	403938			55.2	308032			55.2	206318			55.2	107480
55.22	845703			55.22	759134			55.22	671149			55.22	583994			55.22	500076			55.23	405922			55.22	310249			55.22	209152			55.22	109596
55.24	847337			55.24	758684			55.24	669465			55.24	587344			55.24	498326			55.25	405422			55.24	308665			55.24	208885			55.24	108396
55.26	848137			55.26	758267			55.26	671032			55.26	584977			55.26	500810			55.27	404688			55.26	311699			55.26	209685			55.26	108480
55.28	846020			55.28	759101			55.28	671349			55.28	585327			55.28	499993			55.29	404022			55.28	310215			55.28	209918			55.28	108430
55.3	848487			55.3	757817			55.3	672215			55.3	584660			55.3	499126			55.31	403555			55.3	308599			55.3	208318			55.3	108030
55.32	846870			55.32	759501			55.32	671565			55.32	584077			55.32	500643			55.33	404288			55.32	309232			55.32	207635			55.32	108863
55.34	848320			55.34	757601			55.34	671215			55.34	582610			55.34	499726			55.35	404822			55.34	310849			55.34	209685			55.34	109813
55.36	847353			55.36	760034			55.36	669749			55.36	584960			55.36	500410			55.37	404055			55.36	307715			55.36	206252			55.36	108063
55.38	847703			55.38	758217			55.38	669999			55.38	582860			55.38	500043			55.39	403655			55.38	311615			55.38	208202			55.38	108480
55.4	845703			55.4	759017			55.4	670782			55.4	584577			55.4	498726			55.41	402688			55.4	309049			55.4	208835			55.4	108363
55.42	845570			55.42	760167			55.42	670549			55.42	584760			55.42	499193			55.43	405638			55.42	311399			55.42	208385			55.42	109630
55.44	846953			55.44	760351			55.44	670399			55.44	584394			55.44	499693			55.45	403555			55.44	310932			55.44	209302			55.44	106813
55.46	845320			55.46	759384			55.46	671582			55.46	585277			55.46	496743			55.47	404488			55.46	310115			55.46	210935			55.46	109746
55.48	846737			55.48	758001			55.48	671365			55.48	585144			55.48	500343			55.49	404988			55.48	309015			55.48	210568			55.48	108930
55.5	847370			55.5	757651			55.5	672215			55.5	583927			55.5	498360			55.51	404055			55.5	310165			55.5	209135			55.5	107296
55.52	849237			55.52	758651			55.52	670832			55.52	583510			55.52	500226			55.53	403088			55.52	308649			55.52	210002			55.52	109146
55.54	844603			55.54	759367			55.54	671132			55.54	583944			55.54	499026			55.55	402888			55.54	306815			55.54	209568			55.54	107113
55.56	847937			55.56	758667			55.56	671882			55.56	583527			55.56	498376			55.57	404088			55.56	308215			55.56	210635			55.56	106796
55.58	848437			55.58	757901			55.58	670315			55.58	584194			55.58	499843			55.59	405272			55.58	308715			55.58	210218			55.58	107063
55.6	846670			55.6	756551			55.6	669315			55.6	585927			55.6	498926			55.61	404055			55.6	309349			55.6	209102			55.6	106730
55.62	846103			55.62	760001			55.62	671782			55.62	582910			55.62	497943			55.63	403872			55.62	309765			55.62	208335			55.62	109596
55.64	845537			55.64	758684			55.64	672799			55.64	582877			55.64	499626			55.65	404922			55.64	308565			55.64	209302			55.64	107896
55.66	846853			55.66	760134			55.66	669399			55.66	583660			55.66	499126			55.67	405138			55.66	308615			55.66	208752			55.66	108446
55.68	845620			55.68	758717			55.68	670099			55.68	582710			55.68	498910			55.69	404672			55.68	308615			55.68	210435			55.68	107346
55.7	846187			55.7	758167			55.7	671599			55.7	584544			55.7	498360			55.71	404672			55.7	307365			55.7	206968			55.7	106613
55.72	848520			55.72	758134			55.72	672015			55.72	583760			55.72	498110			55.73	405588			55.72	307082			55.72	208902			55.72	108296
55.74	845637			55.74	758567			55.74	670599			55.74	584960			55.74	499360			55.75	405472			55.74	311699			55.74	209102			55.74	107030
55.76	845653			55.76	757517			55.76	671265			55.76	584627			55.76	497860			55.77	404172			55.76	310632			55.76	207585			55.76	106480
55.78	847587			55.78	759651			55.78	668432			55.78	585927			55.78	499660			55.79	403038			55.78	308915			55.78	206985			55.78	108913
55.8	845937			55.8	758101			55.8	672665			55.8	584827			55.8	498893			55.81	405122			55.8	310699			55.8	207402			55.8	109796
55.82	846570			55.82	758017			55.82	671215			55.82	584994			55.82	500960			55.83	406638			55.82	309399			55.82	209618			55.82	107280
55.84	846870			55.84	759867			55.84	670915			55.84	584510			55.84	499810			55.85	403688			55.84	307599			55.84	209102			55.84	107763
55.86	844403			55.86	759751			55.86	671482			55.86	584427			55.86	502060			55.87	405372			55.86	309949			55.86	209085			55.86	106596
55.88	846537			55.88	759217			55.88	672449			55.88	585477			55.88	499326			55.89	404705			55.88	309799			55.88	208718			55.88	109046
55.9	849003			55.9	759884			55.9	669632			55.9	585377			55.9	500560			55.91	405388			55.9	308449			55.9	209918			55.9	108680
55.92	846053			55.92	759017			55.92	669115			55.92	585327			55.92	500510			55.93	404388			55.92	308332			55.92	208618			55.92	105946
55.94	847520			55.94	759967			55.94	673282			55.94	585777			55.94	500660			55.95	405805			55.94	310982			55.94	209535			55.94	108180
55.96	847953			55.96	757367			55.96	670915			55.96	586577			55.96	502693			55.97	403088			55.96	308599			55.96	207335			55.96	108263
55.98	847053			55.98	758634			55.98	672265			55.98	583927			55.98	500043			55.99	404022			55.98	309165			55.98	208702			55.98	108796
56	846703			56	758751			56	672215			56	585610			56	500093			56.01	406372			56	308965			56	208118			56	107080
56.02	847520			56.02	760017			56.02	670515			56.02	586544			56.02	500126			56.03	404872			56.02	308665			56.02	207952			56.02	105446
56.04	845620			56.04	760084			56.04	672332			56.04	586144			56.04	501443			56.05	404805			56.04	307882			56.04	208152			56.04	108363
56.06	846770			56.06	759434			56.06	672549			56.06	585844			56.06	500376			56.07	404338			56.06	309049			56.06	210718			56.06	107813
56.08	847320			56.08	758117			56.08	672749			56.08	585510			56.08	501710			56.09	404222			56.08	308649			56.08	208335			56.08	109230
56.1	845753			56.1	758167			56.1	673865			56.1	586377			56.1	502210			56.11	405072			56.1	310332			56.1	210435			56.1	108130
56.12	846587			56.12	760901			56.12	673432			56.12	585844			56.12	499926			56.13	404572			56.12	309582			56.12	210135			56.12	108146
56.14	844370			56.14	760351			56.14	672749			56.14	586677			56.14	502493			56.15	405438			56.14	308865			56.14	210102			56.14	107680
56.16	847070			56.16	757601			56.16	674865			56.16	587360			56.16	499876			56.17	405938			56.16	309399			56.16	208218			56.16	109730
56.18	845420			56.18	760201			56.18	671499			56.18	584227			56.18	504243			56.19	404272			56.18	309732			56.18	209368			56.18	106346
56.2	844203			56.2	759017			56.2	671032			56.2	587177			56.2	502660			56.21	404388			56.2	308482			56.2	210435			56.2	108196
56.22	847103			56.22	757717			56.22	673565			56.22	586310			56.22	499843			56.23	406338			56.22	309765			56.22	208118			56.22	108463
56.24	847387			56.24	759784			56.24	672715			56.24	587527			56.24	498326			56.25	406988			56.24	308615			56.24	208718			56.24	105530
56.26	846753			56.26	759534			56.26	673715			56.26	586577			56.26	501076			56.27	404055			56.26	310615			56.26	207885			56.26	106796
56.28	845670			56.28	757784			56.28	673299			56.28	588277			56.28	502126			56.29	404855			56.28	308615			56.28	208252			56.28	106546
56.3	844470			56.3	759167			56.3	671465			56.3	586444			56.3	502443			56.31	405388			56.3	307599			56.3	208485			56.3	107663
56.32	846620			56.32	757701			56.32	672882			56.32	587494			56.32	502510			56.33	408122			56.32	308399			56.32	208268			56.32	108613
56.34	847403			56.34	759034			56.34	672499			56.34	586277			56.34	504226			56.35	406038			56.34	308665			56.34	208152			56.34	109130
56.36	848987			56.36	759284			56.36	672699			56.36	587527			56.36	500843			56.37	405388			56.36	309449			56.36	208985			56.36	107646
56.38	845937			56.38	759401			56.38	671649			56.38	586410			56.38	501676			56.39	406822			56.38	308515			56.38	209102			56.38	106546
56.4	846020			56.4	759567			56.4	673915			56.4	586677			56.4	502476			56.41	408605			56.4	307615			56.4	208618			56.4	107713
56.42	847487			56.42	759351			56.42	671465			56.42	587777			56.42	501826			56.43	408988			56.42	306365			56.42	208885			56.42	106946
56.44	847337			56.44	759551			56.44	671115			56.44	588260			56.44	501593			56.45	405055			56.44	308732			56.44	209768			56.44	108830
56.46	847237			56.46	759767			56.46	674299			56.46	587094			56.46	502526			56.47	405688			56.46	309899			56.46	208702			56.46	109630
56.48	846537			56.48	759234			56.48	670632			56.48	587927			56.48	501710			56.49	407222			56.48	307899			56.48	207585			56.48	108113
56.5	844537			56.5	759667			56.5	671465			56.5	588244			56.5	502876			56.51	406005			56.5	309165			56.5	207968			56.5	107896
56.52	848720			56.52	759784			56.52	671832			56.52	587627			56.52	500993			56.53	407805			56.52	307149			56.52	209035			56.52	107246
56.54	849120			56.54	759417			56.54	672899			56.54	585977			56.54	500276			56.55	407688			56.54	308382			56.54	207985			56.54	108730
56.56	845187			56.56	758917			56.56	673565			56.56	587660			56.56	502493			56.57	408772			56.56	308899			56.56	206835			56.56	107263
56.58	846737			56.58	759384			56.58	673849			56.58	587110			56.58	499326			56.59	409455			56.58	310715			56.58	207585			56.58	108263
56.6	845603			56.6	757484			56.6	673015			56.6	587394			56.6	499043			56.61	410038			56.6	308682			56.6	209435			56.6	107896
56.62	847020			56.62	758534			56.62	671415			56.62	585210			56.62	501193			56.63	408555			56.62	308349			56.62	210985			56.62	107630
56.64	847720			56.64	760084			56.64	671665			56.64	585844			56.64	501460			56.65	406222			56.64	309599			56.64	209618			56.64	107613
56.66	845653			56.66	759334			56.66	669882			56.66	586694			56.66	500426			56.67	408172			56.66	309682			56.66	209485			56.66	108263
56.68	847353			56.68	758967			56.68	671599			56.68	585910			56.68	501226			56.69	407222			56.68	308982			56.68	208335			56.68	109330
56.7	847270			56.7	758267			56.7	670115			56.7	585010			56.7	502126			56.71	407488			56.7	310482			56.7	208152			56.7	106130
56.72	847403			56.72	760617			56.72	670215			56.72	585794			56.72	500793			56.73	408022			56.72	306682			56.72	209002			56.72	107796
56.74	848653			56.74	758967			56.74	672099			56.74	586994			56.74	501376			56.75	406388			56.74	308015			56.74	207035			56.74	107580
56.76	845437			56.76	757401			56.76	670115			56.76	585210			56.76	500643			56.77	406455			56.76	308665			56.76	209052			56.76	107363
56.78	846403			56.78	758301			56.78	672515			56.78	586194			56.78	499510			56.79	405638			56.78	307615			56.78	208068			56.78	106980
56.8	846287			56.8	759501			56.8	670799			56.8	585827			56.8	501193			56.81	406955			56.8	309482			56.8	209052			56.8	108296
56.82	844570			56.82	758967			56.82	670949			56.82	584494			56.82	499126			56.83	408955			56.82	309165			56.82	208002			56.82	106963
56.84	847520			56.84	759284			56.84	671015			56.84	584827			56.84	498743			56.85	405805			56.84	308082			56.84	206618			56.84	109596
56.86	845387			56.86	759551			56.86	671615			56.86	585394			56.86	500976			56.87	408438			56.86	309982			56.86	207835			56.86	108346
56.88	845603			56.88	757834			56.88	671349			56.88	587944			56.88	500743			56.89	405672			56.88	310465			56.88	208602			56.88	108680
56.9	844937			56.9	758101			56.9	671765			56.9	583094			56.9	501460			56.91	406405			56.9	309682			56.9	207902			56.9	105596
56.92	845920			56.92	759384			56.92	670282			56.92	584410			56.92	500060			56.93	406538			56.92	309532			56.92	208318			56.92	106980
56.94	845803			56.94	757867			56.94	669682			56.94	582677			56.94	499426			56.95	404622			56.94	309782			56.94	207568			56.94	108763
56.96	844587			56.96	759201			56.96	672132			56.96	584644			56.96	498943			56.97	403405			56.96	308165			56.96	209452			56.96	108613
56.98	845903			56.98	757484			56.98	669632			56.98	584427			56.98	502593			56.99	404238			56.98	307015			56.98	206718			56.98	108180
57	845937			57	760267			57	668732			57	585144			57	501093			57.01	406672			57	308049			57	208685			57	105613
57.02	845320			57.02	757017			57.02	671832			57.02	585110			57.02	498926			57.03	405988			57.02	310065			57.02	207635			57.02	109296
57.04	846987			57.04	758901			57.04	670165			57.04	583427			57.04	499043			57.05	404838			57.04	310549			57.04	207602			57.04	107113
57.06	846437			57.06	758551			57.06	671149			57.06	585394			57.06	497626			57.07	405455			57.06	308649			57.06	208985			57.06	106830
57.08	848003			57.08	758517			57.08	670715			57.08	583144			57.08	498626			57.09	404072			57.08	309732			57.08	208268			57.08	103763
57.1	846287			57.1	758367			57.1	669782			57.1	585244			57.1	499426			57.11	404238			57.1	309082			57.1	207802			57.1	109613
57.12	846670			57.12	758817			57.12	670649			57.12	585794			57.12	499726			57.13	405138			57.12	308649			57.12	206185			57.12	105096
57.14	844953			57.14	758751			57.14	670215			57.14	584127			57.14	503060			57.15	404822			57.14	308682			57.14	208218			57.14	105113
57.16	846370			57.16	756901			57.16	670849			57.16	585160			57.16	500910			57.17	404122			57.16	308599			57.16	210085			57.16	106130
57.18	846703			57.18	757784			57.18	670699			57.18	583610			57.18	501960			57.19	405388			57.18	308832			57.18	208018			57.18	106280
57.2	845370			57.2	757984			57.2	668999			57.2	584694			57.2	500960			57.21	403205			57.2	307365			57.2	210118			57.2	107296
57.22	846520			57.22	758851			57.22	670065			57.22	584694			57.22	499293			57.23	404088			57.22	309365			57.22	207518			57.22	104963
57.24	846403			57.24	757401			57.24	669299			57.24	583960			57.24	499676			57.25	404472			57.24	310099			57.24	208785			57.24	107013
57.26	846720			57.26	756551			57.26	670915			57.26	584644			57.26	499443			57.27	404588			57.26	310815			57.26	209018			57.26	107396
57.28	846903			57.28	758951			57.28	670149			57.28	583727			57.28	499126			57.29	403355			57.28	308482			57.28	206602			57.28	105630
57.3	846637			57.3	758134			57.3	671682			57.3	585577			57.3	498810			57.31	405438			57.3	309265			57.3	209152			57.3	106580
57.32	846920			57.32	759117			57.32	670482			57.32	583277			57.32	499510			57.33	402905			57.32	308399			57.32	207885			57.32	107563
57.34	845753			57.34	757917			57.34	669532			57.34	582994			57.34	498210			57.35	404988			57.34	309132			57.34	206985			57.34	108146
57.36	844803			57.36	758884			57.36	672265			57.36	584310			57.36	500276			57.37	405805			57.36	309299			57.36	208135			57.36	106730
57.38	847637			57.38	758151			57.38	669749			57.38	584194			57.38	499210			57.39	407322			57.38	307082			57.38	208818			57.38	106996
57.4	844587			57.4	757867			57.4	669465			57.4	585510			57.4	499543			57.41	405272			57.4	308299			57.4	210285			57.4	108313
57.42	846403			57.42	757717			57.42	672215			57.42	582377			57.42	500543			57.43	405305			57.42	309182			57.42	208835			57.42	108146
57.44	847187			57.44	758284			57.44	668049			57.44	584810			57.44	500310			57.45	404488			57.44	309382			57.44	206252			57.44	107330
57.46	848037			57.46	758767			57.46	671432			57.46	583760			57.46	499060			57.47	403438			57.46	309315			57.46	208535			57.46	107563
57.48	846670			57.48	757734			57.48	673165			57.48	584594			57.48	498993			57.49	404355			57.48	307582			57.48	207702			57.48	105413
57.5	844220			57.5	758884			57.5	670815			57.5	582760			57.5	498460			57.51	406588			57.5	308982			57.5	211018			57.5	107863
57.52	844720			57.52	758101			57.52	669399			57.52	585260			57.52	500810			57.53	403488			57.52	309015			57.52	208585			57.52	106146
57.54	845537			57.54	757834			57.54	669449			57.54	585144			57.54	497693			57.55	403838			57.54	308799			57.54	208285			57.54	106830
57.56	845787			57.56	757867			57.56	669065			57.56	584077			57.56	499026			57.57	403388			57.56	307899			57.56	206702			57.56	106796
57.58	847153			57.58	757984			57.58	669482			57.58	584877			57.58	498910			57.59	402122			57.58	308315			57.58	209552			57.58	107996
57.6	846837			57.6	757651			57.6	669615			57.6	585194			57.6	500660			57.61	404638			57.6	308882			57.6	208685			57.6	107646
57.62	845920			57.62	759384			57.62	670799			57.62	585327			57.62	498426			57.63	405322			57.62	309665			57.62	209185			57.62	106946
57.64	847770			57.64	759101			57.64	670315			57.64	582860			57.64	500560			57.65	405038			57.64	307632			57.64	209485			57.64	107346
57.66	846720			57.66	759034			57.66	670199			57.66	585894			57.66	500576			57.67	403938			57.66	310232			57.66	208485			57.66	106963
57.68	846487			57.68	756851			57.68	670999			57.68	584694			57.68	500543			57.69	405305			57.68	309582			57.68	208202			57.68	108363
57.7	846803			57.7	758067			57.7	669482			57.7	583260			57.7	498376			57.71	403738			57.7	308549			57.7	209652			57.7	105746
57.72	845537			57.72	756351			57.72	671615			57.72	584644			57.72	499010			57.73	402072			57.72	308999			57.72	207535			57.72	107213
57.74	846453			57.74	758551			57.74	669765			57.74	585594			57.74	499326			57.75	404955			57.74	308915			57.74	210452			57.74	107330
57.76	846403			57.76	757001			57.76	670382			57.76	585594			57.76	499693			57.77	404005			57.76	307999			57.76	209685			57.76	107796
57.78	845420			57.78	758167			57.78	670482			57.78	584877			57.78	498826			57.79	404738			57.78	308315			57.78	207718			57.78	106430
57.8	845453			57.8	758817			57.8	669932			57.8	584794			57.8	499076			57.81	404072			57.8	311815			57.8	209085			57.8	106696
57.82	845687			57.82	757151			57.82	671982			57.82	582210			57.82	499626			57.83	403755			57.82	309299			57.82	209202			57.82	106380
57.84	846037			57.84	757651			57.84	668849			57.84	581994			57.84	498276			57.85	404638			57.84	308482			57.84	206668			57.84	106813
57.86	845453			57.86	758451			57.86	668632			57.86	584727			57.86	499843			57.87	401538			57.86	309215			57.86	208118			57.86	106380
57.88	847720			57.88	758101			57.88	670115			57.88	584477			57.88	499543			57.89	404205			57.88	310249			57.88	209185			57.88	107530
57.9	848103			57.9	757501			57.9	669682			57.9	586327			57.9	499676			57.91	404655			57.9	308149			57.9	207552			57.9	107396
57.92	846753			57.92	756717			57.92	669815			57.92	584227			57.92	498976			57.93	404405			57.92	308599			57.92	209052			57.92	108830
57.94	846920			57.94	757184			57.94	670132			57.94	582694			57.94	499710			57.95	405505			57.94	308149			57.94	208402			57.94	107180
57.96	847570			57.96	758317			57.96	671515			57.96	584694			57.96	496610			57.97	404355			57.96	309582			57.96	210152			57.96	108146
57.98	845937			57.98	757084			57.98	670299			57.98	585260			57.98	499760			57.99	405255			57.98	308282			57.98	207168			57.98	107180
58	846803			58	757701			58	671699			58	584510			58	500260			58.01	403955			58	308115			58	209902			58	107863
58.02	846537			58.02	758417			58.02	669482			58.02	583010			58.02	498543			58.03	404388			58.02	307832			58.02	210068			58.02	107180
58.04	848170			58.04	758751			58.04	669249			58.04	583060			58.04	499560			58.05	404655			58.04	307599			58.04	209552			58.04	107196
58.06	847370			58.06	758117			58.06	670315			58.06	583610			58.06	498943			58.07	405122			58.06	307265			58.06	207185			58.06	107713
58.08	846537			58.08	757867			58.08	672232			58.08	584627			58.08	500060			58.09	405555			58.08	309382			58.08	208435			58.08	107213
58.1	848520			58.1	758117			58.1	670165			58.1	585360			58.1	497476			58.11	403172			58.1	307199			58.1	209985			58.1	109563
58.12	846870			58.12	756384			58.12	669932			58.12	587877			58.12	498276			58.13	403805			58.12	308882			58.12	207602			58.12	107080
58.14	845337			58.14	758317			58.14	672682			58.14	584644			58.14	498710			58.15	404888			58.14	307582			58.14	207168			58.14	106846
58.16	846087			58.16	758051			58.16	669549			58.16	583977			58.16	499143			58.17	405805			58.16	308599			58.16	208985			58.16	106046
58.18	846853			58.18	758701			58.18	670282			58.18	584177			58.18	498726			58.19	404588			58.18	307265			58.18	208452			58.18	104363
58.2	845753			58.2	757251			58.2	670832			58.2	584644			58.2	499126			58.21	402288			58.2	308299			58.2	209435			58.2	107896
58.22	846337			58.22	757834			58.22	670432			58.22	585777			58.22	499076			58.23	405755			58.22	309432			58.22	208002			58.22	107446
58.24	846120			58.24	758601			58.24	672432			58.24	582644			58.24	498410			58.25	405472			58.24	308715			58.24	209718			58.24	106496
58.26	848137			58.26	757667			58.26	671715			58.26	584727			58.26	498493			58.27	404238			58.26	306749			58.26	209052			58.26	107163
58.28	846670			58.28	757034			58.28	670215			58.28	584494			58.28	499460			58.29	403755			58.28	309115			58.28	210752			58.28	106263
58.3	845820			58.3	759117			58.3	670049			58.3	582427			58.3	498893			58.31	405105			58.3	308232			58.3	210868			58.3	106796
58.32	845187			58.32	756517			58.32	671132			58.32	585727			58.32	498976			58.33	404138			58.32	308532			58.32	208885			58.32	106930
58.34	846037			58.34	757867			58.34	669299			58.34	581360			58.34	499010			58.35	404522			58.34	310049			58.34	208468			58.34	107846
58.36	846537			58.36	757717			58.36	669649			58.36	584844			58.36	497276			58.37	404405			58.36	309432			58.36	206435			58.36	107846
58.38	846770			58.38	758917			58.38	669432			58.38	582527			58.38	499610			58.39	404622			58.38	307732			58.38	207985			58.38	106430
58.4	847320			58.4	758117			58.4	670549			58.4	585144			58.4	499160			58.41	403205			58.4	307899			58.4	206935			58.4	108130
58.42	843887			58.42	758317			58.42	672015			58.42	584910			58.42	497976			58.43	403822			58.42	310815			58.42	208785			58.42	108130
58.44	844320			58.44	758584			58.44	672565			58.44	581694			58.44	499360			58.45	403205			58.44	308749			58.44	208268			58.44	108663
58.46	846537			58.46	757501			58.46	670599			58.46	581144			58.46	499760			58.47	403738			58.46	307499			58.46	208118			58.46	107213
58.48	846953			58.48	757084			58.48	670649			58.48	585260			58.48	499560			58.49	404988			58.48	310049			58.48	207552			58.48	107413
58.5	847070			58.5	758001			58.5	670099			58.5	583444			58.5	498293			58.51	406372			58.5	308932			58.5	209952			58.5	108030
58.52	847187			58.52	758084			58.52	668999			58.52	583127			58.52	500043			58.53	403955			58.52	308015			58.52	209435			58.52	107546
58.54	844753			58.54	758534			58.54	670082			58.54	583777			58.54	498893			58.55	403872			58.54	309099			58.54	209402			58.54	108496
58.56	846420			58.56	758567			58.56	669265			58.56	583577			58.56	499193			58.57	404805			58.56	307965			58.56	209285			58.56	106930
58.58	846237			58.58	757567			58.58	669265			58.58	584377			58.58	499443			58.59	405672			58.58	309032			58.58	205468			58.58	106530
58.6	844887			58.6	757234			58.6	670649			58.6	584327			58.6	500210			58.61	403505			58.6	308932			58.6	207935			58.6	105696
58.62	845003			58.62	757901			58.62	669199			58.62	585277			58.62	500543			58.63	402872			58.62	309465			58.62	207568			58.62	107246
58.64	846470			58.64	758034			58.64	669499			58.64	583010			58.64	497960			58.65	403688			58.64	307815			58.64	209368			58.64	105496
58.66	844853			58.66	759317			58.66	672199			58.66	584360			58.66	498893			58.67	402888			58.66	307899			58.66	207135			58.66	106546
58.68	846003			58.68	757184			58.68	670265			58.68	584160			58.68	501143			58.69	405022			58.68	307532			58.68	207085			58.68	107213
58.7	844803			58.7	759001			58.7	670782			58.7	583894			58.7	498910			58.71	406222			58.7	308515			58.7	206952			58.7	106080
58.72	845770			58.72	757467			58.72	669665			58.72	583794			58.72	497276			58.73	405588			58.72	309699			58.72	206952			58.72	106480
58.74	845237			58.74	758467			58.74	669415			58.74	583394			58.74	497726			58.75	404155			58.74	309399			58.74	207768			58.74	105830
58.76	846053			58.76	758751			58.76	670332			58.76	583277			58.76	501276			58.77	405755			58.76	307115			58.76	209252			58.76	106913
58.78	846203			58.78	758217			58.78	670515			58.78	583277			58.78	499293			58.79	404605			58.78	307949			58.78	206485			58.78	107680
58.8	845337			58.8	757551			58.8	669282			58.8	584127			58.8	500643			58.81	404288			58.8	305949			58.8	208018			58.8	106746
58.82	846570			58.82	759167			58.82	670949			58.82	585127			58.82	499060			58.83	404555			58.82	309749			58.82	206302			58.82	106746
58.84	845487			58.84	758017			58.84	667399			58.84	584344			58.84	497360			58.85	402905			58.84	307432			58.84	208035			58.84	106030
58.86	846420			58.86	759101			58.86	670215			58.86	584644			58.86	499560			58.87	403638			58.86	310015			58.86	207935			58.86	107563
58.88	846070			58.88	758384			58.88	670549			58.88	583044			58.88	498860			58.89	404122			58.88	308249			58.88	206002			58.88	105396
58.9	845603			58.9	757017			58.9	670399			58.9	585194			58.9	498676			58.91	403488			58.9	308049			58.9	206335			58.9	107130
58.92	847070			58.92	759667			58.92	670432			58.92	586094			58.92	497093			58.93	403905			58.92	309182			58.92	208685			58.92	107663
58.94	846003			58.94	758951			58.94	669915			58.94	583960			58.94	499443			58.95	404722			58.94	307549			58.94	206718			58.94	106913
58.96	847170			58.96	757601			58.96	670399			58.96	583477			58.96	499376			58.97	404405			58.96	306982			58.96	206435			58.96	108063
58.98	847520			58.98	758317			58.98	670382			58.98	583077			58.98	499643			58.99	404272			58.98	308449			58.98	207902			58.98	107930
59	846503			59	755984			59	669749			59	585460			59	498743			59.01	402922			59	308315			59	205752			59	107813
59.02	845903			59.02	756234			59.02	669532			59.02	582060			59.02	499110			59.03	403055			59.02	310165			59.02	206902			59.02	106713
59.04	845120			59.04	756817			59.04	668682			59.04	582594			59.04	499226			59.05	402188			59.04	309132			59.04	208418			59.04	104413
59.06	844787			59.06	756334			59.06	670215			59.06	584410			59.06	499476			59.07	403788			59.06	305715			59.06	209002			59.06	108146
59.08	845420			59.08	758684			59.08	669432			59.08	583060			59.08	499643			59.09	404438			59.08	308615			59.08	208718			59.08	109396
59.1	847487			59.1	759367			59.1	670949			59.1	583960			59.1	496843			59.11	404572			59.1	308599			59.1	207335			59.1	104963
59.12	845770			59.12	757467			59.12	669965			59.12	582927			59.12	498726			59.13	403405			59.12	308349			59.12	206435			59.12	105780
59.14	846737			59.14	758051			59.14	671682			59.14	584710			59.14	498426			59.15	402888			59.14	308715			59.14	208152			59.14	108330
59.16	847053			59.16	759217			59.16	668999			59.16	585627			59.16	497926			59.17	403172			59.16	308449			59.16	207602			59.16	110413
59.18	846320			59.18	757951			59.18	670815			59.18	584694			59.18	499243			59.19	404022			59.18	308232			59.18	207068			59.18	110313
59.2	847087			59.2	757784			59.2	671382			59.2	580627			59.2	498693			59.21	402572			59.2	308599			59.2	206002			59.2	106980
59.22	845053			59.22	757884			59.22	670815			59.22	583110			59.22	500310			59.23	403572			59.22	308732			59.22	207185			59.22	107380
59.24	846720			59.24	756501			59.24	670532			59.24	582360			59.24	497826			59.25	406205			59.24	308699			59.24	210552			59.24	108363
59.26	847953			59.26	758017			59.26	670199			59.26	583360			59.26	496876			59.27	405605			59.26	308815			59.26	209835			59.26	109080
59.28	846470			59.28	757567			59.28	670465			59.28	583027			59.28	498543			59.29	403605			59.28	308449			59.28	207385			59.28	108830
59.3	846403			59.3	758034			59.3	672232			59.3	585044			59.3	500276			59.31	400572			59.3	307482			59.3	205602			59.3	108513
59.32	845470			59.32	757584			59.32	668332			59.32	582744			59.32	500943			59.33	402755			59.32	307515			59.32	207018			59.32	108013
59.34	847303			59.34	757201			59.34	670732			59.34	583610			59.34	498893			59.35	403538			59.34	307399			59.34	206452			59.34	106946
59.36	847187			59.36	758084			59.36	668699			59.36	586127			59.36	498010			59.37	404722			59.36	307465			59.36	208068			59.36	106430
59.38	847003			59.38	755017			59.38	669399			59.38	583277			59.38	499210			59.39	403522			59.38	308099			59.38	209802			59.38	106313
59.4	845237			59.4	758584			59.4	668482			59.4	584827			59.4	499760			59.41	405388			59.4	308165			59.4	207352			59.4	106363
59.42	846920			59.42	757801			59.42	668965			59.42	583077			59.42	498510			59.43	403955			59.42	309382			59.42	207302			59.42	109530
59.44	845053			59.44	757701			59.44	671149			59.44	583427			59.44	499293			59.45	404055			59.44	308499			59.44	208835			59.44	107896
59.46	848937			59.46	757734			59.46	670799			59.46	585177			59.46	497043			59.47	403655			59.46	309449			59.46	207585			59.46	105346
59.48	844253			59.48	757601			59.48	669332			59.48	583077			59.48	497843			59.49	402838			59.48	309265			59.48	208468			59.48	106996
59.5	846037			59.5	757517			59.5	669032			59.5	584910			59.5	497326			59.51	403472			59.5	309365			59.5	208868			59.5	109046
59.52	846370			59.52	756351			59.52	667832			59.52	582460			59.52	497843			59.53	402222			59.52	308999			59.52	209885			59.52	105696
59.54	846837			59.54	755767			59.54	671282			59.54	582744			59.54	497893			59.55	404072			59.54	306932			59.54	208135			59.54	106796
59.56	845437			59.56	757301			59.56	670532			59.56	583560			59.56	500560			59.57	403972			59.56	309415			59.56	207402			59.56	108830
59.58	846370			59.58	756784			59.58	669215			59.58	581960			59.58	499426			59.59	403038			59.58	308515			59.58	207718			59.58	106980
59.6	844953			59.6	757417			59.6	670199			59.6	582894			59.6	499126			59.61	404155			59.6	308749			59.6	209185			59.6	108480
59.62	845053			59.62	757417			59.62	670915			59.62	583760			59.62	498710			59.63	403405			59.62	309382			59.62	208702			59.62	106380
59.64	847153			59.64	757067			59.64	669915			59.64	583977			59.64	497976			59.65	404288			59.64	307849			59.64	206802			59.64	108930
59.66	846837			59.66	758534			59.66	670315			59.66	582827			59.66	499410			59.67	405422			59.66	308382			59.66	207052			59.66	108146
59.68	845820			59.68	756501			59.68	670932			59.68	584294			59.68	498343			59.69	403655			59.68	306832			59.68	207635			59.68	107380
59.7	846203			59.7	758484			59.7	671432			59.7	584127			59.7	498610			59.71	403572			59.7	308315			59.7	205152			59.7	108196
59.72	845020			59.72	757217			59.72	669765			59.72	585010			59.72	498110			59.73	404722			59.72	308265			59.72	209835			59.72	105696
59.74	846370			59.74	757934			59.74	669082			59.74	581677			59.74	499810			59.75	401422			59.74	306165			59.74	208135			59.74	107780
59.76	845170			59.76	759601			59.76	669465			59.76	583310			59.76	499510			59.77	405588			59.76	307065			59.76	209235			59.76	106980
59.78	845003			59.78	757567			59.78	669482			59.78	583677			59.78	499943			59.79	404588			59.78	308765			59.78	208335			59.78	107746
59.8	846537			59.8	757601			59.8	670265			59.8	581377			59.8	499576			59.81	404455			59.8	307499			59.8	208318			59.8	107280
59.82	846270			59.82	758534			59.82	670682			59.82	583927			59.82	498893			59.83	403272			59.82	308032			59.82	207385			59.82	109596
59.84	846487			59.84	757067			59.84	671482			59.84	583077			59.84	498726			59.85	404222			59.84	308532			59.84	208568			59.84	108930
59.86	844520			59.86	755434			59.86	669682			59.86	583544			59.86	497676			59.87	404605			59.86	307882			59.86	209768			59.86	107563
59.88	845320			59.88	758367			59.88	670982			59.88	584660			59.88	499343			59.89	403055			59.88	307549			59.88	209235			59.88	107063
59.9	844687			59.9	757801			59.9	668315			59.9	583644			59.9	498543			59.91	402288			59.9	308982			59.9	208702			59.9	106163
59.92	846353			59.92	758601			59.92	668482			59.92	581294			59.92	497093			59.93	404172			59.92	307332			59.92	207918			59.92	107280
[truncated: 1,004 more rows]
