# Supplementary material for: Engineering twin structures and substitutional dopants in ZnSe0.7Te0.3 anode material for enhanced sodium storage performance
Source: Nat Commun. 2025 May 12;16:4406. doi: 10.1038/s41467-025-59707-0 (PMC12069564; doi:10.1038/s41467-025-59707-0)
Supplement: Supplementary file 3 — Source Data [file 41467_2025_59707_MOESM3_ESM.zip › Source Data from S10.xlsx]

## Sheet: S10
S10
Temperature (°C)	Weight (%)
30	100
30.167	100
30.333	100
30.5	100
30.667	99.985
30.833	99.955
31	99.9112
31.167	99.8599
31.333	99.7762
31.5	99.7124
31.667	99.6563
31.833	99.6042
32	99.5629
32.167	99.528
32.333	99.4997
32.5	99.4758
32.667	99.4748
32.833	99.4619
33	99.4451
33.167	99.4265
33.333	99.4059
33.5	99.3836
33.667	99.3583
33.833	99.3309
34	99.3002
34.167	99.2714
34.333	99.2449
34.5	99.2203
34.667	99.1961
34.833	99.1741
35	99.1538
35.167	99.1329
35.333	99.118
35.5	99.1031
35.667	99.0899
35.833	99.0782
36	99.0679
36.167	99.0567
36.333	99.0465
36.5	99.0371
36.667	99.0289
36.833	99.0223
37	99.017
37.167	99.0125
37.333	99.0133
37.5	99.0108
37.667	99.0055
37.833	98.9998
38	98.9937
38.167	98.9882
38.333	98.9831
38.5	98.9784
38.667	98.9742
38.833	98.9709
39	98.967
39.167	98.961
39.333	98.9558
39.5	98.9501
39.667	98.9444
39.833	98.939
40	98.9326
40.167	98.9281
40.333	98.9246
40.5	98.9216
40.667	98.917
40.833	98.9112
41	98.9053
41.167	98.8997
41.333	98.8908
41.5	98.8852
41.667	98.8809
41.833	98.8772
42	98.8777
42.167	98.8766
42.333	98.8743
42.5	98.8697
42.667	98.8644
42.833	98.8591
43	98.8539
43.167	98.8489
43.333	98.8423
43.5	98.8379
43.667	98.8345
43.833	98.8315
44	98.8319
44.167	98.8311
44.333	98.8303
44.5	98.8296
44.667	98.8298
44.833	98.8297
45	98.8295
45.167	98.8294
45.333	98.8282
45.5	98.8241
45.667	98.8193
45.833	98.8143
46	98.8067
46.167	98.8013
46.333	98.7968
46.5	98.7927
46.667	98.7908
46.833	98.7886
47	98.7868
47.167	98.7853
47.333	98.7856
47.5	98.7852
47.667	98.7848
47.833	98.7844
48	98.7845
48.167	98.7845
48.333	98.7844
48.5	98.7843
48.667	98.7794
48.833	98.7744
49	98.7693
49.167	98.7643
49.333	98.7553
49.5	98.7498
49.667	98.7457
49.833	98.7421
50	98.7425
50.167	98.7415
50.333	98.7404
50.5	98.7396
50.667	98.7399
50.833	98.7397
51	98.7395
51.167	98.7393
51.333	98.7394
51.5	98.7394
51.667	98.7393
51.833	98.7393
52	98.7393
52.167	98.7393
52.333	98.7393
52.5	98.7393
52.667	98.7393
52.833	98.7393
53	98.7393
53.167	98.7393
53.333	98.7393
53.5	98.7393
53.667	98.7393
53.833	98.7393
54	98.7393
54.167	98.7381
54.333	98.734
54.5	98.7293
54.667	98.7229
54.833	98.7176
55	98.7127
55.167	98.7082
55.333	98.704
55.5	98.7007
55.667	98.6981
55.833	98.6958
56	98.6962
56.167	98.6956
56.333	98.6949
56.5	98.6945
56.667	98.6896
56.833	98.6845
57	98.6794
57.167	98.6743
57.333	98.6653
57.5	98.6598
57.667	98.6557
57.833	98.652
58	98.6525
58.167	98.6514
58.333	98.6504
58.5	98.6496
58.667	98.6498
58.833	98.6484
59	98.6441
59.167	98.6393
59.333	98.633
59.5	98.6276
59.667	98.6227
59.833	98.6181
60	98.614
60.167	98.6119
60.333	98.6146
60.5	98.6208
60.667	98.6393
60.833	98.6594
61	98.6838
61.167	98.7111
61.333	98.7506
61.5	98.7795
61.667	98.804
61.833	98.8262
62	98.8377
62.167	98.8501
62.333	98.8604
62.5	98.869
62.667	98.8624
62.833	98.8597
63	98.8557
63.167	98.8488
63.333	98.8336
63.5	98.8234
63.667	98.8134
63.833	98.8015
64	98.7897
64.167	98.778
64.333	98.7645
64.5	98.7512
64.667	98.7389
64.833	98.7282
65	98.7189
65.167	98.7106
65.333	98.7071
65.5	98.7015
65.667	98.6938
65.833	98.6861
66	98.6803
66.167	98.6742
66.333	98.6685
66.5	98.6634
66.667	98.6581
66.833	98.6506
67	98.6431
67.167	98.6358
67.333	98.6286
67.5	98.6225
67.667	98.6174
67.833	98.6127
68	98.6098
68.167	98.6034
68.333	98.5967
68.5	98.5902
68.667	98.5829
68.833	98.5771
69	98.5721
69.167	98.5677
69.333	98.5659
69.5	98.5637
69.667	98.5617
69.833	98.5601
70	98.5605
70.167	98.5601
70.333	98.5596
70.5	98.5593
70.667	98.5594
70.833	98.5593
71	98.5593
71.167	98.5592
71.333	98.5542
71.5	98.5492
71.667	98.5442
71.833	98.5392
72	98.5302
72.167	98.5247
72.333	98.5206
72.5	98.517
72.667	98.5174
72.833	98.5163
73	98.5153
73.167	98.5145
73.333	98.5147
73.5	98.5146
73.667	98.5144
73.833	98.5142
74	98.5143
74.167	98.5143
74.333	98.5142
74.5	98.5142
74.667	98.5142
74.833	98.5142
75	98.5142
75.167	98.5142
75.333	98.5092
75.5	98.5042
75.667	98.4992
75.833	98.4942
76	98.4851
76.167	98.4797
76.333	98.4755
76.5	98.4719
76.667	98.4724
76.833	98.4713
77	98.4703
77.167	98.4695
77.333	98.4697
77.5	98.4695
77.667	98.4693
77.833	98.4692
78	98.4692
78.167	98.4692
78.333	98.4692
78.5	98.4692
78.667	98.4642
78.833	98.4592
79	98.4542
79.167	98.4492
79.333	98.4401
79.5	98.4347
79.667	98.4305
79.833	98.4269
80	98.4274
80.167	98.4263
80.333	98.4253
80.5	98.4245
80.667	98.4247
80.833	98.4245
81	98.4243
81.167	98.4242
81.333	98.4192
81.5	98.4142
81.667	98.4092
81.833	98.4041
82	98.3951
82.167	98.3896
82.333	98.3855
82.5	98.3819
82.667	98.3823
82.833	98.3813
83	98.3802
83.167	98.3794
83.333	98.3797
83.5	98.3795
83.667	98.3793
83.833	98.3791
84	98.3792
84.167	98.3792
84.333	98.3791
84.5	98.3791
84.667	98.3791
84.833	98.3791
85	98.3791
85.167	98.3791
85.333	98.3779
85.5	98.3738
85.667	98.369
85.833	98.3641
86	98.3565
86.167	98.3511
86.333	98.3465
86.5	98.3424
86.667	98.3406
86.833	98.3384
87	98.3365
87.167	98.335
87.333	98.3353
87.5	98.3349
87.667	98.3345
87.833	98.3342
88	98.3343
88.167	98.333
88.333	98.3288
88.5	98.3241
88.667	98.3177
88.833	98.3124
89	98.3075
89.167	98.303
89.333	98.2988
89.5	98.2955
89.667	98.2929
89.833	98.2906
90	98.291
90.167	98.2903
90.333	98.2897
90.5	98.2892
90.667	98.2894
90.833	98.2893
91	98.2892
91.167	98.2891
91.333	98.2891
91.5	98.2891
91.667	98.2891
91.833	98.2891
92	98.2841
92.167	98.2791
92.333	98.2741
92.5	98.2691
92.667	98.26
92.833	98.2546
93	98.2504
93.167	98.2468
93.333	98.2473
93.5	98.2462
93.667	98.2452
93.833	98.2443
94	98.2446
94.167	98.2444
94.333	98.2442
94.5	98.2441
94.667	98.2441
94.833	98.2441
95	98.2441
95.167	98.244
95.333	98.244
95.5	98.244
95.667	98.2428
95.833	98.239
96	98.2335
96.167	98.2284
96.333	98.2234
96.5	98.2185
96.667	98.2119
96.833	98.2075
97	98.2041
97.167	98.2012
97.333	98.2016
97.5	98.2007
97.667	98.1999
97.833	98.1992
98	98.1995
98.167	98.1993
98.333	98.1992
98.5	98.199
98.667	98.1991
98.833	98.1991
99	98.199
99.167	98.199
99.333	98.199
99.5	98.199
99.667	98.199
99.833	98.199
100	98.199
100.167	98.1978
100.333	98.1937
100.5	98.189
100.667	98.1826
100.833	98.1773
101	98.1724
101.167	98.1679
101.333	98.1637
101.5	98.1604
101.667	98.1578
101.833	98.1555
102	98.1559
102.167	98.1553
102.333	98.1546
102.5	98.1542
102.667	98.1543
102.833	98.1542
103	98.1541
103.167	98.154
103.333	98.154
103.5	98.154
103.667	98.154
103.833	98.154
104	98.154
104.167	98.154
104.333	98.154
104.5	98.154
104.667	98.154
104.833	98.154
105	98.154
105.167	98.154
105.333	98.154
105.5	98.154
105.667	98.1527
105.833	98.149
106	98.1435
106.167	98.1383
106.333	98.1333
106.5	98.1284
106.667	98.1218
106.833	98.1175
107	98.1141
107.167	98.1111
107.333	98.1115
107.5	98.1107
107.667	98.1098
107.833	98.1092
108	98.1094
108.167	98.1093
108.333	98.1091
108.5	98.109
108.667	98.109
108.833	98.109
109	98.109
109.167	98.109
109.333	98.109
109.5	98.109
109.667	98.109
109.833	98.109
110	98.109
110.167	98.109
110.333	98.109
110.5	98.109
110.667	98.104
110.833	98.099
111	98.0939
111.167	98.089
111.333	98.0799
111.5	98.0745
111.667	98.0703
111.833	98.0667
112	98.0672
112.167	98.0661
112.333	98.0651
112.5	98.0642
112.667	98.0645
112.833	98.0643
113	98.0641
113.167	98.064
113.333	98.064
113.5	98.064
113.667	98.064
113.833	98.0639
114	98.0639
114.167	98.0639
114.333	98.0639
114.5	98.0639
114.667	98.0639
114.833	98.0639
115	98.0639
115.167	98.0639
115.333	98.0639
115.5	98.0627
115.667	98.0586
115.833	98.0539
116	98.0476
116.167	98.0422
116.333	98.0374
116.5	98.0328
116.667	98.0286
116.833	98.0253
117	98.0227
117.167	98.0205
117.333	98.0208
117.5	98.0202
117.667	98.0196
117.833	98.0191
118	98.0192
118.167	98.0191
118.333	98.019
118.5	98.0189
118.667	98.019
118.833	98.019
119	98.0189
119.167	98.0189
119.333	98.0189
119.5	98.0189
119.667	98.0189
119.833	98.0189
120	98.0189
120.167	98.0189
120.333	98.0189
120.5	98.0189
120.667	98.0189
120.833	98.0189
121	98.0189
121.167	98.0189
121.333	98.0189
121.5	98.0189
121.667	98.0189
121.833	98.0189
122	98.0189
122.167	98.0189
122.333	98.0189
122.5	98.0189
122.667	98.0189
122.833	98.0189
123	98.0189
123.167	98.0189
123.333	98.0139
123.5	98.0089
123.667	98.0039
123.833	97.9989
124	97.9899
124.167	97.9844
124.333	97.9803
124.5	97.9767
124.667	97.9771
124.833	97.9761
125	97.975
125.167	97.9742
125.333	97.9744
125.5	97.9743
125.667	97.9741
125.833	97.9739
126	97.974
126.167	97.974
126.333	97.9739
126.5	97.9739
126.667	97.9739
126.833	97.9739
127	97.9739
127.167	97.9739
127.333	97.9739
127.5	97.9739
127.667	97.9739
127.833	97.9739
128	97.9739
128.167	97.9739
128.333	97.9726
128.5	97.9689
128.667	97.9634
128.833	97.9582
129	97.9532
129.167	97.9483
129.333	97.9417
129.5	97.9374
129.667	97.934
129.833	97.931
130	97.9314
130.167	97.9306
130.333	97.9298
130.5	97.9291
130.667	97.9293
130.833	97.9292
131	97.929
131.167	97.9289
131.333	97.9289
131.5	97.9289
131.667	97.9289
131.833	97.9289
132	97.9289
132.167	97.9289
132.333	97.9289
132.5	97.9289
132.667	97.9289
132.833	97.9289
133	97.9289
133.167	97.9289
133.333	97.9289
133.5	97.9289
133.667	97.9276
133.833	97.9239
134	97.9183
134.167	97.9132
134.333	97.9082
134.5	97.9033
134.667	97.8967
134.833	97.8923
135	97.8889
135.167	97.886
135.333	97.8864
135.5	97.8856
135.667	97.8847
135.833	97.8841
136	97.8843
136.167	97.8841
136.333	97.884
136.5	97.8839
136.667	97.8839
136.833	97.8839
137	97.8839
137.167	97.8838
137.333	97.8839
137.5	97.8839
137.667	97.8838
137.833	97.8838
138	97.8838
138.167	97.8838
138.333	97.8838
138.5	97.8838
138.667	97.8838
138.833	97.8838
139	97.8838
139.167	97.8838
139.333	97.8838
139.5	97.8838
139.667	97.8838
139.833	97.8838
140	97.8838
140.167	97.8838
140.333	97.8838
140.5	97.8838
140.667	97.8838
140.833	97.8838
141	97.8838
141.167	97.8838
141.333	97.8788
141.5	97.8738
141.667	97.8688
141.833	97.8638
142	97.8548
142.167	97.8493
142.333	97.8452
142.5	97.8416
142.667	97.842
142.833	97.841
143	97.8399
143.167	97.8391
143.333	97.8394
143.5	97.8392
143.667	97.839
143.833	97.8389
144	97.8389
144.167	97.8389
144.333	97.8388
144.5	97.8388
144.667	97.8388
144.833	97.8388
145	97.8388
145.167	97.8388
145.333	97.8388
145.5	97.8388
145.667	97.8388
145.833	97.8388
146	97.8388
146.167	97.8388
146.333	97.8388
146.5	97.8388
146.667	97.8388
146.833	97.8388
147	97.8388
147.167	97.8388
147.333	97.8388
147.5	97.8388
147.667	97.8388
147.833	97.8388
148	97.8388
148.167	97.8388
148.333	97.8388
148.5	97.8388
148.667	97.8388
148.833	97.8376
149	97.8335
149.167	97.8288
149.333	97.8224
149.5	97.8171
149.667	97.8122
149.833	97.8077
150	97.8035
150.167	97.8002
150.333	97.7976
150.5	97.7953
150.667	97.7957
150.833	97.7951
151	97.7944
151.167	97.794
151.333	97.7941
151.5	97.794
151.667	97.7939
151.833	97.7938
152	97.7938
152.167	97.7938
152.333	97.7938
152.5	97.7938
152.667	97.7938
152.833	97.7938
153	97.7938
153.167	97.7938
153.333	97.7938
153.5	97.7938
153.667	97.7938
153.833	97.7938
154	97.7938
154.167	97.7938
154.333	97.7938
154.5	97.7938
154.667	97.7925
154.833	97.7885
155	97.7837
155.167	97.7788
155.333	97.7712
155.5	97.7657
155.667	97.7612
155.833	97.7571
156	97.7552
156.167	97.7531
156.333	97.7512
156.5	97.7497
156.667	97.75
156.833	97.7496
157	97.7492
157.167	97.7489
157.333	97.749
157.5	97.7489
157.667	97.7488
157.833	97.7488
158	97.7488
158.167	97.7488
158.333	97.7488
158.5	97.7488
158.667	97.7488
158.833	97.7488
159	97.7488
159.167	97.7488
159.333	97.7488
159.5	97.7488
159.667	97.7488
159.833	97.7488
160	97.7488
160.167	97.7488
160.333	97.7488
160.5	97.7488
160.667	97.7488
160.833	97.7488
161	97.7488
161.167	97.7488
161.333	97.7488
161.5	97.7488
161.667	97.7488
161.833	97.7488
162	97.7488
162.167	97.7488
162.333	97.7488
162.5	97.7488
162.667	97.7475
162.833	97.7435
163	97.7387
163.167	97.7338
163.333	97.7262
163.5	97.7207
163.667	97.7162
163.833	97.7121
164	97.7102
164.167	97.708
164.333	97.7062
164.5	97.7047
164.667	97.705
164.833	97.7046
165	97.7042
165.167	97.7038
165.333	97.704
165.5	97.7039
165.667	97.7038
165.833	97.7038
166	97.7038
166.167	97.7038
166.333	97.7038
166.5	97.7037
166.667	97.7037
166.833	97.7037
167	97.7037
167.167	97.7037
167.333	97.7037
167.5	97.7037
167.667	97.7037
167.833	97.7037
168	97.7037
168.167	97.7037
168.333	97.7037
168.5	97.7037
168.667	97.7037
168.833	97.7037
169	97.7037
169.167	97.7037
169.333	97.7037
169.5	97.7037
169.667	97.7037
169.833	97.7037
170	97.7025
170.167	97.6984
170.333	97.6936
170.5	97.6887
170.667	97.6811
170.833	97.6757
171	97.6712
171.167	97.6671
171.333	97.6652
171.5	97.663
171.667	97.6612
171.833	97.6596
172	97.6599
172.167	97.6595
172.333	97.6591
172.5	97.6588
172.667	97.6589
172.833	97.6589
173	97.6588
173.167	97.6587
173.333	97.6587
173.5	97.6587
173.667	97.6587
173.833	97.6587
174	97.6587
174.167	97.6587
174.333	97.6587
174.5	97.6587
174.667	97.6587
174.833	97.6587
175	97.6587
175.167	97.6587
175.333	97.6587
175.5	97.6587
175.667	97.6587
175.833	97.6587
176	97.6587
176.167	97.6587
176.333	97.6587
176.5	97.6587
176.667	97.6587
176.833	97.6587
177	97.6587
177.167	97.6587
177.333	97.6587
177.5	97.6587
177.667	97.6587
177.833	97.6587
178	97.6587
178.167	97.6587
178.333	97.6587
178.5	97.6587
178.667	97.6537
178.833	97.6487
179	97.6437
179.167	97.6387
179.333	97.6297
179.5	97.6242
179.667	97.6201
179.833	97.6165
180	97.6169
180.167	97.6158
180.333	97.6148
180.5	97.614
180.667	97.6143
180.833	97.6141
181	97.6139
181.167	97.6137
181.333	97.6138
181.5	97.6137
181.667	97.6137
181.833	97.6137
182	97.6137
182.167	97.6137
182.333	97.6137
182.5	97.6137
182.667	97.6137
182.833	97.6137
183	97.6137
183.167	97.6137
183.333	97.6137
183.5	97.6137
183.667	97.6137
183.833	97.6137
184	97.6137
184.167	97.6137
184.333	97.6137
184.5	97.6137
184.667	97.6137
184.833	97.6137
185	97.6137
185.167	97.6137
185.333	97.6137
185.5	97.6137
185.667	97.6137
185.833	97.6137
186	97.6137
186.167	97.6137
186.333	97.6137
186.5	97.6137
186.667	97.6137
186.833	97.6137
187	97.6137
187.167	97.6137
187.333	97.6124
187.5	97.6084
187.667	97.6036
187.833	97.5987
188	97.5911
188.167	97.5856
188.333	97.5811
188.5	97.577
188.667	97.5751
188.833	97.573
189	97.5711
189.167	97.5696
189.333	97.5699
189.5	97.5695
189.667	97.5691
189.833	97.5688
190	97.5689
190.167	97.5688
190.333	97.5687
190.5	97.5687
190.667	97.5687
190.833	97.5687
191	97.5687
191.167	97.5687
191.333	97.5687
191.5	97.5687
191.667	97.5687
191.833	97.5687
192	97.5687
192.167	97.5687
192.333	97.5687
192.5	97.5687
192.667	97.5687
192.833	97.5687
193	97.5687
193.167	97.5687
193.333	97.5687
193.5	97.5687
193.667	97.5687
193.833	97.5687
194	97.5687
194.167	97.5687
194.333	97.5687
194.5	97.5687
194.667	97.5687
194.833	97.5687
195	97.5687
195.167	97.5687
195.333	97.5674
195.5	97.5634
195.667	97.5586
195.833	97.5537
196	97.5461
196.167	97.5406
196.333	97.5361
196.5	97.532
196.667	97.5301
196.833	97.5279
197	97.5261
197.167	97.5246
197.333	97.5249
197.5	97.5245
197.667	97.5241
197.833	97.5237
198	97.5238
198.167	97.5238
198.333	97.5237
198.5	97.5236
198.667	97.5237
198.833	97.5237
199	97.5236
199.167	97.5236
199.333	97.5236
199.5	97.5236
199.667	97.5236
199.833	97.5236
200	97.5236
200.167	97.5236
200.333	97.5236
200.5	97.5236
200.667	97.5236
200.833	97.5236
201	97.5236
201.167	97.5236
201.333	97.5236
201.5	97.5236
201.667	97.5236
201.833	97.5236
202	97.5236
202.167	97.5236
202.333	97.5236
202.5	97.5236
202.667	97.5236
202.833	97.5236
203	97.5236
203.167	97.5236
203.333	97.5236
203.5	97.5236
203.667	97.5236
203.833	97.5236
204	97.5236
204.167	97.5236
204.333	97.5236
204.5	97.5236
204.667	97.5236
204.833	97.5236
205	97.5236
205.167	97.5236
205.333	97.5236
205.5	97.5236
205.667	97.5236
205.833	97.5236
206	97.5236
206.167	97.5236
206.333	97.5236
206.5	97.5236
206.667	97.5236
206.833	97.5236
207	97.5224
207.167	97.5186
207.333	97.5131
207.5	97.508
207.667	97.503
207.833	97.4981
208	97.4915
208.167	97.4871
208.333	97.4837
208.5	97.4808
208.667	97.4812
208.833	97.4803
209	97.4795
209.167	97.4789
209.333	97.4791
209.5	97.4789
209.667	97.4788
209.833	97.4786
210	97.4787
210.167	97.4787
210.333	97.4786
210.5	97.4786
210.667	97.4786
210.833	97.4786
211	97.4786
211.167	97.4786
211.333	97.4786
211.5	97.4786
211.667	97.4786
211.833	97.4786
212	97.4786
212.167	97.4786
212.333	97.4786
212.5	97.4786
212.667	97.4786
212.833	97.4786
213	97.4786
213.167	97.4786
213.333	97.4786
213.5	97.4786
213.667	97.4786
213.833	97.4786
214	97.4786
214.167	97.4786
214.333	97.4786
214.5	97.4786
214.667	97.4786
214.833	97.4786
215	97.4786
215.167	97.4786
215.333	97.4786
215.5	97.4786
215.667	97.4786
215.833	97.4786
216	97.4786
216.167	97.4786
216.333	97.4786
216.5	97.4786
216.667	97.4786
216.833	97.4786
217	97.4786
217.167	97.4786
217.333	97.4786
217.5	97.4786
217.667	97.4786
217.833	97.4786
218	97.4786
218.167	97.4786
218.333	97.4786
218.5	97.4786
218.667	97.4786
218.833	97.4786
219	97.4786
219.167	97.4786
219.333	97.4786
219.5	97.4786
219.667	97.4786
219.833	97.4786
220	97.4786
220.167	97.4786
220.333	97.4786
220.5	97.4786
220.667	97.4786
220.833	97.4786
221	97.4786
221.167	97.4786
221.333	97.4786
221.5	97.4786
221.667	97.4774
221.833	97.4736
222	97.4681
222.167	97.463
222.333	97.458
222.5	97.453
222.667	97.4465
222.833	97.4421
223	97.4387
223.167	97.4358
223.333	97.4412
223.5	97.4453
223.667	97.4495
223.833	97.4538
224	97.4631
224.167	97.4684
224.333	97.4724
224.5	97.4759
224.667	97.4755
224.833	97.4765
225	97.4775
225.167	97.4783
225.333	97.4781
225.5	97.477
225.667	97.4731
225.833	97.4686
226	97.4622
226.167	97.4569
226.333	97.452
226.5	97.4475
226.667	97.4433
226.833	97.44
227	97.4374
227.167	97.4351
227.333	97.4355
227.5	97.4349
227.667	97.4342
227.833	97.4338
228	97.4339
228.167	97.4338
228.333	97.4337
228.5	97.4336
228.667	97.4336
228.833	97.4336
229	97.4336
229.167	97.4336
229.333	97.4336
229.5	97.4336
229.667	97.4336
229.833	97.4336
230	97.4336
230.167	97.4336
230.333	97.4336
230.5	97.4336
230.667	97.4336
230.833	97.4336
231	97.4336
231.167	97.4336
231.333	97.4336
231.5	97.4336
231.667	97.4336
231.833	97.4336
232	97.4336
232.167	97.4336
232.333	97.4336
232.5	97.4336
232.667	97.4336
232.833	97.4336
233	97.4336
233.167	97.4336
233.333	97.4336
233.5	97.4336
233.667	97.4336
233.833	97.4336
234	97.4336
234.167	97.4336
234.333	97.4336
234.5	97.4336
234.667	97.4336
234.833	97.4336
235	97.4336
235.167	97.4336
235.333	97.4336
235.5	97.4336
235.667	97.4336
235.833	97.4336
236	97.4336
236.167	97.4336
236.333	97.4336
236.5	97.4336
236.667	97.4336
236.833	97.4336
237	97.4336
237.167	97.4336
237.333	97.4336
237.5	97.4336
237.667	97.4336
237.833	97.4336
238	97.4336
238.167	97.4336
238.333	97.4336
238.5	97.4336
238.667	97.4336
238.833	97.4336
239	97.4336
239.167	97.4336
239.333	97.4336
239.5	97.4336
239.667	97.4336
239.833	97.4336
240	97.4336
240.167	97.4336
240.333	97.4336
240.5	97.4336
240.667	97.4336
240.833	97.4336
241	97.4336
241.167	97.4336
241.333	97.4336
241.5	97.4336
241.667	97.4336
241.833	97.4336
242	97.4336
242.167	97.4336
242.333	97.4336
242.5	97.4336
242.667	97.4336
242.833	97.4336
243	97.4336
243.167	97.4336
243.333	97.4336
243.5	97.4336
243.667	97.4336
243.833	97.4336
244	97.4336
244.167	97.4336
244.333	97.4336
244.5	97.4336
244.667	97.4336
244.833	97.4336
245	97.4336
245.167	97.4336
245.333	97.4336
245.5	97.4336
245.667	97.4336
245.833	97.4336
246	97.4336
246.167	97.4336
246.333	97.4336
246.5	97.4336
246.667	97.4336
246.833	97.4336
247	97.4336
247.167	97.4336
247.333	97.4336
247.5	97.4336
247.667	97.4336
247.833	97.4336
248	97.4336
248.167	97.4336
248.333	97.4336
248.5	97.4336
248.667	97.4336
248.833	97.4336
249	97.4336
249.167	97.4336
249.333	97.4336
249.5	97.4336
249.667	97.4336
249.833	97.4336
250	97.4336
250.167	97.4336
250.333	97.4336
250.5	97.4336
250.667	97.4336
250.833	97.4336
251	97.4336
251.167	97.4336
251.333	97.4336
251.5	97.4336
251.667	97.4336
251.833	97.4336
252	97.4336
252.167	97.4336
252.333	97.4336
252.5	97.4336
252.667	97.4336
252.833	97.4336
253	97.4336
253.167	97.4336
253.333	97.4336
253.5	97.4336
253.667	97.4336
253.833	97.4336
254	97.4336
254.167	97.4336
254.333	97.4336
254.5	97.4336
254.667	97.4336
254.833	97.4336
255	97.4336
255.167	97.4336
255.333	97.4336
255.5	97.4336
255.667	97.4336
255.833	97.4336
256	97.4336
256.167	97.4336
256.333	97.4336
256.5	97.4336
256.667	97.4336
256.833	97.4336
257	97.4336
257.167	97.4336
257.333	97.4336
257.5	97.4336
257.667	97.4336
257.833	97.4336
258	97.4336
258.167	97.4336
258.333	97.4336
258.5	97.4336
258.667	97.4336
258.833	97.4336
259	97.4336
259.167	97.4336
259.333	97.4336
259.5	97.4336
259.667	97.4336
259.833	97.4336
260	97.4336
260.167	97.4336
260.333	97.4336
260.5	97.4336
260.667	97.4336
260.833	97.4336
261	97.4336
261.167	97.4336
261.333	97.4336
261.5	97.4336
261.667	97.4336
261.833	97.4336
262	97.4336
262.167	97.4336
262.333	97.4336
262.5	97.4336
262.667	97.4336
262.833	97.4336
263	97.4336
263.167	97.4336
263.333	97.4336
263.5	97.4336
263.667	97.4336
263.833	97.4336
264	97.4336
264.167	97.4336
264.333	97.4336
264.5	97.4336
264.667	97.4336
264.833	97.4336
265	97.4336
265.167	97.4336
265.333	97.4336
265.5	97.4336
265.667	97.4336
265.833	97.4336
266	97.4336
266.167	97.4336
266.333	97.4336
266.5	97.4336
266.667	97.4336
266.833	97.4336
267	97.4336
267.167	97.4336
267.333	97.4336
267.5	97.4336
267.667	97.4336
267.833	97.4336
268	97.4336
268.167	97.4336
268.333	97.4336
268.5	97.4336
268.667	97.4336
268.833	97.4336
269	97.4336
269.167	97.4336
269.333	97.4336
269.5	97.4336
269.667	97.4336
269.833	97.4336
270	97.4336
270.167	97.4336
270.333	97.4336
270.5	97.4336
270.667	97.4336
270.833	97.4336
271	97.4336
271.167	97.4336
271.333	97.4336
271.5	97.4336
271.667	97.4336
271.833	97.4336
272	97.4336
272.167	97.4336
272.333	97.4336
272.5	97.4336
272.667	97.4336
272.833	97.4336
273	97.4336
273.167	97.4336
273.333	97.4336
273.5	97.4336
273.667	97.4336
273.833	97.4336
274	97.4336
274.167	97.4336
274.333	97.4336
274.5	97.4336
274.667	97.4336
274.833	97.4336
275	97.4336
275.167	97.4336
275.333	97.4336
275.5	97.4336
275.667	97.4336
275.833	97.4336
276	97.4336
276.167	97.4336
276.333	97.4336
276.5	97.4336
276.667	97.4336
276.833	97.4336
277	97.4336
277.167	97.4336
277.333	97.4336
277.5	97.4336
277.667	97.4336
277.833	97.4336
278	97.4336
278.167	97.4336
278.333	97.4336
278.5	97.4336
278.667	97.4336
278.833	97.4336
279	97.4336
279.167	97.4336
279.333	97.4336
279.5	97.4336
279.667	97.4336
279.833	97.4336
280	97.4336
280.167	97.4336
280.333	97.4336
280.5	97.4336
280.667	97.4336
280.833	97.4336
281	97.4336
281.167	97.4336
281.333	97.4336
281.5	97.4336
281.667	97.4336
281.833	97.4336
282	97.4336
282.167	97.4336
282.333	97.4336
282.5	97.4336
282.667	97.4336
282.833	97.4336
283	97.4336
283.167	97.4336
283.333	97.4336
283.5	97.4336
283.667	97.4336
283.833	97.4336
284	97.4336
284.167	97.4336
284.333	97.4336
284.5	97.4336
284.667	97.4336
284.833	97.4336
285	97.4336
285.167	97.4336
285.333	97.4336
285.5	97.4336
285.667	97.4336
285.833	97.4336
286	97.4336
286.167	97.4336
286.333	97.4336
286.5	97.4336
286.667	97.4336
286.833	97.4336
287	97.4336
287.167	97.4336
287.333	97.4336
287.5	97.4336
287.667	97.4348
287.833	97.4386
288	97.4441
288.167	97.4493
288.333	97.4543
288.5	97.4592
288.667	97.4657
288.833	97.4701
289	97.4735
289.167	97.4765
289.333	97.4761
289.5	97.4769
289.667	97.4777
289.833	97.4784
290	97.4782
290.167	97.4783
290.333	97.4785
290.5	97.4786
290.667	97.4786
290.833	97.4786
291	97.4786
291.167	97.4786
291.333	97.4786
291.5	97.4786
291.667	97.4786
291.833	97.4786
292	97.4786
292.167	97.4786
292.333	97.4786
292.5	97.4786
292.667	97.4786
292.833	97.4786
293	97.4786
293.167	97.4786
293.333	97.4786
293.5	97.4786
293.667	97.4786
293.833	97.4786
294	97.4786
294.167	97.4786
294.333	97.4786
294.5	97.4786
294.667	97.4786
294.833	97.4786
295	97.4786
295.167	97.4786
295.333	97.4786
295.5	97.4786
295.667	97.4786
295.833	97.4786
296	97.4786
296.167	97.4786
296.333	97.4786
296.5	97.4786
296.667	97.4786
296.833	97.4786
297	97.4786
297.167	97.4786
297.333	97.4786
297.5	97.4786
297.667	97.4786
297.833	97.4786
298	97.4786
298.167	97.4786
298.333	97.4786
298.5	97.4786
298.667	97.4786
298.833	97.4786
299	97.4786
299.167	97.4786
299.333	97.4786
299.5	97.4786
299.667	97.4786
299.833	97.4786
300	97.4786
300.167	97.4786
300.333	97.4786
300.5	97.4786
300.667	97.4786
300.833	97.4786
301	97.4786
301.167	97.4786
301.333	97.4786
301.5	97.4786
301.667	97.4786
301.833	97.4786
302	97.4786
302.167	97.4786
302.333	97.4786
302.5	97.4786
302.667	97.4786
302.833	97.4786
303	97.4786
303.167	97.4786
303.333	97.4786
303.5	97.4786
303.667	97.4786
303.833	97.4786
304	97.4786
304.167	97.4786
304.333	97.4786
304.5	97.4786
304.667	97.4786
304.833	97.4786
305	97.4786
305.167	97.4786
305.333	97.4786
305.5	97.4786
305.667	97.4786
305.833	97.4786
306	97.4786
306.167	97.4786
306.333	97.4786
306.5	97.4786
306.667	97.4836
306.833	97.4886
307	97.4936
307.167	97.4986
307.333	97.5077
307.5	97.5131
307.667	97.5173
307.833	97.5209
308	97.5204
308.167	97.5215
308.333	97.5225
308.5	97.5233
308.667	97.5231
308.833	97.5233
309	97.5235
309.167	97.5236
309.333	97.5236
309.5	97.5236
309.667	97.5236
309.833	97.5236
310	97.5236
310.167	97.5236
310.333	97.5236
310.5	97.5236
310.667	97.5236
310.833	97.5236
311	97.5236
311.167	97.5236
311.333	97.5236
311.5	97.5236
311.667	97.5236
311.833	97.5236
312	97.5236
312.167	97.5236
312.333	97.5236
312.5	97.5236
312.667	97.5236
312.833	97.5236
313	97.5236
313.167	97.5236
313.333	97.5236
313.5	97.5236
313.667	97.5236
313.833	97.5236
314	97.5236
314.167	97.5236
314.333	97.5236
314.5	97.5236
314.667	97.5236
314.833	97.5236
315	97.5236
315.167	97.5236
315.333	97.5236
315.5	97.5236
315.667	97.5236
315.833	97.5236
316	97.5236
316.167	97.5236
316.333	97.5236
316.5	97.5236
316.667	97.5236
316.833	97.5236
317	97.5236
317.167	97.5236
317.333	97.5236
317.5	97.5236
317.667	97.5236
317.833	97.5236
318	97.5236
318.167	97.5236
318.333	97.5236
318.5	97.5236
318.667	97.5236
318.833	97.5236
319	97.5236
319.167	97.5236
319.333	97.5236
319.5	97.5236
319.667	97.5236
319.833	97.5236
320	97.5236
320.167	97.5236
320.333	97.5236
320.5	97.5236
320.667	97.5236
320.833	97.5236
321	97.5236
321.167	97.5236
321.333	97.5236
321.5	97.5236
321.667	97.5236
321.833	97.5236
322	97.5236
322.167	97.5236
322.333	97.5236
322.5	97.5236
322.667	97.5236
322.833	97.5236
323	97.5236
323.167	97.5236
323.333	97.5236
323.5	97.5236
323.667	97.5236
323.833	97.5236
324	97.5236
324.167	97.5236
324.333	97.5236
324.5	97.5236
324.667	97.5236
324.833	97.5236
325	97.5236
325.167	97.5236
325.333	97.5236
325.5	97.5236
325.667	97.5236
325.833	97.5236
326	97.5236
326.167	97.5249
326.333	97.5289
326.5	97.5336
326.667	97.54
326.833	97.5453
327	97.5502
327.167	97.5548
327.333	97.559
327.5	97.5623
327.667	97.5649
327.833	97.5671
328	97.5668
328.167	97.5674
328.333	97.568
328.5	97.5685
328.667	97.5683
328.833	97.5684
329	97.5686
329.167	97.5686
329.333	97.5686
329.5	97.5686
329.667	97.5687
329.833	97.5687
330	97.5687
330.167	97.5687
330.333	97.5687
330.5	97.5687
330.667	97.5687
330.833	97.5687
331	97.5687
331.167	97.5687
331.333	97.5687
331.5	97.5687
331.667	97.5687
331.833	97.5687
332	97.5687
332.167	97.5687
332.333	97.5687
332.5	97.5687
332.667	97.5687
332.833	97.5687
333	97.5687
333.167	97.5687
333.333	97.5687
333.5	97.5687
333.667	97.5687
333.833	97.5687
334	97.5687
334.167	97.5687
334.333	97.5687
334.5	97.5687
334.667	97.5687
334.833	97.5687
335	97.5687
335.167	97.5687
335.333	97.5687
335.5	97.5687
335.667	97.5687
335.833	97.5687
336	97.5687
336.167	97.5687
336.333	97.5687
336.5	97.5687
336.667	97.5687
336.833	97.5687
337	97.5687
337.167	97.5687
337.333	97.5687
337.5	97.5687
337.667	97.5687
337.833	97.5687
338	97.5687
338.167	97.5687
338.333	97.5687
338.5	97.5687
338.667	97.5687
338.833	97.5687
339	97.5687
339.167	97.5687
339.333	97.5687
339.5	97.5687
339.667	97.5687
339.833	97.5687
340	97.5687
340.167	97.5687
340.333	97.5687
340.5	97.5687
340.667	97.5687
340.833	97.5687
341	97.5687
341.167	97.5687
341.333	97.5687
341.5	97.5687
341.667	97.5687
341.833	97.5687
342	97.5687
342.167	97.5687
342.333	97.5687
342.5	97.5687
342.667	97.5687
342.833	97.5687
343	97.5687
343.167	97.5687
343.333	97.5687
343.5	97.5687
343.667	97.5687
343.833	97.5687
344	97.5687
344.167	97.5687
344.333	97.5687
344.5	97.5687
344.667	97.5687
344.833	97.5687
345	97.5687
345.167	97.5687
345.333	97.5687
345.5	97.5687
345.667	97.5687
345.833	97.5687
346	97.5687
346.167	97.5687
346.333	97.5687
346.5	97.5687
346.667	97.5699
346.833	97.574
347	97.5788
347.167	97.5837
347.333	97.5913
347.5	97.5967
347.667	97.6012
347.833	97.6053
348	97.6072
348.167	97.6094
348.333	97.6112
348.5	97.6128
348.667	97.6125
348.833	97.6129
349	97.6133
349.167	97.6136
349.333	97.6135
349.5	97.6135
349.667	97.6136
349.833	97.6137
350	97.6137
350.167	97.6137
350.333	97.6137
350.5	97.6137
350.667	97.6137
350.833	97.6137
351	97.6137
351.167	97.6137
351.333	97.6137
351.5	97.6137
351.667	97.6137
351.833	97.6137
352	97.6137
352.167	97.6137
352.333	97.6137
352.5	97.6137
352.667	97.6137
352.833	97.6137
353	97.6137
353.167	97.6137
353.333	97.6137
353.5	97.6137
353.667	97.6137
353.833	97.6137
354	97.6137
354.167	97.6137
354.333	97.6137
354.5	97.6137
354.667	97.6137
354.833	97.6137
355	97.6137
355.167	97.6137
355.333	97.6137
355.5	97.6137
355.667	97.6137
355.833	97.6137
356	97.6137
356.167	97.6137
356.333	97.6137
356.5	97.6137
356.667	97.6137
356.833	97.6137
357	97.6137
357.167	97.6137
357.333	97.6137
357.5	97.6137
357.667	97.6137
357.833	97.6137
358	97.6137
358.167	97.6137
358.333	97.6137
358.5	97.6137
358.667	97.6137
358.833	97.6137
359	97.6137
359.167	97.6137
359.333	97.6137
359.5	97.6137
359.667	97.6137
359.833	97.6137
360	97.6137
360.167	97.6137
360.333	97.6137
360.5	97.6137
360.667	97.6137
360.833	97.6137
361	97.6137
361.167	97.6137
361.333	97.6137
361.5	97.6137
361.667	97.6137
361.833	97.6137
362	97.6137
362.167	97.6137
362.333	97.6137
362.5	97.6137
362.667	97.6149
362.833	97.619
[truncated: 1,423 more rows]
