# Supplementary material for: Engineering twin structures and substitutional dopants in ZnSe0.7Te0.3 anode material for enhanced sodium storage performance
Source: Nat Commun. 2025 May 12;16:4406. doi: 10.1038/s41467-025-59707-0 (PMC12069564; doi:10.1038/s41467-025-59707-0)
Supplement: Supplementary file 3 — Source Data [file 41467_2025_59707_MOESM3_ESM.zip › Source Data from S11.xlsx]

## Sheet: S11a
S11a
ZnSe@C				ZnSe0.7Te0.3@C
Relative pressure (P/Po)	Quantity adsorbed (cm³/g STP)			Relative pressure (P/Po)	Quantity adsorbed (cm³/g STP)
0.05565	38.6562			0.05513	68.0956
0.05979	39.1255			0.05979	68.6888
0.06487	39.6106			0.06487	69.222
0.06981	40.0539			0.06988	69.79
0.07479	40.4987			0.07478	70.277
0.0798	40.9604			0.08022	70.8481
0.11372	43.4568			0.11421	73.8092
0.14946	45.8614			0.15023	76.6715
0.18441	48.1231			0.18516	79.3199
0.21944	50.3591			0.22012	81.8244
0.25453	52.5669			0.2549	84.3203
0.28963	54.7773			0.28957	86.7896
0.32473	56.9934			0.32429	89.2725
0.35896	59.1542			0.35876	91.7478
0.39382	61.3713			0.39365	94.3009
0.42873	63.6218			0.42857	96.9086
0.46363	65.9737			0.4634	99.5898
0.49853	68.4291			0.49825	102.41
0.53333	71.044			0.53309	105.467
0.56825	73.8545			0.5679	108.86
0.60308	76.9929			0.60267	112.665
0.63778	80.6032			0.63744	117.095
0.6725	84.897			0.67207	122.342
0.70693	90.2416			0.70644	128.934
0.74112	97.4109			0.74066	137.561
0.77488	107.466			0.7748	148.946
0.80877	121.25			0.8091	163.253
0.84429	137.133			0.84308	180.442
0.88184	161.001			0.88159	209.104
0.91989	210.95			0.91514	247.439
0.94859	255.114			0.94747	302.42
0.99468	436.794			0.98285	471.493
				0.99008	522.868
0.95603	396.948
0.92819	258.198			0.96553	458.254
0.88807	211.248			0.92325	309.231
0.84881	196.286			0.8944	279.88
0.80888	186.653			0.8491	261.714
0.78857	182.488			0.80869	251.268
0.75251	175.892			0.78848	246.589
0.71697	170.214			0.75223	239.268
0.68177	165.217			0.71692	233.142
0.64663	160.738			0.68156	227.953
0.61143	156.734			0.64645	223.441
0.5763	153.076			0.61126	219.447
0.54116	149.727			0.57618	215.789
0.50615	146.555			0.54107	212.38
0.47181	74.5295			0.50608	209
0.43555	68.318			0.47502	110.011
0.3835	64.4922			0.43895	98.4
0.34746	62.0711			0.38336	94.0264
0.33061	60.8841			0.34737	91.3758
0.29539	58.6205			0.33046	90.1505
0.26053	56.396			0.29568	87.6872
0.22541	54.1597			0.26081	85.1946
0.19031	51.8821			0.22587	82.6822
0.15529	49.5917			0.19087	80.1569
0.12033	47.215			0.15534	77.5535
0.08538	44.6393			0.12097	74.8684
0.05058	41.5628			0.08538	71.7994
				0.05049	68.2506

## Sheet: S11b
S11b
ZnSe@C				ZnSe0.7Te0.3@C
Pore width (nm)	Pore volume/10-3 cm³ g-1 nm-1)			Pore width (nm)	Pore volume/10-3 cm³ g-1 nm-1)
42.5523	1.01815			134.088	1.03486
29.5513	5.73652			45.5314	3.98783
20.1277	11.6713			28.1236	6.98273
15.0184	10.2873			19.8451	10.6577
12.0455	11.2758			14.9293	12.6366
10.1158	15.1525			12.0289	13.2882
8.72763	13.9573			10.1199	15.5581
7.65351	11.0689			8.71686	16.3094
6.7925	8.60313			7.64007	14.7581
6.08584	7.03144			6.78216	12.5467
5.49614	6.05612			6.07879	10.5716
4.99568	5.27952			5.4902	9.51475
4.56389	4.82925			4.99072	8.50522
4.18766	5.10364			4.56056	7.9866
3.85544	5.2401			4.18498	7.40252
3.5586	5.79712			3.85319	7.16528
3.29091	6.09653			3.55705	7.60517
3.04733	7.20008			3.28968	8.48873
2.82582	8.34323			3.04609	9.53148
2.61885	9.56669			2.82376	10.3665
2.42281	10.2971			2.6176	11.5382
2.23714	10.5194			2.42387	12.2691
2.05912	10.7229			2.24001	13.0189
1.88569	9.54715			2.06274	12.2112
1.71005	7.86891			1.88944	13.981
				1.71301	12.7054
