# Supplementary material for: Engineering twin structures and substitutional dopants in ZnSe0.7Te0.3 anode material for enhanced sodium storage performance
Source: Nat Commun. 2025 May 12;16:4406. doi: 10.1038/s41467-025-59707-0 (PMC12069564; doi:10.1038/s41467-025-59707-0)
Supplement: Supplementary file 3 — Source Data [file 41467_2025_59707_MOESM3_ESM.zip › Source Data from S12.xlsx]

## Sheet: S12a
S12a
	ZnSe@C
	Time (min)	Potential (V)
	1	3.0419
	2	2.9204
	3	2.8699
	4	2.8356
	5	2.8088
	6	2.7865
	7	2.7669
	8	2.7499
	9	2.7342
	10	2.7204
	11	2.7069
	12	2.6948
	13	2.6834
	14	2.6724
	15	2.6618
	16	2.6525
	17	2.6431
	18	2.6341
	19	2.6262
	20	2.6178
	21	2.6104
	22	2.6031
	23	2.5961
	24	2.589
	25	2.5828
	26	2.577
	27	2.5707
	28	2.289
	29	2.1475
	30	2.045
	31	1.9629
	32	1.895
	33	1.8981
	34	1.9696
	35	1.9939
	36	2.0088
	37	2.0195
	38	2.0274
	39	2.0339
	40	2.0395
	41	2.044
	42	2.0477
	43	2.0512
	44	2.054
	45	2.0567
	46	2.0592
	47	2.0616
	48	2.0636
	49	2.0654
	50	2.0669
	51	2.0685
	52	2.0698
	53	2.0711
	54	2.0723
	55	2.0734
	56	2.0743
	57	2.0751
	58	2.076
	59	2.0709
	60	1.8592
	61	1.7718
	62	1.7107
	63	1.6659
	64	1.6313
	65	1.6341
	66	1.6947
	67	1.7177
	68	1.7329
	69	1.744
	70	1.7525
	71	1.7601
	72	1.766
	73	1.7713
	74	1.7761
	75	1.7801
	76	1.7835
	77	1.7866
	78	1.7899
	79	1.7921
	80	1.7944
	81	1.7966
	82	1.7987
	83	1.8004
	84	1.8021
	85	1.8039
	86	1.8051
	87	1.8065
	88	1.8082
	89	1.8096
	90	1.8108
	91	1.8073
	92	1.6392
	93	1.5859
	94	1.5397
	95	1.4924
	96	1.4492
	97	1.4517
	98	1.5089
	99	1.5317
	100	1.5468
	101	1.5588
	102	1.5678
	103	1.5757
	104	1.5823
	105	1.5885
	106	1.5938
	107	1.5983
	108	1.6028
	109	1.6067
	110	1.6107
	111	1.6141
	112	1.6172
	113	1.6205
	114	1.6231
	115	1.6254
	116	1.6281
	117	1.6304
	118	1.633
	119	1.635
	120	1.6369
	121	1.6392
	122	1.6411
	123	1.6412
	124	1.6372
	125	1.476
	126	1.4016
	127	1.3514
	128	1.3114
	129	1.2765
	130	1.2787
	131	1.3283
	132	1.35
	133	1.3641
	134	1.3757
	135	1.3842
	136	1.392
	137	1.3988
	138	1.4044
	139	1.4097
	140	1.4146
	141	1.419
	142	1.423
	143	1.4266
	144	1.43
	145	1.4332
	146	1.4362
	147	1.4394
	148	1.4421
	149	1.4445
	150	1.4472
	151	1.4493
	152	1.4514
	153	1.4537
	154	1.4555
	155	1.4576
	156	1.4577
	157	1.4545
	158	1.3111
	159	1.2443
	160	1.2013
	161	1.1692
	162	1.1429
	163	1.1452
	164	1.1911
	165	1.2116
	166	1.2254
	167	1.2356
	168	1.2438
	169	1.2511
	170	1.2571
	171	1.2627
	172	1.2678
	173	1.2723
	174	1.2765
	175	1.2799
	176	1.2836
	177	1.2872
	178	1.29
	179	1.2931
	180	1.296
	181	1.2988
	182	1.3013
	183	1.3036
	184	1.3056
	185	1.3083
	186	1.3103
	187	1.3126
	188	1.3146
	189	1.3109
	190	1.183
	191	1.121
	192	1.0862
	193	1.0621
	194	1.041
	195	1.0434
	196	1.0858
	197	1.1048
	198	1.117
	199	1.1268
	200	1.1341
	201	1.141
	202	1.1466
	203	1.1519
	204	1.1565
	205	1.1607
	206	1.1644
	207	1.168
	208	1.1713
	209	1.1745
	210	1.1775
	211	1.1801
	212	1.1826
	213	1.1852
	214	1.1877
	215	1.19
	216	1.192
	217	1.1947
	218	1.1964
	219	1.1987
	220	1.2002
	221	1.2007
	222	1.1975
	223	1.0796
	224	1.0203
	225	0.9899
	226	0.9679
	227	0.9484
	228	0.9499
	229	0.9908
	230	1.0093
	231	1.0215
	232	1.031
	233	1.0389
	234	1.0452
	235	1.0514
	236	1.0561
	237	1.061
	238	1.0649
	239	1.0693
	240	1.073
	241	1.0765
	242	1.0798
	243	1.0826
	244	1.0851
	245	1.0882
	246	1.091
	247	1.0933
	248	1.0958
	249	1.0981
	250	1.1
	251	1.1021
	252	1.1041
	253	1.106
	254	1.1038
	255	0.9924
	256	0.9328
	257	0.9032
	258	0.885
	259	0.8688
	260	0.8707
	261	0.9141
	262	0.9356
	263	0.9504
	264	0.9612
	265	0.9704
	266	0.9776
	267	0.9842
	268	0.99
	269	0.9955
	270	1.0006
	271	1.0051
	272	1.0088
	273	1.0127
	274	1.0164
	275	1.0197
	276	1.0226
	277	1.026
	278	1.0288
	279	1.0314
	280	1.0344
	281	1.0369
	282	1.039
	283	1.0415
	284	1.044
	285	1.0462
	286	1.0434
	287	0.9358
	288	0.873
	289	0.8386
	290	0.8169
	291	0.8008
	292	0.802
	293	0.8436
	294	0.865
	295	0.8801
	296	0.8919
	297	0.9025
	298	0.911
	299	0.9184
	300	0.9254
	301	0.9316
	302	0.937
	303	0.9425
	304	0.9473
	305	0.9521
	306	0.9564
	307	0.9603
	308	0.9635
	309	0.9673
	310	0.971
	311	0.9742
	312	0.9776
	313	0.9803
	314	0.9829
	315	0.9859
	316	0.9888
	317	0.991
	318	0.9888
	319	0.8877
	320	0.8242
	321	0.7856
	322	0.7653
	323	0.7537
	324	0.7552
	325	0.7961
	326	0.8161
	327	0.8305
	328	0.8414
	329	0.8508
	330	0.8588
	331	0.8659
	332	0.8722
	333	0.8783
	334	0.8842
	335	0.8893
	336	0.8941
	337	0.8983
	338	0.9028
	339	0.9068
	340	0.9107
	341	0.9146
	342	0.9184
	343	0.9218
	344	0.9248
	345	0.928
	346	0.9313
	347	0.9339
	348	0.9372
	349	0.9397
	350	0.9377
	351	0.8425
	352	0.7831
	353	0.7487
	354	0.7318
	355	0.7241
	356	0.7259
	357	0.7665
	358	0.7859
	359	0.7989
	360	0.8093
	361	0.8178
	362	0.8253
	363	0.8316
	364	0.8374
	365	0.8428
	366	0.8482
	367	0.8529
	368	0.8572
	369	0.8611
	370	0.8653
	371	0.8693
	372	0.8724
	373	0.8761
	374	0.8797
	375	0.8825
	376	0.8857
	377	0.8888
	378	0.8918
	379	0.8946
	380	0.897
	381	0.8997
	382	0.898
	383	0.8082
	384	0.7544
	385	0.7233
	386	0.7099
	387	0.7053
	388	0.7072
	389	0.7473
	390	0.7659
	391	0.7781
	392	0.7878
	393	0.7955
	394	0.8023
	395	0.8088
	396	0.8136
	397	0.8188
	398	0.8234
	399	0.8278
	400	0.8319
	401	0.8355
	402	0.8394
	403	0.8425
	404	0.8459
	405	0.8493
	406	0.8521
	407	0.855
	408	0.8577
	409	0.8606
	410	0.8633
	411	0.8656
	412	0.8682
	413	0.8705
	414	0.8684
	415	0.7839
	416	0.7335
	417	0.7064
	418	0.6951
	419	0.6921
	420	0.6921
	421	0.6937
	422	0.7334
	423	0.7506
	424	0.7625
	425	0.7716
	426	0.7794
	427	0.7856
	428	0.7912
	429	0.7963
	430	0.8009
	431	0.8054
	432	0.8092
	433	0.8127
	434	0.8166
	435	0.8198
	436	0.8229
	437	0.8259
	438	0.8287
	439	0.8313
	440	0.834
	441	0.8367
	442	0.8394
	443	0.8417
	444	0.8439
	445	0.8462
	446	0.8482
	447	0.8462
	448	0.7651
	449	0.7185
	450	0.6938
	451	0.6842
	452	0.6822
	453	0.682
	454	0.6831
	455	0.7214
	456	0.7388
	457	0.7501
	458	0.7588
	459	0.7656
	460	0.7719
	461	0.7772
	462	0.7819
	463	0.7864
	464	0.7904
	465	0.7937
	466	0.7972
	467	0.8008
	468	0.8039
	469	0.8064
	470	0.8093
	471	0.8118
	472	0.8143
	473	0.8167
	474	0.8192
	475	0.8219
	476	0.8237
	477	0.8257
	478	0.8281
	479	0.8302
	480	0.8281
	481	0.7509
	482	0.7068
	483	0.6842
	484	0.6751
	485	0.6723
	486	0.6737
	487	0.7104
	488	0.727
	489	0.7375
	490	0.7459
	491	0.753
	492	0.7585
	493	0.7634
	494	0.7682
	495	0.7721
	496	0.7763
	497	0.7792
	498	0.783
	499	0.7854
	500	0.7887
	501	0.7915
	502	0.7937
	503	0.7966
	504	0.7988
	505	0.8014
	506	0.8036
	507	0.8056
	508	0.8078
	509	0.8096
	510	0.8116
	511	0.8133
	512	0.8113
	513	0.7365
	514	0.6952
	515	0.6735
	516	0.6641
	517	0.6605
	518	0.6619
	519	0.6975
	520	0.7135
	521	0.7241
	522	0.7324
	523	0.7389
	524	0.7447
	525	0.7493
	526	0.7538
	527	0.7578
	528	0.7614
	529	0.7644
	530	0.7679
	531	0.7706
	532	0.7735
	533	0.776
	534	0.7788
	535	0.7808
	536	0.783
	537	0.7853
	538	0.7876
	539	0.7892
	540	0.7915
	541	0.7932
	542	0.7949
	543	0.7969
	544	0.7969
	545	0.7957
	546	0.7231
	547	0.6839
	548	0.6624
	549	0.6524
	550	0.6486
	551	0.65
	552	0.6845
	553	0.7
	554	0.7109
	555	0.7186
	556	0.7253
	557	0.7309
	558	0.7352
	559	0.7396
	560	0.7433
	561	0.7467
	562	0.7499
	563	0.7533
	564	0.7558
	565	0.7588
	566	0.7609
	567	0.7634
	568	0.7657
	569	0.7679
	570	0.7696
	571	0.7716
	572	0.7737
	573	0.7755
	574	0.7772
	575	0.7791
	576	0.7811
	577	0.7795
	578	0.7101
	579	0.6721
	580	0.6514
	581	0.6411
	582	0.6363
	583	0.6377
	584	0.6713
	585	0.6868
	586	0.6974
	587	0.705
	588	0.7115
	589	0.7166
	590	0.7213
	591	0.7258
	592	0.7295
	593	0.7326
	594	0.7357
	595	0.7386
	596	0.7414
	597	0.7439
	598	0.7461
	599	0.7482
	600	0.7506
	601	0.7529
	602	0.7547
	603	0.7566
	604	0.7585
	605	0.76
	606	0.7617
	607	0.7633
	608	0.7653
	609	0.7633
	610	0.6968
	611	0.6596
	612	0.6397
	613	0.6295
	614	0.6247
	615	0.6259
	616	0.6588
	617	0.674
	618	0.6839
	619	0.6915
	620	0.6975
	621	0.703
	622	0.7075
	623	0.7113
	624	0.7149
	625	0.7183
	626	0.7211
	627	0.7239
	628	0.7268
	629	0.7292
	630	0.7312
	631	0.7338
	632	0.7358
	633	0.7375
	634	0.7392
	635	0.7416
	636	0.7428
	637	0.7448
	638	0.7464
	639	0.7481
	640	0.7495
	641	0.7481
	642	0.6833
	643	0.6473
	644	0.6279
	645	0.6176
	646	0.6123
	647	0.6138
	648	0.6461
	649	0.6607
	650	0.6704
	651	0.6779
	652	0.6841
	653	0.6892
	654	0.6934
	655	0.6971
	656	0.7006
	657	0.7039
	658	0.707
	659	0.7095
	660	0.7121
	661	0.7144
	662	0.7166
	663	0.7185
	664	0.7205
	665	0.7225
	666	0.7247
	667	0.7262
	668	0.7276
	669	0.7295
	670	0.7313
	671	0.7327
	672	0.7343
	673	0.7343
	674	0.7327
	675	0.6696
	676	0.6352
	677	0.6157
	678	0.6055
	679	0.6004
	680	0.6014
	681	0.6328
	682	0.6475
	683	0.6574
	684	0.6644
	685	0.6703
	686	0.6751
	687	0.6797
	688	0.6833
	689	0.6864
	690	0.6898
	691	0.6926
	692	0.6952
	693	0.6974
	694	0.6997
	695	0.7017
	696	0.7041
	697	0.7061
	698	0.7076
	699	0.7093
	700	0.711
	701	0.7126
	702	0.7143
	703	0.7155
	704	0.7174
	705	0.7185
	706	0.7175
	707	0.6563
	708	0.6224
	709	0.6033
	710	0.5931
	711	0.5876
	712	0.5884
	713	0.6197
	714	0.6343
	715	0.6439
	716	0.651
	717	0.6566
	718	0.6616
	719	0.6656
	720	0.6692
	721	0.6726
	722	0.6754
	723	0.6783
	724	0.6808
	725	0.6833
	726	0.6855
	727	0.6875
	728	0.6895
	729	0.6913
	730	0.693
	731	0.6949
	732	0.6965
	733	0.6982
	734	0.6996
	735	0.701
	736	0.7025
	737	0.7037
	738	0.7025
	739	0.6431
	740	0.6092
	741	0.5904
	742	0.5799
	743	0.5745
	744	0.5745
	745	0.5757
	746	0.6062
	747	0.621
	748	0.6306
	749	0.6374
	750	0.6433
	751	0.6479
	752	0.6521
	753	0.6555
	754	0.6589
	755	0.6619
	756	0.6647
	757	0.6669
	758	0.6692
	759	0.6717
	760	0.6732
	761	0.6752
	762	0.6771
	763	0.6789
	764	0.6805
	765	0.6824
	766	0.6837
	767	0.6851
	768	0.6862
	769	0.6879
	770	0.6892
	771	0.6881
	772	0.63
	773	0.5965
	774	0.5769
	775	0.5664
	776	0.5605
	777	0.5605
	778	0.5614
	779	0.5924
	780	0.6069
	781	0.6165
	782	0.6238
	783	0.6297
	784	0.6343
	785	0.6383
	786	0.6421
	787	0.6455
	788	0.6479
	789	0.6509
	790	0.6534
	791	0.6555
	792	0.658
	793	0.66
	794	0.6617
	795	0.6633
	796	0.6653
	797	0.6665
	798	0.6686
	799	0.6698
	800	0.6715
	801	0.6727
	802	0.674
	803	0.6755
	804	0.6743
	805	0.6166
	806	0.5833
	807	0.5632
	808	0.552
	809	0.5452
	810	0.5461
	811	0.5768
	812	0.5918
	813	0.6017
	814	0.6092
	815	0.6151
	816	0.6199
	817	0.6242
	818	0.6278
	819	0.6314
	820	0.6343
	821	0.6369
	822	0.6391
	823	0.6417
	824	0.6436
	825	0.6458
	826	0.6478
	827	0.6495
	828	0.6514
	829	0.6531
	830	0.6546
	831	0.656
	832	0.6576
	833	0.6591
	834	0.6602
	835	0.6616
	836	0.6616
	837	0.6607
	838	0.6036
	839	0.5698
	840	0.5486
	841	0.5357
	842	0.528
	843	0.5287
	844	0.5593
	845	0.574
	846	0.5842
	847	0.592
	848	0.5983
	849	0.6036
	850	0.6078
	851	0.612
	852	0.6154
	853	0.6185
	854	0.6213
	855	0.6239
	856	0.6264
	857	0.6287
	858	0.6307
	859	0.6328
	860	0.6348
	861	0.6366
	862	0.6382
	863	0.6396
	864	0.6413
	865	0.6427
	866	0.6445
	867	0.6456
	868	0.647
	869	0.6461
	870	0.5893
	871	0.5545
	872	0.532
	873	0.5174
	874	0.507
	875	0.508
	876	0.5373
	877	0.5525
	878	0.563
	879	0.5711
	880	0.5779
	881	0.5836
	882	0.5883
	883	0.5923
	884	0.5962
	885	0.5994
	886	0.6028
	887	0.6058
	888	0.6081
	889	0.6109
	890	0.6129
	891	0.6152
	892	0.6169
	893	0.619
	894	0.621
	895	0.6225
	896	0.6245
	897	0.6262
	898	0.6276
	899	0.6292
	900	0.6307
	901	0.6297
	902	0.5734
	903	0.5371
	904	0.5122
	905	0.4948
	906	0.4821
	907	0.4829
	908	0.5097
	909	0.5244
	910	0.5348
	911	0.5435
	912	0.5503
	913	0.5563
	914	0.5618
	915	0.5659
	916	0.5701
	917	0.5743
	918	0.5774
	919	0.581
	920	0.5838
	921	0.5869
	922	0.589
	923	0.5917
	924	0.5942
	925	0.596
	926	0.5985
	927	0.6007
	928	0.6021
	929	0.6044
	930	0.6059
	931	0.6076
	932	0.6097
	933	0.6097
	934	0.6087
	935	0.552
	936	0.5146
	937	0.4874
	938	0.4675
	939	0.4514
	940	0.4522
	941	0.4756
	942	0.4892
	943	0.4988
	944	0.5069
	945	0.5137
	946	0.5201
	947	0.5255
	948	0.5301
	949	0.5348
	950	0.5385
	951	0.5425
	952	0.5459
	953	0.5492
	954	0.5528
	955	0.5554
	956	0.5583
	957	0.5613
	958	0.5635
	959	0.5661
	960	0.5684
	961	0.5707
	962	0.5726
	963	0.5748
	964	0.5769
	965	0.5788
	966	0.5779
	967	0.5228
	968	0.4847
	969	0.4557
	970	0.4339
	971	0.4156
	972	0.4162
	973	0.437
	974	0.4483
	975	0.457
	976	0.4641
	977	0.4703
	978	0.4759
	979	0.4812
	980	0.4861
	981	0.4901
	982	0.494
	983	0.498
	984	0.5018
	985	0.5052
	986	0.5081
	987	0.5115
	988	0.5142
	989	0.517
	990	0.5201
	991	0.5224
	992	0.525
	993	0.5275
	994	0.5298
	995	0.5323
	996	0.5345
	997	0.537
	998	0.5359
	999	0.4829
	1000	0.4452
	1001	0.4164
	1002	0.3934
	1003	0.3754
	1004	0.3753
	1005	0.3761
	1006	0.3936
	1007	0.4038
	1008	0.4119
	1009	0.4184
	1010	0.4244
	1011	0.4294
	1012	0.4339
	1013	0.4385
	1014	0.4424
	1015	0.4461
	1016	0.4495
	1017	0.4531
	1018	0.4563
	1019	0.4594
	1020	0.4624
	1021	0.4652
	1022	0.4678
	1023	0.4706
	1024	0.4732
	1025	0.4757
	1026	0.4782
	1027	0.4807
	1028	0.4829
	1029	0.4852
	1030	0.4875
	1031	0.4864
	1032	0.437
	1033	0.4007
	1034	0.3726
	1035	0.3508
	1036	0.3333
	1037	0.3339
	1038	0.3506
	1039	0.3601
	1040	0.3675
	1041	0.3736
	1042	0.3793
	1043	0.3841
	1044	0.3886
	1045	0.3923
	1046	0.3962
	1047	0.3998
	1048	0.4033
	1049	0.4067
	1050	0.4098
	1051	0.4125
	1052	0.4153
	1053	0.4181
	1054	0.4209
	1055	0.423
	1056	0.4258
	1057	0.4283
	1058	0.4305
	1059	0.4329
	1060	0.435
	1061	0.4371
	1062	0.4395
	1063	0.4387
	1064	0.392
	1065	0.3582
	1066	0.3309
	1067	0.3102
	1068	0.2934
	1069	0.2939
	1070	0.31
	1071	0.3192
	1072	0.3269
	1073	0.3328
	1074	0.3385
	1075	0.3432
	1076	0.3474
	1077	0.3514
	1078	0.3554
	1079	0.3588
	1080	0.3619
	1081	0.3652
	1082	0.3678
	1083	0.3708
	1084	0.3736
	1085	0.3762
	1086	0.3787
	1087	0.3813
	1088	0.384
	1089	0.3861
	1090	0.3883
	1091	0.3903
	1092	0.3925
	1093	0.3945
	1094	0.3964
	1095	0.3956
	1096	0.3523
	1097	0.3201
	1098	0.2942
	1099	0.2739
	1100	0.2587
	1101	0.2584
	1102	0.2589
	1103	0.2745
	1104	0.284
	1105	0.2911
	1106	0.297
	1107	0.3024
	1108	0.3077
	1109	0.3119
	1110	0.3159
	1111	0.3195
	1112	0.3226
	1113	0.3258
	1114	0.3291
	1115	0.3317
	1116	0.3345
	1117	0.3376
	1118	0.3401
	1119	0.3423
	1120	0.3443
	1121	0.3471
	1122	0.3492
	1123	0.3514
	1124	0.3533
	1125	0.3554
	1126	0.3571
	1127	0.3592
	1128	0.3584
	1129	0.3178
	1130	0.2865
	1131	0.2617
	1132	0.2424
	1133	0.2272
	1134	0.228
	1135	0.2429
	1136	0.2522
	1137	0.2593
	1138	0.2654
	1139	0.2705
	1140	0.2753
	1141	0.2795
	1142	0.2835
	1143	0.2868
	1144	0.2903
	1145	0.2933
	1146	0.2962
	1147	0.299
	1148	0.3015
	1149	0.304
	1150	0.3066
	1151	0.3088
	1152	0.3111
	1153	0.3134
	1154	0.3154
	1155	0.3175
	1156	0.3193
	1157	0.3209
	1158	0.3232
	1159	0.3251
	1160	0.3243
	1161	0.2852
	1162	0.2551
	1163	0.2314
	1164	0.2128
	1165	0.1987
	1166	0.1993
	1167	0.2134
	1168	0.2223
	1169	0.2294
	1170	0.2353
	1171	0.2403
	1172	0.2446
	1173	0.2488
	1174	0.2522
	1175	0.2556
	1176	0.2587
	1177	0.2617
	1178	0.2646
	1179	0.2674
	1180	0.2699
	1181	0.2724
	1182	0.2748
	1183	0.2768
	1184	0.279
	1185	0.2809
	1186	0.2827
	1187	0.2846
	1188	0.2865
	1189	0.2877
	1190	0.2897
	1191	0.291
	1192	0.291
	1193	0.2902
	1194	0.253
	1195	0.2235
	1196	0.2004
	1197	0.1824
	1198	0.1688
	1199	0.1691
	1200	0.1826
	1201	0.1911
	1202	0.1979
	1203	0.2034
	1204	0.2079
	1205	0.2124
	1206	0.2159
	1207	0.2195
	1208	0.2229
	1209	0.2258
	1210	0.2288
	1211	0.2314
	1212	0.2341
	1213	0.2362
	1214	0.2387
	1215	0.2407
	1216	0.2429
	1217	0.2446
	1218	0.2466
	1219	0.2486
	1220	0.2505
	1221	0.2524
	1222	0.2538
	1223	0.2558
	1224	0.2575
	1225	0.2569
	1226	0.2212
	1227	0.1936
	1228	0.1711
	1229	0.1539
	1230	0.1409
	1231	0.1414
	1232	0.1541
	1233	0.1626
	1234	0.169
	1235	0.1738
	1236	0.1786
	1237	0.1829
	1238	0.1865
	1239	0.1902
	1240	0.1933
	1241	0.1961
	1242	0.199
	1243	0.2014
	1244	0.2041
	1245	0.2065
	1246	0.2088
	1247	0.2108
	1248	0.213
	1249	0.215
	1250	0.217
	1251	0.2184
	1252	0.2204
	1253	0.2223
	1254	0.2238
	1255	0.2257
	1256	0.2274
	1257	0.2268
	1258	0.193
	1259	0.1662
	1260	0.1445
	1261	0.1274
	1262	0.1146
	1263	0.115
	1264	0.1273
	1265	0.1349
	1266	0.1409
	1267	0.1462
	1268	0.1505
	1269	0.1545
	1270	0.1584
	1271	0.1617
	1272	0.1646
	1273	0.1677
	1274	0.1705
	1275	0.1727
	1276	0.1755
	1277	0.1776
	1278	0.1798
	1279	0.1821
	1280	0.1843
	1281	0.186
	1282	0.1879
	1283	0.1899
	1284	0.1914
	1285	0.1936
	1286	0.1947
	1287	0.1966
	1288	0.1979
	1289	0.1973
	1290	0.1649
	1291	0.1395
	1292	0.1187
	1293	0.1018
	1294	0.0896
	1295	0.0899
	1296	0.1006
	1297	0.108
	1298	0.1138
	1299	0.1187
	1300	0.1231
	1301	0.1273
	1302	0.1305
	1303	0.1341
	1304	0.1373
	1305	0.1398
	1306	0.1431
	1307	0.1454
	1308	0.1479
	1309	0.1497
	1310	0.1524
	1311	0.1542
	1312	0.1561
	1313	0.1586
	1314	0.1601
	1315	0.1621
	1316	0.1638
	1317	0.1659
	1318	0.1674
	1319	0.169
	1320	0.1704
	1321	0.1699
	1322	0.1387
	1323	0.1141
	1324	0.0942
	1325	0.0786
	1326	0.0676
	1327	0.068
	1328	0.0772
	1329	0.0837
	1330	0.089
	1331	0.0935
	1332	0.098
	1333	0.1018
	1334	0.1049
	1335	0.1087
	1336	0.1118
	1337	0.1149
	1338	0.1173
	1339	0.1198
	1340	0.1226
	1341	0.1252
	1342	0.1274
	1343	0.1297
	1344	0.1319
	1345	0.1338
	1346	0.1358
	1347	0.1376
	1348	0.1395
	1349	0.1414
	1350	0.1429
	1351	0.1445
	1352	0.1463
	1353	0.1457
	1354	0.1158
	1355	0.0925
	1356	0.0739
	1357	0.0612
	1358	0.0525
	1359	0.053
	1360	0.0606
	1361	0.0654
	1362	0.0696
	1363	0.0729
	1364	0.0763
	1365	0.0795
	1366	0.0828
	1367	0.086
	1368	0.0888
	1369	0.0915
	1370	0.0944
	1371	0.097
	1372	0.0994
	1373	0.1017
	1374	0.1039
	1375	0.1063
	1376	0.1082
	1377	0.1104
	1378	0.1124
	1379	0.1144
	1380	0.1166
	1381	0.118
	1382	0.1198
	1383	0.1212
	1384	0.1229
	1385	0.1225
	1386	0.0938
	1387	0.0718
	1388	0.0572
	1389	0.047
	1390	0.0394
	1391	0.0398
	1392	0.0467
	1393	0.0508
	1394	0.0544
	1395	0.057
	1396	0.0597
	1397	0.0625
	1398	0.0646
	1399	0.0663
	1400	0.0685
	1401	0.0705
	1402	0.0722
	1403	0.0744
	1404	0.0761
	1405	0.0781
	1406	0.08
	1407	0.082
	1408	0.0837
	1409	0.0856
	1410	0.088
	1411	0.0896
	1412	0.0918
	1413	0.0933
	1414	0.0953
	1415	0.097
	1416	0.0991
	1417	0.0981
	1418	0.0722
	1419	0.0555
	1420	0.0445
	1421	0.0366
	1422	0.029
	1423	0.0295
	1424	0.0364
	1425	0.0406
	1426	0.044
	1427	0.047
	1428	0.0494
	1429	0.0521
	1430	0.0538
	1431	0.056
	1432	0.0577
	1433	0.0595
	1434	0.0611
	1435	0.0629
	1436	0.064
	1437	0.0653
	1438	0.0667
	1439	0.0679
	1440	0.0694
	1441	0.0705
	1442	0.0715
	1443	0.0729
	1444	0.0739
	1445	0.0752
	1446	0.0761
	1447	0.0775
	1448	0.0787
	1449	0.078
	1450	0.0561
	1451	0.0429
	1452	0.0333
	1453	0.0248
	1454	0.0172
	1455	0.018
	1456	0.0246
	1457	0.0288
	1458	0.0327
	1459	0.0357
	1460	0.0384
	1461	0.0412
	1462	0.0436
	1463	0.0456
	1464	0.0474
	1465	0.0493
	1466	0.0508
	1467	0.0525
	1468	0.0538
	1469	0.0552
	1470	0.0561
	1471	0.0577
	1472	0.0589
	1473	0.0598
	1474	0.0608
	1475	0.0617
	1476	0.0626
	1477	0.0639
	1478	0.0646
	1479	0.0659
	1480	0.0665
	1481	0.0659
	1482	0.047
	1483	0.0341
	1484	0.0229
	1485	0.0133
	1486	0.0054
	1487	0.0059
	1488	0.0136
	1489	0.0186
	1490	0.0225
	1491	0.0262
	1492	0.029
	1493	0.0324
	1494	0.0346
	1495	0.037
	1496	0.0392
	1497	0.0415
	1498	0.0431
	1499	0.0448
	1500	0.0465
	1501	0.0482
	1502	0.0494
	1503	0.0507
	1504	0.0516
	1505	0.0529
	1506	0.0538
	1507	0.0552
	1508	0.0558
	1509	0.0569
	1510	0.058
	1511	0.0584
	1512	0.0594
	1513	0.0594
	1514	0.05999
	1515	0.07409
	1516	0.08867
	1517	0.11161
	1518	0.13687
	1519	0.16152
	1520	0.16075
	1521	0.15532
	1522	0.15346
	1523	0.15237
	1524	0.15144
	1525	0.1516
	1526	0.15129
	1527	0.15144
	1528	0.15098
	1529	0.1516
	1530	0.15175
	1531	0.15191
	1532	0.15222
	1533	0.15253
	1534	0.15299
	1535	0.1533
	1536	0.15361
	1537	0.15423
	1538	0.15439
	1539	0.15501
	1540	0.15563
	1541	0.15625
	1542	0.15656
	1543	0.15687
	1544	0.15749
	1545	0.15811
	1546	0.15873
	1547	0.19237
	1548	0.22058
	1549	0.24554
	1550	0.26848
	1551	0.29142
	1552	0.29095
	1553	0.2815
	1554	0.27809
	1555	0.27514
	1556	0.27359
	1557	0.2722
	1558	0.27127
	1559	0.27065
	1560	0.26987
	1561	0.26941
	1562	0.2691
	1563	0.26848
	1564	0.26848
	1565	0.26801
	1566	0.26786
	1567	0.26801
	1568	0.26817
	1569	0.2677
	1570	0.26786
	1571	0.26817
	1572	0.26786
	1573	0.26832
	1574	0.26817
	1575	0.26817
	1576	0.26848
	1577	0.26863
	1578	0.26941
	1579	0.30831
	1580	0.34009
	1581	0.36753
	1582	0.39311
	1583	0.41744
	1584	0.41667
	1585	0.40489
	1586	0.40024
	1587	0.39683
	1588	0.39466
	1589	0.39295
	1590	0.39156
	1591	0.39047
	1592	0.38938
	1593	0.38876
	1594	0.38799
	1595	0.38752
	1596	0.38721
	1597	0.3869
	1598	0.38613
	1599	0.38628
	1600	0.38566
	1601	0.38582
	1602	0.3852
	1603	0.3852
	1604	0.3852
	1605	0.38504
	1606	0.38504
	1607	0.38489
	1608	0.38504
	1609	0.3852
	1610	0.38613
	1611	0.43201
	1612	0.46766
	1613	0.49743
	1614	0.5244
	1615	0.54951
	1616	0.54889
	1617	0.53401
	1618	0.5275
	1619	0.52331
	1620	0.52052
	1621	0.51835
	1622	0.51665
	1623	0.5151
	1624	0.51386
	1625	0.51262
	1626	0.51215
	1627	0.51122
	1628	0.5106
	1629	0.50998
	1630	0.50952
	1631	0.5089
	1632	0.50843
	1633	0.50828
	1634	0.50781
	1635	0.50797
	1636	0.5075
	1637	0.50766
	1638	0.5075
	1639	0.50704
	1640	0.50704
	1641	0.50704
	1642	0.50812
	1643	0.56145
	1644	0.59927
	1645	0.62748
	1646	0.65104
	1647	0.6715
	1648	0.67166
	1649	0.67088
	1650	0.65228
	1651	0.64438
	1652	0.63957
	1653	0.63616
	1654	0.63322
	1655	0.63105
	1656	0.62903
	1657	0.62779
	1658	0.6264
	1659	0.625
	1660	0.62376
	1661	0.62298
	1662	0.62252
	1663	0.62159
	1664	0.62112
	1665	0.6205
	1666	0.61988
	1667	0.61957
	1668	0.61911
	1669	0.61895
	1670	0.61818
	1671	0.61818
	1672	0.61802
	1673	0.61756
	1674	0.61756
	1675	0.61849
	1676	0.67553
	1677	0.70948
	1678	0.73134
	1679	0.7473
	1680	0.76187
	1681	0.76187
	1682	0.76063
	1683	0.74126
	1684	0.73335
	1685	0.72808
	1686	0.7239
	1687	0.72142
	1688	0.71878
	1689	0.71677
	1690	0.71475
	1691	0.71336
	1692	0.71212
	1693	0.71088
	1694	0.7101
	1695	0.70902
	1696	0.70809
	1697	0.70762
	1698	0.70669
	1699	0.70592
	1700	0.70545
	1701	0.70483
	1702	0.70452
	1703	0.70406
	1704	0.70375
	1705	0.70359
	1706	0.70313
	1707	0.70281
	1708	0.7039
	1709	0.76032
	1710	0.78978
	1711	0.80652
	1712	0.81954
	1713	0.83163
	1714	0.83054
	1715	0.80993
	1716	0.80187
	1717	0.7966
	1718	0.79241
	1719	0.78947
	1720	0.78714
	1721	0.78497
	1722	0.78327
	1723	0.78141
	1724	0.78001
	1725	0.77877
	1726	0.77768
	1727	0.77644
	1728	0.77567
	1729	0.77489
	1730	0.77443
	1731	0.7735
	1732	0.77303
	1733	0.7721
	1734	0.77148
	1735	0.77102
	1736	0.77071
	1737	0.76993
	1738	0.76947
	1739	0.76931
	1740	0.7704
	1741	0.82636
	1742	0.85317
	1743	0.86806
	1744	0.87968
	1745	0.89053
	1746	0.88945
	1747	0.86868
	1748	0.86046
	1749	0.85503
	1750	0.85085
	1751	0.84744
	1752	0.84527
	1753	0.84294
	1754	0.84077
	1755	0.83938
	1756	0.83767
	1757	0.83643
	1758	0.83519
	1759	0.83411
	1760	0.83333
	1761	0.8324
	1762	0.83178
	1763	0.83116
	1764	0.82992
	1765	0.8293
	1766	0.82868
	1767	0.82837
	1768	0.82775
	1769	0.82729
	1770	0.82713
	1771	0.82651
	1772	0.8276
	1773	0.88325
	1774	0.90789
	1775	0.92107
	1776	0.93083
	1777	0.93936
	1778	0.93828
	1779	0.9175
	1780	0.90929
	1781	0.90371
	1782	0.90014
	1783	0.8972
	1784	0.89456
	1785	0.89193
	1786	0.89053
	1787	0.88898
	1788	0.88697
	1789	0.88588
	1790	0.88495
	1791	0.8834
	1792	0.88294
	1793	0.88185
	1794	0.88108
	1795	0.88046
	1796	0.87968
	1797	0.87875
	1798	0.87844
	1799	0.87767
	1800	0.8772
	1801	0.87689
	1802	0.87627
	1803	0.87565
	1804	0.8772
	1805	0.93114
	1806	0.95269
	1807	0.96277
	1808	0.97005
	1809	0.97517
	1810	0.97424
	1811	0.95347
	1812	0.94541
	1813	0.93998
	1814	0.93657
	1815	0.93347
	1816	0.93114
	1817	0.92897
	1818	0.92711
	1819	0.92587
	1820	0.92448
	1821	0.92293
	1822	0.922
	1823	0.92107
	1824	0.92014
	1825	0.91921
	1826	0.91859
	1827	0.91766
	1828	0.91719
	1829	0.91626
	1830	0.9158
	1831	0.91533
	1832	0.91471
	1833	0.9144
	1834	0.91363
	1835	0.91332
	1836	0.91456
	1837	0.96742
	1838	0.98431
	1839	0.99129
	1840	0.99501
	1841	0.9978
	1842	0.9964
	1843	0.97486
	1844	0.96711
	1845	0.9623
	1846	0.95889
	1847	0.95595
	1848	0.95362
	1849	0.95192
	1850	0.95021
	1851	0.94882
	1852	0.94727
	1853	0.94649
	1854	0.94525
	1855	0.94432
	1856	0.94355
	1857	0.94277
	1858	0.942
	1859	0.94107
	1860	0.94029
	1861	0.94014
	1862	0.93921
	1863	0.93874
	1864	0.93859
	1865	0.93812
	1866	0.9375
	1867	0.93734
	1868	0.93843
	1869	0.98927
	1870	1.00338
	1871	1.00725
	1872	1.00896
	1873	1.00958
	1874	1.00849
	1875	0.98555
	1876	0.9778
	1877	0.97284
	1878	0.96959
	1879	0.9668
	1880	0.96447
	1881	0.96261
	1882	0.96122
	1883	0.95982
	1884	0.95858
	1885	0.9575
	1886	0.95672
	1887	0.95564
	1888	0.95486
	1889	0.95393
	1890	0.95331
	1891	0.953
	1892	0.95207
	1893	0.95176
	1894	0.95083
	1895	0.95052
	1896	0.95006
	1897	0.94975
	1898	0.94928
	1899	0.94897
	1900	0.95052
	1901	1.00167
	1902	1.01299
	1903	1.01563
	1904	1.01625
	1905	1.01687
	1906	1.01547
	1907	0.99098
	1908	0.98307
	1909	0.97796
	1910	0.97439
	1911	0.97176
	1912	0.96974
	1913	0.96757
	1914	0.96618
	1915	0.96463
	1916	0.9637
	1917	0.9623
	1918	0.96153
	1919	0.96091
	1920	0.95998
	1921	0.95936
	1922	0.95858
	1923	0.95812
	1924	0.95734
	1925	0.95703
	1926	0.95657
	1927	0.95626
	1928	0.95579
	1929	0.95548
	1930	0.95517
	1931	0.95486
	1932	0.95626
	1933	1.00834
	1934	1.02012
	1935	1.02276
	1936	1.02384
	1937	1.02493
	1938	1.02353
	1939	0.99764
	1940	0.98896
	1941	0.98338
	1942	0.97997
	1943	0.97687
	1944	0.97501
	1945	0.97284
	1946	0.97129
	1947	0.97005
	1948	0.96881
	1949	0.96773
	1950	0.96633
	1951	0.96587
	1952	0.96463
	1953	0.96416
	1954	0.96339
	1955	0.96308
	1956	0.9623
	1957	0.96199
	1958	0.96153
	1959	0.96106
	1960	0.96029
	1961	0.95998
	1962	0.95967
	1963	0.95951
	1964	0.96091
	1965	1.01516
	1966	1.02803
	1967	1.0319
	1968	1.03361
	1969	1.03469
	1970	1.03314
	1971	1.00648
	1972	0.99718
	1973	0.9916
	1974	0.98726
	1975	0.98462
	1976	0.98199
	1977	0.98013
	1978	0.97842
	1979	0.97687
	1980	0.97563
	1981	0.97439
	1982	0.97315
	1983	0.97253
	1984	0.97145
	1985	0.97067
	1986	0.97005
	1987	0.96974
	1988	0.96897
	1989	0.9685
	1990	0.96819
	1991	0.96757
	1992	0.96711
	1993	0.96664
	1994	0.96649
	1995	0.96571
	1996	0.96757
	1997	1.024
[truncated: 782 more rows]

## Sheet: S12b
S12b
	ZnSe0.7Te0.3@C
	Time (min)	Potential (V)
	1	3.09679
	2	2.98007
	3	2.92473
	4	2.88597
	5	2.85528
	6	2.82955
	7	2.80723
	8	2.78785
	9	2.77018
	10	2.75422
	11	2.7398
	12	2.72585
	13	2.7136
	14	2.70167
	15	2.69097
	16	2.68074
	17	2.67098
	18	2.66168
	19	2.65315
	20	2.64493
	21	2.63734
	22	2.6299
	23	2.62308
	24	2.6161
	25	2.60944
	26	2.60308
	27	2.5989
	28	2.27772
	29	2.10767
	30	1.98955
	31	1.89453
	32	1.81238
	33	1.81517
	34	1.87376
	35	1.89577
	36	1.90941
	37	1.91949
	38	1.92739
	39	1.93406
	40	1.93933
	41	1.94398
	42	1.94863
	43	1.95235
	44	1.95545
	45	1.95855
	46	1.96119
	47	1.96351
	48	1.96599
	49	1.96816
	50	1.97033
	51	1.97219
	52	1.97374
	53	1.9756
	54	1.97684
	55	1.97824
	56	1.97963
	57	1.98103
	58	1.98242
	59	1.9787
	60	1.78029
	61	1.68325
	62	1.61458
	63	1.5549
	64	1.50019
	65	1.5022
	66	1.5518
	67	1.57335
	68	1.58823
	69	1.59924
	70	1.60792
	71	1.61567
	72	1.62218
	73	1.62807
	74	1.63287
	75	1.63752
	76	1.64171
	77	1.6459
	78	1.64946
	79	1.65272
	80	1.65566
	81	1.65845
	82	1.66124
	83	1.66403
	84	1.66651
	85	1.66868
	86	1.67116
	87	1.67287
	88	1.67504
	89	1.67705
	90	1.67891
	91	1.67581
	92	1.52049
	93	1.43152
	94	1.37106
	95	1.32332
	96	1.28131
	97	1.28302
	98	1.32781
	99	1.34874
	100	1.36254
	101	1.37354
	102	1.38253
	103	1.38966
	104	1.39602
	105	1.40175
	106	1.40672
	107	1.41183
	108	1.41586
	109	1.41958
	110	1.42315
	111	1.42671
	112	1.42981
	113	1.43307
	114	1.4357
	115	1.43834
	116	1.44066
	117	1.44299
	118	1.44562
	119	1.44795
	120	1.44996
	121	1.45213
	122	1.45368
	123	1.45368
	124	1.45074
	125	1.32006
	126	1.24054
	127	1.19265
	128	1.15947
	129	1.1339
	130	1.13591
	131	1.18118
	132	1.20164
	133	1.21543
	134	1.22613
	135	1.23419
	136	1.24116
	137	1.24721
	138	1.25279
	139	1.25713
	140	1.26163
	141	1.2655
	142	1.26953
	143	1.27294
	144	1.27558
	145	1.27899
	146	1.28147
	147	1.28457
	148	1.28689
	149	1.28937
	150	1.2917
	151	1.29387
	152	1.29604
	153	1.2979
	154	1.29945
	155	1.30146
	156	1.30131
	157	1.29898
	158	1.18071
	159	1.11623
	160	1.0846
	161	1.066
	162	1.05081
	163	1.05252
	164	1.09608
	165	1.11468
	166	1.12692
	167	1.13576
	168	1.14382
	169	1.14971
	170	1.15513
	171	1.16025
	172	1.16459
	173	1.16831
	174	1.17188
	175	1.17529
	176	1.17854
	177	1.18118
	178	1.18397
	179	1.1866
	180	1.18893
	181	1.19094
	182	1.19342
	183	1.19575
	184	1.19776
	185	1.19916
	186	1.20117
	187	1.20272
	188	1.20443
	189	1.2021
	190	1.09127
	191	1.03531
	192	1.01113
	193	0.99516
	194	0.98152
	195	0.98307
	196	1.024
	197	1.04151
	198	1.05283
	199	1.06151
	200	1.06879
	201	1.07468
	202	1.08026
	203	1.08476
	204	1.08863
	205	1.09266
	206	1.09608
	207	1.09949
	208	1.10228
	209	1.10522
	210	1.10786
	211	1.11018
	212	1.11297
	213	1.11514
	214	1.117
	215	1.11933
	216	1.12134
	217	1.12336
	218	1.12475
	219	1.12646
	220	1.12832
	221	1.12615
	222	1.0195
	223	0.96571
	224	0.94277
	225	0.92603
	226	0.90975
	227	0.91115
	228	0.9499
	229	0.96726
	230	0.97935
	231	0.98834
	232	0.99563
	233	1.00229
	234	1.00818
	235	1.01299
	236	1.01749
	237	1.02152
	238	1.02524
	239	1.02896
	240	1.03237
	241	1.03516
	242	1.0381
	243	1.04089
	244	1.04353
	245	1.04632
	246	1.0488
	247	1.05066
	248	1.05314
	249	1.05546
	250	1.05717
	251	1.05918
	252	1.06104
	253	1.05918
	254	0.95533
	255	0.89689
	256	0.86744
	257	0.84558
	258	0.82527
	259	0.82481
	260	0.82636
	261	0.86263
	262	0.88061
	263	0.89286
	264	0.90278
	265	0.9113
	266	0.91828
	267	0.92479
	268	0.93052
	269	0.93595
	270	0.9406
	271	0.94494
	272	0.94928
	273	0.953
	274	0.95703
	275	0.9606
	276	0.96385
	277	0.9668
	278	0.9699
	279	0.97315
	280	0.97594
	281	0.97827
	282	0.98106
	283	0.98354
	284	0.98617
	285	0.98865
	286	0.98617
	287	0.88743
	288	0.82574
	289	0.79117
	290	0.7721
	291	0.76141
	292	0.76249
	293	0.80218
	294	0.82109
	295	0.83364
	296	0.84356
	297	0.85162
	298	0.85875
	299	0.86511
	300	0.87085
	301	0.87596
	302	0.88061
	303	0.88495
	304	0.88945
	305	0.89348
	306	0.89704
	307	0.90061
	308	0.90386
	309	0.90696
	310	0.91037
	311	0.91347
	312	0.91642
	313	0.91905
	314	0.92184
	315	0.92448
	316	0.92711
	317	0.92928
	318	0.92727
	319	0.83473
	320	0.77985
	321	0.75056
	322	0.7394
	323	0.7363
	324	0.7363
	325	0.73769
	326	0.7797
	327	0.79877
	328	0.8121
	329	0.82186
	330	0.83008
	331	0.83721
	332	0.84341
	333	0.84883
	334	0.85364
	335	0.85798
	336	0.86263
	337	0.86666
	338	0.87038
	339	0.87364
	340	0.87689
	341	0.88046
	342	0.88309
	343	0.88604
	344	0.88914
	345	0.89177
	346	0.89425
	347	0.89658
	348	0.89906
	349	0.90138
	350	0.90371
	351	0.90169
	352	0.81442
	353	0.76342
	354	0.73707
	355	0.72715
	356	0.72452
	357	0.72591
	358	0.76668
	359	0.78559
	360	0.79846
	361	0.80776
	362	0.81551
	363	0.82233
	364	0.82806
	365	0.83349
	366	0.83798
	367	0.84232
	368	0.8462
	369	0.84961
	370	0.85348
	371	0.85674
	372	0.85984
	373	0.86263
	374	0.86558
	375	0.86806
	376	0.87069
	377	0.87286
	378	0.87519
	379	0.87751
	380	0.87984
	381	0.88201
	382	0.88402
	383	0.88185
	384	0.79799
	385	0.7504
	386	0.7256
	387	0.71522
	388	0.71181
	389	0.71336
	390	0.75288
	391	0.77086
	392	0.78249
	393	0.79179
	394	0.79923
	395	0.80497
	396	0.8107
	397	0.81551
	398	0.81954
	399	0.82372
	400	0.82744
	401	0.8307
	402	0.83364
	403	0.8369
	404	0.83984
	405	0.84217
	406	0.84511
	407	0.84713
	408	0.84976
	409	0.85209
	410	0.85379
	411	0.85627
	412	0.85813
	413	0.86015
	414	0.86201
	415	0.8617
	416	0.86
	417	0.78032
	418	0.73676
	419	0.71553
	420	0.70685
	421	0.70545
	422	0.70685
	423	0.7456
	424	0.76296
	425	0.77443
	426	0.78265
	427	0.78978
	428	0.79582
	429	0.80047
	430	0.80543
	431	0.80946
	432	0.81334
	433	0.81659
	434	0.81969
	435	0.82264
	436	0.82527
	437	0.82791
	438	0.83039
	439	0.83287
	440	0.83519
	441	0.83767
	442	0.83953
	443	0.84139
	444	0.84372
	445	0.84527
	446	0.84728
	447	0.84868
	448	0.84682
	449	0.77071
	450	0.72994
	451	0.71041
	452	0.70266
	453	0.70142
	454	0.70281
	455	0.74033
	456	0.75676
	457	0.76745
	458	0.77598
	459	0.78187
	460	0.78792
	461	0.79272
	462	0.79675
	463	0.80063
	464	0.80419
	465	0.80714
	466	0.81008
	467	0.81287
	468	0.81582
	469	0.8183
	470	0.82062
	471	0.82279
	472	0.82496
	473	0.82667
	474	0.82868
	475	0.83039
	476	0.83225
	477	0.83395
	478	0.83581
	479	0.83721
	480	0.8355
	481	0.76094
	482	0.72219
	483	0.70281
	484	0.6963
	485	0.69491
	486	0.69615
	487	0.73196
	488	0.74777
	489	0.75784
	490	0.76575
	491	0.77195
	492	0.7766
	493	0.78141
	494	0.78513
	495	0.78916
	496	0.79241
	497	0.79536
	498	0.7983
	499	0.80063
	500	0.80311
	501	0.80528
	502	0.80776
	503	0.80962
	504	0.81179
	505	0.81349
	506	0.8152
	507	0.81737
	508	0.81876
	509	0.82047
	510	0.82233
	511	0.82341
	512	0.82186
	513	0.75118
	514	0.71522
	515	0.69816
	516	0.69258
	517	0.69088
	518	0.69196
	519	0.72622
	520	0.74126
	521	0.75133
	522	0.75846
	523	0.76466
	524	0.76962
	525	0.77365
	526	0.77768
	527	0.78094
	528	0.78389
	529	0.7873
	530	0.78993
	531	0.79241
	532	0.79489
	533	0.79691
	534	0.79908
	535	0.80094
	536	0.80311
	537	0.80497
	538	0.80667
	539	0.80822
	540	0.80993
	541	0.81117
	542	0.81272
	543	0.81458
	544	0.81442
	545	0.81272
	546	0.74467
	547	0.71026
	548	0.69351
	549	0.68638
	550	0.68375
	551	0.68499
	552	0.71832
	553	0.73273
	554	0.74219
	555	0.74947
	556	0.75505
	557	0.7597
	558	0.76389
	559	0.76761
	560	0.77102
	561	0.7735
	562	0.77613
	563	0.77846
	564	0.78078
	565	0.78296
	566	0.78528
	567	0.7873
	568	0.78916
	569	0.79055
	570	0.79257
	571	0.79412
	572	0.79582
	573	0.79722
	574	0.79877
	575	0.7997
	576	0.80109
	577	0.7997
	578	0.73351
	579	0.69987
	580	0.68313
	581	0.676
	582	0.67243
	583	0.67367
	584	0.70607
	585	0.72033
	586	0.72963
	587	0.73692
	588	0.74265
	589	0.7473
	590	0.75195
	591	0.75521
	592	0.75893
	593	0.76187
	594	0.76451
	595	0.7673
	596	0.76978
	597	0.77195
	598	0.77396
	599	0.77582
	600	0.77768
	601	0.77939
	602	0.78156
	603	0.78311
	604	0.78451
	605	0.78606
	606	0.78776
	607	0.78931
	608	0.79055
	609	0.78869
	610	0.7256
	611	0.6932
	612	0.67677
	613	0.6684
	614	0.66437
	615	0.66577
	616	0.69723
	617	0.71119
	618	0.72095
	619	0.72793
	620	0.73335
	621	0.73816
	622	0.74281
	623	0.74637
	624	0.74932
	625	0.75226
	626	0.75536
	627	0.75769
	628	0.76001
	629	0.76249
	630	0.76451
	631	0.76652
	632	0.76823
	633	0.76962
	634	0.77133
	635	0.77334
	636	0.77489
	637	0.77629
	638	0.77768
	639	0.77877
	640	0.78047
	641	0.77877
	642	0.71723
	643	0.68592
	644	0.66933
	645	0.66096
	646	0.65647
	647	0.65662
	648	0.65771
	649	0.68809
	650	0.70204
	651	0.71103
	652	0.71801
	653	0.72343
	654	0.72808
	655	0.73149
	656	0.73506
	657	0.73785
	658	0.74079
	659	0.74312
	660	0.74575
	661	0.74777
	662	0.74994
	663	0.7518
	664	0.7535
	665	0.75505
	666	0.75691
	667	0.75862
	668	0.76032
	669	0.76172
	670	0.76296
	671	0.7642
	672	0.76559
	673	0.76699
	674	0.76544
	675	0.70545
	676	0.67476
	677	0.65848
	678	0.65011
	679	0.64546
	680	0.6467
	681	0.67677
	682	0.69026
	683	0.69925
	684	0.70638
	685	0.7115
	686	0.7163
	687	0.72049
	688	0.72405
	689	0.72684
	690	0.72948
	691	0.73211
	692	0.73459
	693	0.73707
	694	0.73893
	695	0.7411
	696	0.74312
	697	0.74467
	698	0.74653
	699	0.74808
	700	0.74963
	701	0.75087
	702	0.75211
	703	0.75366
	704	0.75474
	705	0.75629
	706	0.75459
	707	0.69646
	708	0.66685
	709	0.6512
	710	0.64252
	711	0.63771
	712	0.6388
	713	0.66856
	714	0.68158
	715	0.69041
	716	0.69754
	717	0.70266
	718	0.707
	719	0.71072
	720	0.71429
	721	0.71739
	722	0.72002
	723	0.72266
	724	0.72545
	725	0.72715
	726	0.72917
	727	0.73103
	728	0.73273
	729	0.73475
	730	0.73645
	731	0.73785
	732	0.7394
	733	0.74095
	734	0.74219
	735	0.74343
	736	0.74482
	737	0.74575
	738	0.74451
	739	0.68778
	740	0.6591
	741	0.64314
	742	0.63477
	743	0.62996
	744	0.63151
	745	0.66003
	746	0.67321
	747	0.68142
	748	0.68809
	749	0.6932
	750	0.69785
	751	0.70173
	752	0.70468
	753	0.70747
	754	0.71041
	755	0.71305
	756	0.71522
	757	0.71708
	758	0.7194
	759	0.72126
	760	0.72312
	761	0.72467
	762	0.72607
	763	0.72793
	764	0.72886
	765	0.73041
	766	0.7318
	767	0.73289
	768	0.73382
	769	0.7349
	770	0.73351
	771	0.67786
	772	0.64856
	773	0.63275
	774	0.62345
	775	0.61849
	776	0.62004
	777	0.64841
	778	0.66096
	779	0.66964
	780	0.67584
	781	0.68065
	782	0.68499
	783	0.68902
	784	0.69212
	785	0.69522
	786	0.6977
	787	0.70018
	788	0.70219
	789	0.70452
	790	0.70607
	791	0.70778
	792	0.70979
	793	0.71119
	794	0.71258
	795	0.71444
	796	0.71584
	797	0.71708
	798	0.71832
	799	0.71971
	800	0.72064
	801	0.72204
	802	0.72064
	803	0.66654
	804	0.63864
	805	0.62345
	806	0.61461
	807	0.61027
	808	0.61012
	809	0.61136
	810	0.63957
	811	0.65228
	812	0.66034
	813	0.66639
	814	0.67135
	815	0.676
	816	0.67941
	817	0.68235
	818	0.6853
	819	0.68793
	820	0.6901
	821	0.69227
	822	0.69475
	823	0.6963
	824	0.69832
	825	0.70002
	826	0.70157
	827	0.70281
	828	0.70452
	829	0.70545
	830	0.707
	831	0.70824
	832	0.70948
	833	0.71026
	834	0.71134
	835	0.7101
	836	0.65771
	837	0.63027
	838	0.61461
	839	0.60593
	840	0.60159
	841	0.60252
	842	0.63043
	843	0.64298
	844	0.65089
	845	0.6574
	846	0.66236
	847	0.66608
	848	0.67011
	849	0.67321
	850	0.67615
	851	0.67817
	852	0.68096
	853	0.68297
	854	0.68483
	855	0.68685
	856	0.68824
	857	0.6901
	858	0.69165
	859	0.69289
	860	0.69429
	861	0.69568
	862	0.69692
	863	0.69847
	864	0.6994
	865	0.70049
	866	0.70188
	867	0.70033
	868	0.64903
	869	0.62128
	870	0.60547
	871	0.59694
	872	0.59229
	873	0.59338
	874	0.62081
	875	0.63353
	876	0.64221
	877	0.6481
	878	0.65337
	879	0.6574
	880	0.66065
	881	0.66406
	882	0.66654
	883	0.66949
	884	0.67135
	885	0.67367
	886	0.67569
	887	0.6777
	888	0.67925
	889	0.68111
	890	0.68235
	891	0.68344
	892	0.68514
	893	0.68638
	894	0.68731
	895	0.68871
	896	0.6901
	897	0.69088
	898	0.69196
	899	0.69041
	900	0.63973
	901	0.61213
	902	0.59663
	903	0.58733
	904	0.58237
	905	0.58377
	906	0.61182
	907	0.62438
	908	0.63244
	909	0.63911
	910	0.64376
	911	0.64841
	912	0.65182
	913	0.65507
	914	0.6574
	915	0.66019
	916	0.6622
	917	0.66437
	918	0.66685
	919	0.66856
	920	0.67011
	921	0.67212
	922	0.67352
	923	0.67491
	924	0.67631
	925	0.67724
	926	0.6791
	927	0.67987
	928	0.68096
	929	0.68189
	930	0.68313
	931	0.68173
	932	0.63151
	933	0.60314
	934	0.58671
	935	0.57726
	936	0.57199
	937	0.57323
	938	0.60144
	939	0.6143
	940	0.62236
	941	0.62934
	942	0.6343
	943	0.63833
	944	0.64221
	945	0.64546
	946	0.64779
	947	0.65089
	948	0.65337
	949	0.65507
	950	0.6574
	951	0.65895
	952	0.66096
	953	0.66205
	954	0.6636
	955	0.66546
	956	0.66654
	957	0.6684
	958	0.66949
	959	0.67073
	960	0.67181
	961	0.67274
	962	0.67398
	963	0.67274
	964	0.62221
	965	0.59338
	966	0.57602
	967	0.56625
	968	0.56052
	969	0.56176
	970	0.58966
	971	0.60268
	972	0.6112
	973	0.61802
	974	0.62298
	975	0.62779
	976	0.63136
	977	0.6343
	978	0.63725
	979	0.63973
	980	0.64236
	981	0.64453
	982	0.64655
	983	0.64856
	984	0.65011
	985	0.65213
	986	0.65368
	987	0.65507
	988	0.65647
	989	0.65786
	990	0.65895
	991	0.66034
	992	0.66189
	993	0.66267
	994	0.66391
	995	0.66267
	996	0.61229
	997	0.58253
	998	0.56486
	999	0.55401
	1000	0.54719
	1001	0.54812
	1002	0.57586
	1003	0.58966
	1004	0.59865
	1005	0.60578
	1006	0.61089
	1007	0.6157
	1008	0.61973
	1009	0.62267
	1010	0.62609
	1011	0.62857
	1012	0.63105
	1013	0.63368
	1014	0.63523
	1015	0.6374
	1016	0.63926
	1017	0.64112
	1018	0.64236
	1019	0.64407
	1020	0.64546
	1021	0.64686
	1022	0.64841
	1023	0.6498
	1024	0.65073
	1025	0.65182
	1026	0.6529
	1027	0.65151
	1028	0.6019
	1029	0.57152
	1030	0.55215
	1031	0.54021
	1032	0.53277
	1033	0.53277
	1034	0.53385
	1035	0.56114
	1036	0.57493
	1037	0.58423
	1038	0.59167
	1039	0.5971
	1040	0.60175
	1041	0.60624
	1042	0.60981
	1043	0.61306
	1044	0.61554
	1045	0.61833
	1046	0.62066
	1047	0.62329
	1048	0.62516
	1049	0.62717
	1050	0.62857
	1051	0.63074
	1052	0.63244
	1053	0.63384
	1054	0.63508
	1055	0.63632
	1056	0.63756
	1057	0.63926
	1058	0.64035
	1059	0.64159
	1060	0.6405
	1061	0.58997
	1062	0.55897
	1063	0.53819
	1064	0.52455
	1065	0.5151
	1066	0.51618
	1067	0.54253
	1068	0.55664
	1069	0.56594
	1070	0.57369
	1071	0.5802
	1072	0.58516
	1073	0.58966
	1074	0.59322
	1075	0.5971
	1076	0.60004
	1077	0.60268
	1078	0.60547
	1079	0.60795
	1080	0.61012
	1081	0.6126
	1082	0.61446
	1083	0.61632
	1084	0.61771
	1085	0.61942
	1086	0.62128
	1087	0.62252
	1088	0.62422
	1089	0.62516
	1090	0.62655
	1091	0.6281
	1092	0.62795
	1093	0.62671
	1094	0.57679
	1095	0.54424
	1096	0.52176
	1097	0.50611
	1098	0.49448
	1099	0.49557
	1100	0.51975
	1101	0.53323
	1102	0.54284
	1103	0.55122
	1104	0.55726
	1105	0.56315
	1106	0.56765
	1107	0.57199
	1108	0.57602
	1109	0.57958
	1110	0.58284
	1111	0.58547
	1112	0.58826
	1113	0.5909
	1114	0.59291
	1115	0.59539
	1116	0.59772
	1117	0.59927
	1118	0.60113
	1119	0.60299
	1120	0.605
	1121	0.60671
	1122	0.60826
	1123	0.60934
	1124	0.61074
	1125	0.61058
	1126	0.60965
	1127	0.5599
	1128	0.52626
	1129	0.50223
	1130	0.48425
	1131	0.46999
	1132	0.46984
	1133	0.47077
	1134	0.49247
	1135	0.50549
	1136	0.51463
	1137	0.52192
	1138	0.52858
	1139	0.53416
	1140	0.53959
	1141	0.54393
	1142	0.54781
	1143	0.55199
	1144	0.55525
	1145	0.55866
	1146	0.56176
	1147	0.56439
	1148	0.56718
	1149	0.56951
	1150	0.57168
	1151	0.574
	1152	0.57664
	1153	0.5785
	1154	0.58051
	1155	0.58253
	1156	0.58423
	1157	0.58609
	1158	0.58764
	1159	0.58764
	1160	0.5864
	1161	0.53695
	1162	0.50332
	1163	0.47774
	1164	0.45805
	1165	0.44162
	1166	0.44302
	1167	0.46162
	1168	0.47232
	1169	0.48084
	1170	0.48782
	1171	0.49355
	1172	0.49929
	1173	0.50409
	1174	0.50843
	1175	0.51246
	1176	0.51649
	1177	0.51959
	1178	0.523
	1179	0.52641
	1180	0.52951
	1181	0.53199
	1182	0.53463
	1183	0.53742
	1184	0.53959
	1185	0.54253
	1186	0.54455
	1187	0.54672
	1188	0.54874
	1189	0.55106
	1190	0.55308
	1191	0.55478
	1192	0.5537
	1193	0.50564
	1194	0.47247
	1195	0.44674
	1196	0.42628
	1197	0.40923
	1198	0.40907
	1199	0.41
	1200	0.42643
	1201	0.43589
	1202	0.44317
	1203	0.44953
	1204	0.45464
	1205	0.45991
	1206	0.46394
	1207	0.46844
	1208	0.47185
	1209	0.47526
	1210	0.47898
	1211	0.48193
	1212	0.48487
	1213	0.48813
	1214	0.49107
	1215	0.4934
	1216	0.49557
	1217	0.49805
	1218	0.50084
	1219	0.5027
	1220	0.50533
	1221	0.5075
	1222	0.50936
	1223	0.51153
	1224	0.5137
	1225	0.51262
	1226	0.46782
	1227	0.43558
	1228	0.40985
	1229	0.38954
	1230	0.37249
	1231	0.37311
	1232	0.38799
	1233	0.39652
	1234	0.40318
	1235	0.40907
	1236	0.41419
	1237	0.41853
	1238	0.42271
	1239	0.42628
	1240	0.42969
	1241	0.43325
	1242	0.43635
	1243	0.43945
	1244	0.44209
	1245	0.44503
	1246	0.44736
	1247	0.45015
	1248	0.45232
	1249	0.45464
	1250	0.45712
	1251	0.45898
	1252	0.46162
	1253	0.46348
	1254	0.46565
	1255	0.46751
	1256	0.46891
	1257	0.46782
	1258	0.42612
	1259	0.39621
	1260	0.37171
	1261	0.35156
	1262	0.33544
	1263	0.33637
	1264	0.35017
	1265	0.35823
	1266	0.36458
	1267	0.3697
	1268	0.3745
	1269	0.37884
	1270	0.38287
	1271	0.3869
	1272	0.39047
	1273	0.39326
	1274	0.39652
	1275	0.39931
	1276	0.40194
	1277	0.40427
	1278	0.40721
	1279	0.40969
	1280	0.41202
	1281	0.41419
	1282	0.41605
	1283	0.41822
	1284	0.42023
	1285	0.4224
	1286	0.42411
	1287	0.42612
	1288	0.42767
	1289	0.42783
	1290	0.4269
	1291	0.38799
	1292	0.35947
	1293	0.33575
	1294	0.31684
	1295	0.30165
	1296	0.30211
	1297	0.31498
	1298	0.32351
	1299	0.3294
	1300	0.33529
	1301	0.33994
	1302	0.34428
	1303	0.34862
	1304	0.35172
	1305	0.35513
	1306	0.35885
	1307	0.36164
	1308	0.36458
	1309	0.36722
	1310	0.37001
	1311	0.37249
	1312	0.37435
	1313	0.37652
	1314	0.37884
	1315	0.38117
	1316	0.38303
	1317	0.3852
	1318	0.38706
	1319	0.38876
	1320	0.39094
	1321	0.3928
	1322	0.3914
	1323	0.35497
	1324	0.32738
	1325	0.3049
	1326	0.28692
	1327	0.27173
	1328	0.27158
	1329	0.27235
	1330	0.28553
	1331	0.29328
	1332	0.29963
	1333	0.3049
	1334	0.30971
	1335	0.31452
	1336	0.31808
	1337	0.32211
	1338	0.32537
	1339	0.32847
	1340	0.3311
	1341	0.33436
	1342	0.33715
	1343	0.33932
	1344	0.34164
	1345	0.34412
	1346	0.34598
	1347	0.34831
	1348	0.35032
	1349	0.35249
	1350	0.35451
	1351	0.3559
	1352	0.35792
	1353	0.35978
	1354	0.36117
	1355	0.36009
	1356	0.32568
	1357	0.29932
	1358	0.277
	1359	0.2598
	1360	0.24523
	1361	0.24523
	1362	0.24631
	1363	0.25825
	1364	0.26615
	1365	0.27204
	1366	0.27762
	1367	0.28243
	1368	0.28646
	1369	0.29002
	1370	0.29405
	1371	0.29715
	1372	0.29994
	1373	0.30273
	1374	0.30552
	1375	0.308
	1376	0.31017
	1377	0.31281
	1378	0.31467
	1379	0.31669
	1380	0.3187
	1381	0.32103
	1382	0.32242
	1383	0.32428
	1384	0.32614
	1385	0.32754
	1386	0.3294
	1387	0.33126
	1388	0.33033
	1389	0.297
	1390	0.27173
	1391	0.25034
	1392	0.23298
	1393	0.21965
	1394	0.22011
	1395	0.23189
	1396	0.23965
	1397	0.24569
	1398	0.25065
	1399	0.25484
	1400	0.25902
	1401	0.26274
	1402	0.266
	1403	0.26879
	1404	0.27158
	1405	0.27452
	1406	0.27716
	1407	0.27917
	1408	0.2815
	1409	0.28367
	1410	0.28553
	1411	0.28785
	1412	0.2894
	1413	0.29142
	1414	0.29312
	1415	0.29498
	1416	0.29622
	1417	0.29777
	1418	0.29963
	1419	0.30118
	1420	0.3001
	1421	0.26848
	1422	0.24337
	1423	0.22306
	1424	0.20678
	1425	0.19361
	1426	0.19454
	1427	0.20585
	1428	0.21298
	1429	0.21841
	1430	0.22352
	1431	0.22786
	1432	0.23112
	1433	0.23453
	1434	0.2381
	1435	0.24073
	1436	0.24337
	1437	0.24585
	1438	0.24817
	1439	0.25096
	1440	0.25282
	1441	0.25484
	1442	0.25654
	1443	0.25856
	1444	0.26026
	1445	0.26212
	1446	0.26352
	1447	0.26522
	1448	0.26677
	1449	0.26848
	1450	0.27003
	1451	0.27142
	1452	0.27049
	1453	0.23965
	1454	0.21608
	1455	0.1964
	1456	0.18043
	1457	0.16741
	1458	0.16726
	1459	0.16819
	1460	0.17919
	1461	0.18617
	1462	0.19159
	1463	0.1964
	1464	0.19996
	1465	0.20415
	1466	0.20694
	1467	0.20988
	1468	0.21267
	1469	0.21531
	1470	0.21794
	1471	0.22027
	1472	0.22228
	1473	0.22445
	1474	0.22616
	1475	0.22817
	1476	0.23003
	1477	0.23174
	1478	0.23329
	1479	0.23469
	1480	0.23624
	1481	0.23779
	1482	0.23949
	1483	0.24042
	1484	0.24197
	1485	0.24089
	1486	0.2119
	1487	0.18865
	1488	0.16958
	1489	0.15423
	1490	0.14183
	1491	0.14168
	1492	0.14292
	1493	0.15315
	1494	0.15966
	1495	0.16462
	1496	0.16912
	1497	0.17315
	1498	0.17702
	1499	0.18028
	1500	0.18276
	1501	0.18539
	1502	0.18818
	1503	0.1902
	1504	0.19252
	1505	0.195
	1506	0.19655
	1507	0.19888
	1508	0.20043
	1509	0.20229
	1510	0.2043
	1511	0.2057
	1512	0.20725
	1513	0.2088
	1514	0.20988
	1515	0.21159
	1516	0.21267
	1517	0.21407
	1518	0.21314
	1519	0.18539
	1520	0.16276
	1521	0.14447
	1522	0.12959
	1523	0.11719
	1524	0.11796
	1525	0.12757
	1526	0.13408
	1527	0.13889
	1528	0.14354
	1529	0.14757
	1530	0.15051
	1531	0.15377
	1532	0.15687
	1533	0.15951
	1534	0.16168
	1535	0.16431
	1536	0.16617
	1537	0.16865
	1538	0.17036
	1539	0.17253
	1540	0.17423
	1541	0.17594
	1542	0.17795
	1543	0.1795
	1544	0.1809
	1545	0.1826
	1546	0.18369
	1547	0.18508
	1548	0.18648
	1549	0.18803
	1550	0.1871
	1551	0.15997
	1552	0.13811
	1553	0.1206
	1554	0.10618
	1555	0.0944
	1556	0.09518
	1557	0.10432
	1558	0.1099
	1559	0.11455
	1560	0.11905
	1561	0.12246
	1562	0.12587
	1563	0.12897
	1564	0.13176
	1565	0.13439
	1566	0.13672
	1567	0.13935
	1568	0.14152
	1569	0.14354
	1570	0.14555
	1571	0.14741
	1572	0.14912
	1573	0.15113
	1574	0.15284
	1575	0.15439
	1576	0.15594
	1577	0.15749
	1578	0.15873
	1579	0.16028
	1580	0.16152
	1581	0.16292
	1582	0.16199
	1583	0.13563
	1584	0.11517
	1585	0.09828
	1586	0.08464
	1587	0.07425
	1588	0.07502
	1589	0.08293
	1590	0.08789
	1591	0.09239
	1592	0.09626
	1593	0.09952
	1594	0.10277
	1595	0.10572
	1596	0.10882
	1597	0.11114
	1598	0.11331
	1599	0.11595
	1600	0.11812
	1601	0.12029
	1602	0.12199
	1603	0.12416
	1604	0.12587
	1605	0.12757
	1606	0.12943
	1607	0.13083
	1608	0.13222
	1609	0.13408
	1610	0.13532
	1611	0.13656
	1612	0.13796
	1613	0.13966
	1614	0.13858
	1615	0.11393
	1616	0.09425
	1617	0.07906
	1618	0.06774
	1619	0.05937
	1620	0.06061
	1621	0.06665
	1622	0.07053
	1623	0.07363
	1624	0.07657
	1625	0.07968
	1626	0.082
	1627	0.08495
	1628	0.08712
	1629	0.08944
	1630	0.09192
	1631	0.0944
	1632	0.09626
	1633	0.09828
	1634	0.1006
	1635	0.10231
	1636	0.10432
	1637	0.10603
	1638	0.10804
	1639	0.10975
	1640	0.11099
	1641	0.11254
	1642	0.11409
	1643	0.11548
	1644	0.11719
	1645	0.11843
	1646	0.1175
	1647	0.09394
	1648	0.07657
	1649	0.06417
	1650	0.05549
	1651	0.04852
	1652	0.04929
	1653	0.05534
	1654	0.05844
	1655	0.06123
	1656	0.06386
	1657	0.06603
	1658	0.06789
	1659	0.0696
	1660	0.07177
	1661	0.07332
	1662	0.07502
	1663	0.07673
	1664	0.07828
	1665	0.08014
	1666	0.08185
	1667	0.0834
	1668	0.08526
	1669	0.0865
	1670	0.0882
	1671	0.08975
	1672	0.0913
	1673	0.09301
	1674	0.09456
	1675	0.09611
	1676	0.09735
	1677	0.0989
	1678	0.09812
	1679	0.07688
	1680	0.06247
	1681	0.05286
	1682	0.04542
	1683	0.03968
	1684	0.03968
	1685	0.04046
	1686	0.04588
	1687	0.04898
	1688	0.05162
	1689	0.05425
	1690	0.05642
	1691	0.05844
	1692	0.06014
	1693	0.06185
	1694	0.0634
	1695	0.06448
	1696	0.06603
	1697	0.06743
	1698	0.06836
	1699	0.06975
	1700	0.07115
	1701	0.07239
	1702	0.07332
	1703	0.07456
	1704	0.07564
	1705	0.07673
	1706	0.07813
	1707	0.07921
	1708	0.08014
	1709	0.08154
	1710	0.08231
	1711	0.08278
	1712	0.08154
	1713	0.0634
	1714	0.05208
	1715	0.04371
	1716	0.03689
	1717	0.031
	1718	0.03193
	1719	0.03751
	1720	0.04077
	1721	0.04356
	1722	0.04635
	1723	0.04821
	1724	0.05053
	1725	0.05239
	1726	0.05379
	1727	0.05534
	1728	0.05689
	1729	0.05844
	1730	0.05983
	1731	0.06123
	1732	0.06185
	1733	0.06309
	1734	0.06433
	1735	0.0651
	1736	0.06634
	1737	0.06727
	1738	0.06805
	1739	0.06898
	1740	0.06975
	1741	0.07099
	1742	0.07161
	1743	0.0727
	1744	0.07146
	1745	0.05518
	1746	0.04464
	1747	0.03612
	1748	0.02837
	1749	0.02263
	1750	0.02325
	1751	0.02945
	1752	0.03302
	1753	0.03612
	1754	0.03875
	1755	0.04108
	1756	0.0434
	1757	0.04526
	1758	0.04743
	1759	0.04914
	1760	0.05069
	1761	0.05177
	1762	0.05332
	1763	0.05456
	1764	0.05596
	1765	0.05689
	1766	0.05828
	1767	0.05906
	1768	0.06014
	1769	0.06107
	1770	0.062
	1771	0.06278
	1772	0.06371
	1773	0.06464
	1774	0.06526
	1775	0.06619
	1776	0.06479
	1777	0.0496
	1778	0.0386
	1779	0.02883
	1780	0.02062
	1781	0.01442
	1782	0.01519
	1783	0.02139
	1784	0.02511
	1785	0.02868
	1786	0.03162
	1787	0.03441
	1788	0.03689
	1789	0.03937
	1790	0.04092
	1791	0.04325
	1792	0.0448
	1793	0.04635
	1794	0.04821
	1795	0.0496
	1796	0.051
	1797	0.05177
	1798	0.05332
	1799	0.05425
	1800	0.05549
	1801	0.05611
	1802	0.05751
	1803	0.05797
	1804	0.0589
	1805	0.05968
	1806	0.06061
	1807	0.06169
	1808	0.06138
	1809	0.0603
	1810	0.0448
	1811	0.03317
	1812	0.02263
	1813	0.01302
	1814	0.00682
	1815	0.00791
	1816	0.01426
	1817	0.01876
	1818	0.02248
	1819	0.02589
	1820	0.02852
	1821	0.031
	1822	0.03379
	1823	0.03596
	1824	0.03782
	1825	0.03968
	1826	0.04154
	1827	0.0434
	1828	0.04495
	1829	0.04604
	1830	0.04759
	1831	0.04883
	1832	0.05007
	1833	0.05115
	1834	0.05255
	1835	0.05332
	1836	0.05441
	1837	0.05518
	1838	0.05627
	1839	0.05735
	1840	0.05766
	1841	0.05937
	1842	0.07099
	1843	0.07999
	1844	0.09084
	1845	0.1082
	1846	0.1285
	1847	0.12757
	1848	0.1237
	1849	0.1223
	1850	0.12184
	1851	0.12106
	1852	0.12137
	1853	0.12137
	1854	0.12106
	1855	0.12137
	1856	0.12168
	1857	0.12184
	1858	0.1223
	1859	0.12277
	1860	0.12292
	1861	0.12354
	1862	0.12354
	1863	0.12432
	1864	0.12478
	1865	0.12478
	1866	0.1254
	1867	0.12587
	1868	0.12618
	1869	0.12664
	1870	0.12726
	1871	0.12757
	1872	0.12835
	1873	0.12928
	1874	0.15609
	1875	0.17873
	1876	0.19934
	1877	0.21841
	1878	0.23701
	1879	0.23562
	1880	0.22864
	1881	0.22554
	1882	0.22337
	1883	0.22228
	1884	0.22073
	1885	0.22011
	1886	0.21934
	1887	0.21856
	1888	0.21825
	1889	0.21763
	1890	0.21717
	1891	0.21717
	1892	0.2167
	1893	0.2167
	1894	0.21624
	1895	0.21624
	1896	0.21624
	1897	0.21608
	1898	0.21593
	1899	0.21624
	1900	0.21608
	1901	0.21577
	1902	0.21608
	1903	0.21624
	1904	0.21624
	1905	0.21624
	1906	0.21732
	1907	0.2474
	1908	0.27266
	1909	0.2956
	1910	0.31638
	1911	0.33668
	1912	0.33591
	1913	0.32738
	1914	0.32366
	1915	0.32134
	1916	0.31932
	1917	0.31777
	1918	0.31669
	1919	0.31591
	1920	0.31467
	1921	0.31436
	1922	0.31343
	1923	0.31312
	1924	0.31266
	1925	0.31219
	1926	0.31172
	1927	0.31157
	1928	0.31126
	1929	0.31079
	1930	0.31079
	1931	0.31064
	1932	0.31017
	1933	0.31017
	1934	0.30986
	1935	0.30971
	1936	0.30986
	1937	0.30986
	1938	0.31126
	1939	0.34567
	1940	0.37388
	1941	0.39915
	1942	0.42287
	1943	0.44534
	1944	0.44441
	1945	0.43434
	1946	0.42969
	1947	0.42643
	1948	0.42426
	1949	0.4224
	1950	0.42132
	1951	0.42023
	1952	0.41915
	1953	0.41853
	1954	0.41775
	1955	0.41682
	1956	0.41651
	1957	0.41574
	1958	0.41543
	1959	0.41512
	1960	0.41465
	1961	0.41403
	1962	0.41388
	1963	0.41326
	1964	0.41326
	1965	0.41279
	1966	0.41279
	1967	0.41279
	1968	0.41279
	1969	0.41264
	1970	0.41372
	1971	0.45402
	1972	0.48596
	1973	0.51339
	1974	0.53835
	1975	0.56098
	1976	0.56021
	1977	0.54672
	1978	0.54098
	1979	0.5368
	1980	0.53385
	1981	0.53199
	1982	0.52998
	1983	0.52858
	1984	0.52719
	1985	0.5261
	1986	0.52486
	1987	0.52393
	1988	0.52347
	1989	0.52269
	1990	0.52223
	1991	0.5213
	1992	0.52114
	1993	0.52021
	1994	0.52021
	1995	0.51944
	1996	0.51913
	1997	0.51882
[truncated: 1,488 more rows]
