# Supplementary material for: Engineering twin structures and substitutional dopants in ZnSe0.7Te0.3 anode material for enhanced sodium storage performance
Source: Nat Commun. 2025 May 12;16:4406. doi: 10.1038/s41467-025-59707-0 (PMC12069564; doi:10.1038/s41467-025-59707-0)
Supplement: Supplementary file 3 — Source Data [file 41467_2025_59707_MOESM3_ESM.zip › Source Data from S14.xlsx]

## Sheet: S14a
S14a
ZnSe@C					ZnSe0.7Te0.3@C
measured value		fitted value			measured value		fitted value
Z'(ohms)	-Z''(ohms)	Z'(ohms)	-Z''(ohms)		Z'(ohms)	-Z''(ohms)	Z'(ohms)	-Z''(ohms)
5.18136	2.1269	5.4832	4.13		4.44	1.017	4.4115	2.0024
5.33746	2.80008	5.7175	4.8186		4.55	1.51	4.5413	2.3365
5.52253	3.53217	6.0027	5.6306		4.69	2.043	4.7039	2.7298
5.7396	4.35961	6.3545	6.5853		4.88	2.626	4.9058	3.1814
6.0017	5.28884	6.7944	7.7035		5.12	3.257	5.1613	3.7022
6.32447	6.35551	7.3512	9.0066		5.43	3.952	5.4828	4.2905
6.73281	7.58594	8.0706	10.53		5.86	4.737	5.9083	4.9774
7.26326	9.01753	8.9932	12.268		6.42	5.595	6.4572	5.7447
7.96314	10.6735	10.175	14.217		7.1	6.469	7.1239	6.5396
8.89167	12.5612	11.734	16.427		8.04	7.407	8.0035	7.4145
10.1279	14.6882	13.703	18.784		9.09	8.252	9.0116	8.2317
11.755	17.0285	16.237	21.284		10.5	9.105	10.336	9.0719
13.8641	19.5171	19.368	23.755		12	9.805	11.793	9.752
16.5404	21.9668	23.14	26.036		13.7	10.27	13.488	10.274
19.8332	24.2815	27.536	27.934		15.6	10.47	15.33	10.555
23.7376	26.4018	32.432	29.241		17.3	10.41	17.152	10.559
28.1721	28.1285	37.615	29.803		18.8	10.16	18.749	10.341
32.981	29.2825	42.812	29.564		20.5	9.69	20.536	9.8408
37.9475	29.7335	47.8	28.571		21.7	9.202	21.821	9.2998
42.8398	29.471	52.288	26.993		22.9	8.569	23.161	8.5536
47.4493	28.5881	56.161	25.047		24.2	7.777	24.526	7.578
51.6077	27.2558	59.485	22.883		24.8	7.207	25.21	6.9992
55.2488	25.6383	62.185	20.746		25.5	6.704	25.893	6.3613
58.3833	23.8988	64.419	18.7		26.3	6.15	26.582	5.6694
61.0677	21.9934	66.205	16.891		26.7	5.781	27.019	5.2206
63.3579	20.1042	67.751	15.238		27.3	5.429	27.446	4.7941
65.3251	18.4968	69.018	13.877		27.8	5.09	27.841	4.4298
67.0434	17.16	70.154	12.717		28.2	4.838	28.191	4.1501
68.5682	16.0638	71.094	11.851		28.7	4.605	28.532	3.9304
69.9287	15.1375	72.065	11.097		29	4.427	28.836	3.7833
71.1695	14.343	72.902	10.588		29.5	4.265	29.173	3.6754
72.3231	13.657	73.775	10.211		29.8	4.159	29.481	3.6235
73.4013	13.0779	74.555	10.009		30.2	4.078	29.817	3.612
74.4112	12.6006	75.331	9.932		30.5	4.029	30.13	3.6379
75.3239	12.2331	76.287	10		30.8	4.039	30.45	3.6963
76.2262	11.9081	77.017	10.169		31.2	4.069	30.853	3.811
77.14	11.4582	77.866	10.486		31.5	4.133	31.165	3.9294
78.0313	11.0605	78.74	10.943		31.8	4.251	31.53	4.0999
78.9218	10.9864	79.647	11.549		32.1	4.403	31.908	4.3122
79.7541	11.181	80.597	12.318		32.5	4.595	32.297	4.5708
80.5243	11.5848	81.602	13.266		32.8	4.845	32.702	4.8832
81.2973	12.1471	82.676	14.411		33.2	5.143	33.126	5.2565
82.0892	12.8576	83.833	15.777		33.6	5.512	33.572	5.6997
82.9163	13.7385	85.093	17.388		34	5.942	34.047	6.2236
83.7933	14.8274	86.474	19.274		34.5	6.465	34.557	6.8384
84.7442	16.1588	87.999	21.468		34.9	7.075	35.109	7.5563
85.7995	17.7702	89.694	24.008		35.5	7.799	35.711	8.3922
86.9941	19.7037	91.585	26.938		36.1	8.63	36.377	9.3653
88.4331	21.7938	93.705	30.306		36.8	9.625	37.113	10.488
90.1183	24.1934	96.088	34.17		37.6	10.79	37.933	11.783
92.0137	27.2237	98.774	38.592		38.4	12.15	38.852	13.273
94.195	30.9171	101.81	43.648		39.5	13.76	39.884	14.981
96.7759	35.3109	105.24	49.419		40.78	15.66	41.047	16.941
99.964	40.4415	109.12	56.002		41.91	17.79	42.361	19.184
103.592	46.2879	113.52	63.504		44.03	20.52	43.848	21.747
107.975	53.0897				45.47	23.48	45.533	24.678
113.009	60.8786						47.444	28.019

## Sheet: S14b
S14b
ZnSe@C			ZnSe0.7Te0.3@C
w-1/2(Hz-1/2)	Z' (ohms)		w-1/2(Hz-1/2)	Z' (ohms)
0.31623	88.4331		0.31623	36.05
0.34807	90.1183		0.34807	36.78
0.38312	92.0137		0.38312	37.56
0.42171	94.195		0.42171	38.44
0.46414	96.7759		0.46414	39.48
0.51091	99.964		0.51091	40.78
0.56237	103.592		0.56237	41.91
0.61898	107.975		0.61898	44.03
0.68136	113.009		0.68136	45.47
0.74995	119.933		0.74995	49.88
0.82535	128.279		0.82535	51.74
0.90834	136.069		0.90834	53.69
1	143.932		1	55.79
1.1007	151.144		1.1007	57.42
1.21152	157.835		1.21152	58.57
1.33357	164.921		1.33357	60.33
