# Supplementary material for: Engineering twin structures and substitutional dopants in ZnSe0.7Te0.3 anode material for enhanced sodium storage performance
Source: Nat Commun. 2025 May 12;16:4406. doi: 10.1038/s41467-025-59707-0 (PMC12069564; doi:10.1038/s41467-025-59707-0)
Supplement: Supplementary file 3 — Source Data [file 41467_2025_59707_MOESM3_ESM.zip › Source Data from S15.xlsx]

## Sheet: S15g
S15g
		Percentage of twin boundary (%)	Error bar (%)
	ZnSe0.8Te0.2@C	4.5	0.0578
	ZnSe0.7Te0.3@C	11.4	0.0934
	ZnSe0.5Te0.5@C	6.2	0.0889
