# Supplementary material for: Engineering twin structures and substitutional dopants in ZnSe0.7Te0.3 anode material for enhanced sodium storage performance
Source: Nat Commun. 2025 May 12;16:4406. doi: 10.1038/s41467-025-59707-0 (PMC12069564; doi:10.1038/s41467-025-59707-0)
Supplement: Supplementary file 3 — Source Data [file 41467_2025_59707_MOESM3_ESM.zip › Source Data from S16.xlsx]

## Sheet: S16
S16
ZnSe0.7Te0.3@C					ZnSe@C					ZnSe0.5Te0.5@C					ZnSe0.8Te0.2@C
Cycle number	Specific capacity(mAh/g)	Coulomb efficiency(%)			Cycle number	Specific capacity(mAh/g)	Coulomb efficiency(%)			Cycle number	Specific capacity(mAh/g)	Coulomb efficiency（%）			Cycle number	Specific capacity(mAh/g)	Coulomb efficiency(%)
1	506.9	68.21			1	342.3	75.21			1	480.3	62.43			1	377	75.63
2	367.4	91.96			2	262.3	92.89			2	338.6	86.95			2	304.7	92.28
3	353	95.93			3	250.5	94.75			3	318.5	92.68			3	294.3	95.58
4	349.1	97.41			4	242.7	96.15			4	311	95.15			4	289.8	97.05
5	348.3	98.22			5	238.7	96.66			5	307.9	96.28			5	288	97.85
6	348.9	98.46			6	236.3	96.91			6	307	96.9			6	287.2	98.25
7	349.5	98.71			7	234.8	97.02			7	306.3	97.26			7	286.9	98.52
8	350.4	98.83			8	233.2	97.36			8	306	97.52			8	286.8	98.8
9	351.1	98.93			9	231.7	97.45			9	305.8	97.75			9	286.9	98.78
10	351.8	99			10	229.2	98.02			10	305.6	97.97			10	286.7	98.97
11	348.6	97.99			11	222.9	93.57			11	297.9	96.07			11	281.8	97.64
12	343.2	99.44			12	209	98.31			12	288	98.67			12	276.2	99.37
13	342.4	99.54			13	206	98.79			13	285.6	99.01			13	275.5	99.45
14	342.1	99.58			14	203.9	99.09			14	283.9	99.21			14	274.9	99.54
15	341.7	99.63			15	202.4	99.23			15	282.5	99.32			15	274.4	99.53
16	341.5	99.64			16	201.1	99.38			16	281.3	99.49			16	273.9	99.62
17	341	99.71			17	200.2	99.45			17	280.3	99.56			17	273.5	99.65
18	341.3	99.66			18	199.4	99.48			18	279.4	99.66			18	273.1	99.73
19	340.6	99.73			19	198.6	99.58			19	278.4	99.78			19	272.9	99.71
20	340.4	99.76			20	198	99.6			20	277.5	99.83			20	272.6	99.72
21	336.6	98.66			21	195.2	94.75			21	271.8	96.81			21	268.9	98.31
22	332	99.86			22	184.8	99.24			22	261.9	99.56			22	264.3	99.84
23	331.2	99.88			23	183.4	99.52			23	259.5	99.78			23	263.8	99.81
24	330.7	99.93			24	182.5	99.69			24	257.5	99.88			24	263.3	100.04
25	330.2	99.91			25	182.1	99.73			25	256.4	100.12			25	263.4	99.74
26	329.7	99.96			26	181.5	99.69			26	254.7	99.99			26	262.6	99.9
27	329.4	99.97			27	181	99.72			27	253.2	100.15			27	262.5	99.89
28	329	99.99			28	180.7	100.04			28	251.9	100.15			28	262.1	99.9
29	328.8	99.97			29	180.6	99.64			29	250.7	100.21			29	261.8	99.95
30	328.5	99.98			30	180.1	99.88			30	249.2	100.31			30	261.6	99.94
31	324	98.51			31	177.3	95.18			31	243.3	96.17			31	257.4	98.13
32	318.7	100.01			32	168.7	99.34			32	232.4	99.87			32	252.4	99.87
33	317.8	99.87			33	167.5	99.79			33	230.7	99.7			33	252.1	99.92
34	317.1	100.06			34	166.8	99.77			34	228.5	99.98			34	251.7	100.01
35	316.7	99.97			35	166.3	99.81			35	226.8	100.16			35	251.2	99.95
36	316.3	100			36	166.2	99.71			36	225.8	100.06			36	251.5	99.82
37	315.7	100.05			37	165.6	99.93			37	224.4	100.17			37	250.5	100.22
38	315.5	100.06			38	165.2	99.79			38	223.2	100.29			38	250.9	99.78
39	315.1	99.96			39	164.9	99.74			39	222.3	100.19			39	250.2	99.86
40	314.7	100.06			40	164.5	100.04			40	221	100.22			40	249.7	99.98
41	304.8	97.94			41	159.3	94.1			41	211.3	94.42			41	239.4	97.47
42	297.3	99.87			42	149.9	99.55			42	197.7	99.11			42	233.5	99.77
43	297.3	99.99			43	148.7	100.03			43	195.2	99.93			43	232.4	99.75
44	296.6	99.63			44	148.6	99.04			44	194.9	99.66			44	232.5	99.83
45	294.9	99.92			45	147.6	99.79			45	192.8	99.7			45	231.8	99.93
46	293.5	100.24			46	147.1	99.72			46	191.6	100			46	230.8	100.22
47	294.1	100.04			47	146.5	100.04			47	190.9	99.9			47	231.1	99.99
48	293.4	99.93			48	146.1	100.17			48	189	100.14			48	230.7	99.87
49	293.4	100.05			49	146.8	99.32			49	188.3	100.04			49	231	99.95
50	292.7	99.82			50	145.5	99.74			50	188.2	100.26			50	230.1	100.03
51	279.3	97.84			51	140.7	96.7			51	177	95.05			51	217.9	97.23
52	274.1	100.33			52	134.2	99.88			52	167.4	99.94			52	210.2	99.77
53	274.8	99.45			53	134.7	98.89			53	167.5	98.66			53	210.5	100.06
54	272.4	100.12			54	132.1	100.24			54	164.6	99.75			54	210.6	99.85
55	272.5	99.68			55	133.5	99.8			55	162.8	102.33			55	208.9	99.96
56	271.8	100.23			56	133.5	99.64			56	170.9	98.52			56	210.4	99.82
57	270.9	100.08			57	131.4	100.5			57	163.2	99.75			57	209.7	100.33
58	271	99.65			58	131.9	98.86			58	163.8	99.82			58	210.1	100.52
59	270.6	99.99			59	131.7	100.43			59	162.7	99.45			59	211.1	98.77
60	269.3	100.67			60	130.8	99.55			60	161.5	99.3			60	208.5	100.15
61	253.3	97.64			61	125.9	97.28			61	145.5	96.77			61	187.1	97.87
62	246.4	100.39			62	122.6	100.88			62	139.7	98.36			62	183.7	99.91
63	248.1	99.09			63	121.2	97.22			63	139.6	98.77			63	181.9	98.82
64	243.3	101			64	119.9	99.83			64	138.8	102.26			64	181.2	99.42
65	244.9	98.4			65	118.4	101.28			65	138.8	98.7			65	180.2	100.44
66	241.9	99.61			66	122.2	98.32			66	134.7	99.15			66	736.4	99.04
67	242.6	101.25			67	119.6	100.04			67	138	98.76			67	182.1	100.88
68	246	99.01			68	118.6	98.81			68	134.1	102.26			68	184.9	99.08
69	240.9	99.71			69	115.9	102.78			69	137.5	97.93			69	180.5	101.19
70	242.1	100.5			70	122.1	100.48			70	132.1	100.55			70	183.6	100.1
71	300.8	113.67			71	146.8	146.66			71	183.3	152.24			71	238.9	116.57
72	343.4	100.45			72	217.7	100.02			72	273.9	102.27			72	278	100.47
73	343.9	100.38			73	217.9	100.17			73	273	102.36			73	278.7	100.28
74	344.9	100.32			74	218.4	100.28			74	271.7	102.51			74	279	100.25
75	345.3	100.33			75	219.1	100.27			75	270.4	102.74			75	279.1	100.22
76	345.5	100.37			76	219.5	100.17			76	269.4	102.78			76	279.1	100.22
77	345.8	100.46			77	220	100.5			77	268.4	103.02			77	279	100.25
78	345.9	100.43			78	220.6	100.35			78	267.8	103.01			78	279	100.26
79	345.9	100.56			79	220.9	100.41			79	267.1	103.09			79	278.8	100.25
80	346.3	100.68			80	221.3	100.46			80	266.4	103.19			80	278.6	100.32
