# Supplementary material for: Engineering twin structures and substitutional dopants in ZnSe0.7Te0.3 anode material for enhanced sodium storage performance
Source: Nat Commun. 2025 May 12;16:4406. doi: 10.1038/s41467-025-59707-0 (PMC12069564; doi:10.1038/s41467-025-59707-0)
Supplement: Supplementary file 3 — Source Data [file 41467_2025_59707_MOESM3_ESM.zip › Source Data from S17.xlsx]

## Sheet: S17
S17
this work				Ref. 11				Ref. 10				Ref. 13				Ref. 12				Ref. 14				Ref. 8				Ref. 9
Current density (A g-1)	Specific capacity (mAh g-1)			Current density (A g-1)	Specific capacity (mAh g-1)			Current density (A g-1)	Specific capacity (mAh g-1)			Current density (A g-1)	Specific capacity (mAh g-1)			Current density (A g-1)	Specific capacity (mAh g-1)			Current density (A g-1)	Specific capacity (mAh g-1)			Current density (A g-1)	Specific capacity (mAh g-1)			Current density (A g-1)	Specific capacity (mAh g-1)
0.2	351.1			0.2	312.4			0.3	339.7			0.05	356.8			0.1	375.5			0.1	421.4			0.1	285.1			0.05	424
0.5	333.3			0.5	285			0.5	334.5			0.1	341.1			0.2	368.7			0.2	373.8			0.2	230			0.1	352
1	321.7			1	263.4			1	310.5			0.2	312			0.5	342.7			0.5	349.8			0.5	215			0.2	316
2	310.2			2	242.7			2	275.5			0.5	284.8			1	314.3			1	329			1	200			0.5	276
5	294.2			3	225			4	210			1	260.5			2	269.8			2	308			2	185			1	255
10	277.2							6	170			2	232.9			5	204.2			5	273.9			5	180			2	158
20	256.2							8	142.2							10	141.7			10	234.9			10	177.2			5	151
								10	127.8											20	187.8							10	106
																				30	142.5
