# Supplementary material for: Engineering twin structures and substitutional dopants in ZnSe0.7Te0.3 anode material for enhanced sodium storage performance
Source: Nat Commun. 2025 May 12;16:4406. doi: 10.1038/s41467-025-59707-0 (PMC12069564; doi:10.1038/s41467-025-59707-0)
Supplement: Supplementary file 3 — Source Data [file 41467_2025_59707_MOESM3_ESM.zip › Source Data from S18.xlsx]

## Sheet: S18a
S18a
Cycle number	Specific capacity(mAh/g)	Coulomb efficiency(%)
1	95.5	43.2
2	63.5	72.8
3	61.5	77.8
4	60.7	82.1
5	59.6	83.6
6	58.2	87.1
7	58.7	88.2
8	58.5	88.1
9	57.3	89.8
10	57.3	89.8
11	56.2	91.6
12	55.7	92
13	55.7	93
14	55.4	93
15	55.7	92
16	54.8	93.9
17	54.6	94.4
18	54	95.3
19	53.7	94.3
20	54	94.8
21	54	95.4
22	54	93.8
23	52.1	95.7
24	52.3	96.8
25	52.9	95.8
26	53.2	94.7
27	52.6	95.8
28	51.5	96.8
29	51.5	96.8
30	51.2	97.8
31	51.2	97.3
32	51.5	96.8
33	51.5	96.8
34	51.5	96.2
35	51.5	96.7
36	50.7	96.7
37	49.5	98.9
38	50.7	96.7
39	50.4	97.2
40	49.8	97.8
41	49.8	98.3
42	49.8	98.3
43	49.8	97.8
44	49.8	96.6
45	49.8	98.3
46	49.5	97.2
47	49	97.7
48	49	98.3
49	49	96.6
50	48.7	98.8
51	49.3	97.2
52	49	96.6
53	48.2	98.3
54	48.2	100
55	48.7	97.1
56	48.2	97.7
57	47.3	100
58	48.2	98.3
59	48.2	98.3
60	47.9	97.1
61	47.3	98.8
62	47	98.2
63	46.8	98.8
64	47.3	100
65	47.3	98.2
66	46.5	100
67	47.3	98.2
68	47	99.4
69	47	98.8
70	47.3	98.2
71	46.2	98.8
72	46.5	98.2
73	46.5	98.2
74	45.7	99.4
75	45.7	100
76	46.5	98.2
77	45.7	100
78	46.2	98.2
79	45.7	100.6
80	46.5	97.6
81	45.7	98.2
82	44.8	100
83	44.8	100
84	45.4	98.8
85	44.8	100
86	45.7	98.2
87	45.4	98.8
88	44.8	100
89	44.8	100
90	44.8	98.7
91	44.5	100.6
92	44.8	100
93	44.5	98.8
94	44.8	100
95	44.5	98.8
96	44	100
97	44	100
98	44	100
99	44.5	98.7
100	44	100
101	44	99.4
102	44	100
103	44	100
104	44	100
105	43.7	98.7
106	44	100
107	43.7	99.4
108	43.1	100
109	43.1	100
110	44	98.1
111	42.9	100.7
112	43.4	98.7
113	43.4	98.7
114	43.1	100
115	43.2	99.3
116	43.4	99.3
117	42.9	99.3
118	42.9	100.6
119	43.1	100
120	43.1	100
121	43.1	98.1
122	42.3	100
123	42.3	100
124	42	100.7
125	43.1	98.1
126	42.3	100
127	42.3	99.3
128	42.3	100
129	42.3	100
130	42.3	100
131	42.3	100
132	42.3	100
133	42.3	98
134	41.2	100.7
135	41.8	100.7
136	42.3	98
137	41.5	100
138	41.5	100
139	41.5	100
140	41.8	100.7
141	42.3	98
142	41.5	100
143	41.8	98.7
144	41.5	100
145	41.5	100
146	41.5	100
147	40.4	100.7
148	40.6	100
149	41.5	100
150	40.6	100
151	40.6	100
152	41.5	100
153	41.5	100
154	41.5	100.7
155	41.2	100.7
156	41.5	100
157	40.6	99.3
158	40.9	99.3
159	40.6	99.3
160	40.9	100.7
161	40.6	100.7
162	41.2	98.6
163	40.6	100
164	40.6	97.9
165	40.9	99.3
166	40.4	100.7
167	40.6	100.7
168	40.4	100.7
169	40.6	100
170	40.6	98
171	39.8	102.1
172	40.6	99.3
173	40.1	99.3
174	39.8	100
175	39.8	102.1
176	40.6	100
177	40.6	98
178	39.8	102.1
179	39.8	100
180	39.5	100.7
181	39.8	100
182	39.8	100
183	39.8	101.4
184	39.8	100
185	40.1	98.6
186	40.1	99.3
187	39.5	101.4
188	39.8	97.9
189	39.8	99.3
190	40.1	99.3
191	39.5	101.4
192	39.5	99.3
193	39.8	100
194	38.7	100.7
195	39	100
196	39	100.7
197	38.7	100.7
198	39	100
199	39	100
200	39	100
201	39	100
202	38.7	101.4
203	38.7	101.4
204	38.7	100.7
205	39	100.7
206	39	99.3
207	39	100.7
208	39	99.3
209	39	100
210	39	100
211	39	100
212	38.1	102.2
213	39	99.3
214	39.2	99.3
215	39	100
216	39	100
217	38.1	100
218	38.1	100
219	38.7	100.7
220	39	100.7
221	38.7	98.6
222	39.2	99.3
223	39	100
224	37.9	100.7
225	38.4	98.6
226	38.4	100.7
227	38.4	98.6
228	38.1	100
229	38.1	102.2
230	38.1	100
231	38.1	100
232	38.1	100
233	38.1	100.7
234	37.9	100.7
235	38.1	100
236	39	97.1
237	37.6	101.5
238	38.1	99.3
239	38.4	98.5
240	38.1	100
241	38.1	100
242	37.3	102.2
243	38.1	100
244	38.1	100
245	38.1	99.3
246	37.3	100.7
247	37.9	98.5
248	37.3	100
249	37.6	100.8
250	38.1	97.8
251	37.6	100.7
252	38.1	100
253	37.3	100.7
254	37.9	100.7
255	38.1	100
256	38.1	100
257	37.3	100.8
258	38.1	99.3
259	37.6	99.3
260	37.3	100
261	37.3	102.3
262	37.3	99.3
263	37.3	100
264	37.3	100
265	37.3	100
266	37.3	100
267	37.3	99.3
268	37.6	98.5
269	37.3	100
270	36.5	100.8
271	37	101.5
272	37.3	100
273	36.5	100
274	36.5	99.2
275	36.7	100.8
276	36.5	100
277	36.5	100
278	36.5	102.3
279	37.3	100
280	37.3	100.7
281	37	100.7
282	37.3	100
283	37.3	100
284	37.3	100
285	37	98.5
286	36.5	100
287	36.5	100
288	36.5	102.3
289	36.5	100
290	36.5	100
291	37.3	100.7
292	36.7	100
293	36.5	100
294	36.5	101.5
295	36.7	98.5
296	36.7	101.5
297	36.5	100
298	36.5	100
299	36.5	100
300	36.5	100
301	36.5	100
302	36.5	100
303	36.5	100
304	36.5	100
305	36.5	101.5
306	36.7	99.3
307	35.6	102.3
308	36.5	100
309	36.5	100
310	36.5	100
311	36.5	100
312	36.5	100
313	36.5	100
314	35.6	100
315	35.6	100
316	35.6	100
317	35.6	100
318	35.9	101.6
319	36.2	100.8
320	36.5	100.8
321	36.5	99.2
322	35.9	99.2
323	35.6	103.1
324	36.2	100.8
325	36.7	99.2
326	36.5	100
327	36.5	100
328	35.6	100
329	35.6	100
330	35.6	100
331	35.6	102.3
332	35.6	100
333	35.6	100
334	35.6	100
335	35.6	100
336	35.9	100.8
337	35.6	100.8
338	35.6	100
339	35.6	102.3
340	36.5	100
341	35.6	100.8
342	36.2	100.8
343	36.5	100
344	35.9	98.4
345	35.6	100
346	35.6	101.5
347	35.1	99.2
348	35.1	101.6
349	35.3	99.2
350	35.6	99.2
351	34.8	102.4
352	35.6	100
353	35.6	100.8
354	35.3	100.8
355	35.9	101.5
356	36.5	99.2
357	35.6	100
358	35.9	98.5
359	35.1	101.6
360	35.6	100
361	35.6	100
362	35.6	100
363	35.6	100
364	34.8	102.4
365	35.9	99.2
366	35.6	100
367	35.6	103.1
368	36.2	100.8
369	36.5	98.5
370	35.4	100.8
371	35.6	102.3
372	36.5	97.7
373	35.6	100
374	35.6	100.8
375	35.6	99.2
376	35.1	99.2
377	35.6	99.2
378	35.1	101.6
379	35.6	98.4
380	35.4	100.8
381	34.8	100.8
382	35.4	100.8
383	35.4	100.8
384	35.1	99.2
385	35.4	100.8
386	35.6	100.8
387	35.4	100.8
388	35.6	98.4
389	34.8	100
390	34.8	100
391	34.8	102.4
392	35.1	99.2
393	35.6	100
394	35.6	100
395	34.8	100.8
396	35.4	100.8
397	34.8	100
398	34.8	100
399	34.8	100
400	34.8	100.8
401	35.4	98.4
402	35.1	101.6
403	35.6	100
404	35.6	100
405	34.8	100
406	35.6	100
407	34.5	101.6
408	35.6	100
409	34.8	100.8
410	35.4	100.8
411	34.8	100
412	34.8	100
413	34.8	100
414	35.1	99.2
415	34.8	100
416	34.8	100
417	34.8	102.4
418	34.8	100
419	34.8	100.8
420	34.5	101.6
421	34.8	100
422	34.5	100.8
423	35.1	98.4
424	34.8	100.8
425	34.8	102.4
426	34.8	100
427	34.8	100
428	34.8	100
429	34.8	100
430	34.8	100
431	34.8	100
432	34.8	100
433	34	100.8
434	34.8	100
435	34	102.5
436	34.8	100
437	34.8	100
438	34.8	100
439	34.8	99.2
440	34.8	100.8
441	34.8	99.2
442	34	100
443	34.2	101.6
444	34.8	100
445	34.8	100.8
446	34.5	100.8
447	34.8	100
448	34.8	97.6
449	34.8	100.8
450	34.8	100
451	34.8	100
452	34.8	100.8
453	34.5	98.4
454	34	101.6
455	34.8	100.8
456	34.5	100.8
457	34.8	100.8
458	34.5	100.8
459	34.8	100.8
460	34.5	100.8
461	34.8	97.6
462	34	100
463	34	100
464	34.2	101.6
465	34.8	100
466	34.8	100
467	34.8	100
468	34.8	98.4
469	34	99.2
470	34.2	101.6
471	33.7	101.7
472	34	100
473	34	102.5
474	34.5	99.2
475	34.8	100
476	34	100
477	34.2	100.8
478	34	100.8
479	33.7	101.6
480	34	100
481	34	102.5
482	34.8	100
483	34	100
484	34	99.2
485	34.2	101.6
486	34.8	100
487	34.8	100
488	34	100
489	34	100
490	34	103.3
491	34.5	100.8
492	34.2	99.2
493	34	100
494	34	100
495	34	100
496	33.7	101.6
497	34	100
498	34	100
499	34	100
500	34	102.5
501	34	100
502	34	100.8
503	34	100
504	34	103.3
505	34.5	101.6
506	34	100
507	34	100
508	34	103.3
509	34	100
510	33.7	100.8
511	34	100.8
512	33.7	101.7
513	34	100
514	34	100.8
515	34.8	99.2
516	34.2	99.2
517	33.7	101.7
518	34	100
519	33.7	101.7
520	34	100
521	34	100.8
522	33.7	100.8
523	34	100.8
524	33.7	101.7
525	34	100
526	34	100.8
527	33.7	100.8
528	34	100.8
529	34	99.2
530	33.1	102.5
531	34.2	99.2
532	33.7	100.8
533	34.2	101.6
534	34	100
535	34	100
536	34	100
537	34.8	97.6
538	34	100
539	33.1	100.8
540	34	100.8
541	33.7	101.7
542	34	100
543	34	100
544	34	100
545	34	100
546	34	99.2
547	33.4	102.5
548	33.7	100.8
549	34	100
550	34	100.8
551	34	100
552	34	100
553	34	100
554	34	100
555	34	100
556	34	100
557	34	100
558	34	100
559	34	100
560	34	100
561	34	100.8
562	33.7	101.7
563	33.7	98.4
564	33.4	102.5
565	33.7	100.8
566	33.7	100.8
567	34.2	98.4
568	33.4	101.7
569	34	100
570	33.1	100.8
571	34	100
572	33.1	100
573	33.1	102.5
574	34	100
575	34	100
576	34	100.8
577	33.4	101.7
578	34	100.8
579	33.7	101.6
580	34	100
581	34	100
582	34	100
583	34	100
584	33.1	100
585	34	100
586	33.1	103.4
587	33.7	100.8
588	34.2	99.2
589	33.1	100
590	33.1	102.5
591	33.1	100
592	33.1	100
593	33.1	100.8
594	33.1	102.5
595	33.7	98.4
596	34	100.8
597	34	100
598	33.7	99.2
599	33.1	102.5
600	34	100
601	33.1	102.5
602	34	100
603	33.1	102.5
604	34	100
605	34	100.8
606	33.7	101.7
607	34	100
608	34	100
609	34	103.3
610	33.7	100.8
611	34	100.8
612	34.8	100
613	34.5	98.4
614	34	102.5
615	34.8	100
616	34.8	100
617	34.8	100
618	34.8	100
619	34.8	100.8
620	34.8	100
621	34.8	102.4
622	35.6	100
623	35.6	100
624	35.6	100
625	35.6	100
626	35.6	100
627	35.6	100.7
628	35.3	100.8
629	35.6	100
630	35.6	100
631	35.6	100
632	35.6	100.8
633	35.3	100.8
634	35.6	100
635	35.6	100
636	35.6	100
637	35.6	100.8
638	36.4	99.2
639	35.9	101.6
640	36.2	101.5
641	36.4	99.2
642	36.4	100
643	36.4	100.8
644	36.4	102.3
645	37.3	99.3
646	36.4	100
647	36.4	99.9
648	36.4	102.3
649	37.3	100
650	37.3	99.2
651	37.3	100
652	36.4	100
653	36.4	100.8
654	37	100.7
655	37.5	98.5
656	37.3	100.7
657	37	100.8
658	37.3	100
659	37.3	100
660	37.3	100
661	37.3	100.8
662	37.3	100
663	37	100.8
664	37.3	100
665	37.3	102.2
666	38.1	100
667	38.1	97.8
668	37.3	102.3
669	37.3	100
670	37.8	100.7
671	38.1	100
672	37.6	99.2
673	37.3	100
674	37.3	100
675	37.3	102.3
676	38.1	100
677	38.1	97.8
678	37.3	100.7
679	37.8	100.7
680	38.1	97.8
681	37.3	100
682	37.3	100
683	37.3	102.2
684	38.1	100
685	38.1	100
686	38.1	99.3
687	38.1	100
688	38.1	100.7
689	38.1	100
690	38.1	100
691	38.1	99.2
692	37.3	100
693	38.1	100
694	38.1	100
695	37.3	100
696	37.3	100.8
697	37	100.8
698	37.6	99.2
699	37	101.5
700	38.1	100
701	37.3	100
702	38.1	100
703	38.1	100
704	37.3	100
705	37.3	100
706	37.3	100
707	37.3	100
708	36.5	102.3
709	37.3	100.7
710	37.3	99.2
711	37.3	100
712	36.5	100
713	36.5	100.8
714	36.5	100
715	36.5	100
716	36.5	97.7
717	35.6	100
718	35.6	100
719	34.8	100
720	34.8	100
721	35.1	101.6
722	34.5	101.6
723	34.8	99.2
724	34.8	100
725	34.2	101.6
726	34.8	99.2
727	34	100
728	34.8	97.6
729	33.1	101.7
730	34.2	99.2
731	34	100
732	33.1	100
733	33.1	100
734	33.1	100
735	33.1	100
736	34	97.5
737	32.3	102.6
738	33.1	100.8
739	32.8	100.8
740	33.4	99.2
741	33.1	102.5
742	34	97.5
743	32.3	102.6
744	33.1	100
745	33.4	99.2
746	32.3	102.6
747	33.1	100
748	33.1	100
749	33.1	103.4
750	33.1	100
751	33.1	100
752	33.1	100.8
753	33.1	100
754	33.1	100
755	33.1	100
756	33.1	100
757	33.1	100
758	33.1	100
759	32.3	100.9
760	33.1	100
761	33.1	100
762	33.1	100
763	33.1	100
764	33.1	100
765	33.1	100
766	32.6	101.7
767	33.1	100
768	33.1	100
769	32.3	102.6
770	33.1	100
771	32.3	102.6
772	33.4	99.2
773	32.9	100.8
774	33.1	100.8
775	33.1	99.2
776	32.6	100.9
777	33.4	99.2
778	33.1	100
779	32.3	102.6
780	33.1	100.8
781	33.1	100
782	33.1	100
783	32.3	102.6
784	33.1	100.8
785	33.1	100
786	32.8	101.7
787	33.1	100
788	32.3	100.9
789	33.1	100
790	32	101.7
791	33.1	100
792	32.3	103.4
793	32.9	101.7
794	32.9	98.3
795	32.3	100.9
796	33.1	100
797	33.1	100
798	32.3	100.9
799	32.9	101.7
800	32.3	100
801	32.3	103.4
802	32.9	99.2
803	32.9	101.7
804	32.8	100.8
805	33.1	100
806	32.3	100.9
807	32.9	100.8
808	33.1	100.8
809	33.1	99.2
810	32.3	100
811	32.6	101.7
812	33.1	100
813	32.3	100
814	32.3	102.6
815	33.1	100
816	32.3	103.4
817	32.9	100.8
818	33.1	100
819	32.3	100.9
820	32.9	100.8
821	33.1	100.8
822	33.1	99.2
823	33.4	98.3
824	32.6	101.7
825	32	101.7
826	32.3	100.9
827	32	100.9
828	32.3	100
829	32.3	100.9
830	32.3	100
831	32.3	103.4
832	32.9	98.3
833	32.3	102.6
834	33.1	100
835	33.4	99.2
836	32.3	100
837	32.3	100
838	32.3	100
839	32.3	103.4
840	33.1	100
841	33.1	100
842	33.1	100
843	33.1	100
844	33.1	100
845	32.3	100.8
846	32.8	101.7
847	32.8	99.2
848	32.3	102.6
849	32.3	100
850	32.3	102.6
851	33.1	97.5
852	32.6	100.9
853	33.1	100
854	33.1	100
855	33.1	100
856	33.1	100.8
857	32.9	101.7
858	33.1	100
859	33.1	100
860	32.3	100
861	32.3	102.6
862	33.1	97.5
863	32.3	102.6
864	33.1	100
865	33.1	100.8
866	32.8	99.2
867	32.3	100
868	32.6	100.9
869	32.6	99.1
870	32.3	100
871	32.3	100
872	32.3	100
873	32.3	100.9
874	32	101.7
875	33.1	99.2
876	32.3	102.6
877	32.3	100
878	32.3	100.9
879	32	100.9
880	32.3	100
881	32.3	102.6
882	32.6	99.1
883	32.3	102.6
884	33.1	100
885	32.3	100
886	32.3	100
887	32.3	99.1
888	32.6	101.7
889	32.3	100
890	32.3	100.9
891	32	101.7
892	32.3	102.6
893	33.1	100.8
894	32.8	99.1
895	32.3	100
896	32.3	100
897	32.3	102.6
898	33.1	100
899	33.1	100
900	32.3	100.9
901	32.3	102.6
902	32.3	100
903	32.6	101.7
904	32.3	100
905	32.3	100
906	32.3	100.9
907	32.3	100
908	32.3	100.9
909	32	101.7
910	33.1	100
911	32.3	100
912	32.3	102.6
913	33.1	100
914	33.1	100
915	33.1	100
916	32.3	100
917	32.3	100
918	32.3	102.6
919	33.1	100
920	33.4	98.3
921	33.1	100.8
922	32.3	100
923	32.3	102.6
924	33.1	100
925	33.1	100
926	33.1	100
927	33.1	100
928	32.3	100
929	32.3	100
930	32.3	102.6
931	32.3	100
932	32.3	100.9
933	33.1	100
934	33.1	100
935	33.1	99.2
936	32.6	99.1
937	32.3	102.6
938	33.1	100
939	32.3	100
940	32.3	100.9
941	32.3	100
942	32.3	100.9
943	32.3	100
944	32	100.9
945	32.3	100.9
946	32.3	100
947	32.3	102.6
948	32.3	100.9
949	32	100.9
950	32.3	100
951	32.3	100.9
952	32	101.7
953	32.3	100
954	32.3	100
955	32.3	102.6
956	32.3	100
957	32.3	100
958	32.6	101.7
959	33.1	99.2
960	32.6	99.1
961	32.3	102.6
962	32.3	100
963	32.6	101.7
964	33.1	99.2
965	32.6	99.1
966	32.3	100
967	32.3	100
968	32.6	101.7
969	33.1	99.2
970	32.6	98.3
971	32.3	100.9
972	32.3	102.6
973	32.3	100
974	32.3	100
975	32.3	103.4
976	33.1	99.2
977	32.3	100.9
978	32	101.7
979	32.9	98.3
980	32.3	100.8
981	32.3	100
982	32	104.3
983	33.1	100
984	32.3	100
985	32.3	100
986	32.3	100
987	32.3	100
988	32.6	101.7
989	32.3	100
990	32.6	101.7
991	32.3	100
992	32.3	100
993	32.3	102.6
994	32.3	100
995	32.3	100.9
996	33.1	100
997	32.3	100.9
998	32.3	99.1
999	32.6	101.7
1000	32.3	100

## Sheet: S18b
S18b
Cycle number	Specific capacity(mAh/g)	Coulomb efficiency(%)
1	91.9	67.13
2	69.3	82.8
3	63.1	88.3
4	60.2	90.44
5	58.2	91.57
6	56.4	92.51
7	54.8	93.19
8	53.5	94
9	52.5	94.42
10	51.6	94.72
11	41.2	87.35
12	37	96.54
13	36.3	97.19
14	35.7	97.61
15	35.3	97.55
16	34.9	97.8
17	34.5	97.79
18	34.1	98.19
19	33.9	97.95
20	33.5	98.16
21	27.9	90.38
22	25.5	98.77
23	25.3	98.8
24	25.2	98.37
25	24.8	99.05
26	24.7	98.82
27	24.5	99.09
28	24.3	98.84
29	24.1	99.33
30	24.1	98.88
31	20.1	90.52
32	18.5	98.17
33	18	98.75
34	18.1	99.13
35	17.7	100.54
36	18.1	98.89
37	17.7	99.02
38	17.5	99.6
39	17.6	99.5
40	17.4	99.26
41	13	87.85
42	12.1	94.81
43	11.5	99.25
44	11.5	104.7
45	12.2	94.32
46	11.5	99.25
47	10.7	104.25
48	11.4	100.76
49	11.5	101.51
50	11.3	96.72
51	9	98.11
52	8.7	104.52
53	8.7	101.46
54	9	102.86
55	8.9	98.04
56	8.7	100.99
57	9.1	99.51
58	8.8	102.5
59	8.8	99.5
60	8.9	101.95
61	10.1	107.78
62	10.6	108.97
63	10.9	92.79
64	10.9	92.78
65	11.5	101.5
66	10.6	103.25
67	10.2	114.5
68	11.5	90.93
69	11.5	93.16
70	11.6	95.46
71	32.8	127.5
72	44.3	94.82
73	42.6	95.99
74	42	96.44
75	41.8	96.65
76	41.3	96.83
77	41	97.08
78	40.8	97.24
79	40.5	97.42
80	40.3	97.52
