# Supplementary material for: Engineering twin structures and substitutional dopants in ZnSe0.7Te0.3 anode material for enhanced sodium storage performance
Source: Nat Commun. 2025 May 12;16:4406. doi: 10.1038/s41467-025-59707-0 (PMC12069564; doi:10.1038/s41467-025-59707-0)
Supplement: Supplementary file 3 — Source Data [file 41467_2025_59707_MOESM3_ESM.zip › Source Data from S19.xlsx]

## Sheet: S19
S19
ZnSe0.7Te0.3@C					ZnSe@C					ZnSe0.5Te0.5@C					ZnSe0.8Te0.2@C
Cycle number	Specific capacity(mAh/g)	Coulomb efficiency(%)			Cycle number	Specific capacity(mAh/g)	Coulomb efficiency(%)			Cycle number	Specific capacity(mAh/g)	Coulomb efficiency(%)			Cycle number	Specific capacity(mAh/g)	Coulomb efficiency(%)
1	391.7	80.36			1	355.3	63.69			1	473	74.9			1	341.3	81.8
2	345.9	93.46			2	247.9	80.86			2	379.9	92.1			2	300.5	90.4
3	339.6	94.9			3	218.3	84.49			3	369.7	94.8			3	289.1	93.7
4	335.5	95.75			4	197.5	88.21			4	342.2	92.2			4	284.9	95
5	332.1	96.42			5	184.6	90.64			5	316.8	96.8			5	280.4	96.3
6	329.8	96.87			6	176	92.07			6	307.9	97.8			6	279	96.6
7	328.2	97.21			7	169.6	93.29			7	302.6	98.4			7	276.5	97.2
8	327.3	97.49			8	165.2	93.73			8	299.1	98.9			8	275.7	97.2
9	325.6	97.69			9	161.2	94.27			9	297.2	98.9			9	273.8	97.9
10	324.5	97.87			10	157.5	94.78			10	294.7	99			10	273.8	97.9
11	324	98.04			11	154.5	95.13			11	292.8	99.1			11	273.2	98.2
12	323.4	98.13			12	151.8	95.47			12	290.6	99.4			12	273.5	98
13	322.6	98.27			13	149.5	95.77			13	289.4	99.2			13	272.1	98.4
14	322	98.4			14	147.3	95.97			14	287.8	99.2			14	271.8	98.6
15	321.6	98.52			15	145.4	96.28			15	286	99.4			15	271.5	98.7
16	321.1	98.57			16	143.6	96.36			16	284.8	99			16	271.5	98.6
17	320.6	98.65			17	141.9	96.54			17	282.9	99.4			17	270.7	99.1
18	320.3	98.74			18	140.2	96.71			18	281.4	99			18	270.7	98.8
19	319.8	98.76			19	138.7	96.95			19	279.8	99.3			19	270.7	98.9
20	319.4	98.83			20	137.6	96.93			20	278.1	99.5			20	270.7	99
21	319.2	98.9			21	136.1	97.19			21	277.2	99.4			21	270.4	99
22	318.9	98.95			22	134.9	97.23			22	276.1	99.5			22	269.9	99.3
23	318.6	98.98			23	133.8	97.4			23	275.2	99.4			23	269.6	99.4
24	318.3	99			24	132.9	97.44			24	273.9	99.6			24	270.4	99.4
25	317.9	99.11			25	131.9	97.42			25	272.8	99.5			25	269.3	99.5
26	318.5	99.08			26	130.9	97.58			26	271.6	99.9			26	269	99.6
27	317.8	99.02			27	129.9	97.77			27	271.4	99.5			27	268.8	99.6
28	317.3	99.18			28	129.1	97.66			28	269.9	99.6			28	269	99.6
29	317.2	99.12			29	128.2	97.9			29	269.5	99.8			29	268.8	99.7
30	316.8	99.21			30	127.7	97.86			30	269	99.6			30	268.5	99.8
31	316.6	99.23			31	126.8	97.84			31	267.6	99.8			31	268.2	99.6
32	316.5	99.21			32	126	98.02			32	266.9	99.8			32	268.2	99.9
33	316.3	99.26			33	125.4	97.94			33	266.2	99.7			33	268.2	99.9
34	316.3	99.26			34	124.6	98.14			34	265.9	99.7			34	267.9	99.8
35	316	99.32			35	124.2	98.14			35	265.3	99.8			35	267.4	100
36	315.9	99.31			36	123.5	98.05			36	264.9	99.6			36	267.6	100
37	315.5	99.32			37	122.7	98.33			37	264.2	99.8			37	267.4	99.8
38	315.5	99.37			38	122.4	98.16			38	263.6	99.5			38	266.2	100.2
39	315.4	99.33			39	121.8	98.39			39	263.1	99.9			39	267.4	99.8
40	315.1	99.36			40	121.3	98.25			40	262.2	99.8			40	266.5	100.2
41	315	99.42			41	120.7	98.31			41	261.4	99.9			41	266.5	100.4
42	315	99.39			42	120.3	98.37			42	261.3	99.6			42	266.3	100.4
43	314.8	99.41			43	119.9	98.47			43	260	99.9			43	266.5	99.9
44	314.4	99.4			44	119.5	98.5			44	260	99.7			44	266	100.4
45	314.3	99.45			45	119.1	98.43			45	258.6	99.7			45	266.5	100.2
46	314.3	99.53			46	118.6	98.52			46	257.7	100			46	265.4	100.4
47	314.6	99.35			47	118.3	98.67			47	258.1	99.8			47	265.7	100.3
48	314	99.47			48	118	98.64			48	257.3	99.9			48	266	100
49	314.1	99.46			49	117.7	98.67			49	257.1	99.5			49	264.9	100.3
50	313.9	99.45			50	117.4	98.63			50	255.9	99.7			50	265.1	100.3
51	313.8	99.47			51	117.2	98.76			51	255.3	100			51	264.9	100.5
52	313.5	99.51			52	117	98.69			52	255.3	99.7			52	264.9	100.4
53	313.3	99.51			53	116.7	98.9			53	254	99.8			53	264.9	100.2
54	313.4	99.49			54	116.6	98.76			54	253.4	100			54	264	100.3
55	313.2	99.5			55	116.4	98.86			55	252.6	99.8			55	264.3	100.1
56	313.1	99.53			56	116.3	98.79			56	251.7	99.9			56	264	100.3
57	312.9	99.54			57	116.2	98.85			57	251.1	99.8			57	263.2	100.6
58	313.1	99.51			58	116.1	99.19			58	250.9	100			58	263.2	100.2
59	312.8	99.56			59	116.4	98.77			59	250.3	99.8			59	262.7	100.6
60	312.8	99.51			60	116.1	98.86			60	250.1	99.9			60	262.9	100.3
61	312.6	99.58			61	115.9	98.9			61	249.2	99.9			61	262.4	100.7
62	312.5	99.59			62	115.7	99.12			62	248.6	99.9			62	261.6	100.6
63	312.5	99.51			63	115.8	98.9			63	248	99.8			63	262.1	100.4
64	312.3	99.61			64	115.6	99.03			64	247.2	99.9			64	261.5	100.5
65	312.1	99.57			65	115.7	99.1			65	246	100			65	260.7	100.6
66	312.1	99.6			66	115.6	99.1			66	245.5	99.8			66	261	100.7
67	312.1	99.57			67	115.7	99.04			67	244.9	100.1			67	260.7	100.4
68	312.1	99.59			68	115.6	99.16			68	244.6	99.7			68	259.6	100.5
69	311.9	99.63			69	115.7	99.1			69	243.4	100.1			69	259.3	100.6
70	311.8	99.59			70	115.7	99.28			70	242.8	99.8			70	259.3	100.7
71	311.8	99.59			71	116	99.13			71	242.6	100			71	258.7	101
72	311.7	99.62			72	116	99.12			72	242.3	99.8			72	258.2	100.5
73	311.5	99.64			73	116.1	99.25			73	241.2	99.9			73	257.4	101
74	311.5	99.63			74	116.2	99.16			74	240.4	99.9			74	257.4	100.9
75	311.4	99.67			75	116.3	99.27			75	239.8	100			75	257.4	100.5
76	311.5	99.62			76	116.4	99.24			76	239.3	100			76	256.8	100.6
77	311.4	99.66			77	116.6	99.32			77	239.3	100			77	256.8	100.7
78	311.2	99.62			78	116.8	99.26			78	238.5	99.9			78	256	100.8
79	310.9	99.66			79	117	99.22			79	238	100.1			79	256.3	100.9
80	310.9	99.69			80	117.1	99.24			80	238	99.9			80	256	100.8
81	310.9	99.67			81	117.2	99.37			81	237.3	100			81	254.6	101.1
82	310.8	99.68			82	117.3	99.36			82	237	99.9			82	254.9	100.9
83	310.7	99.71			83	117.6	99.22			83	236.1	100.1			83	255.1	100.8
84	310.7	99.67			84	117.6	99.32			84	235.5	99.9			84	254.9	100.7
85	310.7	99.73			85	117.9	99.36			85	234.9	100.1			85	252.9	101.1
86	310.6	99.66			86	118.1	99.33			86	234.4	100			86	253.2	100.9
87	310.3	99.71			87	118.3	99.37			87	233.8	100			87	253.5	101.1
88	310.2	99.72			88	118.6	99.57			88	233.8	100			88	253.2	101
89	310.2	99.74			89	118.9	99.23			89	232.5	100.2			89	252.4	100.9
90	310.2	99.75			90	118.9	99.36			90	232.5	100.1			90	252.1	101.2
91	310.3	99.71			91	119.1	99.45			91	231.9	100.1			91	252.4	100.8
92	310.1	99.73			92	119.4	99.35			92	232.2	100			92	251.8	101.1
93	310.1	99.76			93	119.6	99.41			93	231.6	100.1			93	250.7	101.3
94	310.2	99.7			94	119.7	99.42			94	231.1	100			94	251.8	101
95	310	99.78			95	119.9	99.46			95	230.6	100			95	250.7	101
96	310	99.79			96	120.2	99.48			96	230	99.9			96	250.4	101.3
97	310.1	99.75			97	120.4	99.41			97	229.1	100.2			97	251	101
98	309.9	99.76			98	120.5	99.57			98	229.1	100			98	250.2	101.1
99	309.9	99.78			99	120.9	99.43			99	229.1	100			99	250.1	101.1
100	310	99.75			100	121	99.54			100	228.3	100			100	249.9	101.2
101	309.8	99.78			101	121.3	99.51			101	228.6	99.7			101	249.9	101.1
102	309.8	99.8			102	121.6	99.62			102	227.5	100.1			102	249.3	101.2
103	309.8	99.77			103	121.9	99.5			103	227.5	100			103	249.9	101.1
104	309.7	99.82			104	122.2	99.61			104	226.9	100.1			104	249	101.3
105	309.7	99.8			105	122.5	99.44			105	226.4	100.2			105	249.3	101.1
106	309.6	99.75			106	122.6	99.58			106	226.6	100.1			106	249	101.6
107	309.6	99.83			107	122.9	99.66			107	226.1	100			107	249	101.1
108	309.5	99.77			108	123.3	99.57			108	225.9	100.1			108	249	101.2
109	309.5	99.85			109	123.5	99.62			109	225.3	100.3			109	248.2	101.7
110	309.6	99.83			110	123.9	99.61			110	225.3	100			110	248.2	101.3
111	309.4	99.8			111	124.2	99.64			111	224.8	100.2			111	248.2	101.4
112	309.4	99.82			112	124.4	99.55			112	224.5	100			112	247.9	101.8
113	309.4	99.8			113	124.6	99.61			113	224.5	100			113	249.3	101.1
114	309.4	99.82			114	124.9	99.69			114	223.1	100.4			114	248.5	101.5
115	309.3	99.83			115	125.2	99.66			115	224	100.1			115	248.2	101.6
116	309.3	99.81			116	125.4	99.73			116	224	99.9			116	247.9	101.8
117	309.2	99.86			117	125.9	99.69			117	223.2	100			117	248.5	101.8
118	309.4	99.83			118	126.2	99.63			118	223.1	100			118	249.3	101.3
119	309.5	99.82			119	126.4	99.72			119	223.1	100.1			119	249.3	101.4
120	309.4	99.86			120	126.7	99.72			120	222.3	100.1			120	248.2	101.8
121	309.3	99.84			121	127	99.77			121	222.2	100.1			121	249.3	101.4
122	309.2	99.87			122	127.3	99.7			122	222.3	100.3			122	248.2	101.8
123	309.2	99.87			123	127.5	99.77			123	222.6	100			123	248.5	101.8
124	309.5	99.81			124	128	99.86			124	221.6	100.1			124	249	101.6
125	309.3	99.88			125	128.4	99.74			125	221.7	100.1			125	249.3	101.8
126	309.4	99.86			126	128.5	99.81			126	221.4	100			126	249	101.7
127	309.4	99.85			127	129	99.88			127	220.6	100.4			127	249.3	101.8
128	309.4	99.87			128	129.3	99.82			128	220.5	100.2			128	249	101.7
129	309.3	99.91			129	129.6	99.87			129	220.5	100.3			129	249	102
130	309.4	99.85			130	130	99.79			130	220.6	100.3			130	249.9	101.9
131	309.3	99.86			131	130.3	99.9			131	220.9	100.1			131	250.1	101.8
132	309.2	99.91			132	130.7	99.86			132	220.6	100.3			132	249.9	101.6
133	309.3	99.88			133	131	99.87			133	221.1	99.9			133	250.2	102
134	309.2	99.87			134	131.4	99.88			134	219.7	100.2			134	251	101.8
135	309.4	99.88			135	131.7	99.91			135	220.2	100.4			135	250.4	101.8
136	309.2	99.89			136	132.1	99.91			136	220.2	100.1			136	249.8	102.1
137	309.4	99.87			137	132.5	99.94			137	220.2	99.9			137	250.1	101.7
138	309.4	99.92			138	132.8	99.81			138	219.4	100.3			138	249.9	102
139	309.4	99.9			139	133	100.04			139	219.1	100.6			139	250.7	102.1
140	309.5	99.87			140	133.5	99.92			140	219.7	100.1			140	251	101.9
141	309.4	99.93			141	133.8	99.96			141	219.7	100.2			141	251.5	101.7
142	309.4	99.89			142	134.2	100.04			142	220	100.2			142	251	102
143	309.5	99.88			143	134.6	99.92			143	220.2	100			143	251.6	101.8
144	309.3	99.92			144	134.9	100.07			144	219.7	100.1			144	251.8	101.9
145	309.3	99.94			145	135.5	99.95			145	219.7	100.3			145	252.1	101.8
146	309.6	99.91			146	135.9	99.94			146	219.4	100.1			146	251.8	101.8
147	309.6	99.92			147	136.1	100			147	219.4	100.4			147	251.8	101.8
148	309.5	99.93			148	136.5	100.12			148	219.4	100.2			148	251.8	101.9
149	309.6	99.94			149	137.1	99.98			149	219.7	100.2			149	252.7	101.8
150	309.7	99.93			150	137.4	100.07			150	219.7	100.3			150	252.7	101.6
151	309.8	99.9			151	137.9	99.97			151	219.4	100.4			151	252.4	101.9
152	309.6	99.92			152	138.1	100.06			152	219.7	100.4			152	253.2	101.6
153	309.7	99.96			153	138.5	100.12			153	220	100.5			153	252.7	101.8
154	309.8	99.95			154	139.1	99.97			154	220.3	100.4			154	252.4	102
155	309.8	99.9			155	139.3	100.03			155	220.3	100.4			155	253.5	101.9
156	309.6	99.93			156	139.6	100.08			156	220.8	100.1			156	252.9	101.9
157	309.7	99.95			157	140	100.15			157	220.3	100.1			157	254.3	101.6
158	309.7	99.98			158	140.5	100.05			158	220.3	100.2			158	253.2	101.9
159	309.8	99.95			159	140.8	100.07			159	219.7	100.6			159	254	102
160	310	99.93			160	141.2	100.15			160	220.5	100.4			160	254.3	101.4
161	309.8	99.96			161	141.6	100.05			161	221.1	100			161	254	101.8
162	309.7	99.99			162	142	100.16			162	220.5	100.3			162	254	102
163	310	99.94			163	142.3	100.05			163	220.5	100.3			163	253.8	101.7
164	309.9	99.98			164	142.5	100.2			164	221.1	100.4			164	253.5	101.9
165	310.2	99.96			165	143.1	100.14			165	220.8	100.5			165	254.3	101.8
166	310.3	99.92			166	143.5	100.1			166	221.6	100			166	254.6	102
167	310.1	99.99			167	143.7	100.15			167	221.1	100.6			167	254.9	101.9
168	310	99.94			168	144	100.13			168	221.9	100.1			168	255.1	101.6
169	310.1	99.98			169	144.5	100.18			169	221.4	100.4			169	254.3	102.1
170	310.2	99.96			170	144.8	100.21			170	222.3	100.3			170	255.4	101.6
171	310.3	99.96			171	145.2	100.16			171	221.7	100.4			171	255.2	101.7
172	310.3	99.95			172	145.6	100.19			172	222.5	100.4			172	255.2	101.7
173	310.3	100.03			173	146	100.14			173	222.8	100.2			173	254.9	102.2
174	310.6	99.94			174	146.2	100.21			174	222.9	100.4			174	254.9	101.7
175	310.6	99.95			175	146.6	100.32			175	222.8	100.3			175	255.2	102.1
176	310.6	99.98			176	147.2	100.17			176	222.8	100.4			176	255.7	101.6
177	310.4	100			177	147.4	100.15			177	222.9	100.5			177	255.2	101.9
178	310.6	99.95			178	147.7	100.23			178	223.4	100.3			178	255.2	101.9
179	310.7	99.94			179	148	100.32			179	223.7	100.4			179	254.9	101.9
180	310.5	100			180	148.6	100.26			180	223.7	100.5			180	255.5	101.8
181	310.7	99.94			181	148.9	100.22			181	224.3	100.2			181	255.5	102.1
182	310.7	100			182	149.3	100.31			182	224.3	100			182	256.3	101.8
183	310.8	99.97			183	149.6	100.21			183	224.2	100.5			183	255.5	102.3
184	310.8	99.95			184	149.8	100.32			184	224.8	100.4			184	255.5	102.2
185	310.9	100.01			185	150.2	100.33			185	225	100.3			185	255.8	102.2
186	311	99.95			186	150.8	100.19			186	224.7	100.1			186	256	101.8
187	311.1	99.99			187	151	100.32			187	224.7	100.6			187	255.7	102.2
188	311	99.96			188	151.3	100.38			188	225.6	100.1			188	255.7	102
189	311.2	99.99			189	151.7	100.32			189	224.7	100.4			189	255.7	102
190	311.3	99.99			190	152.1	100.28			190	225.5	100.2			190	256.3	101.8
191	311.3	99.99			191	152.4	100.41			191	225.5	100.5			191	256.3	102.1
192	311.2	99.99			192	152.8	100.31			192	226.4	100			192	255.7	102
193	311.3	99.96			193	153.1	100.41			193	225.5	100.4			193	256	102.1
194	311.4	99.98			194	153.5	100.34			194	226.1	100.5			194	256.8	101.7
195	311.4	99.96			195	153.8	100.4			195	226.4	100.4			195	256	102.2
196	311.5	100.01			196	154.1	100.38			196	226.4	100.4			196	256.6	102
197	311.6	99.98			197	154.5	100.45			197	226.3	100.4			197	256.8	102.1
198	311.7	99.97			198	155	100.47			198	226.7	100.5			198	256.9	101.7
199	311.7	99.99			199	155.4	100.44			199	226.9	100.4			199	256.3	101.9
200	311.9	99.99			200	155.6	100.48			200	227.2	100.4			200	256.9	102.1
201	311.8	99.97			201	156	100.39			201	227.2	100.6			201	257.6	101.7
202	311.8	100			202	156.3	100.47			202	228.1	100.4			202	257.4	101.9
203	311.8	100			203	156.7	100.49			203	228.3	100.4			203	257.7	101.8
204	311.8	99.99			204	157.1	100.52			204	228.3	100.1			204	257.7	101.8
205	311.8	99.95			205	157.5	100.42			205	228	100.5			205	256.9	101.9
206	311.8	100.01			206	157.7	100.53			206	228.6	100.4			206	257.4	101.8
207	312.1	100			207	158.2	100.49			207	229.4	100.1			207	257.7	102.2
208	312.2	100.03			208	158.5	100.58			208	229.4	100.3			208	258.2	101.9
209	312.3	99.96			209	158.9	100.58			209	229.4	100.4			209	258	101.9
210	312.1	99.98			210	159.3	100.46			210	229.1	100.4			210	258.3	101.9
211	312.2	100.02			211	159.6	100.59			211	229.1	100.7			211	258.5	102
212	312.1	100.02			212	160.2	100.53			212	230.3	100			212	259.1	101.9
213	312.5	99.98			213	160.4	100.66			213	229.4	100.6			213	258.2	102
214	312.3	100.02			214	160.9	100.55			214	230.8	100.3			214	258.5	102
215	312.5	99.99			215	161.4	100.57			215	230.6	100.5			215	257.7	102
216	312.5	99.99			216	161.7	100.62			216	230.6	100.3			216	258.3	102.1
217	312.3	99.98			217	162	100.62			217	230.8	100.4			217	258.5	102.1
218	312.3	100			218	162.3	100.64			218	231.1	100.4			218	258.3	101.9
219	312.4	100.02			219	162.8	100.71			219	230.9	100.4			219	258.8	102.2
220	312.5	100.05			220	163.3	100.61			220	231.8	100.5			220	259.1	102.1
221	312.8	99.96			221	163.6	100.71			221	232	100.5			221	259.1	101.8
222	312.7	100.04			222	164.1	100.67			222	232	100.6			222	259.1	101.9
223	312.7	100.01			223	164.5	100.73			223	232.3	100.5			223	258.5	102.4
224	312.8	100			224	164.9	100.64			224	232.5	100.2			224	259.4	101.9
225	312.8	100.03			225	165.1	100.77			225	232.9	100.6			225	258.5	102.2
226	312.9	99.98			226	165.6	100.66			226	232.9	100.4			226	259.1	102
227	312.9	100.04			227	165.8	100.78			227	233.7	100.4			227	259.6	101.7
228	313.3	99.98			228	166.4	100.74			228	234.2	100.2			228	259.4	102.1
229	312.9	100.02			229	166.8	100.74			229	233.9	100.4			229	259.9	101.8
230	311	100.06			230	167.2	100.85			230	234	100.3			230	259.4	101.8
231	313	100.01			231	167.7	100.73			231	233.9	100.2			231	259.1	102.2
232	312.9	99.99			232	168	100.82			232	234.2	100.6			232	259.6	101.8
233	313.1	100.06			233	168.4	100.8			233	234.8	100.4			233	259.4	102
234	313	99.95			234	168.8	100.91			234	234.8	100			234	260.2	101.8
235	313	100.12			235	169.2	100.86			235	234.8	100.4			235	259.4	102
236	313.3	100.02			236	169.6	100.79			236	235.3	100.4			236	259.1	102.1
237	313.4	100.01			237	169.9	100.88			237	235.3	100.1			237	260.2	102
238	313.5	99.98			238	170.2	100.86			238	235.3	100.4			238	259.9	102.1
239	313.3	100.08			239	170.7	100.95			239	235.6	100.2			239	260.2	101.8
240	313.6	99.97			240	171.1	100.88			240	235.9	100.4			240	260	102
241	313.2	100.05			241	171.4	100.95			241	236.2	100.2			241	260.3	101.8
242	313.4	100.01			242	172	100.92			242	235.9	100.5			242	260.2	102.2
243	313.5	100.08			243	172.4	100.92			243	236.8	100.1			243	261	101.8
244	313.6	100.03			244	172.7	100.91			244	236.1	100.7			244	261	102
245	313.5	100.02			245	173.1	100.99			245	237.3	100.2			245	261	101.9
246	313.7	100			246	173.5	100.88			246	237	100.3			246	261	101.7
247	313.6	100.07			247	173.9	101.05			247	237	100.3			247	260.5	102.1
248	313.8	100.03			248	174.4	100.9			248	237.3	100.2			248	260.8	101.8
249	313.7	100.08			249	174.6	101.01			249	237	100.5			249	260.4	101.9
250	313.9	100			250	175.1	100.92			250	237.5	100.3			250	261	102
251	313.6	100.09			251	175.4	100.99			251	237.2	100.5			251	261	102.1
252	314	100.01			252	175.7	101.01			252	237.8	100.2			252	261.9	101.6
253	313.9	100.02			253	176.2	100.98			253	237.8	100.3			253	261.3	102
254	313.9	100.09			254	176.4	101.01			254	237.7	100.4			254	260.8	101.8
255	314	100.04			255	176.9	101.03			255	237.5	100.5			255	261.1	102.1
256	314	100.04			256	177.3	101			256	238.4	100.5			256	261.6	101.6
257	314	100.05			257	177.6	101.06			257	238.6	100.2			257	261.9	101.9
258	314.1	100.01			258	178.1	100.99			258	238.3	100.3			258	261.8	101.8
259	314.2	100.09			259	178.3	101			259	239.2	100.2			259	261.6	101.9
260	314.2	100.02			260	178.6	101.06			260	239.2	100.2			260	261.6	101.9
261	314.1	100.07			261	179	101			261	238.9	100.5			261	262.4	101.6
262	314.2	100.05			262	179.3	101.07			262	239.2	100.1			262	261.9	101.9
263	314.4	100.08			263	179.8	101.01			263	239.2	100.4			263	261.8	101.7
264	314.5	100.03			264	180.3	101			264	239.2	100.7			264	261.9	101.8
265	314.4	100.18			265	180.3	101.03			265	240	100.4			265	261.9	102.1
266	315.1	99.93			266	180.8	101			266	240	100.5			266	262.7	101.7
267	314.5	100.07			267	180.9	101.08			267	240	100.4			267	261.9	102
268	314.6	100.04			268	181.3	101.02			268	240.5	100.4			268	262.4	101.7
269	314.8	100.06			269	181.6	101			269	240.6	100.1			269	261.9	101.9
270	314.6	100.06			270	181.9	101.05			270	239.7	100.3			270	262.7	101.8
271	314.7	100.04			271	182.2	101.04			271	240.1	100.2			271	262.1	101.9
272	314.9	100.07			272	182.5	101.02			272	240	100.4			272	262.7	101.8
273	314.8	100.06			273	182.8	101.05			273	240.1	100.6			273	262.7	101.8
274	314.9	100.1			274	183.1	100.94			274	240.6	100.2			274	262.4	101.9
275	315	100.17			275	183.2	101.04			275	240.8	100.2			275	262.4	101.9
276	315.5	99.97			276	183.5	101.11			276	241.3	100.4			276	262.7	101.9
277	315	100.05			277	183.9	101			277	241.7	100.3			277	263.2	101.6
278	315	100.08			278	184.2	101.06			278	241.1	100.5			278	262.7	101.7
279	315.2	100.05			279	184.5	101			279	241.5	100.2			279	263	101.9
280	315.2	100.05			280	184.7	101.02			280	241.7	100.2			280	263.5	101.7
281	315.1	100.07			281	184.8	101.05			281	242	100.2			281	263.5	101.8
282	315.2	100.11			282	185.2	101.03			282	241.7	100.3			282	263.5	101.9
283	315.3	100.06			283	185.3	101.07			283	242.3	100.3			283	263.2	101.7
284	315.4	100.08			284	185.7	101.09			284	242	100.5			284	263.3	101.8
285	315.4	100.11			285	186	100.99			285	242	100.1			285	263.6	101.8
286	315.5	100.06			286	186.2	101.07			286	242.3	100.3			286	263.8	101.8
287	315.6	100.06			287	186.6	101.05			287	242.3	100.2			287	264.4	101.5
288	315.5	100.12			288	186.8	101.06			288	242.3	100.3			288	263.3	101.9
289	315.5	100.06			289	187	101.06			289	243.1	100.2			289	263.8	101.7
290	315.7	100.1			290	187.4	101.01			290	242.8	100.3			290	263.5	101.8
291	315.7	100.1			291	187.5	101.04			291	242.8	100.1			291	263.2	101.8
292	315.9	100.05			292	187.7	101.09			292	243.1	100.2			292	263.5	101.9
293	315.7	100.1			293	188.1	100.98			293	243.1	100.4			293	264.1	101.7
294	315.8	100.07			294	188.2	101.08			294	243.2	100.2			294	264.1	101.6
295	315.7	100.12			295	188.5	101.05			295	243.1	100.5			295	263.8	101.7
296	316.1	100.06			296	188.9	101			296	243.1	100.2			296	264.6	101.4
297	315.9	100.13			297	189	101.09			297	242.8	100.5			297	263.6	101.8
298	316.1	100.06			298	189.4	101			298	243	100.3			298	263.5	101.5
299	316.2	100.08			299	189.6	101.05			299	243.7	100.3			299	263.8	101.7
300	316.1	100.11			300	189.8	100.96			300	243.9	100.1			300	264.4	101.5
301	316.3	100.1			301	190	100.97			301	243.6	100.1			301	264.4	101.5
302	316.4	100.1			302	190.1	101.08			302	243.3	100.6			302	264.3	101.7
303	316.4	100.09			303	190.6	101.06			303	243.9	100.1			303	264.6	101.7
304	316.4	100.06			304	190.8	100.96			304	243.9	100.2			304	264.1	101.6
305	316.3	100.1			305	191	101.06			305	243.9	100.2			305	263.6	101.9
306	316.4	100.08			306	191.3	101.04			306	243.7	100.3			306	264.1	101.6
307	316.5	100.14			307	191.5	100.94			307	243.9	100.3			307	264.4	101.6
308	316.7	100.1			308	191.6	101.06			308	243.6	100.3			308	264.4	101.5
309	316.6	100.1			309	191.9	100.99			309	243.6	100.3			309	263.8	101.6
310	316.7	100.09			310	192.1	100.98			310	243.6	100.3			310	264.4	101.5
311	316.6	100.1			311	192.3	101.05			311	244.4	100.2			311	264.4	101.6
312	316.8	100.14			312	192.6	100.98			312	244.5	100.3			312	264.1	101.8
313	316.7	100.1			313	192.7	101.11			313	244.4	100.3			313	264.7	101.8
314	316.8	100.03			314	193.2	100.94			314	244.7	100.1			314	265.2	101.5
315	316.6	100.18			315	193.3	100.98			315	244.4	100.2			315	264.1	101.6
316	316.8	100.15			316	193	101.17			316	244.7	100.1			316	264.4	101.4
317	317	100.14			317	193.8	100.92			317	244.1	100.5			317	264.4	101.6
318	317	100.13			318	193.9	101.05			318	244.4	100.3			318	264.4	101.6
319	317.1	100.13			319	194.1	101.03			319	245	100.5			319	264.4	101.5
320	317.1	100.11			320	194.4	101			320	245	100.3			320	264.7	101.7
321	317.2	100.14			321	194.5	100.99			321	245.3	100.1			321	265.5	101.4
322	317.2	100.11			322	194.7	100.98			322	244.4	100.4			322	265	101.6
323	317.1	100.18			323	194.9	101.04			323	245.2	100.5			323	265.2	101.6
324	317.4	100.14			324	195.2	101.01			324	245.3	100.3			324	265.2	101.4
325	317.4	100.17			325	195.3	101.02			325	245.3	100.3			325	264.4	101.6
326	317.6	100.13			326	195.6	100.96			326	245.8	100.3			326	265	101.5
327	317.5	100.12			327	195.7	100.98			327	245.8	100.1			327	264.7	101.7
328	317.6	100.18			328	195.9	101.03			328	245	100.4			328	265.2	101.1
329	317.8	100.16			329	196.2	101			329	246.1	100.2			329	265.2	101.5
330	317.9	100.12			330	196.3	101			330	245.8	100.2			330	265.5	101.4
331	317.8	100.19			331	196.5	100.98			331	245.8	100.3			331	265.3	101.7
332	318	100.12			332	196.5	101.01			332	245.8	100.3			332	265.5	101.3
333	317.9	100.18			333	196.8	101.03			333	245.8	100.4			333	265.2	101.5
334	318.1	100.17			334	196.9	100.95			334	246.4	100.2			334	264.9	101.6
335	318.2	100.12			335	197	101			335	245.8	100.4			335	265.2	101.5
336	318.2	100.17			336	197.2	101			336	246.1	100.3			336	265.5	101.3
337	318.2	100.14			337	197.3	101.01			337	246.6	100.1			337	264.4	101.7
338	318.3	100.17			338	197.5	101.04			338	246.1	100.2			338	265	101.4
339	318.2	100.14			339	197.8	100.95			339	246.7	100.2			339	265.2	101.5
340	318.5	100.19			340	197.7	101.09			340	246.9	100.2			340	265.2	101.7
341	318.4	100.15			341	198.1	100.99			341	246.9	100.1			341	265.5	101.3
342	318.4	100.19			342	198.2	101.03			342	246.4	100.5			342	265	101.4
343	318.6	100.15			343	198.4	101			343	246.6	100.3			343	265.2	101.6
344	318.7	100.17			344	198.6	101			344	246.9	100.2			344	264.9	101.6
345	318.8	100.15			345	198.8	100.98			345	246.9	100.2			345	265.8	101.6
346	318.7	100.21			346	198.8	101.07			346	246.7	100.5			346	266	101.1
347	319.1	100.13			347	199.1	100.98			347	247.2	100.2			347	265.2	101.5
348	318.9	100.19			348	199.1	100.98			348	246.7	100.7			348	266	101.4
349	319.1	100.16			349	199.3	101.05			349	247.8	100.1			349	266.1	101.4
350	319.1	100.17			350	199.4	101.01			350	247.5	100.3			350	266.3	101.4
351	319.2	100.2			351	199.6	100.99			351	247.5	100.3			351	266.6	101.1
352	319.2	100.18			352	199.8	101.08			352	247.2	100.5			352	265.8	101.4
353	319.1	100.22			353	199.9	101.02			353	247.5	100.2			353	266.1	101.4
354	319.4	100.17			354	200.2	101.02			354	247.5	100.3			354	265.8	101.2
355	319.3	100.2			355	200.2	100.99			355	248.3	100.2			355	266.1	101.4
356	319.4	100.16			356	200.3	101.03			356	248.1	100.2			356	266.1	101.4
357	319.4	100.18			357	200.4	101.04			357	247.5	100.3			357	265.8	101.5
358	319.6	100.21			358	200.7	100.97			358	247.5	100.3			358	266.3	101.7
359	319.7	100.2			359	200.7	101.04			359	247.8	100.4			359	265.8	101.4
360	319.9	100.19			360	200.8	101.09			360	248.1	100			360	266.6	101.6
361	319.9	100.21			361	201.2	100.96			361	247.6	100.7			361	265.8	101.4
362	320.1	100.16			362	201.2	101.05			362	248.4	99.9			362	267.2	101.2
363	320	100.18			363	201.4	101.03			363	247.8	100.2			363	266.9	101.5
364	320	100.19			364	201.5	100.99			364	248.1	100.5			364	266.3	101.2
365	320	100.24			365	201.8	101.09			365	248.1	100.4			365	266.9	101.3
366	320.4	100.2			366	201.8	100.98			366	248.1	100.3			366	266.9	101.3
367	320.5	100.19			367	201.8	101.03			367	247.8	100.6			367	267.1	101.2
368	320.6	100.18			368	202.1	101.02			368	248.1	100.2			368	267.1	101.2
369	320.4	100.2			369	202.1	101.07			369	248.3	100.6			369	266.9	101.1
370	320.6	100.19			370	202.2	101.06			370	248.3	100.3			370	265.8	101.7
371	320.6	100.21			371	202.4	101			371	248.3	100.1			371	266.6	101.3
372	320.8	100.19			372	202.6	101.04			372	249.1	100.3			372	266.6	101.5
373	320.8	100.19			373	202.7	101.06			373	249.2	100.2			373	267.4	101.2
374	320.8	100.22			374	202.8	101.11			374	248.9	100.3			374	266.9	101.6
375	321	100.19			375	203	100.98			375	248.3	100.3			375	267.2	101.3
376	320.9	100.22			376	203	101.16			376	248.9	100.3			376	266.9	101.4
377	321.3	100.21			377	203.2	101.01			377	249.2	100.2			377	266.6	101.3
378	321.3	100.17			378	203.3	101.04			378	249.2	100.2			378	266.3	101.7
379	321.5	100.18			379	203.4	101.05			379	249.7	100.2			379	267.1	101.3
380	321.4	100.21			380	203.5	101.11			380	249.7	100.2			380	267.1	101.2
381	321.6	100.23			381	203.7	101.03			381	248.9	100.2			381	266.9	101.4
382	321.5	100.19			382	203.6	101.05			382	249.4	100.3			382	267.2	101.3
383	321.7	100.2			383	203.8	101.07			383	248.9	100.2			383	267.2	101.2
384	321.8	100.24			384	203.8	101.32			384	248.9	100.3			384	267.7	101.4
385	321.9	100.19			385	204.4	100.95			385	249.7	100.1			385	268	101.2
386	321.8	100.21			386	204.2	101.09			386	249.4	100.2			386	267.7	101.6
387	321.8	100.21			387	204.3	101.06			387	249.2	100.3			387	267.4	101.2
388	322	100.19			388	204.4	101.04			388	249.5	100.3			388	266.9	101.5
389	322.1	100.2			389	204.5	101.09			389	249.4	100.3			389	267.8	101.1
390	322	100.22			390	204.6	101.12			390	249.5	100.2			390	266.9	101.6
391	322.2	100.22			391	204.8	101.04			391	249.5	100.3			391	268	101.3
392	322.3	100.25			392	204.7	101.11			392	249.4	100.3			392	267.7	101.4
393	322.4	100.18			393	204.8	101.13			393	249.2	100.3			393	267.7	101.2
394	322.5	100.2			394	205	101.07			394	249.7	100.2			394	267.7	101.4
395	322.3	100.22			395	205	101.12			395	249.8	100.4			395	267.7	101.1
396	322.4	100.23			396	205.1	101.08			396	250.3	100.2			396	267.7	101.5
397	322.6	100.25			397	205.1	101.17			397	249.7	100.2			397	268.5	101.4
398	322.9	100.18			398	205.4	101.06			398	249.4	100.3			398	268.5	101
399	322.7	100.26			399	205.3	101.1			399	250	100.4			399	268	101.4
400	323	100.21			400	205.4	101.18			400	250	100.1			400	268	101.3
401	323.2	100.19			401	205.7	101.12			401	250	100.3			401	268.6	101.3
402	322.9	100.24			402	205.8	101.09			402	250.8	100.3			402	267.7	101.7
403	323.2	100.21			403	205.8	101.14			403	250.3	100.2			403	268.6	101.2
404	323.2	100.27			404	205.8	101.16			404	250.3	100.3			404	268	101.4
405	323.4	100.23			405	206	101.06			405	250.3	100.5			405	268.3	101.5
406	323.5	100.25			406	206	101.17			406	251.1	100.1			406	268.3	101.2
407	323.6	100.2			407	206.1	101.15			407	250.6	100.4			407	267.9	101.6
408	323.4	100.26			408	206.2	101.17			408	251.1	100			408	268.5	101.1
409	323.8	100.24			409	206.3	101.1			409	250.3	100.6			409	268.3	101.2
410	323.8	100.22			410	206.4	101.1			410	251.1	100.2			410	268	101.5
411	323.9	100.27			411	206.4	101.19			411	250.6	100.2			411	268.5	101.4
412	324.1	100.2			412	206.6	101.1			412	250.6	100.3			412	268.5	101.2
413	324	100.25			413	206.5	101.16			413	250.8	100.3			413	269	101.2
414	324.3	100.22			414	206.6	101.13			414	250.8	100.2			414	269.1	101.3
415	324.3	100.25			415	206.7	101.21			415	250.8	100.6			415	269.4	101.1
416	324.4	100.22			416	206.9	101.12			416	250.8	100.2			416	269.1	101.1
417	324.4	100.26			417	206.9	101.18			417	251.1	100.2			417	268.6	101.5
418	324.7	100.22			418	206.9	101.21			418	251	100.4			418	269.4	101.2
419	324.7	100.24			419	207.1	101.2			419	251.6	100			419	269.1	101.4
420	324.6	100.25			420	207.2	101.2			420	250.8	100.2			420	269.9	101.1
421	324.8	100.24			421	207.4	101.1			421	250.5	100.3			421	269.6	101.1
422	325	100.23			422	207.1	101.21			422	251.3	100.2			422	269.4	101.4
423	324.9	100.24			423	207.3	101.14			423	250.8	100.4			423	269.4	101.5
424	324.8	100.27			424	207.3	101.26			424	251.6	100.1			424	270.2	101.1
425	325.2	100.25			425	207.5	101.13			425	251.3	100.3			425	270.2	101.1
426	325.1	100.23			426	207.5	101.2			426	250.8	100.4			426	269.1	101.5
427	325.3	100.28			427	207.5	101.2			427	251.3	100.2			427	270.2	101.1
428	325.1	100.22			428	207.5	101.18			428	251.4	100.3			428	269.7	101.3
429	325.3	100.27			429	207.7	101.44			429	251.3	100.5			429	269.9	101.3
430	325.3	100.25			430	208.1	101.09			430	251.6	100.2			430	270.2	101.1
431	325.4	100.26			431	207.8	101.18			431	251.4	100.4			431	269.9	101.4
432	325.4	100.28			432	207.9	101.23			432	251.9	100.3			432	270.2	101.4
433	325.6	100.24			433	207.8	101.2			433	251.9	100.4			433	270.5	101.3
434	325.7	100.29			434	208	101.23			434	251.9	100.4			434	270.2	101.3
435	325.8	100.21			435	208.1	101.24			435	252.5	100.3			435	270.5	101.2
436	325.5	100.28			436	208.2	101.19			436	252.2	100.2			436	270.2	101.4
437	325.6	100.3			437	208.1	101.23			437	252.2	100.2			437	271.3	101.1
438	326	100.25			438	208.2	101.27			438	252	100.4			438	271	101.2
439	326.1	100.29			439	208.3	101.17			439	251.9	100.4			439	271.3	101
440	326.2	100.23			440	208.3	101.44			440	252.2	100.2			440	271.3	101.1
441	326	100.27			441	208.8	101.11			441	252.2	100.3			441	270.5	101.6
442	326.3	100.3			442	208.5	101.27			442	252.8	100.3			442	271	101.2
443	326.3	100.25			443	208.5	101.21			443	251.9	100.5			443	270.2	101.5
444	326.2	100.27			444	208.5	101.27			444	252.2	100.5			444	271	101.5
445	326.3	100.26			445	208.3	101.21			445	252.8	100.3			445	271.8	101.1
446	326.2	100.27			446	208.5	101.32			446	253.1	100.2			446	271	101.2
447	326.9	100.27			447	208.7	101.2			447	253.1	100.2			447	271	101.1
448	326.5	100.27			448	208.6	101.31			448	252.8	100.2			448	271.3	101.4
449	326.5	100.28			449	208.8	101.19			449	252.2	100.5			449	271.6	101.2
450	326.7	100.31			450	208.7	101.27			450	252.5	100.2			450	271.1	101.5
451	326.6	100.29			451	208.8	101.24			451	252.5	100.3			451	271.9	101.5
452	327	100.24			452	208.9	101.25			452	252.8	100.3			452	272.1	101.2
453	326.8	100.32			453	208.8	101.24			453	252.5	100.3			453	272.1	101.1
454	326.9	100.25			454	208.8	101.32			454	252.8	100.4			454	272.1	101.2
455	326.9	100.3			455	209	101.24			455	252.8	100.1			455	272.2	101.1
456	326.9	100.31			456	209	101.34			456	252.7	100.6			456	271.6	101.3
457	327.1	100.23			457	209.3	101.25			457	253.6	100			457	271.6	101.2
458	327	100.31			458	209.3	101.3			458	252.8	100.3			458	272.1	101.4
459	327.3	100.26			459	209.4	101.19			459	252.7	100.2			459	272.9	101.2
460	327.1	100.29			460	209.1	101.31			460	252.7	100.5			460	272.1	101.2
461	327.3	100.27			461	209.2	101.27			461	253.3	100.3			461	272.1	101.3
462	327.3	100.29			462	209.2	101.31			462	253.3	100.4			462	272.4	101.3
463	327.4	100.31			463	209.5	101.27			463	253.6	100.3			463	272.7	101.1
464	327.5	100.31			464	209.5	101.22			464	253.3	100.2			464	272.4	101.4
465	327.5	100.26			465	209.3	101.31			465	253.3	100.2			465	273	101.3
466	327.4	100.32			466	209.4	101.25			466	253.6	100.1			466	272.7	101.2
467	327.5	100.28			467	209.4	101.31			467	253.1	100.3			467	272.4	101.3
468	327.6	100.3			468	209.6	101.32			468	253.9	100.4			468	273.2	101.2
469	327.7	100.27			469	209.7	101.3			469	253.7	100.3			469	273	101
470	327.8	100.28			470	209.7	101.27			470	253.9	100.4			470	272.9	101.3
471	327.7	100.33			471	209.7	101.42			471	254.2	100.2			471	273.5	100.9
472	328	100.26			472	209.8	101.2			472	253.9	100			472	272.9	101.5
473	327.8	100.33			473	209.8	101.25			473	253.3	100.5			473	273.8	101
474	328	100.31			474	209.7	101.27			474	253.8	100.3			474	273.5	101.4
475	328	100.29			475	209.6	101.3			475	253.8	100.3			475	273.5	101.1
476	327.9	100.26			476	209.8	101.31			476	254.1	100.2			476	273.2	101.2
477	327.8	100.35			477	209.8	101.33			477	253.9	100.3			477	273.5	101.4
478	328.2	100.32			478	209.8	101.3			478	254.1	100.2			478	274.3	101.1
479	328.3	100.27			479	209.8	101.3			479	254.2	100.3			479	273.5	101.1
480	328.2	100.31			480	209.8	101.33			480	254.1	100.2			480	273.5	101.2
481	328.3	100.26			481	209.7	101.34			481	253.9	100.2			481	273.3	101.5
482	328	100.36			482	209.7	101.36			482	253.9	100.6			482	274.4	101.2
483	328.3	100.31			483	209.9	101.32			483	254.2	100.3			483	274.4	101.2
484	328.3	100.3			484	209.9	101.3			484	253.9	100.2			484	274.4	101.4
485	328.3	100.32			485	210.1	101.39			485	254.1	100.3			485	274.4	101.1
486	328.3	100.3			486	210.1	101.29			486	253.9	100.3			486	274.4	101.2
487	328.4	100.32			487	209.5	101.47			487	254.2	100.3			487	274.4	101.2
488	328.5	100.34			488	210.3	101.31			488	253.6	100.6			488	274.7	101.2
489	328.5	100.32			489	210	101.31			489	254.5	100.3			489	275	101.2
490	328.5	100.3			490	210	101.19			490	254.7	100.4			490	274.4	101.4
491	328.4	100.33			491	209.8	101.33			491	254.7	100.3			491	274.4	101.1
492	328.6	100.32			492	209.8	101.23			492	254.7	100.1			492	274.3	101.4
493	328.6	100.35			493	209.6	101.16			493	253.9	100.3			493	274.1	101.3
494	328.9	100.33			494	209.2	101.41			494	254.2	100.2			494	274.4	101.1
495	328.9	100.33			495	209.6	101.47			495	254.2	100.3			495	274.4	101.4
496	328.8	100.3			496	209.8	101.3			496	254.4	100.4			496	275.2	101.2
497	328.8	100.32			497	209.9	101.36			497	254.7	100.2			497	274.9	101.4
498	328.9	100.31			498	210	101.39			498	254.4	100.4			498	274.9	101
499	328.8	100.36			499	210.1	101.28			499	254.1	100.2			499	274.4	101.4
500	328.9	100.31			500	209.9	101.53			500	254.2	100.3			500	274.9	101.4
501	329	100.35			501	210.4	101.26			501	254.2	100.2			501	274.9	101.2
502	329	100.31			502	210.2	101.33			502	254.2	100.5			502	274.9	101.1
503	329.1	100.36			503	210.1	101.32			503	254.5	100.2			503	275.2	101.1
504	329.1	100.33			504	210	101.4			504	254.2	100.3			504	275.4	101.2
505	329	100.35			505	210.2	101.39			505	254.7	100.1			505	274.9	101.2
506	329.1	100.3			506	210.2	101.3			506	254.2	100.4			506	274.9	101.2
507	329	100.36			507	210.1	101.38			507	254.5	100.2			507	274.9	101.3
508	329.1	100.33			508	210.2	101.4			508	254.1	100.3			508	275.5	101.2
509	329.3	100.31			509	210.2	101.4			509	254.1	100.4			509	275.7	100.9
510	329.3	100.36			510	210.2	101.38			510	254.8	100.1			510	274.9	101.1
511	329.2	100.34			511	210.2	101.33			511	254.2	100.3			511	274.9	101.2
512	329.4	100.33			512	210	101.39			512	254.8	100.2			512	273.8	101.5
513	329.3	100.33			513	210	101.4			513	254.2	100.2			513	274.4	101.4
514	329.3	100.32			514	210.1	101.44			514	254.2	100.5			514	275.8	101.2
515	329.2	100.35			515	210.2	101.42			515	254.7	100.2			515	275.2	101
516	329.4	100.36			516	210.2	101.41			516	254.4	100.3			516	274.6	101.3
517	329.2	100.31			517	210.3	101.33			517	254.4	100.3			517	274.9	101.2
518	329.2	100.37			518	210.1	101.47			518	254.7	100.1			518	275.4	100.8
519	329.3	100.36			519	210.3	101.34			519	254.2	100.2			519	274.4	101.4
520	329.4	100.34			520	210.2	101.48			520	253.8	100.3			520	275.2	101.3
521	329.4	100.36			521	210.2	101.33			521	254.1	100.2			521	275.2	101.3
522	329.4	100.36			522	210.2	101.41			522	254.4	100.2			522	276	101.1
523	329.5	100.35			523	210.1	101.49			523	253.8	100.3			523	275.5	101
524	329.3	100.37			524	210.2	101.37			524	254.4	100.3			524	274.9	101.4
525	329.3	100.34			525	210.1	101.41			525	254.8	100.2			525	275.2	101.2
526	329.3	100.37			526	210	101.42			526	254.2	100.2			526	275.2	101.3
527	329.4	100.32			527	210.1	101.38			527	253.9	100.4			527	275.2	101.3
528	329.4	100.39			528	210	101.43			528	254.2	100.4			528	275.2	101.4
529	329.4	100.37			529	210.1	101.45			529	254.5	100.2			529	276	101.3
530	329.5	100.36			530	210	101.41			530	254.7	100.2			530	275.5	101.1
531	329.4	100.36			531	210.1	101.38			531	254.4	100.2			531	275.5	101.1
532	329.4	100.32			532	210	101.42			532	254.4	100.3			532	274.9	101.4
533	329.3	100.38			533	210.1	101.4			533	254.4	100.2			533	274.9	101.5
534	329.5	100.34			534	210	101.4			534	254.8	100.6			534	275.7	101.3
535	330	100.36			535	210.1	101.46			535	255	100			535	276	101.2
536	329.4	100.35			536	210.1	101.42			536	254.2	100.4			536	275.4	101
537	329.3	100.35			537	210.2	101.4			537	255	100.3			537	274.9	101.4
538	329.4	100.38			538	210.2	101.4			538	255.3	100.2			538	275.7	101
539	329.4	100.35			539	210.1	101.48			539	254.5	100.3			539	275.5	101.2
540	329.3	100.37			540	210.3	101.42			540	254.4	100.3			540	275.8	101.3
541	329.4	100.34			541	210.2	101.44			541	254.5	100.3			541	274.9	101.6
542	329.4	100.39			542	210.2	101.42			542	254.4	100.4			542	275.7	101.1
543	329.4	100.36			543	210.2	101.65			543	255	100.4			543	275.2	101.6
544	329.6	100.35			544	210.7	101.35			544	255	100.1			544	275.7	101.1
545	329.3	100.35			545	210.5	101.35			545	254.4	100.2			545	275.2	101.3
546	329.4	100.36			546	210.2	101.42			546	254.5	100.5			546	275.5	101.3
547	329.2	100.38			547	210.2	101.4			547	255.2	100.1			547	274.9	101.5
548	329.4	100.39			548	210.2	101.44			548	254.7	100.4			548	274.9	101.3
549	329.4	100.34			549	210.1	101.45			549	255.3	100.3			549	275.4	101.3
550	329.4	100.37			550	210.1	101.4			550	254.7	100.3			550	275.7	101.1
551	329.5	100.34			551	210.2	101.43			551	254.4	100.3			551	275.4	101.3
552	329.4	100.39			552	210.1	101.43			552	258.2	99			552	275.7	101.3
553	329.4	100.35			553	210.2	101.47			553	255.5	100.5			553	275.7	101.1
554	329.4	100.39			554	210.3	101.4			554	255.7	100.2			554	275.8	101.1
555	329.4	100.37			555	210.1	101.49			555	255.5	100.3			555	275.2	101.3
556	329.8	100.36			556	210.2	101.41			556	254.9	100.5			556	275.2	101.2
557	329.4	100.45			557	210.2	101.45			557	256	100.3			557	276	101.3
558	329.8	100.34			558	210.1	101.47			558	255.8	100.2			558	275.8	101.1
559	329.4	100.36			559	210.3	101.43			559	254.9	100.4			559	275.4	101.2
560	329.4	100.35			560	210.2	101.47			560	255.5	100.1			560	275.5	101.2
561	329.4	100.4			561	210.2	101.42			561	254.6	100.5			561	275.7	101.4
562	329.3	100.36			562	210.1	101.5			562	255.7	100.4			562	275.5	101.5
563	329.3	100.39			563	210.3	101.43			563	255.2	100.3			563	276.6	101.1
564	329.3	100.33			564	210.2	101.45			564	255.5	100.4			564	276	101
565	329.1	100.38			565	210.1	101.43			565	246	105			565	275.7	101.2
566	329.3	100.41			566	210.2	101.52			566	257.4	100			566	276	101
567	329.4	100.37			567	210.3	101.5			567	256	100.1			567	275.5	101.4
568	329.3	100.39			568	210.4	101.43			568	255.2	100.2			568	276.6	101.2
569	329.3	100.35			569	210.3	101.42			569	255.4	100.4			569	276.3	101.3
570	329.3	100.4			570	210.2	101.52			570	255.7	100.3			570	276.6	101.4
571	329.3	100.38			571	210.3	101.48			571	255.1	100.2			571	276.9	101
572	329.1	100.38			572	210.3	101.45			572	255.1	100.2			572	276.6	101.1
573	329.4	100.38			573	210.3	101.48			573	254.3	100.6			573	275.5	101.4
574	329.4	100.39			574	210.2	101.48			574	255.2	100.2			574	275.5	101.3
575	329.3	100.38			575	210.4	101.48			575	255.1	100.1			575	276.1	101.3
576	329.1	100.4			576	210.4	101.46			576	254.5	100.5			576	276.6	101.2
577	329.2	100.39			577	210.3	101.45			577	254.8	100.3			577	275.8	101.5
578	329.2	100.38			578	210.3	101.48			578	254.6	100.2			578	276.6	101.1
579	329.3	100.35			579	210.3	101.46			579	254.3	100.3			579	276.6	101.4
580	329.1	100.4			580	210.3	101.45			580	253.7	100.5			580	276.6	101.1
581	329.2	100.4			581	210.2	101.49			581	254.4	100.1			581	276.6	101.2
582	329.3	100.38			582	210.3	101.42			582	253.7	100.3			582	276.3	101.4
583	329.1	100.39			583	210.2	101.51			583	253.8	100.3			583	276.3	101.3
584	329.1	100.4			584	210.3	101.46			584	254	100.3			584	276.6	101.4
585	329.1	100.36			585	210.2	101.5			585	254	100.2			585	276.6	101.1
586	329.2	100.4			586	210.2	101.43			586	254	100.3			586	276.9	101.1
587	329	100.39			587	210.2	101.5			587	253.7	100.3			587	276.6	101.4
588	329	100.4			588	210.1	101.45			588	253.7	100.2			588	276.6	101.3
589	329	100.4			589	210	101.54			589	254	100.2			589	276.6	101.2
590	329.1	100.34			590	210.3	101.41			590	253.4	100.7			590	276.1	101.4
591	328.7	100.42			591	210.1	101.45			591	253.7	100.3			591	276.6	101.1
592	329	100.36			592	210.2	101.46			592	253.7	100.3			592	276.6	101.4
593	328.8	100.37			593	210.1	101.53			593	253.7	100.3			593	276.6	101.3
594	328.8	100.39			594	210.2	101.45			594	254	100.1			594	276.9	101.4
595	328.8	100.4			595	210.1	101.44			595	253.5	100.6			595	277.1	101.2
596	328.8	100.37			596	210.1	101.52			596	253.7	100.2			596	276.6	101.5
597	328.8	100.37			597	210.2	101.49			597	253.5	100.1			597	276.6	101.5
598	328.6	100.43			598	210.1	101.42			598	253.5	100.3			598	276.7	101.2
599	328.8	100.4			599	210	101.52			599	253.7	100.1			599	277.2	101.1
600	328.8	100.36			600	210	101.43			600	253.2	100.4			600	276.6	101.4
601	328.7	100.38			601	210	101.52			601	253.5	100.2			601	277.4	101.2
602	328.6	100.38			602	210	101.5			602	252.9	100.4			602	276.9	101.3
603	328.4	100.38			603	210	101.5			603	252.9	100.3			603	276.9	101.2
604	328.6	100.4			604	210	101.48			604	252.9	100.4			604	276.6	101.2
605	328.6	100.38			605	209.9	101.5			605	252.9	100			605	276.6	101.2
606	328.4	100.41			606	210.1	101.43			606	252.7	100.3			606	276.9	101.4
607	328.2	100.4			607	209.9	101.54			607	252.7	100.1			607	277.4	101.1
608	328.4	100.38			608	210.1	101.48			608	252.4	100.3			608	276.9	101.2
609	328.4	100.38			609	210	101.47			609	252.4	100.6			609	277.1	101.3
610	328.3	100.38			610	210	101.51			610	252.6	100.1			610	277.5	101.2
611	328.2	100.4			611	210	101.43			611	252.9	100.4			611	276.9	101.4
612	328.4	100.41			612	209.9	101.48			612	252.7	100.2			612	277.2	101.2
613	328.2	100.39			613	209.8	101.49			613	252.1	100.4			613	277.7	101.1
614	328.4	100.39			614	209.8	101.47			614	252.3	100.1			614	277.7	101.4
615	328.4	100.37			615	209.7	101.51			615	252.9	100.3			615	277.4	101.1
616	328.2	100.41			616	209.9	101.47			616	252.6	100.4			616	277.4	101.1
617	328.1	100.41			617	209.7	101.55			617	252.6	100.1			617	276.6	101.5
618	328.1	100.36			618	209.8	101.52			618	252.4	100.2			618	277.8	101
619	328.1	100.39			619	209.9	101.49			619	252.4	100.3			619	276.9	101.3
620	327.9	100.39			620	209.8	101.47			620	252.1	100.5			620	278	101.1
621	328	100.4			621	209.8	101.53			621	252.4	100.1			621	277.7	101.3
622	327.8	100.4			622	209.8	101.46			622	252.6	100.2			622	277.7	101.4
623	327.9	100.41			623	209.8	101.53			623	252.4	100.3			623	278	101
624	327.9	100.42			624	209.8	101.53			624	251.8	100.5			624	277.5	101.4
625	328	100.39			625	209.7	101.5			625	252.7	100.1			625	277.5	101.1
626	327.7	100.43			626	209.8	101.53			626	251.5	100.2			626	276.6	101.3
627	327.8	100.41			627	209.8	101.51			627	251.5	100.3			627	277.7	101.4
628	327.8	100.39			628	209.8	101.47			628	251.6	100.3			628	277.7	101.2
629	327.8	100.4			629	209.6	101.51			629	251.5	100.3			629	277.1	101.6
630	327.6	100.39			630	209.6	101.54			630	251.8	100.3			630	277.7	101
631	327.6	100.43			631	209.8	101.5			631	252.1	100			631	277.7	101.3
632	327.6	100.38			632	209.7	101.48			632	251.5	100.5			632	277.7	101.3
633	327.4	100.42			633	209.6	101.5			633	251.5	100.1			633	277.7	101.4
634	327.4	100.43			634	209.5	101.48			634	251	100.5			634	278.3	101
635	327.4	100.38			635	209.5	101.57			635	251.5	100.2			635	277.4	101.2
636	327.3	100.42			636	209.6	101.53			636	251.2	100.4			636	277.5	101.2
637	327	100.44			637	209.6	101.51			637	251.5	100			637	277.8	101.1
638	327.1	100.39			638	209.6	101.49			638	250.7	100.6			638	276.9	101.4
639	327	100.43			639	209.5	101.55			639	251.5	100.2			639	278.2	101.2
640	327	100.42			640	209.5	101.52			640	251.5	100.3			640	277.7	101.2
641	326.9	100.42			641	209.5	101.43			641	250.7	100.3			641	277.2	101.3
642	326.9	100.43			642	209.3	101.52			642	251	100.1			642	277.8	101.1
643	326.9	100.43			643	209.3	101.54			643	250.7	100.3			643	277.5	101.3
644	326.8	100.42			644	209.4	101.47			644	251	100.1			644	278.3	101.1
645	326.7	100.42			645	209.3	101.47			645	250.4	100.4			645	277.7	101.4
646	326.7	100.42			646	209.2	101.55			646	250.7	100.3			646	278.3	101.1
647	326.7	100.44			647	209.3	101.48			647	251	100.2			647	278.3	101.3
648	326.5	100.44			648	209.4	101.48			648	250.7	100.3			648	277.7	101.1
649	326.6	100.4			649	209.3	101.45			649	251	100.1			649	277.5	101.1
650	326.5	100.44			650	209.3	101.49			650	250.2	100.5			650	277.5	101.3
651	326.5	100.41			651	209.2	101.5			651	251.1	100.3			651	277.4	101.3
652	326.3	100.39			652	209.3	101.53			652	250.8	100.2			652	277.7	101.1
653	326.2	100.43			653	209.4	101.44			653	250	100.4			653	277.7	101.4
654	326.2	100.44			654	209.2	101.54			654	249.9	100.5			654	278.3	101
655	326.3	100.41			655	209.4	101.45			655	250.8	100.1			655	277.7	101
656	326.2	100.45			656	209.2	101.5			656	249.7	100.5			656	278	101.2
657	326	100.41			657	209.2	101.5			657	250.5	100.1			657	277.5	101.3
658	326.1	100.43			658	209.4	101.57			658	249.9	100.3			658	277.7	101.1
659	325.9	100.43			659	209.7	101.55			659	250.4	100.3			659	277.7	101.3
660	326	100.43			660	209.7	101.43			660	230.7	108.3			660	278.5	101.2
661	326	100.4			661	209.3	101.44			661	249.9	100.3			661	278.3	100.9
662	325.9	100.45			662	209.3	101.5			662	249.9	100.3			662	277.7	101
663	325.9	100.39			663	209.4	101.47			663	249.5	100.3			663	278	101.1
664	325.7	100.47			664	209.4	101.45			664	250.1	100.2			664	278	101.4
665	325.8	100.4			665	209.2	101.52			665	249.8	100			665	278	101.2
666	325.7	100.46			666	209.3	101.5			666	249.3	100.7			666	278.2	100.8
667	325.7	100.41			667	209.3	101.5			667	249.6	100.1			667	278	101.2
668	325.6	100.39			668	209.3	101.43			668	249.6	100.4			668	278.3	100.9
669	325.3	100.46			669	209	101.58			669	249.6	100.2			669	277.5	101.3
670	325.5	100.42			670	209.2	101.48			670	249.3	100.2			670	277.7	101.3
671	325.5	100.41			671	209.3	101.42			671	249.6	100			671	278	101
672	325.3	100.43			672	209.1	101.57			672	248.8	100.3			672	277.1	101.3
673	325.2	100.45			673	209.3	101.48			673	248.7	100.4			673	277.7	101.3
674	325.4	100.42			674	209.1	101.47			674	249.2	100.2			674	278.3	100.8
675	325.3	100.43			675	209.1	101.51			675	248.4	100.3			675	277.7	101.4
676	325.3	100.41			676	209.2	101.47			676	249	100			676	278.3	101.2
677	325.2	100.44			677	209.1	101.57			677	248.7	100.3			677	278.6	101
678	325.2	100.41			678	209.2	101.47			678	249	100.3			678	277.7	101.4
679	325.1	100.44			679	209	101.52			679	248.7	100.1			679	278.3	101.2
680	324.9	100.45			680	209.1	101.55			680	248.2	100.4			680	278.3	100.9
681	325.1	100.41			681	209	101.5			681	248.2	100.3			681	277.7	101
682	324.9	100.42			682	209.1	101.47			682	248.5	100.3			682	277.7	101.1
683	324.7	100.42			683	208.9	101.6			683	249.6	100.1			683	277.8	101
684	324.7	100.44			684	209	101.5			684	248.5	100.4			684	277.2	101.3
685	324.8	100.43			685	208.9	101.5			685	248.5	100.1			685	277.7	101.3
686	324.5	100.41			686	209	101.54			686	248.2	100.6			686	277.7	101.1
687	324.7	100.43			687	208.9	101.5			687	248.7	100			687	277.7	101
688	324.7	100.43			688	208.9	101.51			688	248.4	100.5			688	276.9	101.2
689	324.4	100.41			689	208.9	101.55			689	248.7	100.1			689	277.2	101.3
690	324.4	100.43			690	208.8	101.56			690	247.6	100.6			690	277.7	101
691	324.4	100.45			691	208.8	101.51			691	248.4	100.2			691	278	101.2
692	324.4	100.41			692	208.8	101.53			692	248.5	100			692	278.3	101.2
693	324.4	100.44			693	208.8	101.53			693	248.5	100.2			693	278	100.9
694	324.1	100.44			694	208.9	101.57			694	248	100.2			694	276.9	101.2
695	324.2	100.42			695	208.9	101.49			695	248	100.3			695	276.6	101.2
696	324.1	100.42			696	208.7	101.57			696	248.2	100			696	276.6	101.4
697	323.9	100.46			697	208.8	101.49			697	248.2	100.3			697	277.7	101
698	324	100.42			698	208.4	101.53			698	247.9	100.2			698	278	101
699	323.6	100.37			699	208.8	101.69			699	247.7	100.1			699	277.4	101.1
700	324.3	100.58			700	209.1	101.66			700	247.7	100.5			700	277.4	101.2
701	325	100.46			701	209.1	101.35			701	248.2	100.1			701	277.2	101.3
702	325	100.07			702	208.9	101.47			702	247.7	100.2			702	276.9	101.1
703	322.9	100.41			703	208.7	101.53			703	248	100.1			703	276.9	101.4
704	322.7	100.53			704	208.9	101.42			704	247.7	100.3			704	277.1	101
705	323.3	100.45			705	208.8	101.53			705	247.4	100.2			705	277.7	101
706	323.5	100.42			706	208.8	101.5			706	247.4	100			706	276.8	101.4
707	323.3	100.44			707	208.8	101.52			707	247.7	100.2			707	277.7	101.1
708	323.2	100.42			708	208.8	101.49			708	247.4	100.4			708	277.1	101.3
709	323.2	100.46			709	208.9	101.44			709	247.7	100.1			709	277.9	101.1
710	323.1	100.41			710	208.6	101.53			710	247.1	100.1			710	277.7	101.2
711	322.9	100.42			711	208.8	101.53			711	246.6	100.3			711	277.1	101.2
712	322.8	100.4			712	208.9	101.46			712	247.2	100.2			712	277.6	101.1
713	322.4	100.46			713	208.9	101.48			713	246.6	100.3			713	277.1	101.4
714	322.6	100.48			714	208.9	101.45			714	246.9	100.4			714	277.4	100.9
715	323.1	100.5			715	208.7	101.46			715	247.4	99.9			715	277.1	101.3
716	323.3	100.49			716	208.7	101.67			716	246.6	100.2			716	277.1	101.1
717	323.6	100.36			717	208.9	101.39			717	246.3	100.6			717	277.4	101
718	323.1	100.47			718	208.7	101.55			718	246.9	100.2			718	276.6	101.3
719	323.4	100.52			719	208.8	101.44			719	246.6	100.5			719	276.8	101.5
720	323.3	100.38			720	208.8	101.52			720	247.2	100.1			720	277.7	101.1
721	323.6	100.36			721	208.8	101.51			721	246.5	100.3			721	277.1	101.1
722	323.1	100.37			722	208.8	101.44			722	246.5	100.1			722	277.1	101.3
723	323	100.41			723	208.8	101.49			723	246.3	100.4			723	277.4	101.1
724	322.7	100.33			724	208.8	101.56			724	246.5	100.3			724	276.8	101.1
725	322.3	100.47			725	208.9	101.45			725	246.6	100.1			725	276.8	101.1
726	322.2	100.42			726	208.6	101.5			726	246.5	100.2			726	277.4	101.2
727	322.2	100.46			727	208.8	101.74			727	246.3	100.2			727	277.1	101.3
728	322.4	100.39			728	209.3	101.35			728	246.3	100.3			728	276.8	100.9
729	322	100.46			729	208.7	101.52			729	246.3	100.1			729	276.8	101.1
730	321.9	100.4			730	208.7	101.48			730	246.3	100.2			730	276.8	101.2
731	321.8	100.5			731	208.6	101.55			731	246.3	100.3			731	276.9	101.2
732	321.9	100.38			732	208.8	101.44			732	246.3	100.3			732	276.6	100.8
733	321.7	100.43			733	208.7	101.53			733	246.3	100.2			733	276.6	101.2
734	321.7	100.41			734	208.7	101.46			734	245.8	100.2			734	276.6	101
735	321.5	100.5			735	208.7	101.52			735	246	100.2			735	276.9	101.1
736	321.5	100.39			736	208.8	101.48			736	246	100.5			736	276.9	101.2
737	321.4	100.42			737	208.8	101.47			737	246.3	100.2			737	277.1	101
738	321.4	100.4			738	208.8	101.51			738	245.8	100.1			738	276.9	101
739	321.3	100.42			739	208.8	101.5			739	245.7	100.3			739	277.1	101.2
740	321.1	100.44			740	208.9	101.45			740	245.7	100			740	276.9	101.1
741	321	100.42			741	208.7	101.51			741	245.2	100.2			741	276.8	101.2
742	321.1	100.44			742	208.9	101.42			742	245.5	100.3			742	277.7	100.8
743	320.9	100.4			743	208.8	101.55			743	245.7	100.1			743	276.6	101.2
744	320.7	100.47			744	208.9	101.45			744	244.9	100.5			744	276.3	101.1
745	320.5	100.43			745	208.9	101.45			745	245.2	100.3			745	277.2	101.2
746	320.7	100.39			746	208.6	101.47			746	245.2	100.3			746	276.9	101.1
747	320.5	100.45			747	208.6	101.55			747	244.6	100.2			747	276.9	100.8
748	320.2	100.48			748	208.8	101.47			748	245.2	100.1			748	276	101.1
749	320.3	100.42			749	208.8	101.5			749	244.7	100.1			749	276.6	101.2
750	320.4	100.39			750	208.8	101.47			750	244.7	100.2			750	275.7	101.3
751	320.1	100.46			751	208.8	101.44			751	244.6	100.4			751	276	101
752	320.1	100.42			752	208.7	101.49			752	244.1	100.4			752	276.8	101.1
753	320.2	100.4			753	208.6	101.51			753	245	100.2			753	276.8	101.2
754	319.8	100.44			754	208.7	101.45			754	244.7	100.1			754	276.5	100.9
755	320	100.43			755	208.5	101.49			755	244.4	100.2			755	275.7	101.1
756	319.7	100.41			756	208.4	101.51			756	244.4	100.2			756	276.3	101.3
757	319.8	100.47			757	208.5	101.49			757	244.1	100.2			757	276.9	101.1
758	319.8	100.39			758	208.5	101.5			758	244.1	100.2			758	276.3	101.1
759	319.5	100.45			759	208.6	101.5			759	244.6	100.2			759	275.7	101.3
760	319.5	100.49			760	208.4	101.53			760	244.4	100.2			760	276.6	100.9
761	319.9	100.36			761	208.4	101.45			761	244.3	100.2			761	275.7	101.2
762	319.2	100.44			762	208.4	101.54			762	243.5	100.6			762	276	101.1
763	319.2	100.41			763	208.3	101.51			763	244.3	99.9			763	276	101.1
764	319.1	100.4			764	208.4	101.53			764	244.1	100.3			764	275.7	101.2
765	318.9	100.41			765	208.3	101.46			765	243.8	100.2			765	275.7	101
766	318.6	100.42			766	208.3	101.54			766	244	100.4			766	276	101.1
767	318.8	100.44			767	208.4	101.53			767	243.5	100.1			767	276	101.1
768	318.5	100.42			768	208.4	101.43			768	243.2	100.5			768	275.7	101.1
769	318.5	100.45			769	208.1	101.69			769	244.1	100			769	275.7	101.1
770	318.4	100.46			770	208.3	101.38			770	243.2	100.5			770	275.8	101.1
771	318.5	100.42			771	208.2	101.56			771	243.8	100			771	276	100.9
772	318.2	100.43			772	208.2	101.5			772	243.5	100.3			772	276	101.3
773	318.3	100.46			773	208.1	101.51			773	244	100.1			773	275.8	101.2
774	318.3	100.43			774	208.2	101.46			774	243.5	100.2			774	276	100.9
775	318.1	100.38			775	207.9	101.53			775	243.5	100.1			775	276	101.2
776	318.1	100.5			776	207.9	101.49			776	242.9	100.5			776	276	101.1
777	318.2	100.36			777	207.9	101.59			777	243.7	100			777	275.8	101.1
778	318	100.41			778	208	101.33			778	242.6	100.5			778	276.3	100.9
779	317.7	100.42			779	207.7	101.65			779	243.5	100.2			779	274.9	101.2
780	317.7	100.44			780	208	101.49			780	243.2	100			780	275.7	101.1
781	317.8	100.44			781	207.8	101.58			781	242.9	100.2			781	275.2	101.3
782	317.8	100.4			782	207.9	101.51			782	242.6	100.2			782	275.2	101
783	317.6	100.46			783	207.9	101.47			783	242.4	100.4			783	275.2	101.2
784	317.9	100.43			784	207.8	101.51			784	243.5	100.2			784	275.7	101
785	317.8	100.41			785	207.9	101.57			785	243.2	99.9			785	275.2	101.1
786	317.7	100.44			786	208	101.52			786	242.4	100.2			786	275.7	101.1
787	317.7	100.38			787	207.8	101.47			787	242.4	100.1			787	275.7	101
788	317.4	100.43			788	207.8	101.57			788	242.1	100.5			788	274.9	101.1
789	317.3	100.44			789	207.8	101.52			789	242.7	100			789	274.9	101.2
790	317.3	100.39			790	207.9	101.48			790	241.8	100.3			790	274.9	101.1
791	317.1	100.49			791	207.8	101.57			791	242.1	100.3			791	274.9	101.3
792	317.5	100.37			792	207.9	101.45			792	242.4	100.3			792	274.6	101.2
793	317.2	100.43			793	207.6	101.53			793	242.3	100.2			793	275.2	101
794	317	100.42			794	207.7	101.54			794	242.7	100.3			794	275.2	101.1
795	316.9	100.41			795	207.8	101.54			795	242.6	100.1			795	275.2	101
796	316.7	100.4			796	207.8	101.5			796	241.9	100.3			796	274.9	101.1
797	316.8	100.44			797	207.7	101.49			797	242.1	100.2			797	274.6	101.3
798	316.8	100.4			798	207.6	101.53			798	241.8	100.2			798	274.9	101.2
799	316.4	100.37			799	207.5	101.53			799	242.1	100.1			799	274.9	101.1
800	316.4	100.48			800	207.6	101.48			800	241.8	100.1			800	274.9	100.9
