# Supplementary material for: Engineering twin structures and substitutional dopants in ZnSe0.7Te0.3 anode material for enhanced sodium storage performance
Source: Nat Commun. 2025 May 12;16:4406. doi: 10.1038/s41467-025-59707-0 (PMC12069564; doi:10.1038/s41467-025-59707-0)
Supplement: Supplementary file 3 — Source Data [file 41467_2025_59707_MOESM3_ESM.zip › Source Data from S20.xlsx]

## Sheet: S20
S20
ZnSe0.7Te0.3@C					ZnSe@C
Cycle number	Specific capacity(mAh/g)	Coulomb efficiency(%)			Cycle number	Specific capacity(mAh/g)	Coulomb efficiency(%)
1	306.8	86			1	418.2	53.39
2	285.9	92.7			2	236.6	85.48
3	286	94.7			3	216	87.09
4	281.8	97.5			4	198.4	89.72
5	286	96.6			5	187.3	91.56
6	286	95.6			6	180.2	93.17
7	283.2	98			7	175.4	94.38
8	286	97.6			8	171.4	94.1
9	285.9	97.1			9	166.7	95.47
10	283.2	97.5			10	165	96.5
11	281.8	99			11	164	96.53
12	281.8	98.5			12	163	95.46
13	280.4	99			13	158.9	96.35
14	281.8	98.5			14	157.3	97.05
15	284.6	99			15	156.5	96.95
16	284.6	98			16	154.8	96.93
17	281.8	98.5			17	153.8	97.5
18	281.8	99			18	152.6	97.34
19	281.8	98.5			19	152	97.82
20	281.8	98.5			20	150.6	97.54
21	283.2	99			21	150.1	97.75
22	281.8	98.5			22	149.1	97.31
23	281.8	98.5			23	147.2	98.6
24	283.2	99			24	147.4	97.88
25	281.8	100			25	147.1	98.01
26	284.6	99			26	145.3	97.61
27	284.6	99			27	144.7	98.29
28	286	98.1			28	144.2	98.25
29	281.8	100			29	143.4	98.76
30	281.8	99			30	142.9	98.31
31	281.8	99			31	142.8	97.95
32	281.8	100			32	141.1	99
33	280.4	100			33	141	98.61
34	283.2	98			34	141.2	98.43
35	283.2	99.5			35	140.2	98.3
36	280.4	99.5			36	139.8	98.85
37	281.8	100			37	139.6	99.21
38	283.2	98.5			38	139.7	98.46
39	283.2	99			39	139.3	98.37
40	281.8	100			40	138.6	99.17
41	285.9	99			41	137.6	98.4
42	284.6	100			42	137.2	99.22
43	286	98.1			43	138.1	98.67
44	281.8	100			44	137.1	98.73
45	285.9	99.5			45	137.1	99.12
46	285.9	99.5			46	136.1	98.47
47	285.9	99.5			47	135.1	99.24
48	284.6	100.5			48	135.6	98.93
49	284.6	99			49	135.2	98.76
50	286	99.5			50	134.2	99.18
51	285.9	99			51	134.6	99.48
52	281.8	100			52	134.2	98.69
53	284.6	100.5			53	133.8	99.04
54	286	99.5			54	133.1	99.44
55	285.9	99.5			55	133.9	98.69
56	285.9	99.5			56	132.7	99.33
57	286	100			57	132.8	99.28
58	290.1	99.5			58	132.8	99.08
59	288.7	98.6			59	132.7	99.51
60	284.6	99			60	133.2	98.97
61	286	100			61	131.8	99.31
62	286	100			62	132.1	99.23
63	288.7	100			63	132.3	98.87
64	290.1	99			64	130.7	100
65	286	99.5			65	131.5	98.71
66	286	99			66	130.5	99.78
67	286	100			67	131.5	99.29
68	284.6	99			68	131.2	99.36
69	287.3	100.5			69	131.2	98.76
70	288.7	99			70	130.6	99.29
71	290.1	99.5			71	129.8	99.8
72	285.9	99.5			72	130	99.02
73	286	100			73	130.1	99.35
74	285.9	100			74	129.3	99.31
75	284.6	100			75	129	99.73
76	287.3	100.5			76	130	98.9
77	290.1	99.5			77	128.7	100
78	290.1	99.5			78	129.9	99.38
79	288.7	100			79	129.2	99.41
80	290.1	100			80	129.2	99.45
81	292.8	99.5			81	128.6	99.22
82	290	100			82	129.3	99.71
83	290.1	99			83	129.3	99.01
84	291.4	100.5			84	128.8	99.49
85	288.6	99			85	128.7	99.67
86	288.6	100			86	128.2	99.76
87	292.8	98.6			87	128.6	98.9
88	290	100			88	128.5	99.58
89	291.4	99.1			89	128.3	99.68
90	291.4	100			90	127.9	99.25
91	294.2	98.1			91	127.7	99.2
92	290	101			92	127.5	99.32
93	292.8	99.5			93	127	100.14
94	292.9	100			94	128.1	98.93
95	292.9	100			95	126.9	99.62
96	292.9	98.6			96	126.8	99.5
97	290.1	101			97	126.8	99.66
98	292.9	100			98	127	99.44
99	292.9	98.6			99	126.6	99.9
100	294.3	99.1			100	127	99.28
101	290.2	100.5			101	126.9	99.27
102	294.3	100			102	126.7	99.38
103	294.3	99.5			103	125.5	100.15
104	292.9	99			104	126.4	99.6
105	290.2	101			105	126.7	99.09
106	292.9	100.5			106	126.1	99.73
107	292.9	100			107	126.3	99.5
108	297.1	98.6			108	126	99.98
109	294.3	99.1			109	126	99.43
110	290.1	100.5			110	125.4	99.05
111	294.3	100			111	125.5	99.55
112	292.9	100			112	125.1	100.1
113	292.9	100.5			113	125.6	99.58
114	295.7	99.5			114	125.5	99.45
115	292.9	99.5			115	125.6	99.29
116	292.9	100			116	124.6	99.55
117	292.9	100			117	124.7	100.24
118	298.5	99.1			118	125.3	99.34
119	294.3	99.5			119	124.4	99.47
120	297.1	99.5			120	124.5	99.55
121	295.7	99.1			121	124.1	99.75
122	292.9	100			122	124.3	99.55
123	294.3	99.5			123	124	99.46
124	292.9	100			124	124.6	100.17
125	292.9	100			125	124.6	99.13
126	294.3	100.5			126	124	100.14
127	297.1	98.1			127	124.4	99.37
128	292.9	101.4			128	124.7	99.53
129	297.1	98.6			129	124	99.7
130	295.7	100.5			130	123.9	99.49
131	295.7	99.1			131	123.4	99.77
132	294.3	99.5			132	123.7	99.32
133	292.9	99.5			133	123.6	99.79
134	292.9	100			134	123.3	99.49
135	292.9	99.5			135	123.9	99.76
136	292.9	100			136	123.9	99.83
137	294.3	99.5			137	123.9	99.88
138	292.9	100			138	123.8	99.47
139	295.7	100.5			139	123.1	99.61
140	297.1	99.5			140	123.4	99.72
141	297.1	100			141	123.2	99.58
142	297.1	99.1			142	123.4	99.88
143	294.3	99.5			143	123.7	99.7
144	292.9	100			144	123.1	99.35
145	292.9	99.5			145	122.7	99.66
146	294.3	100			146	123	99.93
147	292.9	100			147	122.7	99.72
148	292.9	101.4			148	122.8	99.45
149	297.1	99.5			149	123.2	99.82
150	297.1	99.5			150	123.3	99.81
151	297.1	100			151	122.9	99.65
152	297.1	99.5			152	123.2	99.31
153	301.2	98.6			153	122.7	99.96
154	297.1	100			154	122.4	99.34
155	295.7	100.5			155	122.3	100.18
156	299.9	100			156	122.5	99.47
157	298.5	99.1			157	122.8	99.52
158	297.1	100.9			158	122.6	100.19
159	299.9	99.1			159	122.7	99.31
160	295.7	100.9			160	122.3	99.75
161	299.8	100			161	122.2	100.14
162	297.1	99.5			162	122.5	99.93
163	297.1	99.5			163	123.2	98.78
164	297.1	100.9			164	122.1	99.91
165	299.8	100			165	122.2	100.12
166	301.2	98.6			166	122	99.18
167	298.4	100.5			167	122.5	100.12
168	299.8	100			168	122.5	99.38
169	301.2	99.5			169	121.5	99.79
170	301.2	100			170	121.6	99.61
171	301.2	100.5			171	121.5	99.59
172	297.1	100			172	122	100.14
173	297.1	99.5			173	122.6	99.81
174	297.1	99.5			174	122.1	99.22
175	297.1	100			175	121.6	99.95
176	297.1	99.5			176	121.5	99.71
177	297.1	99.5			177	121.4	99.64
178	297.1	100			178	121.6	99.52
179	295.7	100.5			179	121.3	99.61
180	298.4	99.5			180	121.4	100.29
181	299.8	99.5			181	121.8	100
182	298.4	100			182	122	99.23
183	301.2	99.1			183	121.6	99.64
184	297.1	99.5			184	121.8	99.79
185	297	100.9			185	121.8	99.77
186	299.8	100.5			186	121.1	99.77
187	299.8	100.9			187	121.8	99.48
188	298.4	99.5			188	121.2	99.71
189	299.8	99.5			189	121.1	99.88
190	297.1	100.9			190	121.5	99.84
191	299.8	100			191	121.6	99.77
192	299.8	99.5			192	121.3	99.66
193	301.2	99.1			193	120.8	99.64
194	299.8	99.5			194	121.2	99.77
195	299.8	99.5			195	120.7	100.04
196	301.2	99.5			196	121.7	99.71
197	295.7	101.4			197	121.7	99.29
198	299.8	99.5			198	120.8	99.98
199	297.1	99.5			199	121.3	99.59
200	298.4	100.9			200	120.6	99.89
201	299.8	100			201	121	99.19
202	301.2	99.5			202	120.1	99.91
203	301.2	100			203	120.6	100.11
204	297.1	100.5			204	120.5	99.21
205	299.8	99.5			205	120.4	100.25
206	297	100.9			206	121.3	99.14
207	301.2	100			207	119.7	99.76
208	301.2	99.1			208	120.1	100.52
209	297	100.5			209	121.1	99.73
210	301.2	99.5			210	121.4	99.66
211	302.6	99.1			211	121.4	99.12
212	298.4	100.5			212	119.9	99.75
213	301.2	99.5			213	120.3	100.16
214	302.6	99.1			214	120.7	99.41
215	297	100			215	119.9	99.6
216	297	100.9			216	120.1	100.38
217	301.2	99.5			217	120.8	99.32
218	299.8	100.5			218	119.9	100.14
219	297	100.5			219	120.9	99.61
220	299.8	100			220	120.5	99.93
221	298.4	99.5			221	120.5	99.57
222	297	100.9			222	120.5	99.98
223	299.8	100.5			223	120.7	99.53
224	299.8	100			224	120.4	99.53
225	301.2	99.5			225	120.4	99.49
226	298.4	100			226	119.8	99.69
227	301.2	100.5			227	119.7	100.45
228	301.2	99.5			228	120.3	99.13
229	301.2	100			229	120	99.86
230	301.2	99.5			230	119.8	99.89
231	302.6	100			231	119.4	100.25
232	301.2	100			232	120.6	99.14
233	301.2	100.5			233	120.2	100.45
234	302.6	99.1			234	120.4	99.39
235	301.2	99.5			235	119.8	99.78
236	297	101.4			236	119.9	99.4
237	304	99.5			237	119.9	100.11
238	302.6	99.5			238	120.2	99.28
239	301.2	99.5			239	119.3	100.31
240	301.2	100			240	120.4	99.3
241	301.2	100			241	119.1	100.15
242	301.2	100.9			242	120.1	99.8
243	299.8	99.1			243	120.2	99.67
244	297	101.4			244	119.5	99.53
245	299.8	99.5			245	119.1	100.31
246	299.8	100			246	120.4	99.05
247	298.4	100.5			247	119.6	99.69
248	301.2	99.5			248	119.3	100.29
249	301.2	100			249	120.1	99.66
250	298.4	99.5			250	119.5	99.4
251	301.2	99.5			251	119.1	100.07
252	297	100			252	119.1	99.87
253	297	100			253	120	99.42
254	301.2	99.5			254	119.2	100.49
255	298.4	99.5			255	120	99.13
256	297	100.9			256	119.1	100.31
257	301.2	100			257	119.3	99.73
258	301.2	99.5			258	119.9	99.49
259	299.8	99.5			259	119.9	99.6
260	301.2	99.5			260	118.8	99.85
261	301.2	99.5			261	119.6	100.04
262	297	100.9			262	119.7	99.91
263	301.2	99.1			263	119.7	99.22
264	297	100.5			264	118.6	100.42
265	301.2	100			265	119.4	99.53
266	297	100.9			266	119.2	99.71
267	301.2	100			267	119.1	100.13
268	301.2	100			268	120.1	99.66
269	301.2	99.5			269	120.2	99.95
270	301.2	100			270	119.8	99.68
271	301.2	99.5			271	119.9	99.13
272	297	99.5			272	118.3	99.72
273	298.4	100.5			273	118.1	99.74
274	301.2	100.5			274	119	99.94
275	301.2	99.1			275	119.8	100.42
276	297	100			276	119.4	99.56
277	298.4	100.5			277	119.3	99.84
278	301.2	100			278	119.6	99.95
279	301.2	100			279	119.7	99.64
280	301.2	100			280	119.1	99.54
281	299.8	100			281	119.1	99.63
282	298.5	100			282	118.4	100.4
283	302.6	99.1			283	119	99.18
284	297.1	100			284	119.1	99.85
285	297	100			285	118.5	99.61
286	297	100.9			286	118.8	99.67
287	301.2	99.5			287	118.5	100.05
288	301.2	99.5			288	118.3	99.89
289	301.2	100			289	118.5	100.15
290	301.2	100			290	119.2	99.47
291	301.2	99.1			291	118.3	99.43
292	301.2	99.5			292	118.5	100.04
293	297	100			293	119	100.22
294	298.4	100.5			294	119.4	99.89
295	297	100.9			295	119.3	99.11
296	301.2	100			296	117.8	100.48
297	301.2	99.5			297	118.6	99.69
298	302.6	99.5			298	119	99.78
299	301.2	100			299	118.8	99.38
300	299.8	100			300	117.9	100.28
301	301.2	100			301	118.5	99.4
302	301.2	100.9			302	118.8	100.31
303	299.8	99.1			303	119.5	99.29
304	299.8	100.5			304	118.8	99.67
305	301.2	100			305	118.1	99.61
306	301.2	100			306	118	100.04
307	301.2	100.9			307	118.6	100.22
308	301.2	99.5			308	118.6	99.29
309	301.2	100			309	118.7	100.38
310	301.2	99.5			310	119.1	99.93
311	302.6	99.1			311	118.8	99.42
312	301.2	99.5			312	118.1	99.39
313	297	100			313	117.5	99.96
314	301.2	100			314	118.1	100.04
315	297	100.5			315	117.9	99.52
316	302.6	99.1			316	117.6	100.13
317	297	100			317	118.4	99.67
318	297	99.5			318	117.9	99.91
319	298.4	100.5			319	118.7	100.04
320	299.8	100.9			320	119	99.27
321	304	98.6			321	118	100.64
322	297	100.9			322	118.9	99.05
323	301.2	99.1			323	117.5	100.04
324	299.8	99.5			324	118.6	99.49
325	297	100			325	117.7	99.7
326	298.4	99.5			326	118	100.13
327	297	100.9			327	118.4	100.26
328	301.2	99.5			328	118.5	99.62
329	302.6	99.1			329	118.3	99.85
330	301.2	100			330	118.2	99.87
331	298.4	100.5			331	118.1	99.67
332	301.2	99.5			332	118.5	100.44
333	301.2	100			333	118.6	99.31
334	301.2	99.1			334	118.5	100.02
335	302.6	100			335	118.2	99.49
336	301.2	99.5			336	118.5	99.51
337	297.1	100			337	117.4	99.87
338	297.1	101.4			338	118.4	100.09
339	299.8	99.1			339	118.3	99.87
340	298.4	99.5			340	118.6	99.74
341	295.7	100.5			341	118.6	100.11
342	297.1	100			342	118.1	99.54
343	299.8	99.1			343	118.6	99.8
344	297.1	100			344	118	99.47
345	295.7	100.5			345	117.6	100.29
346	298.4	100			346	118.2	99.34
347	295.7	100			347	118	100.55
348	298.4	100.9			348	118.1	99.83
349	298.4	99.5			349	118.9	99.27
350	301.2	100			350	119.4	100.13
351	299.8	100			351	118.8	100.07
352	299.8	99.5			352	118.2	99.8
353	299.8	100			353	118.4	99.14
354	297.1	100			354	118.2	100.2
355	295.7	100.9			355	118.4	99.71
356	299.8	99.1			356	117.9	99.67
357	295.7	100.9			357	117.3	100.09
358	299.8	100			358	118.4	99.94
359	298.4	99.5			359	118.1	99.45
360	295.7	100.5			360	117.3	99.76
361	295.7	99.5			361	117.3	99.74
362	295.7	100.5			362	117.9	99.65
363	297	100.5			363	117.2	100.07
364	301.2	100			364	118.2	100.9
365	299.8	100.5			365	119.3	98.91
366	301.2	99.5			366	118.3	99.61
367	301.2	99.5			367	117.3	100.24
368	298.4	100			368	118.3	99.6
369	301.2	100			369	118.2	99.76
370	302.6	99.5			370	118	99.58
371	301.2	99.5			371	117	100.67
372	301.2	99.5			372	118.4	99.08
373	301.2	100.5			373	117.4	100.28
374	299.8	99.1			374	118.3	99.8
375	298.4	100.5			375	118.4	99.93
376	301.2	99.5			376	117.9	100.04
377	302.6	99.1			377	118.6	99.01
378	301.2	99.5			378	117.4	100.02
379	298.4	101.4			379	117.3	100.15
380	301.2	99.1			380	118	100.02
381	297	101.4			381	118.6	99.69
382	301.2	99.5			382	118	100
383	299.8	100			383	117.8	99.69
384	298.4	101.9			384	118.3	100.06
385	304	100			385	118.3	99.16
386	301.2	99.5			386	117.6	99.8
387	299.8	100.5			387	117.6	100.37
388	304	98.6			388	117.7	99.39
389	298.4	100.5			389	117.2	100.44
390	302.6	99.5			390	118.2	99.39
391	301.2	99.5			391	117.5	99.89
392	302.6	100			392	117.5	99.98
393	299.8	100.5			393	117.7	99.54
394	301.2	100.5			394	117	99.98
395	302.6	99.1			395	117.3	99.78
396	301.2	99.5			396	117.2	99.68
397	301.2	100.9			397	117.7	100.39
398	302.6	99.5			398	117.6	99.58
399	301.2	100			399	117.8	99.96
400	301.2	100.9			400	117.3	99.33
401	304	98.6			401	116.9	100.11
402	301.2	100.9			402	117.5	100.15
403	301.2	99.1			403	117.8	99.3
404	298.4	100.9			404	116.8	100
405	299.8	100			405	117.7	99.6
406	302.6	99.1			406	116.8	100.09
407	301.2	100.5			407	118	100.22
408	299.8	100.5			408	117.7	99.96
409	299.8	100.5			409	118.5	99.69
410	299.8	100			410	118.1	100
411	302.6	100			411	117.8	99.58
412	301.2	100			412	117.4	100.07
413	304	100			413	117.6	99.78
414	301.2	100			414	118.1	99.95
415	299.8	100.5			415	118.2	99.58
416	302.6	99.5			416	118.1	100.31
417	301.2	100.9			417	118.6	99.21
418	305.4	99.1			418	117.3	99.89
419	301.2	100			419	117.6	99.7
420	301.2	100.5			420	117.7	99.67
421	301.2	98.6			421	117	100.2
422	302.6	100			422	117.3	100.13
423	299.8	100			423	117.6	99.8
424	301.2	99.5			424	117.7	100.04
425	301.2	100			425	117.7	99.34
426	299.8	100.5			426	117.7	99.78
427	301.2	100.9			427	116.9	99.65
428	299.8	100.5			428	117.3	99.89
429	299.8	100.5			429	117.5	99.76
430	299.8	100.9			430	116.8	100.09
431	305.3	99.5			431	117.4	99.93
432	304	100.5			432	117.4	100.13
433	303.9	100			433	117.3	99.74
434	305.4	99.5			434	117.9	99.45
435	305.3	99.5			435	117.4	99.98
436	305.4	99.5			436	117.5	99.78
437	301.2	100.5			437	116.7	100.02
438	303.9	99.5			438	117.8	100.28
439	301.2	100.5			439	118.2	99.71
440	301.2	100.9			440	117.7	99.6
441	304	99.1			441	117.4	99.78
442	301.2	100.9			442	117.3	100.04
443	305.3	99.5			443	117.8	100.08
444	301.2	100.9			444	117.8	99.67
445	304	100			445	117.5	100.17
446	301.2	99.5			446	117.8	99.36
447	302.6	100			447	116.9	99.65
448	304	100			448	116.8	100.33
449	301.2	99.5			449	117.1	99.72
450	301.2	100			450	117.3	99.74
451	301.2	100.5			451	117	99.96
452	304	100.5			452	117.2	99.93
453	304	99.1			453	117.8	100.07
454	301.2	100.5			454	118	99.76
455	301.2	100			455	118	99.93
456	303.9	100.5			456	117.8	99.89
457	304	100			457	117.6	99.63
458	305.4	99.1			458	117.3	99.52
459	301.2	100			459	116.5	100.34
460	301.2	100.9			460	118	99.96
461	304	100			461	118	100.11
462	305.4	100			462	117.5	98.95
463	305.4	99.1			463	117.3	100.3
464	302.6	100.5			464	117.5	99.58
465	305.4	99.5			465	117.5	100.11
466	302.6	99.1			466	117.2	99.56
467	301.2	100.9			467	117.3	100.18
468	305.3	99.5			468	117	99.41
469	301.2	100.9			469	117.2	100.43
470	305.4	99.1			470	117.7	100.07
471	301.2	100.9			471	118.1	99.74
472	305.3	99.1			472	117.3	99.69
473	302.6	99.5			473	117.2	100
474	301.2	100.9			474	117.6	99.95
475	304	100			475	117	100.15
476	302.6	100			476	118.5	99.74
477	305.3	99.1			477	117.4	99.93
478	301.2	99.5			478	117.5	99.58
479	301.2	99.5			479	117.4	99.58
480	301.1	100.9			480	117.2	100.18
481	301.1	99.5			481	117	99.96
482	301.1	100.9			482	117.3	99.63
483	303.9	100			483	117.6	99.74
484	301.1	99.5			484	117.3	99.65
485	301.1	99.5			485	116.8	100.22
486	302.5	100			486	117.5	99.46
487	301.1	100			487	116.9	100.61
488	301.1	100.5			488	117.1	99.65
489	301.1	99.5			489	117.2	99.5
490	301.1	99.5			490	116.6	100.5
491	301	99.5			491	117.3	99.81
492	301.1	100			492	117.3	99.8
493	301.2	99.5			493	117.1	99.78
494	302.6	100.5			494	117.7	100.2
495	303.9	100			495	118	99.47
496	299.8	100.5			496	116.8	100.02
497	304	100			497	117.6	99.65
498	304	100.5			498	116.8	99.7
499	304	100			499	117.7	99.69
500	304	99.5			500	116.9	100.2
501	301.2	100.9			501	116.8	99.76
502	305.4	99.1			502	117.3	99.91
503	301.2	100.5			503	117.3	100.33
504	301.2	101.4			504	117.5	99.96
505	305.4	99.1			505	117.2	99.89
506	301.2	100.5			506	117.1	99.94
507	301.2	100			507	118	99.49
508	299.8	100.5			508	117.5	99.91
509	304	100			509	117.6	99.61
510	305.4	99.5			510	116.4	99.87
511	304	100			511	116.5	100.41
512	304	100.5			512	117.2	99.28
513	304	100.5			513	116.4	100.47
514	304	99.1			514	117.4	100
515	301.2	100.9			515	117.8	99.34
516	304	99.5			516	116.5	100.26
517	301.2	100			517	116.8	99.26
518	301.2	100			518	117.1	99.93
519	301.2	100			519	117.1	100.13
520	301.2	100.9			520	116.8	99.72
521	305.4	99.5			521	116.4	99.89
522	305.4	99.5			522	116.6	100.33
523	301.2	100.9			523	116.8	99.61
524	305.4	99.5			524	116.9	99.87
525	305.4	99.1			525	117.1	99.98
526	302.6	100			526	117	99.48
527	301.2	100.9			527	116.4	100.58
528	304	100.5			528	116.8	99.39
529	305.4	99.5			529	116.3	100.19
530	305.4	99.5			530	117.5	99.48
531	302.6	100.5			531	117.1	100.56
532	304	100			532	117.9	99.19
533	306.8	99.1			533	116.1	100.63
534	301.2	100			534	117.1	99.67
535	305.4	99.5			535	117.2	99.63
536	304	100			536	116.7	99.91
537	304	100			537	116.8	99.93
538	304	100.5			538	116.5	100.32
539	304	100			539	117.4	99.34
540	305.4	99.5			540	117.2	99.76
541	304	100			541	116.9	100.61
542	305.4	99.5			542	117.7	99.17
543	304	100			543	116.2	100.02
544	305.4	100			544	116.8	100.19
545	302.6	100.9			545	116.6	100.13
546	305.4	99.1			546	117.2	99.57
547	301.2	100.9			547	117	100.43
548	305.4	99.5			548	117.2	99.07
549	305.4	100.5			549	116.1	100.15
550	305.4	99.5			550	116.5	100.39
551	305.4	100.5			551	117.4	99.2
552	305.4	99.1			552	117	99.89
553	305.4	99.5			553	116.5	100.37
554	302.6	101.4			554	117.1	99.96
555	301.2	100			555	117.4	99.48
556	304	100			556	116.2	100.34
557	305.4	99.5			557	117.2	99.39
558	301.2	100.9			558	116.8	100.22
559	305.4	100.5			559	116.9	99.52
560	304	100			560	116.5	100.11
561	304	100.5			561	116.7	100.06
562	305.4	99.1			562	116.8	100.13
563	301.2	100.9			563	117.7	99.56
564	304	99.5			564	116.4	99.92
565	305.4	100			565	116.7	100
566	304	100			566	116.7	100.13
567	305.4	100.5			567	116.8	99.48
568	304	100			568	116.8	99.61
569	305.4	99.5			569	116	100.28
570	305.4	100.5			570	116.3	99.72
571	305.4	100.5			571	117	100.22
572	306.8	100			572	117.3	99.8
573	304	99.5			573	116.5	99.51
574	305.4	99.5			574	116.9	100.22
575	305.4	100.5			575	117.1	99.83
576	304	100			576	116.9	99.44
577	301.2	100.9			577	115.7	100.32
578	304	100			578	116.2	99.85
579	306.8	98.6			579	116.2	99.7
580	305.4	99.5			580	116.7	99.98
581	304	100.5			581	116.3	99.89
582	305.4	99.5			582	116.9	100.26
583	305.4	100.9			583	117	100.13
584	308.2	99.5			584	117.1	99.15
585	306.8	99.1			585	116.4	99.91
586	304	99.5			586	116.3	100.21
587	301.2	100.9			587	117	100.33
588	304	99.1			588	117	99.26
589	301.2	100.9			589	116.5	100.09
590	304	100.5			590	116.9	99.55
591	304	100			591	116.3	100.02
592	308.2	98.6			592	116.6	99.74
593	302.6	100.9			593	115.8	100.32
594	304	100			594	116.7	99.87
595	305.4	100			595	116.1	100.13
596	305.4	99.5			596	117.2	99.48
597	304	100.5			597	116.8	100.45
598	305.4	100.5			598	117.2	99.91
599	304	100			599	117.3	99.93
600	305.4	99.5			600	117.4	99.61
601	305.4	99.5			601	116.6	99.87
602	305.4	99.5			602	117	99.98
603	305.4	100			603	116.6	99.72
604	304	100			604	116.4	100.35
605	304	100			605	116.5	99.89
606	301.2	100.9			606	116.7	99.39
607	305.4	99.5			607	116.4	100.3
608	305.4	99.5			608	117.2	99.84
609	305.4	100.5			609	116.7	99.74
610	305.4	99.5			610	116.2	99.81
611	301.2	100.5			611	116.3	99.85
612	305.4	100			612	116.2	100.11
613	304	100			613	117	99.87
614	305.4	100.5			614	116.8	99.85
615	305.4	99.5			615	116.8	99.52
616	304	100			616	116.1	100.34
617	301.2	100.9			617	117.2	100.02
618	304	100			618	117.1	99.81
619	305.4	99.5			619	116.4	100.08
620	304	100			620	117	99.83
621	305.4	100.9			621	116.3	99.4
622	304	100.5			622	115.6	99.98
623	308.2	99.5			623	115.8	100.41
624	305.4	99.5			624	116.5	99.42
625	305.4	100			625	116.1	100.47
626	305.4	99.1			626	116.8	99.7
627	305.4	100			627	116.9	99.7
628	304	100			628	116.8	100.43
629	305.4	100			629	117.4	99.63
630	304	100			630	116.6	99.87
631	304	100.5			631	116.4	100.13
632	304	100			632	116.6	99.54
633	305.4	99.5			633	116.5	99.76
634	305.4	99.5			634	116.9	100.41
635	304	100.5			635	117.1	100.22
636	305.4	100.5			636	117.1	99.24
637	306.8	99.5			637	115.9	99.68
638	305.4	99.5			638	115.7	100.45
639	306.8	99.1			639	116.7	99.93
640	304	100.5			640	116.5	99.74
641	304	100.5			641	116.3	99.48
642	304	100.5			642	115.8	100.04
643	304	100			643	115.7	100.02
644	306.8	100			644	116.1	100.11
645	305.4	99.1			645	116.2	100.08
646	304	101.4			646	116.2	99.48
647	304	100			647	116.5	100.13
648	305.4	99.5			648	117	99.85
649	304	100			649	116.5	100
650	305.4	99.5			650	116.8	99.81
651	304	100			651	116.8	99.78
652	304	100			652	115.9	100.3
653	301.2	100.9			653	116.7	99.41
654	305.4	99.5			654	115.6	99.87
655	304	100			655	116	99.94
656	305.4	100			656	116.3	100.32
657	304	100			657	116.7	99.63
658	299.8	100.5			658	116.2	99.81
659	301.2	100.9			659	115.9	100.13
660	305.4	99.1			660	116.8	100.02
661	305.4	100.9			661	116.5	99.74
662	305.4	99.5			662	116.7	99.8
663	304	100.5			663	116	100.41
664	308.2	100			664	116.4	99.59
665	308.2	100			665	115.9	99.46
666	309.5	99.1			666	115.9	100.32
667	305.4	100.5			667	116.2	99.85
668	304	100			668	115.6	99.68
669	304	100.5			669	116.3	100.15
670	305.4	99.5			670	116.3	100.21
671	304	100.5			671	116.2	99.55
672	305.4	99.5			672	116	100.19
673	305.4	100			673	116.4	99.65
674	305.4	100.5			674	115.7	99.42
675	304	100			675	115.7	100.11
676	305.4	99.5			676	115.3	99.92
677	301.2	100.9			677	115.8	99.87
678	304	100			678	115.5	100.43
679	305.4	100.5			679	116.5	99.63
680	308.2	100			680	115.5	100.09
681	304	100			681	116.1	100.09
682	305.4	99.5			682	116.2	99.72
683	305.4	100			683	115.8	99.93
684	304	100			684	116.1	100.06
685	305.4	100.5			685	116.2	99.67
686	304	100			686	115.6	99.59
687	305.4	100.9			687	115.8	99.91
688	309.6	98.7			688	115.7	100.52
689	301.2	101.8			689	116.7	99.29
690	305.4	99.5			690	115.4	99.79
691	305.4	100			691	115.9	100.23
692	309.6	99.6			692	115.4	100.28
693	309.6	100			693	116.3	99.68
694	304	100.5			694	116.3	100.67
695	308.2	100			695	117.1	98.89
696	308.2	100			696	115.6	99.72
697	309.6	99.1			697	115.4	100.24
698	305.4	99.5			698	116.3	100.22
699	304	100.5			699	116	99.42
700	305.4	100.9			700	115.2	99.72
701	304	100			701	115.3	99.89
702	305.4	100.5			702	115.2	100.04
703	308.2	100.5			703	115	99.96
704	308.2	100			704	115.1	99.9
705	308.2	100			705	115	100.02
706	305.4	100.5			706	115.5	99.7
707	305.4	100			707	115.3	99.77
708	310.9	99.6			708	115.5	100.1
709	309.5	99.6			709	115.4	100.24
710	305.4	99.5			710	115.2	99.66
711	305.4	99.1			711	115.2	100.49
712	305.4	100.5			712	115.7	99.98
713	305.4	99.5			713	116.3	100.26
714	304	101.4			714	116.3	98.75
715	308.2	99.1			715	114.9	100.59
716	304	100			716	115.9	99.47
717	304	100			717	115.3	99.62
718	305.4	100			718	115.1	100
719	304	100.9			719	115.3	100.21
720	308.2	99.1			720	115.4	100.09
721	305.4	99.5			721	116	99.64
722	304	100.5			722	115.4	100.45
723	304	101.4			723	116.3	99.23
724	308.2	99.5			724	115.3	99.66
725	308.2	100			725	114.8	100.68
726	308.2	99.6			726	116.2	99.4
727	304	100			727	115.1	99.98
728	305.4	99.5			728	114.8	99.73
729	305.4	100			729	115.2	100.68
730	304	100			730	116.2	99.78
731	304	100.5			731	115.7	99.66
732	304	100.5			732	115.5	99.62
733	305.4	100			733	115	99.93
734	305.4	99.5			734	115.6	100.19
735	305.4	99.5			735	115.7	100.13
736	301.2	100.9			736	115.7	99.62
737	305.4	100.5			737	115.2	99.55
738	308.2	99.6			738	115.1	100.6
739	305.4	99.5			739	115.5	99.87
740	305.4	100.5			740	116.1	99.48
741	305.4	100.5			741	115	100.41
742	305.4	99.5			742	115.2	99.6
743	304	100			743	115	100.25
744	304	100			744	115.4	99.21
745	305.4	99.1			745	114.9	100.55
746	305.4	100.9			746	115.6	99.25
747	305.4	100.5			747	114.3	99.9
748	304	100			748	114.6	100.52
749	309.6	100			749	115.3	100.07
750	308.2	99.1			750	115.1	99.83
751	305.4	100			751	116.2	99.56
752	304	100			752	115.6	100.32
753	306.8	100.5			753	115.2	100.09
754	305.4	100.5			754	116.3	99.24
755	304	100.5			755	114.6	100.04
756	304	100.5			756	115	99.66
757	304	100.5			757	114.5	100.19
758	304	100			758	114.8	100.34
759	305.4	100.5			759	115.7	99.16
760	304	100.5			760	115.4	100.47
761	306.8	100.5			761	115.1	99.57
762	309.5	99.6			762	114.7	99.85
763	305.4	99.5			763	114.8	100.54
764	304	100			764	116.1	99.86
765	305.4	100.5			765	116	99.54
766	305.4	99.5			766	117.5	99.9
767	304	100			767	115.3	99.99
768	305.4	99.5			768	115.1	100.09
769	305.4	100.5			769	115	99.59
770	305.4	99.5			770	114.5	99.81
771	305.4	100			771	114.9	100.46
772	306.8	100			772	115.5	99.43
773	305.4	99.1			773	115.1	100.28
774	305.4	100.5			774	116	99.8
775	305.4	101.4			775	115.8	99.85
776	306.8	100.5			776	115.2	99.62
777	309.5	98.7			777	114.7	100.73
778	305.4	100.5			778	115.3	99.84
779	304	100			779	116.2	99.79
780	305.4	100.5			780	115.9	99.19
781	308.2	100			781	115.1	100.09
782	308.2	99.6			782	115.1	99.66
783	305.4	99.5			783	116.6	99.89
784	305.4	99.5			784	114.5	99.97
785	304	100			785	114.1	100.43
786	304	100.5			786	115.2	99.67
787	304	100			787	115.2	99.57
788	305.4	99.5			788	114	100.78
789	305.4	100.9			789	115.3	99.61
790	306.8	99.5			790	115.5	99.52
791	305.4	100.5			791	114.6	100.51
792	308.2	99.5			792	115.2	99.92
793	305.4	100.9			793	115.1	99.69
794	308.2	100			794	115.5	99.56
795	305.4	99.5			795	114.6	100.33
796	305.4	100.5			796	115.6	100.21
797	305.4	99.5			797	115.1	99.31
798	305.4	100			798	114.4	99.68
799	305.4	100.9			799	114.3	100.27
800	309.5	98.7			800	114.7	99.53
801	305.4	99.1			801	114.5	99.83
802	305.4	99.5			802	114.1	100.46
803	305.4	100.9			803	115	99.48
804	304	99.5			804	114.3	100.49
805	305.4	100			805	115.2	99.97
806	305.4	100.5			806	114.9	99.38
807	305.4	100.5			807	115	100.56
808	308.2	100			808	117	99.47
809	308.1	100			809	115.3	99.97
810	305.4	100			810	114.7	100.28
811	305.4	100.9			811	114.8	99.87
812	308.2	100			812	115	100.03
813	308.2	100			813	115.3	99.26
814	308.2	99.6			814	114.7	100.13
815	309.5	99.6			815	114.3	99.77
816	308.2	100			816	114.4	99.9
817	305.4	100			817	114.5	99.89
818	306.8	100.4			818	114.1	99.8
819	308.1	100			819	114.8	100.73
820	304	100.5			820	115.4	99.87
821	309.5	99.6			821	115.7	99.5
822	309.5	99.1			822	116.9	100.08
823	309.5	99.1			823	114.6	99.56
824	305.4	100			824	115.3	100.24
825	305.4	100.5			825	115.1	100.31
826	308.1	100			826	114.9	99.12
827	309.5	99.1			827	114.3	99.7
828	305.4	100.5			828	115.2	100.81
829	309.5	99.6			829	115.1	99.26
830	306.8	100.5			830	113.9	99.64
831	305.4	100			831	113.7	100.72
832	305.4	100.5			832	115	99.17
833	308.2	100			833	114.3	99.87
834	308.2	100			834	114.2	100.48
835	309.6	99.1			835	114.6	100.39
836	306.8	100.5			836	115.1	99.8
837	308.2	100			837	115.3	99.9
838	306.8	100.5			838	116.1	99.95
839	308.2	100.5			839	114.7	99.79
840	309.5	99.1			840	115	99.24
841	305.4	100			841	114.3	100.68
842	308.2	100			842	114.4	99.38
843	305.4	100.5			843	114.5	100.18
844	309.5	99.6			844	115	99.46
845	308.2	100			845	114.1	99.71
846	308.2	99.5			846	113.6	100.55
847	305.4	100.9			847	114.2	99.61
848	309.6	99.1			848	113.6	100.48
849	309.5	100			849	114.3	99.14
850	309.6	99.1			850	113.7	100.53
851	305.4	100.9			851	114.8	100.22
852	308.2	99.5			852	115.3	99.11
853	305.4	100.9			853	114	100.67
854	309.6	99.1			854	114.5	100.06
855	309.6	99.6			855	115.1	99.96
856	308.2	100			856	115.2	99.63
857	306.8	100			857	115.1	99.7
858	308.2	100			858	114.7	100.29
859	310.9	100			859	114.6	99.43
860	308.1	100.5			860	114.4	99.88
861	305.4	99.5			861	114.2	100.19
862	304	100.5			862	114.3	99.41
863	305.4	100.9			863	114.1	100.17
864	308.2	100			864	114.3	101.41
865	308.2	100			865	115.4	98.96
866	309.5	99.6			866	115.1	99.15
867	308.2	100			867	113.5	99.83
868	308.2	100			868	113.6	99.82
869	304	100			869	113.5	100.48
870	308.2	100.5			870	114.4	99.93
871	309.6	99.1			871	114.2	99.91
872	305.4	100			872	114.3	99.38
873	305.4	100.5			873	114.1	100.02
874	309.6	99.1			874	114	100.62
875	305.4	100.5			875	114.8	99.92
876	309.6	100.4			876	114.3	100.08
877	308.2	99.1			877	115.1	99.11
878	304	99.5			878	113.4	99.92
879	305.4	100.9			879	114	100.5
880	308.2	100			880	114.5	99.76
881	310.9	99.6			881	114.2	99.33
882	305.4	99.5			882	113.8	100.79
883	305.4	100.9			883	114.2	99.85
884	309.6	100.4			884	114.7	99.53
885	308.2	100			885	114.3	100.27
886	308.2	99.1			886	114.4	99.79
887	305.4	99.5			887	114.1	100.12
888	305.4	100.9			888	113.7	99.64
889	309.6	99.1			889	114	99.69
890	305.4	100.5			890	113.9	99.85
891	308.2	100			891	113.8	99.73
892	305.4	99.1			892	112.9	100.02
893	305.4	100.9			893	113.7	100.04
894	309.6	99.1			894	113.6	99.58
895	305.4	100.5			895	113.6	100.39
896	309.6	99.1			896	113.4	100.36
897	306.8	100			897	114.2	99.7
898	305.4	100.9			898	114.5	100.19
899	309.6	100.4			899	114	100.04
900	308.2	100			900	114.7	99.51
901	309.6	99.1			901	114.4	100.02
902	306.8	99.5			902	114.7	99.58
903	305.4	100.9			903	113.6	100.1
904	308.2	99.6			904	114	99.56
905	309.6	100			905	113.4	100.29
906	309.6	99.6			906	113.4	99.71
907	308.2	100			907	113.7	99.96
908	308.2	100			908	113.7	99.46
909	308.2	100			909	113.5	100.69
910	309.5	99.1			910	113.9	99.5
911	305.4	100.9			911	113.3	100.19
912	308.2	99.6			912	113.7	99.87
913	305.4	100			913	114	99.85
914	309.6	99.5			914	113.9	100.38
915	309.5	99.6			915	114.4	99.26
916	304	100			916	113.6	100.36
917	305.4	100.5			917	113.3	99.46
918	309.5	99.1			918	113.6	100.02
919	305.4	100			919	112.9	99.81
920	309.6	99.6			920	113.2	99.66
921	306.8	100.5			921	113	100.06
922	305.4	100.5			922	113.4	100.31
923	309.5	99.1			923	113.5	99.96
924	304	100			924	113.4	99.72
925	305.4	99.5			925	113.1	100.07
926	305.4	100.5			926	113.2	99.94
927	305.4	99.1			927	113.7	100.97
928	306.8	100			928	114.7	99.19
929	305.4	100.5			929	114.3	99.3
930	305.4	99.5			930	112.6	100.37
931	305.4	100.9			931	114	100.08
932	305.4	99.5			932	114.4	99.77
933	305.4	100			933	113.4	99.79
934	309.6	100			934	113.3	99.66
935	308.2	100			935	112.6	100.31
936	308.2	100			936	113.7	100.23
937	309.5	100			937	113.4	99.37
938	309.5	99.1			938	113.3	99.85
939	304	100			939	113	100.02
940	305.4	100.9			940	113.4	99.69
941	308.2	99.1			941	113.1	99.88
942	305.4	100.5			942	112.5	100.29
943	308.2	100			943	113.5	99.48
944	305.4	99.5			944	112.8	100.69
945	305.4	100.5			945	113.5	99.12
946	306.8	100			946	112.6	100.66
947	308.2	100			947	113.1	99.77
948	305.4	100			948	113.4	99.85
949	308.2	100.5			949	113.7	99.5
950	308.2	100			950	113.2	100.23
951	309.5	100			951	112.9	100.06
952	306.8	100			952	113	99.56
953	308.2	100			953	112.4	100.44
954	308.2	99.6			954	113	99.23
955	309.6	99.6			955	112.5	100.62
956	308.2	100			956	113	99.88
957	305.4	100.9			957	113.4	99.33
958	308.2	99.5			958	112.4	100.42
959	305.4	100			959	112.7	99.94
960	305.4	100.5			960	113.5	99.98
961	309.6	100			961	113.5	99.69
962	309.5	99.6			962	112.4	100.29
963	304	100			963	113.4	99.65
964	306.8	100			964	112.6	99.61
965	304	100			965	112.8	100.42
966	305.4	100.9			966	113.5	100.13
967	305.4	99.5			967	114.2	99.49
968	305.4	99.5			968	112.6	99.57
969	305.4	99.5			969	112.8	100.52
970	305.4	100.9			970	113.6	99.2
971	308.2	100.4			971	112.7	100.44
972	309.5	98.7			972	112.8	99.94
973	305.4	100.5			973	113	99.63
974	309.5	100.4			974	113.1	100.42
975	308.2	99.1			975	112.7	99.21
976	305.4	100			976	112.3	99.88
977	305.4	100.9			977	112	100.35
978	309.5	100.5			978	112.6	99.69
979	308.2	100			979	112	100.47
980	308.2	100			980	112.8	100.41
981	306.8	100			981	114.6	99.55
982	305.4	99.5			982	113.9	99.6
983	305.4	100.9			983	113.6	99.62
984	308.2	100			984	112.4	100.04
985	308.1	99.1			985	112.6	100.4
986	308.2	100			986	112.8	99.9
987	304	100.5			987	113.7	99.69
988	305.4	100.5			988	112.8	99.36
989	305.4	99.5			989	112.2	100.21
990	305.4	100			990	112.9	100.31
991	305.4	100.9			991	113.3	99.6
992	308.2	100			992	113.4	99.92
993	309.5	99.6			993	112.3	100.06
994	309.5	100			994	113.3	99.58
995	309.5	100			995	112.8	100.39
996	308.2	100			996	112.8	99.94
997	308.2	99.1			997	113.3	99.39
998	306.8	100			998	112.6	100.12
999	308.2	100			999	112.8	99.67
1000	308.2	100			1000	112.9	100.38
