# Supplementary material for: Engineering twin structures and substitutional dopants in ZnSe0.7Te0.3 anode material for enhanced sodium storage performance
Source: Nat Commun. 2025 May 12;16:4406. doi: 10.1038/s41467-025-59707-0 (PMC12069564; doi:10.1038/s41467-025-59707-0)
Supplement: Supplementary file 3 — Source Data [file 41467_2025_59707_MOESM3_ESM.zip › Source Data from S21.xlsx]

## Sheet: S21a
S21a
1st			2nd			3rd
Potential vs.Na+/Na (V)	Current (mA)		Potential vs.Na+/Na (V)	Current (mA)		Potential vs.Na+/Na (V)	Current (mA)
2.99	0.04737		3	0.00753		3	0.00729
2.989	0.04272		2.999	0.00697		2.999	0.00669
2.988	0.03883		2.998	0.00672		2.998	0.00643
2.987	0.03552		2.997	0.00648		2.997	0.00618
2.986	0.03263		2.996	0.00627		2.996	0.00597
2.985	0.03011		2.995	0.0061		2.995	0.00577
2.984	0.02785		2.994	0.00592		2.994	0.00561
2.983	0.02595		2.993	0.00576		2.993	0.00544
2.982	0.02417		2.992	0.00562		2.992	0.00528
2.981	0.0226		2.991	0.00546		2.991	0.00512
2.98	0.02119		2.99	0.00531		2.99	0.00497
2.979	0.01989		2.989	0.00516		2.989	0.00481
2.978	0.01874		2.988	0.00503		2.988	0.00468
2.977	0.01764		2.987	0.00489		2.987	0.00453
2.976	0.01667		2.986	0.00477		2.986	0.00443
2.975	0.01574		2.985	0.00464		2.985	0.00429
2.974	0.01488		2.984	0.00452		2.984	0.00416
2.973	0.01411		2.983	0.00445		2.983	0.00408
2.972	0.01341		2.982	0.0043		2.982	0.00394
2.971	0.01268		2.981	0.00419		2.981	0.00382
2.97	0.01211		2.98	0.00408		2.98	0.00371
2.969	0.01151		2.979	0.00398		2.979	0.00362
2.968	0.01095		2.978	0.00388		2.978	0.0035
2.967	0.01041		2.977	0.00378		2.977	0.00341
2.966	0.00992		2.976	0.00368		2.976	0.00331
2.965	0.00946		2.975	0.00358		2.975	0.00322
2.964	0.00899		2.974	0.0035		2.974	0.00314
2.963	0.00857		2.973	0.00341		2.973	0.00306
2.962	0.00824		2.972	0.00333		2.972	0.00295
2.961	0.00789		2.971	0.00325		2.971	0.00288
2.96	0.00758		2.97	0.00318		2.97	0.00281
2.959	0.00729		2.969	0.00309		2.969	0.00271
2.958	0.00698		2.968	0.003		2.968	0.00264
2.957	0.00671		2.967	0.00293		2.967	0.00254
2.956	0.0064		2.966	0.00284		2.966	0.00247
2.955	0.00614		2.965	0.00278		2.965	0.0024
2.954	0.00588		2.964	0.00271		2.964	0.00232
2.953	0.00562		2.963	0.00262		2.963	0.00225
2.952	0.00537		2.962	0.00256		2.962	0.00219
2.951	0.00514		2.961	0.00249		2.961	0.00212
2.95	0.00494		2.96	0.00243		2.96	0.00207
2.949	0.00474		2.959	0.00235		2.959	0.00199
2.948	0.00455		2.958	0.00231		2.958	0.00194
2.947	0.00435		2.957	0.00227		2.957	0.0019
2.946	0.00416		2.956	0.00218		2.956	0.00182
2.945	0.00398		2.955	0.00213		2.955	0.00176
2.944	0.00381		2.954	0.00209		2.954	0.00172
2.943	0.00365		2.953	0.00201		2.953	0.00165
2.942	0.00349		2.952	0.00197		2.952	0.00158
2.941	0.00332		2.951	0.00191		2.951	0.00153
2.94	0.00315		2.95	0.00186		2.95	0.00148
2.939	0.00301		2.949	0.0018		2.949	0.00141
2.938	0.00286		2.948	0.00176		2.948	0.00138
2.937	0.00275		2.947	0.0017		2.947	0.00132
2.936	0.00262		2.946	0.00165		2.946	0.00127
2.935	0.00253		2.945	0.0016		2.945	0.00121
2.934	0.0024		2.944	0.00154		2.944	0.00116
2.933	0.00228		2.943	0.0015		2.943	0.00114
2.932	0.00219		2.942	0.00146		2.942	0.00108
2.931	0.00207		2.941	0.00142		2.941	0.00103
2.93	0.00195		2.94	0.00137		2.94	0.0009818
2.929	0.00184		2.939	0.00132		2.939	0.0009399
2.928	0.00175		2.938	0.00128		2.938	0.000908
2.927	0.00166		2.937	0.00123		2.937	0.0008452
2.926	0.00156		2.936	0.00118		2.936	0.0008163
2.925	0.00146		2.935	0.00115		2.935	0.0007824
2.924	0.00139		2.934	0.00111		2.934	0.0007305
2.923	0.00131		2.933	0.00107		2.933	0.0006976
2.922	0.00122		2.932	0.00105		2.932	0.0006796
2.921	0.00113		2.931	0.0009988		2.931	0.0006098
2.92	0.00105		2.93	0.0009419		2.93	0.0005629
2.919	0.0009679		2.929	0.000928		2.929	0.000541
2.918	0.0008881		2.928	0.0008801		2.928	0.0004991
2.917	0.0008063		2.927	0.0008572		2.927	0.0004432
2.916	0.0007375		2.926	0.0007973		2.926	0.0004043
2.915	0.0006617		2.925	0.0007594		2.925	0.0003824
2.914	0.0005859		2.924	0.0007425		2.924	0.0003236
2.913	0.000521		2.923	0.0007056		2.923	0.0003086
2.912	0.0004562		2.922	0.0006597		2.922	0.0002906
2.911	0.0003934		2.921	0.0006148		2.921	0.0002547
2.91	0.0003415		2.92	0.0006018		2.92	0.0001959
2.909	0.0002847		2.919	0.0005629		2.919	0.0001919
2.908	0.0002298		2.918	0.000546		2.918	0.0001331
2.907	0.000171		2.917	0.0004891		2.917	0.0001021
2.906	0.000143		2.916	0.0004702		2.916	7.421e-05
2.905	6.923e-05		2.915	0.0004353		2.915	3.831e-05
2.904	1.337e-05		2.914	0.0003984		2.914	1.337e-05
2.903	-3.251e-05		2.913	0.0003645		2.913	-2.852e-05
2.902	-8.537e-05		2.912	0.0003395		2.912	-6.143e-05
2.901	-0.0001402		2.911	0.0003176		2.911	-6.841e-05
2.9	-0.0001911		2.91	0.0002707		2.91	-0.0001113
2.899	-0.00024		2.909	0.0002527		2.909	-0.0001342
2.898	-0.0002898		2.908	0.0002099		2.908	-0.0001692
2.897	-0.0003387		2.907	0.0001829		2.907	-0.0001891
2.896	-0.0003766		2.906	0.0001919		2.906	-0.0001831
2.895	-0.0004345		2.905	0.0001341		2.905	-0.000244
2.894	-0.0004793		2.904	0.0001041		2.904	-0.0002589
2.893	-0.0005242		2.903	8.219e-05		2.903	-0.0002918
2.892	-0.0005741		2.902	5.127e-05		2.902	-0.0003208
2.891	-0.0006289		2.901	2.434e-05		2.901	-0.0003537
2.89	-0.0006449		2.9	-1.057e-05		2.9	-0.0003616
2.889	-0.0006848		2.899	-2.652e-05		2.899	-0.0003985
2.888	-0.0007217		2.898	-6.143e-05		2.898	-0.0004235
2.887	-0.0007656		2.897	-8.936e-05		2.897	-0.0004464
2.886	-0.0007995		2.896	-0.0001013		2.896	-0.0004684
2.885	-0.0008384		2.895	-0.0001303		2.895	-0.0004893
2.884	-0.0008733		2.894	-0.0001552		2.894	-0.0005172
2.883	-0.0009002		2.893	-0.0001811		2.893	-0.0005591
2.882	-0.0009421		2.892	-0.00021		2.892	-0.0005621
2.881	-0.000978		2.891	-0.000231		2.891	-0.0005881
2.88	-0.000992		2.89	-0.000237		2.89	-0.000619
2.879	-0.00104		2.889	-0.0002749		2.889	-0.0006349
2.878	-0.00107		2.888	-0.0002878		2.888	-0.0006838
2.877	-0.00111		2.887	-0.0003138		2.887	-0.0006898
2.876	-0.00114		2.886	-0.0003507		2.886	-0.0007028
2.875	-0.00117		2.885	-0.0003567		2.885	-0.0007367
2.874	-0.00121		2.884	-0.0003766		2.884	-0.0007506
2.873	-0.00123		2.883	-0.0004125		2.883	-0.0007716
2.872	-0.00127		2.882	-0.0004235		2.882	-0.0008105
2.871	-0.00128		2.881	-0.0004434		2.881	-0.0008264
2.87	-0.00132		2.88	-0.0004404		2.88	-0.0008095
2.869	-0.00136		2.879	-0.0004953		2.879	-0.0008464
2.868	-0.00132		2.878	-0.0005053		2.878	-0.0008982
2.867	-0.00139		2.877	-0.0005192		2.877	-0.0008803
2.866	-0.00144		2.876	-0.0005591		2.876	-0.0009242
2.865	-0.00148		2.875	-0.0005631		2.875	-0.0009441
2.864	-0.00151		2.874	-0.000593		2.874	-0.0009591
2.863	-0.00155		2.873	-0.000604		2.873	-0.000986
2.862	-0.00157		2.872	-0.0006429		2.872	-0.000995
2.861	-0.0016		2.871	-0.0006499		2.871	-0.00101
2.86	-0.00162		2.87	-0.0006768		2.87	-0.00105
2.859	-0.00165		2.869	-0.0007087		2.869	-0.00106
2.858	-0.00168		2.868	-0.00062		2.868	-0.0009591
2.857	-0.00169		2.867	-0.0007217		2.867	-0.00108
2.856	-0.00173		2.866	-0.0007656		2.866	-0.00112
2.855	-0.00173		2.865	-0.0007716		2.865	-0.00114
2.854	-0.00177		2.864	-0.0007955		2.864	-0.00115
2.853	-0.0018		2.863	-0.0008234		2.863	-0.00117
2.852	-0.00182		2.862	-0.0008414		2.862	-0.00119
2.851	-0.00184		2.861	-0.0008723		2.861	-0.00122
2.85	-0.00186		2.86	-0.0008813		2.86	-0.00122
2.849	-0.00188		2.859	-0.0008893		2.859	-0.00124
2.848	-0.0019		2.858	-0.0009062		2.858	-0.00126
2.847	-0.00192		2.857	-0.0009401		2.857	-0.00128
2.846	-0.00193		2.856	-0.0009551		2.856	-0.00129
2.845	-0.00195		2.855	-0.0009481		2.855	-0.00128
2.844	-0.00197		2.854	-0.000978		2.854	-0.00132
2.843	-0.00199		2.853	-0.00102		2.853	-0.00133
2.842	-0.00201		2.852	-0.00103		2.852	-0.00134
2.841	-0.00202		2.851	-0.00104		2.851	-0.00136
2.84	-0.00203		2.85	-0.00105		2.85	-0.00138
2.839	-0.00205		2.849	-0.00108		2.849	-0.0014
2.838	-0.00206		2.848	-0.00109		2.848	-0.0014
2.837	-0.00207		2.847	-0.00112		2.847	-0.00143
2.836	-0.00209		2.846	-0.00112		2.846	-0.00144
2.835	-0.0021		2.845	-0.00115		2.845	-0.00144
2.834	-0.00211		2.844	-0.00116		2.844	-0.00146
2.833	-0.00213		2.843	-0.00116		2.843	-0.00149
2.832	-0.00214		2.842	-0.00119		2.842	-0.0015
2.831	-0.00215		2.841	-0.0012		2.841	-0.0015
2.83	-0.00216		2.84	-0.00122		2.84	-0.00153
2.829	-0.00216		2.839	-0.00122		2.839	-0.00153
2.828	-0.00219		2.838	-0.00123		2.838	-0.00154
2.827	-0.00221		2.837	-0.00126		2.837	-0.00156
2.826	-0.0022		2.836	-0.00127		2.836	-0.00158
2.825	-0.00222		2.835	-0.00129		2.835	-0.00158
2.824	-0.00224		2.834	-0.0013		2.834	-0.00161
2.823	-0.00225		2.833	-0.00132		2.833	-0.00162
2.822	-0.00226		2.832	-0.00132		2.832	-0.00162
2.821	-0.00227		2.831	-0.00135		2.831	-0.00164
2.82	-0.00228		2.83	-0.00135		2.83	-0.00165
2.819	-0.00229		2.829	-0.00134		2.829	-0.00163
2.818	-0.00231		2.828	-0.00138		2.828	-0.00168
2.817	-0.00232		2.827	-0.00139		2.827	-0.00169
2.816	-0.00232		2.826	-0.00142		2.826	-0.00169
2.815	-0.00234		2.825	-0.00142		2.825	-0.00171
2.814	-0.00235		2.824	-0.00144		2.824	-0.00173
2.813	-0.00235		2.823	-0.00145		2.823	-0.00175
2.812	-0.00238		2.822	-0.00147		2.822	-0.00176
2.811	-0.00238		2.821	-0.00147		2.821	-0.00177
2.81	-0.00239		2.82	-0.00148		2.82	-0.00177
2.809	-0.00241		2.819	-0.0015		2.819	-0.00178
2.808	-0.00242		2.818	-0.00152		2.818	-0.0018
2.807	-0.00243		2.817	-0.00152		2.817	-0.00181
2.806	-0.00244		2.816	-0.00153		2.816	-0.00181
2.805	-0.00247		2.815	-0.00154		2.815	-0.00184
2.804	-0.00245		2.814	-0.00156		2.814	-0.00185
2.803	-0.00247		2.813	-0.00156		2.813	-0.00185
2.802	-0.00249		2.812	-0.00159		2.812	-0.00185
2.801	-0.00251		2.811	-0.00159		2.811	-0.00189
2.8	-0.00252		2.81	-0.00161		2.81	-0.0019
2.799	-0.00253		2.809	-0.00161		2.809	-0.0019
2.798	-0.00254		2.808	-0.00163		2.808	-0.00191
2.797	-0.00255		2.807	-0.00165		2.807	-0.00194
2.796	-0.00257		2.806	-0.00166		2.806	-0.00193
2.795	-0.00257		2.805	-0.00166		2.805	-0.00195
2.794	-0.00259		2.804	-0.00166		2.804	-0.00194
2.793	-0.00261		2.803	-0.00168		2.803	-0.00196
2.792	-0.00261		2.802	-0.00171		2.802	-0.00198
2.791	-0.00264		2.801	-0.00171		2.801	-0.00199
2.79	-0.00264		2.8	-0.00172		2.8	-0.00199
2.789	-0.00265		2.799	-0.00174		2.799	-0.002
2.788	-0.00266		2.798	-0.00176		2.798	-0.00202
2.787	-0.00267		2.797	-0.00177		2.797	-0.00204
2.786	-0.00267		2.796	-0.00177		2.796	-0.00205
2.785	-0.00269		2.795	-0.00178		2.795	-0.00205
2.784	-0.00271		2.794	-0.00179		2.794	-0.00206
2.783	-0.00272		2.793	-0.0018		2.793	-0.00207
2.782	-0.00273		2.792	-0.00182		2.792	-0.00208
2.781	-0.00273		2.791	-0.00184		2.791	-0.0021
2.78	-0.00274		2.79	-0.00184		2.79	-0.0021
2.779	-0.00276		2.789	-0.00185		2.789	-0.00212
2.778	-0.00275		2.788	-0.00185		2.788	-0.00212
2.777	-0.00278		2.787	-0.00186		2.787	-0.00213
2.776	-0.00279		2.786	-0.00188		2.786	-0.00215
2.775	-0.0028		2.785	-0.00188		2.785	-0.00216
2.774	-0.00281		2.784	-0.0019		2.784	-0.00216
2.773	-0.00282		2.783	-0.00192		2.783	-0.00218
2.772	-0.00285		2.782	-0.00191		2.782	-0.00218
2.771	-0.00284		2.781	-0.00193		2.781	-0.00218
2.77	-0.00285		2.78	-0.00194		2.78	-0.0022
2.769	-0.00286		2.779	-0.00195		2.779	-0.0022
2.768	-0.00286		2.778	-0.00194		2.778	-0.00219
2.767	-0.00287		2.777	-0.00197		2.777	-0.00222
2.766	-0.00288		2.776	-0.00198		2.776	-0.00223
2.765	-0.00288		2.775	-0.00199		2.775	-0.00223
2.764	-0.00289		2.774	-0.002		2.774	-0.00225
2.763	-0.00291		2.773	-0.00203		2.773	-0.00226
2.762	-0.00291		2.772	-0.00203		2.772	-0.00228
2.761	-0.00292		2.771	-0.00204		2.771	-0.00228
2.76	-0.00293		2.77	-0.00206		2.77	-0.00228
2.759	-0.00294		2.769	-0.00206		2.769	-0.0023
2.758	-0.00294		2.768	-0.00206		2.768	-0.00229
2.757	-0.00296		2.767	-0.00209		2.767	-0.00231
2.756	-0.00295		2.766	-0.00209		2.766	-0.00232
2.755	-0.00297		2.765	-0.00208		2.765	-0.00232
2.754	-0.00297		2.764	-0.00211		2.764	-0.00234
2.753	-0.00298		2.763	-0.00212		2.763	-0.00235
2.752	-0.00296		2.762	-0.00213		2.762	-0.00235
2.751	-0.003		2.761	-0.00214		2.761	-0.00236
2.75	-0.003		2.76	-0.00215		2.76	-0.00237
2.749	-0.003		2.759	-0.00216		2.759	-0.00238
2.748	-0.00302		2.758	-0.00217		2.758	-0.00238
2.747	-0.00302		2.757	-0.00219		2.757	-0.0024
2.746	-0.00303		2.756	-0.00218		2.756	-0.0024
2.745	-0.00303		2.755	-0.0022		2.755	-0.00241
2.744	-0.00304		2.754	-0.00221		2.754	-0.00242
2.743	-0.00305		2.753	-0.00221		2.753	-0.00242
2.742	-0.00305		2.752	-0.0022		2.752	-0.00241
2.741	-0.00306		2.751	-0.00223		2.751	-0.00243
2.74	-0.00307		2.75	-0.00224		2.75	-0.00244
2.739	-0.00307		2.749	-0.00225		2.749	-0.00245
2.738	-0.00307		2.748	-0.00226		2.748	-0.00246
2.737	-0.00308		2.747	-0.00227		2.747	-0.00247
2.736	-0.00308		2.746	-0.00228		2.746	-0.00248
2.735	-0.00309		2.745	-0.00229		2.745	-0.00248
2.734	-0.0031		2.744	-0.0023		2.744	-0.0025
2.733	-0.0031		2.743	-0.0023		2.743	-0.00249
2.732	-0.00311		2.742	-0.00232		2.742	-0.00251
2.731	-0.00311		2.741	-0.00233		2.741	-0.00252
2.73	-0.00312		2.74	-0.00234		2.74	-0.00252
2.729	-0.00313		2.739	-0.00234		2.739	-0.00252
2.728	-0.00314		2.738	-0.00234		2.738	-0.00253
2.727	-0.00313		2.737	-0.00235		2.737	-0.00253
2.726	-0.00314		2.736	-0.00235		2.736	-0.00254
2.725	-0.00315		2.735	-0.00238		2.735	-0.00255
2.724	-0.00315		2.734	-0.00239		2.734	-0.00255
2.723	-0.00316		2.733	-0.00238		2.733	-0.00256
2.722	-0.00316		2.732	-0.0024		2.732	-0.00257
2.721	-0.00317		2.731	-0.0024		2.731	-0.00257
2.72	-0.00318		2.73	-0.00241		2.73	-0.00257
2.719	-0.00318		2.729	-0.00243		2.729	-0.00259
2.718	-0.00318		2.728	-0.00243		2.728	-0.0026
2.717	-0.00319		2.727	-0.00242		2.727	-0.00258
2.716	-0.0032		2.726	-0.00244		2.726	-0.00261
2.715	-0.0032		2.725	-0.00246		2.725	-0.00262
2.714	-0.00321		2.724	-0.00246		2.724	-0.00261
2.713	-0.00321		2.723	-0.00247		2.723	-0.00263
2.712	-0.00321		2.722	-0.00248		2.722	-0.00264
2.711	-0.00322		2.721	-0.00249		2.721	-0.00264
2.71	-0.00322		2.72	-0.0025		2.72	-0.00264
2.709	-0.00323		2.719	-0.00251		2.719	-0.00265
2.708	-0.00324		2.718	-0.00251		2.718	-0.00265
2.707	-0.00324		2.717	-0.00251		2.717	-0.00267
2.706	-0.00325		2.716	-0.00252		2.716	-0.00268
2.705	-0.00325		2.715	-0.00253		2.715	-0.00267
2.704	-0.00325		2.714	-0.00254		2.714	-0.00268
2.703	-0.00326		2.713	-0.00254		2.713	-0.00269
2.702	-0.00327		2.712	-0.00255		2.712	-0.0027
2.701	-0.00324		2.711	-0.00256		2.711	-0.0027
2.7	-0.00327		2.71	-0.00257		2.71	-0.00271
2.699	-0.00327		2.709	-0.00258		2.709	-0.00272
2.698	-0.00327		2.708	-0.00259		2.708	-0.00272
2.697	-0.00328		2.707	-0.0026		2.707	-0.00273
2.696	-0.00329		2.706	-0.00261		2.706	-0.00274
2.695	-0.00329		2.705	-0.0026		2.705	-0.00274
2.694	-0.0033		2.704	-0.00262		2.704	-0.00273
2.693	-0.00331		2.703	-0.00262		2.703	-0.00276
2.692	-0.00331		2.702	-0.00263		2.702	-0.00275
2.691	-0.00331		2.701	-0.00261		2.701	-0.00274
2.69	-0.00332		2.7	-0.00265		2.7	-0.00277
2.689	-0.00332		2.699	-0.00265		2.699	-0.00278
2.688	-0.00333		2.698	-0.00265		2.698	-0.00279
2.687	-0.00333		2.697	-0.00267		2.697	-0.00279
2.686	-0.00333		2.696	-0.00268		2.696	-0.0028
2.685	-0.00333		2.695	-0.00269		2.695	-0.00281
2.684	-0.00334		2.694	-0.0027		2.694	-0.00282
2.683	-0.00335		2.693	-0.0027		2.693	-0.00282
2.682	-0.00335		2.692	-0.0027		2.692	-0.00283
2.681	-0.00335		2.691	-0.00272		2.691	-0.00284
2.68	-0.00335		2.69	-0.00273		2.69	-0.00284
2.679	-0.00335		2.689	-0.00273		2.689	-0.00285
2.678	-0.00336		2.688	-0.00274		2.688	-0.00285
2.677	-0.00337		2.687	-0.00274		2.687	-0.00287
2.676	-0.00335		2.686	-0.00276		2.686	-0.00287
2.675	-0.00337		2.685	-0.00276		2.685	-0.00287
2.674	-0.00338		2.684	-0.00277		2.684	-0.00287
2.673	-0.00337		2.683	-0.00276		2.683	-0.00289
2.672	-0.00338		2.682	-0.00278		2.682	-0.00289
2.671	-0.00338		2.681	-0.00279		2.681	-0.0029
2.67	-0.00339		2.68	-0.00279		2.68	-0.0029
2.669	-0.0034		2.679	-0.0028		2.679	-0.00291
2.668	-0.00339		2.678	-0.0028		2.678	-0.00291
2.667	-0.0034		2.677	-0.00282		2.677	-0.00293
2.666	-0.0034		2.676	-0.0028		2.676	-0.00291
2.665	-0.0034		2.675	-0.00283		2.675	-0.00292
2.664	-0.0034		2.674	-0.00284		2.674	-0.00295
2.663	-0.00347		2.673	-0.00284		2.673	-0.00294
2.662	-0.00343		2.672	-0.00284		2.672	-0.00295
2.661	-0.00342		2.671	-0.00285		2.671	-0.00297
2.66	-0.00342		2.67	-0.00287		2.67	-0.00297
2.659	-0.00344		2.669	-0.00288		2.669	-0.00297
2.658	-0.00343		2.668	-0.00288		2.668	-0.00298
2.657	-0.00343		2.667	-0.00289		2.667	-0.00299
2.656	-0.00344		2.666	-0.00289		2.666	-0.00298
2.655	-0.00344		2.665	-0.0029		2.665	-0.00301
2.654	-0.00344		2.664	-0.00291		2.664	-0.00302
2.653	-0.00345		2.663	-0.003		2.663	-0.0031
2.652	-0.00345		2.662	-0.00294		2.662	-0.00304
2.651	-0.00346		2.661	-0.00295		2.661	-0.00304
2.65	-0.00344		2.66	-0.00295		2.66	-0.00303
2.649	-0.00345		2.659	-0.00295		2.659	-0.00305
2.648	-0.00346		2.658	-0.00297		2.658	-0.00307
2.647	-0.00346		2.657	-0.00298		2.657	-0.00307
2.646	-0.00347		2.656	-0.00298		2.656	-0.00307
2.645	-0.00347		2.655	-0.00299		2.655	-0.00309
2.644	-0.00347		2.654	-0.003		2.654	-0.00308
2.643	-0.00347		2.653	-0.003		2.653	-0.00309
2.642	-0.00348		2.652	-0.00301		2.652	-0.00309
2.641	-0.00348		2.651	-0.00302		2.651	-0.00311
2.64	-0.00348		2.65	-0.003		2.65	-0.00309
2.639	-0.00349		2.649	-0.00303		2.649	-0.00312
2.638	-0.00349		2.648	-0.00303		2.648	-0.00313
2.637	-0.0035		2.647	-0.00305		2.647	-0.00312
2.636	-0.00349		2.646	-0.00304		2.646	-0.00314
2.635	-0.0035		2.645	-0.00307		2.645	-0.00315
2.634	-0.00349		2.644	-0.00306		2.644	-0.00314
2.633	-0.00349		2.643	-0.00308		2.643	-0.00317
2.632	-0.00351		2.642	-0.00309		2.642	-0.00318
2.631	-0.00351		2.641	-0.0031		2.641	-0.00317
2.63	-0.00351		2.64	-0.00309		2.64	-0.00318
2.629	-0.00351		2.639	-0.00311		2.639	-0.00319
2.628	-0.00351		2.638	-0.00312		2.638	-0.00319
2.627	-0.00352		2.637	-0.00313		2.637	-0.00321
2.626	-0.00352		2.636	-0.00314		2.636	-0.00321
2.625	-0.00353		2.635	-0.00315		2.635	-0.00321
2.624	-0.0035		2.634	-0.00312		2.634	-0.00321
2.623	-0.00353		2.633	-0.00315		2.633	-0.00321
2.622	-0.00353		2.632	-0.00317		2.632	-0.00323
2.621	-0.00353		2.631	-0.00317		2.631	-0.00324
2.62	-0.00354		2.63	-0.00317		2.63	-0.00323
2.619	-0.00354		2.629	-0.00319		2.629	-0.00325
2.618	-0.00355		2.628	-0.00318		2.628	-0.00325
2.617	-0.00355		2.627	-0.00319		2.627	-0.00326
2.616	-0.00356		2.626	-0.00321		2.626	-0.00327
2.615	-0.00355		2.625	-0.00321		2.625	-0.00327
2.614	-0.00356		2.624	-0.00319		2.624	-0.00325
2.613	-0.00357		2.623	-0.00324		2.623	-0.00329
2.612	-0.00356		2.622	-0.00323		2.622	-0.00329
2.611	-0.00357		2.621	-0.00324		2.621	-0.0033
2.61	-0.00358		2.62	-0.00324		2.62	-0.0033
2.609	-0.00357		2.619	-0.00326		2.619	-0.00332
2.608	-0.00357		2.618	-0.00327		2.618	-0.00333
2.607	-0.00359		2.617	-0.00327		2.617	-0.00333
2.606	-0.00359		2.616	-0.00329		2.616	-0.00334
2.605	-0.00359		2.615	-0.00328		2.615	-0.00334
2.604	-0.00359		2.614	-0.00329		2.614	-0.00334
2.603	-0.0036		2.613	-0.0033		2.613	-0.00335
2.602	-0.0036		2.612	-0.0033		2.612	-0.00337
2.601	-0.0036		2.611	-0.0033		2.611	-0.00337
2.6	-0.0036		2.61	-0.00332		2.61	-0.00337
2.599	-0.00359		2.609	-0.00334		2.609	-0.00338
2.598	-0.00361		2.608	-0.00333		2.608	-0.00337
2.597	-0.00362		2.607	-0.00334		2.607	-0.00339
2.596	-0.00362		2.606	-0.00336		2.606	-0.0034
2.595	-0.00362		2.605	-0.00336		2.605	-0.00341
2.594	-0.00363		2.604	-0.00337		2.604	-0.00342
2.593	-0.00363		2.603	-0.00338		2.603	-0.00342
2.592	-0.00363		2.602	-0.00337		2.602	-0.00342
2.591	-0.00364		2.601	-0.00338		2.601	-0.00343
2.59	-0.00365		2.6	-0.00338		2.6	-0.00345
2.589	-0.00364		2.599	-0.00338		2.599	-0.00342
2.588	-0.00365		2.598	-0.00339		2.598	-0.00345
2.587	-0.00365		2.597	-0.00341		2.597	-0.00346
2.586	-0.00366		2.596	-0.00342		2.596	-0.00345
2.585	-0.00366		2.595	-0.00342		2.595	-0.00347
2.584	-0.00366		2.594	-0.00344		2.594	-0.00347
2.583	-0.00367		2.593	-0.00344		2.593	-0.00348
2.582	-0.00367		2.592	-0.00345		2.592	-0.00349
2.581	-0.00368		2.591	-0.00345		2.591	-0.00349
2.58	-0.00368		2.59	-0.00345		2.59	-0.00349
2.579	-0.00367		2.589	-0.00346		2.589	-0.00349
2.578	-0.00368		2.588	-0.00347		2.588	-0.00352
2.577	-0.00369		2.587	-0.00349		2.587	-0.00351
2.576	-0.00369		2.586	-0.0035		2.586	-0.00352
2.575	-0.00369		2.585	-0.00349		2.585	-0.00353
2.574	-0.00369		2.584	-0.00349		2.584	-0.00353
2.573	-0.00368		2.583	-0.0035		2.583	-0.00353
2.572	-0.0037		2.582	-0.0035		2.582	-0.00354
2.571	-0.0037		2.581	-0.00351		2.581	-0.00355
2.57	-0.0037		2.58	-0.00352		2.58	-0.00355
2.569	-0.00371		2.579	-0.00352		2.579	-0.00357
2.568	-0.00371		2.578	-0.00354		2.578	-0.00358
2.567	-0.00371		2.577	-0.00355		2.577	-0.00357
2.566	-0.00371		2.576	-0.00354		2.576	-0.00358
2.565	-0.00372		2.575	-0.00356		2.575	-0.00359
2.564	-0.00373		2.574	-0.00356		2.574	-0.00359
2.563	-0.00372		2.573	-0.00355		2.573	-0.00358
2.562	-0.00373		2.572	-0.00356		2.572	-0.0036
2.561	-0.00374		2.571	-0.00359		2.571	-0.0036
2.56	-0.00374		2.57	-0.00358		2.57	-0.00361
2.559	-0.00374		2.569	-0.00359		2.569	-0.00363
2.558	-0.00375		2.568	-0.00361		2.568	-0.00363
2.557	-0.00375		2.567	-0.00362		2.567	-0.00364
2.556	-0.00375		2.566	-0.00361		2.566	-0.00364
2.555	-0.00376		2.565	-0.00362		2.565	-0.00365
2.554	-0.00375		2.564	-0.00362		2.564	-0.00367
2.553	-0.00377		2.563	-0.00363		2.563	-0.00366
2.552	-0.00376		2.562	-0.00363		2.562	-0.00367
2.551	-0.00376		2.561	-0.00364		2.561	-0.00367
2.55	-0.00376		2.56	-0.00363		2.56	-0.00367
2.549	-0.00378		2.559	-0.00366		2.559	-0.00369
2.548	-0.00376		2.558	-0.00366		2.558	-0.00369
2.547	-0.00378		2.557	-0.00366		2.557	-0.00369
2.546	-0.00378		2.556	-0.00368		2.556	-0.00371
2.545	-0.00379		2.555	-0.00368		2.555	-0.00372
2.544	-0.0038		2.554	-0.00368		2.554	-0.00371
2.543	-0.00379		2.553	-0.00369		2.553	-0.00371
2.542	-0.00379		2.552	-0.0037		2.552	-0.00372
2.541	-0.00381		2.551	-0.00371		2.551	-0.00373
2.54	-0.0038		2.55	-0.00371		2.55	-0.00374
2.539	-0.0038		2.549	-0.00372		2.549	-0.00374
2.538	-0.0038		2.548	-0.0037		2.548	-0.00373
2.537	-0.00382		2.547	-0.00372		2.547	-0.00375
2.536	-0.00382		2.546	-0.00374		2.546	-0.00376
2.535	-0.00383		2.545	-0.00373		2.545	-0.00377
2.534	-0.00382		2.544	-0.00374		2.544	-0.00377
2.533	-0.00383		2.543	-0.00375		2.543	-0.00377
2.532	-0.00381		2.542	-0.00376		2.542	-0.00377
2.531	-0.00382		2.541	-0.00376		2.541	-0.00379
2.53	-0.00383		2.54	-0.00376		2.54	-0.00379
2.529	-0.00383		2.539	-0.00378		2.539	-0.00379
2.528	-0.00384		2.538	-0.00378		2.538	-0.0038
2.527	-0.00384		2.537	-0.00379		2.537	-0.00381
2.526	-0.00384		2.536	-0.00379		2.536	-0.00382
2.525	-0.00384		2.535	-0.00381		2.535	-0.00382
2.524	-0.00385		2.534	-0.00379		2.534	-0.00381
2.523	-0.00385		2.533	-0.00381		2.533	-0.00384
2.522	-0.00384		2.532	-0.00381		2.532	-0.00382
2.521	-0.00385		2.531	-0.00382		2.531	-0.00384
2.52	-0.00386		2.53	-0.00382		2.53	-0.00383
2.519	-0.00386		2.529	-0.00383		2.529	-0.00385
2.518	-0.00387		2.528	-0.00384		2.528	-0.00385
2.517	-0.00387		2.527	-0.00384		2.527	-0.00385
2.516	-0.00387		2.526	-0.00385		2.526	-0.00387
2.515	-0.00388		2.525	-0.00385		2.525	-0.00386
2.514	-0.00388		2.524	-0.00385		2.524	-0.00387
2.513	-0.00388		2.523	-0.00387		2.523	-0.00387
2.512	-0.00389		2.522	-0.00384		2.522	-0.00386
2.511	-0.00389		2.521	-0.00387		2.521	-0.00388
2.51	-0.00388		2.52	-0.00388		2.52	-0.0039
2.509	-0.00389		2.519	-0.00388		2.519	-0.00389
2.508	-0.0039		2.518	-0.00388		2.518	-0.0039
2.507	-0.0039		2.517	-0.0039		2.517	-0.00391
2.506	-0.0039		2.516	-0.0039		2.516	-0.00393
2.505	-0.00391		2.515	-0.0039		2.515	-0.00391
2.504	-0.00392		2.514	-0.00391		2.514	-0.00394
2.503	-0.00392		2.513	-0.00392		2.513	-0.00393
2.502	-0.00391		2.512	-0.00391		2.512	-0.00394
2.501	-0.00393		2.511	-0.00392		2.511	-0.00394
2.5	-0.00392		2.51	-0.00392		2.51	-0.00394
2.499	-0.00394		2.509	-0.00393		2.509	-0.00394
2.498	-0.00394		2.508	-0.00394		2.508	-0.00395
2.497	-0.00393		2.507	-0.00394		2.507	-0.00397
2.496	-0.00392		2.506	-0.00394		2.506	-0.00396
2.495	-0.00394		2.505	-0.00395		2.505	-0.00397
2.494	-0.00395		2.504	-0.00396		2.504	-0.00397
2.493	-0.00395		2.503	-0.00396		2.503	-0.00399
2.492	-0.00395		2.502	-0.00396		2.502	-0.00399
2.491	-0.00396		2.501	-0.00397		2.501	-0.004
2.49	-0.00396		2.5	-0.00397		2.5	-0.00399
2.489	-0.00397		2.499	-0.00398		2.499	-0.00401
2.488	-0.00397		2.498	-0.00399		2.498	-0.00401
2.487	-0.00397		2.497	-0.004		2.497	-0.00401
2.486	-0.00397		2.496	-0.00397		2.496	-0.00399
2.485	-0.00399		2.495	-0.004		2.495	-0.00403
2.484	-0.00399		2.494	-0.00399		2.494	-0.00403
2.483	-0.00398		2.493	-0.00401		2.493	-0.00403
2.482	-0.00399		2.492	-0.00402		2.492	-0.00405
2.481	-0.004		2.491	-0.00403		2.491	-0.00405
2.48	-0.004		2.49	-0.00403		2.49	-0.00405
2.479	-0.00401		2.489	-0.00404		2.489	-0.00405
2.478	-0.00401		2.488	-0.00405		2.488	-0.00406
2.477	-0.00401		2.487	-0.00404		2.487	-0.00407
2.476	-0.00401		2.486	-0.00405		2.486	-0.00406
2.475	-0.00402		2.485	-0.00406		2.485	-0.00408
2.474	-0.00402		2.484	-0.00407		2.484	-0.00408
2.473	-0.00402		2.483	-0.00406		2.483	-0.00409
2.472	-0.00403		2.482	-0.00407		2.482	-0.00409
2.471	-0.00402		2.481	-0.00408		2.481	-0.00409
2.47	-0.00403		2.48	-0.00406		2.48	-0.00408
2.469	-0.00404		2.479	-0.00408		2.479	-0.0041
2.468	-0.00403		2.478	-0.00409		2.478	-0.00411
2.467	-0.00405		2.477	-0.0041		2.477	-0.00411
2.466	-0.00405		2.476	-0.00409		2.476	-0.00412
2.465	-0.00405		2.475	-0.0041		2.475	-0.00412
2.464	-0.00406		2.474	-0.0041		2.474	-0.00412
2.463	-0.00406		2.473	-0.00412		2.473	-0.00413
2.462	-0.00407		2.472	-0.00412		2.472	-0.00414
2.461	-0.00407		2.471	-0.00411		2.471	-0.00412
2.46	-0.00407		2.47	-0.00412		2.47	-0.00414
2.459	-0.00408		2.469	-0.00413		2.469	-0.00416
2.458	-0.00402		2.468	-0.00413		2.468	-0.00416
2.457	-0.00409		2.467	-0.00415		2.467	-0.00416
2.456	-0.0041		2.466	-0.00414		2.466	-0.00416
2.455	-0.00409		2.465	-0.00415		2.465	-0.00417
2.454	-0.00411		2.464	-0.00416		2.464	-0.00417
2.453	-0.0041		2.463	-0.00416		2.463	-0.00419
2.452	-0.00411		2.462	-0.00416		2.462	-0.00419
2.451	-0.00411		2.461	-0.00418		2.461	-0.00419
2.45	-0.00412		2.46	-0.00418		2.46	-0.00419
2.449	-0.00413		2.459	-0.00418		2.459	-0.0042
2.448	-0.00413		2.458	-0.00411		2.458	-0.00413
2.447	-0.00413		2.457	-0.00418		2.457	-0.00421
2.446	-0.00414		2.456	-0.0042		2.456	-0.00422
2.445	-0.00413		2.455	-0.00421		2.455	-0.00423
2.444	-0.00414		2.454	-0.00421		2.454	-0.00422
2.443	-0.00415		2.453	-0.00423		2.453	-0.00425
2.442	-0.00414		2.452	-0.00422		2.452	-0.00425
2.441	-0.00415		2.451	-0.00422		2.451	-0.00425
2.44	-0.00416		2.45	-0.00423		2.45	-0.00425
2.439	-0.00417		2.449	-0.00423		2.449	-0.00426
2.438	-0.00417		2.448	-0.00424		2.448	-0.00426
2.437	-0.00417		2.447	-0.00424		2.447	-0.00428
2.436	-0.00417		2.446	-0.00427		2.446	-0.00427
2.435	-0.00418		2.445	-0.00423		2.445	-0.00426
2.434	-0.00418		2.444	-0.00427		2.444	-0.00428
2.433	-0.00419		2.443	-0.00427		2.443	-0.0043
2.432	-0.00418		2.442	-0.00427		2.442	-0.0043
2.431	-0.0042		2.441	-0.00427		2.441	-0.00431
2.43	-0.00419		2.44	-0.00428		2.44	-0.00431
2.429	-0.00419		2.439	-0.00429		2.439	-0.00432
2.428	-0.0042		2.438	-0.00429		2.438	-0.00432
2.427	-0.0042		2.437	-0.0043		2.437	-0.00433
2.426	-0.00421		2.436	-0.0043		2.436	-0.00433
2.425	-0.00421		2.435	-0.00431		2.435	-0.00433
2.424	-0.00422		2.434	-0.00431		2.434	-0.00435
2.423	-0.00421		2.433	-0.00432		2.433	-0.00434
2.422	-0.00422		2.432	-0.00432		2.432	-0.00436
2.421	-0.00423		2.431	-0.00432		2.431	-0.00436
2.42	-0.00422		2.43	-0.00433		2.43	-0.00436
2.419	-0.00422		2.429	-0.00433		2.429	-0.00437
2.418	-0.00424		2.428	-0.00435		2.428	-0.00436
2.417	-0.00424		2.427	-0.00434		2.427	-0.00437
2.416	-0.00424		2.426	-0.00436		2.426	-0.00439
2.415	-0.00425		2.425	-0.00436		2.425	-0.00438
2.414	-0.00425		2.424	-0.00437		2.424	-0.0044
2.413	-0.00426		2.423	-0.00437		2.423	-0.00439
2.412	-0.00425		2.422	-0.00438		2.422	-0.0044
2.411	-0.00426		2.421	-0.00439		2.421	-0.00441
2.41	-0.00426		2.42	-0.00436		2.42	-0.00439
2.409	-0.00426		2.419	-0.00438		2.419	-0.00442
2.408	-0.00428		2.418	-0.0044		2.418	-0.00443
2.407	-0.00428		2.417	-0.0044		2.417	-0.00443
2.406	-0.00428		2.416	-0.00441		2.416	-0.00444
2.405	-0.00429		2.415	-0.00441		2.415	-0.00446
2.404	-0.00428		2.414	-0.00442		2.414	-0.00445
2.403	-0.00428		2.413	-0.00443		2.413	-0.00447
2.402	-0.00429		2.412	-0.00443		2.412	-0.00446
2.401	-0.00429		2.411	-0.00444		2.411	-0.00446
2.4	-0.0043		2.41	-0.00443		2.41	-0.00447
2.399	-0.0043		2.409	-0.00445		2.409	-0.00448
2.398	-0.0043		2.408	-0.00445		2.408	-0.00448
2.397	-0.0043		2.407	-0.00445		2.407	-0.00449
2.396	-0.00431		2.406	-0.00446		2.406	-0.00449
2.395	-0.0043		2.405	-0.00447		2.405	-0.00451
2.394	-0.0043		2.404	-0.00447		2.404	-0.0045
2.393	-0.00431		2.403	-0.00448		2.403	-0.0045
2.392	-0.00432		2.402	-0.00449		2.402	-0.00452
2.391	-0.00433		2.401	-0.00448		2.401	-0.00452
2.39	-0.00433		2.4	-0.0045		2.4	-0.00454
2.389	-0.00434		2.399	-0.0045		2.399	-0.00454
2.388	-0.00434		2.398	-0.0045		2.398	-0.00454
2.387	-0.00434		2.397	-0.00451		2.397	-0.00455
2.386	-0.00435		2.396	-0.00452		2.396	-0.00456
2.385	-0.00435		2.395	-0.00453		2.395	-0.00456
2.384	-0.00435		2.394	-0.00451		2.394	-0.00454
2.383	-0.00436		2.393	-0.00452		2.393	-0.00457
2.382	-0.00436		2.392	-0.00455		2.392	-0.00459
2.381	-0.00437		2.391	-0.00454		2.391	-0.00458
2.38	-0.00437		2.39	-0.00455		2.39	-0.0046
2.379	-0.00438		2.389	-0.00456		2.389	-0.0046
2.378	-0.00437		2.388	-0.00456		2.388	-0.0046
2.377	-0.00438		2.387	-0.00457		2.387	-0.00461
2.376	-0.00438		2.386	-0.00458		2.386	-0.00463
2.375	-0.00439		2.385	-0.00458		2.385	-0.00462
2.374	-0.00439		2.384	-0.00458		2.384	-0.00462
2.373	-0.00438		2.383	-0.00459		2.383	-0.00464
2.372	-0.00438		2.382	-0.00459		2.382	-0.00464
2.371	-0.0044		2.381	-0.00461		2.381	-0.00466
2.37	-0.0044		2.38	-0.0046		2.38	-0.00466
2.369	-0.00441		2.379	-0.00461		2.379	-0.00466
2.368	-0.00439		2.378	-0.00461		2.378	-0.00466
2.367	-0.00441		2.377	-0.00463		2.377	-0.00465
2.366	-0.00441		2.376	-0.00463		2.376	-0.00467
2.365	-0.00442		2.375	-0.00463		2.375	-0.0047
2.364	-0.00442		2.374	-0.00463		2.374	-0.00469
2.363	-0.00443		2.373	-0.00465		2.373	-0.00469
2.362	-0.00444		2.372	-0.00464		2.372	-0.0047
2.361	-0.00444		2.371	-0.00466		2.371	-0.0047
2.36	-0.00444		2.37	-0.00467		2.37	-0.00471
2.359	-0.00444		2.369	-0.00466		2.369	-0.00471
2.358	-0.00445		2.368	-0.00464		2.368	-0.00469
2.357	-0.00446		2.367	-0.00467		2.367	-0.00473
2.356	-0.00445		2.366	-0.00467		2.366	-0.00473
2.355	-0.00446		2.365	-0.00468		2.365	-0.00474
2.354	-0.00447		2.364	-0.00469		2.364	-0.00476
2.353	-0.00447		2.363	-0.0047		2.363	-0.00476
2.352	-0.00447		2.362	-0.0047		2.362	-0.00476
2.351	-0.00449		2.361	-0.00471		2.361	-0.00476
2.35	-0.00449		2.36	-0.00472		2.36	-0.00477
2.349	-0.0045		2.359	-0.00471		2.359	-0.00477
2.348	-0.0045		2.358	-0.00472		2.358	-0.00478
2.347	-0.00451		2.357	-0.00473		2.357	-0.00479
2.346	-0.0045		2.356	-0.00473		2.356	-0.00478
2.345	-0.00452		2.355	-0.00473		2.355	-0.00479
2.344	-0.00452		2.354	-0.00475		2.354	-0.00481
2.343	-0.00451		2.353	-0.00475		2.353	-0.00482
2.342	-0.00452		2.352	-0.00475		2.352	-0.00481
2.341	-0.00454		2.351	-0.00477		2.351	-0.00483
2.34	-0.00453		2.35	-0.00477		2.35	-0.00483
2.339	-0.00454		2.349	-0.00478		2.349	-0.00485
2.338	-0.00455		2.348	-0.00479		2.348	-0.00485
2.337	-0.00455		2.347	-0.00479		2.347	-0.00486
2.336	-0.00456		2.346	-0.00479		2.346	-0.00485
2.335	-0.00456		2.345	-0.0048		2.345	-0.00486
2.334	-0.00457		2.344	-0.00481		2.344	-0.00488
2.333	-0.00457		2.343	-0.00479		2.343	-0.00486
2.332	-0.00458		2.342	-0.00482		2.342	-0.00488
2.331	-0.00457		2.341	-0.00482		2.341	-0.00489
2.33	-0.00459		2.34	-0.00483		2.34	-0.00489
2.329	-0.00458		2.339	-0.00484		2.339	-0.00491
2.328	-0.00459		2.338	-0.00484		2.338	-0.00491
2.327	-0.00459		2.337	-0.00486		2.337	-0.00492
2.326	-0.0046		2.336	-0.00485		2.336	-0.00493
2.325	-0.0046		2.335	-0.00486		2.335	-0.00493
2.324	-0.00461		2.334	-0.00487		2.334	-0.00494
2.323	-0.00461		2.333	-0.00487		2.333	-0.00494
2.322	-0.00461		2.332	-0.00488		2.332	-0.00495
2.321	-0.00461		2.331	-0.00489		2.331	-0.00495
2.32	-0.00462		2.33	-0.0049		2.33	-0.00497
2.319	-0.00463		2.329	-0.0049		2.329	-0.00496
2.318	-0.00463		2.328	-0.00489		2.328	-0.00497
2.317	-0.00462		2.327	-0.0049		2.327	-0.00497
2.316	-0.00464		2.326	-0.00492		2.326	-0.00497
2.315	-0.00464		2.325	-0.00492		2.325	-0.00499
2.314	-0.00464		2.324	-0.00494		2.324	-0.00499
2.313	-0.00465		2.323	-0.00493		2.323	-0.00499
2.312	-0.00466		2.322	-0.00494		2.322	-0.005
2.311	-0.00466		2.321	-0.00494		2.321	-0.00501
2.31	-0.00467		2.32	-0.00494		2.32	-0.00501
2.309	-0.00467		2.319	-0.00497		2.319	-0.00502
2.308	-0.00466		2.318	-0.00495		2.318	-0.00503
2.307	-0.00468		2.317	-0.00495		2.317	-0.005
2.306	-0.00468		2.316	-0.00497		2.316	-0.00503
2.305	-0.00468		2.315	-0.00497		2.315	-0.00504
2.304	-0.00468		2.314	-0.00499		2.314	-0.00504
2.303	-0.00469		2.313	-0.00499		2.313	-0.00505
2.302	-0.00468		2.312	-0.005		2.312	-0.00506
2.301	-0.00469		2.311	-0.00501		2.311	-0.00507
2.3	-0.0047		2.31	-0.005		2.31	-0.00507
2.299	-0.0047		2.309	-0.00501		2.309	-0.00508
2.298	-0.0047		2.308	-0.00502		2.308	-0.00509
2.297	-0.00471		2.307	-0.00502		2.307	-0.00509
2.296	-0.0047		2.306	-0.00503		2.306	-0.0051
2.295	-0.00471		2.305	-0.00504		2.305	-0.0051
2.294	-0.00471		2.304	-0.00503		2.304	-0.0051
2.293	-0.00472		2.303	-0.00506		2.303	-0.00512
2.292	-0.00471		2.302	-0.00505		2.302	-0.00512
2.291	-0.00472		2.301	-0.00507		2.301	-0.00513
2.29	-0.00473		2.3	-0.00507		2.3	-0.00514
2.289	-0.00472		2.299	-0.00507		2.299	-0.00514
2.288	-0.00472		2.298	-0.00508		2.298	-0.00515
2.287	-0.00474		2.297	-0.00508		2.297	-0.00515
2.286	-0.00473		2.296	-0.00509		2.296	-0.00515
2.285	-0.00474		2.295	-0.00509		2.295	-0.00515
2.284	-0.00474		2.294	-0.0051		2.294	-0.00516
2.283	-0.00474		2.293	-0.00511		2.293	-0.00518
2.282	-0.00474		2.292	-0.00509		2.292	-0.00515
2.281	-0.00475		2.291	-0.0051		2.291	-0.00519
2.28	-0.00475		2.29	-0.00512		2.29	-0.00518
2.279	-0.00476		2.289	-0.00513		2.289	-0.0052
2.278	-0.00475		2.288	-0.00512		2.288	-0.0052
2.277	-0.00476		2.287	-0.00514		2.287	-0.00521
2.276	-0.00476		2.286	-0.00515		2.286	-0.0052
2.275	-0.00476		2.285	-0.00515		2.285	-0.00523
2.274	-0.00477		2.284	-0.00516		2.284	-0.00522
2.273	-0.00477		2.283	-0.00516		2.283	-0.00523
2.272	-0.00477		2.282	-0.00516		2.282	-0.00523
2.271	-0.00477		2.281	-0.00516		2.281	-0.00524
2.27	-0.00478		2.28	-0.00518		2.28	-0.00525
2.269	-0.00478		2.279	-0.00519		2.279	-0.00527
2.268	-0.00478		2.278	-0.00518		2.278	-0.00525
2.267	-0.00478		2.277	-0.0052		2.277	-0.00526
2.266	-0.00477		2.276	-0.0052		2.276	-0.00527
2.265	-0.00478		2.275	-0.0052		2.275	-0.00528
2.264	-0.00479		2.274	-0.00521		2.274	-0.00528
2.263	-0.00479		2.273	-0.00522		2.273	-0.00528
2.262	-0.00479		2.272	-0.00522		2.272	-0.0053
2.261	-0.0048		2.271	-0.00523		2.271	-0.0053
2.26	-0.0048		2.27	-0.00523		2.27	-0.0053
2.259	-0.0048		2.269	-0.00523		2.269	-0.0053
2.258	-0.00482		2.268	-0.00524		2.268	-0.00532
2.257	-0.00481		2.267	-0.00524		2.267	-0.00533
2.256	-0.00481		2.266	-0.00523		2.266	-0.00529
2.255	-0.00482		2.265	-0.00526		2.265	-0.00532
2.254	-0.00483		2.264	-0.00527		2.264	-0.00534
2.253	-0.0049		2.263	-0.00527		2.263	-0.00532
2.252	-0.00484		2.262	-0.00528		2.262	-0.00534
2.251	-0.00483		2.261	-0.00528		2.261	-0.00535
2.25	-0.00484		2.26	-0.0053		2.26	-0.00536
2.249	-0.00485		2.259	-0.00527		2.259	-0.00536
2.248	-0.00486		2.258	-0.00531		2.258	-0.00538
2.247	-0.00486		2.257	-0.00531		2.257	-0.00538
2.246	-0.00485		2.256	-0.00528		2.256	-0.00538
2.245	-0.00486		2.255	-0.00533		2.255	-0.00539
2.244	-0.00486		2.254	-0.00533		2.254	-0.00539
2.243	-0.00486		2.253	-0.00542		2.253	-0.0055
2.242	-0.00487		2.252	-0.00537		2.252	-0.00542
2.241	-0.00487		2.251	-0.00535		2.251	-0.00541
2.24	-0.00485		2.25	-0.00536		2.25	-0.00543
2.239	-0.00488		2.249	-0.00537		2.249	-0.00542
2.238	-0.00487		2.248	-0.00538		2.248	-0.00544
2.237	-0.00488		2.247	-0.00539		2.247	-0.00546
2.236	-0.00488		2.246	-0.00537		2.246	-0.00545
2.235	-0.00488		2.245	-0.0054		2.245	-0.00544
2.234	-0.00489		2.244	-0.00539		2.244	-0.00546
2.233	-0.00489		2.243	-0.0054		2.243	-0.00545
2.232	-0.00489		2.242	-0.0054		2.242	-0.00547
2.231	-0.0049		2.241	-0.00541		2.241	-0.00547
2.23	-0.0049		2.24	-0.00539		2.24	-0.00545
2.229	-0.00491		2.239	-0.00542		2.239	-0.00549
2.228	-0.00491		2.238	-0.00542		2.238	-0.00549
2.227	-0.00491		2.237	-0.00543		2.237	-0.00549
2.226	-0.00491		2.236	-0.00544		2.236	-0.00551
2.225	-0.00492		2.235	-0.00542		2.235	-0.00552
2.224	-0.00492		2.234	-0.00545		2.234	-0.00552
2.223	-0.00493		2.233	-0.00545		2.233	-0.00553
2.222	-0.00492		2.232	-0.00545		2.232	-0.00555
2.221	-0.00496		2.231	-0.00547		2.231	-0.00553
2.22	-0.00493		2.23	-0.00546		2.23	-0.00554
2.219	-0.00494		2.229	-0.00547		2.229	-0.00555
2.218	-0.00495		2.228	-0.00549		2.228	-0.00556
2.217	-0.00495		2.227	-0.00547		2.227	-0.00556
2.216	-0.00496		2.226	-0.00548		2.226	-0.00557
2.215	-0.00495		2.225	-0.00548		2.225	-0.00557
2.214	-0.00494		2.224	-0.00549		2.224	-0.00557
2.213	-0.00497		2.223	-0.00551		2.223	-0.00558
2.212	-0.00496		2.222	-0.00547		2.222	-0.00559
2.211	-0.00497		2.221	-0.00549		2.221	-0.00561
2.21	-0.00498		2.22	-0.00551		2.22	-0.0056
2.209	-0.00498		2.219	-0.00549		2.219	-0.00561
2.208	-0.00499		2.218	-0.0055		2.218	-0.00562
2.207	-0.005		2.217	-0.0055		2.217	-0.00561
2.206	-0.005		2.216	-0.00552		2.216	-0.00563
2.205	-0.005		2.215	-0.0055		2.215	-0.00561
2.204	-0.00501		2.214	-0.0055		2.214	-0.00563
2.203	-0.00501		2.213	-0.00553		2.213	-0.00565
2.202	-0.00502		2.212	-0.00552		2.212	-0.00566
2.201	-0.00502		2.211	-0.00553		2.211	-0.00566
2.2	-0.00502		2.21	-0.00553		2.21	-0.00567
2.199	-0.00502		2.209	-0.00553		2.209	-0.00567
2.198	-0.00504		2.208	-0.00555		2.208	-0.00568
2.197	-0.00504		2.207	-0.00555		2.207	-0.0057
2.196	-0.00504		2.206	-0.00555		2.206	-0.0057
2.195	-0.00504		2.205	-0.00556		2.205	-0.00571
2.194	-0.00506		2.204	-0.00556		2.204	-0.00571
2.193	-0.00506		2.203	-0.00558		2.203	-0.00571
2.192	-0.00505		2.202	-0.00558		2.202	-0.00571
2.191	-0.00506		2.201	-0.00557		2.201	-0.00572
2.19	-0.00507		2.2	-0.00559		2.2	-0.00574
2.189	-0.00505		2.199	-0.00556		2.199	-0.00573
2.188	-0.00507		2.198	-0.00558		2.198	-0.00576
2.187	-0.00508		2.197	-0.0056		2.197	-0.00576
2.186	-0.00508		2.196	-0.00561		2.196	-0.00576
2.185	-0.00507		2.195	-0.00559		2.195	-0.00576
2.184	-0.00509		2.194	-0.00561		2.194	-0.00579
2.183	-0.0051		2.193	-0.00561		2.193	-0.0058
2.182	-0.0051		2.192	-0.00559		2.192	-0.00579
2.181	-0.0051		2.191	-0.00563		2.191	-0.00579
2.18	-0.00509		2.19	-0.00562		2.19	-0.0058
2.179	-0.0051		2.189	-0.0056		2.189	-0.00576
2.178	-0.00512		2.188	-0.00564		2.188	-0.00582
2.177	-0.00511		2.187	-0.00563		2.187	-0.00582
2.176	-0.00513		2.186	-0.00564		2.186	-0.00582
2.175	-0.00513		2.185	-0.00564		2.185	-0.00583
2.174	-0.00513		2.184	-0.00566		2.184	-0.00585
2.173	-0.00513		2.183	-0.00566		2.183	-0.00584
2.172	-0.00514		2.182	-0.00567		2.182	-0.00585
2.171	-0.00514		2.181	-0.00568		2.181	-0.00586
2.17	-0.00514		2.18	-0.00566		2.18	-0.00587
2.169	-0.00515		2.179	-0.00569		2.179	-0.00588
2.168	-0.00515		2.178	-0.00569		2.178	-0.00588
2.167	-0.00515		2.177	-0.00571		2.177	-0.0059
2.166	-0.00515		2.176	-0.00571		2.176	-0.00592
2.165	-0.00516		2.175	-0.0057		2.175	-0.0059
2.164	-0.00514		2.174	-0.00571		2.174	-0.0059
2.163	-0.00516		2.173	-0.00572		2.173	-0.00589
2.162	-0.00517		2.172	-0.00572		2.172	-0.00592
2.161	-0.00517		2.171	-0.00572		2.171	-0.00593
2.16	-0.00517		2.17	-0.00574		2.17	-0.00594
2.159	-0.00518		2.169	-0.00573		2.169	-0.00593
2.158	-0.00518		2.168	-0.00575		2.168	-0.00595
2.157	-0.00519		2.167	-0.00575		2.167	-0.00595
2.156	-0.00519		2.166	-0.00575		2.166	-0.00595
2.155	-0.0052		2.165	-0.00575		2.165	-0.00597
2.154	-0.0052		2.164	-0.00574		2.164	-0.00595
2.153	-0.00521		2.163	-0.00577		2.163	-0.00598
2.152	-0.0052		2.162	-0.00578		2.162	-0.00599
2.151	-0.00519		2.161	-0.00578		2.161	-0.00601
2.15	-0.00522		2.16	-0.00577		2.16	-0.00599
2.149	-0.00521		2.159	-0.00581		2.159	-0.006
2.148	-0.00522		2.158	-0.00581		2.158	-0.00601
2.147	-0.00522		2.157	-0.00581		2.157	-0.00603
2.146	-0.00523		2.156	-0.00581		2.156	-0.00603
2.145	-0.00523		2.155	-0.00583		2.155	-0.00603
2.144	-0.00524		2.154	-0.00583		2.154	-0.00603
2.143	-0.00524		2.153	-0.00585		2.153	-0.00605
2.142	-0.00525		2.152	-0.00586		2.152	-0.00606
2.141	-0.00524		2.151	-0.00585		2.151	-0.00605
2.14	-0.00524		2.15	-0.00586		2.15	-0.00607
2.139	-0.00524		2.149	-0.00588		2.149	-0.00607
2.138	-0.00523		2.148	-0.00588		2.148	-0.00607
2.137	-0.00525		2.147	-0.00588		2.147	-0.00609
2.136	-0.00526		2.146	-0.0059		2.146	-0.0061
2.135	-0.00525		2.145	-0.00591		2.145	-0.0061
2.134	-0.00526		2.144	-0.00592		2.144	-0.00612
2.133	-0.00527		2.143	-0.00592		2.143	-0.00612
2.132	-0.00528		2.142	-0.00593		2.142	-0.00613
2.131	-0.00527		2.141	-0.00593		2.141	-0.00611
2.13	-0.00529		2.14	-0.00595		2.14	-0.00614
2.129	-0.00529		2.139	-0.00595		2.139	-0.00614
2.128	-0.00528		2.138	-0.00593		2.138	-0.00613
2.127	-0.0053		2.137	-0.00595		2.137	-0.00614
2.126	-0.00529		2.136	-0.00598		2.136	-0.00616
2.125	-0.00531		2.135	-0.00597		2.135	-0.00617
2.124	-0.0053		2.134	-0.00599		2.134	-0.00617
2.123	-0.0053		2.133	-0.006		2.133	-0.00619
2.122	-0.00531		2.132	-0.00601		2.132	-0.00619
2.121	-0.00531		2.131	-0.00602		2.131	-0.0062
2.12	-0.00531		2.13	-0.00603		2.13	-0.00621
2.119	-0.00532		2.129	-0.00603		2.129	-0.00622
2.118	-0.00532		2.128	-0.00603		2.128	-0.0062
2.117	-0.00532		2.127	-0.00604		2.127	-0.00622
2.116	-0.00532		2.126	-0.00605		2.126	-0.00624
2.115	-0.00533		2.125	-0.00607		2.125	-0.00624
2.114	-0.00534		2.124	-0.00609		2.124	-0.00623
2.113	-0.00534		2.123	-0.00607		2.123	-0.00626
2.112	-0.00531		2.122	-0.00608		2.122	-0.00625
2.111	-0.00535		2.121	-0.00609		2.121	-0.00625
2.11	-0.00535		2.12	-0.0061		2.12	-0.00628
2.109	-0.00534		2.119	-0.00612		2.119	-0.00628
2.108	-0.00535		2.118	-0.00612		2.118	-0.00629
2.107	-0.00536		2.117	-0.00614		2.117	-0.0063
2.106	-0.00537		2.116	-0.00611		2.116	-0.00629
2.105	-0.00536		2.115	-0.00615		2.115	-0.00631
2.104	-0.00538		2.114	-0.00613		2.114	-0.00632
2.103	-0.00536		2.113	-0.00616		2.113	-0.00632
2.102	-0.00538		2.112	-0.00612		2.112	-0.00628
2.101	-0.00538		2.111	-0.00617		2.111	-0.00633
2.1	-0.00538		2.11	-0.00617		2.11	-0.00633
2.099	-0.00538		2.109	-0.00617		2.109	-0.00634
2.098	-0.00539		2.108	-0.00619		2.108	-0.00635
2.097	-0.00539		2.107	-0.00619		2.107	-0.00636
2.096	-0.00538		2.106	-0.00621		2.106	-0.00637
2.095	-0.00541		2.105	-0.00621		2.105	-0.00638
2.094	-0.00539		2.104	-0.00624		2.104	-0.00639
2.093	-0.00541		2.103	-0.00622		2.103	-0.00638
2.092	-0.00541		2.102	-0.00623		2.102	-0.0064
2.091	-0.00541		2.101	-0.00624		2.101	-0.00641
2.09	-0.00542		2.1	-0.00624		2.1	-0.00641
2.089	-0.00543		2.099	-0.00625		2.099	-0.00641
2.088	-0.00543		2.098	-0.00628		2.098	-0.00642
2.087	-0.00542		2.097	-0.00624		2.097	-0.00642
2.086	-0.00544		2.096	-0.00626		2.096	-0.00642
2.085	-0.00545		2.095	-0.00628		2.095	-0.00645
2.084	-0.00545		2.094	-0.00629		2.094	-0.00644
2.083	-0.00544		2.093	-0.0063		2.093	-0.00646
2.082	-0.00546		2.092	-0.0063		2.092	-0.00648
2.081	-0.00546		2.091	-0.0063		2.091	-0.00646
2.08	-0.00546		2.09	-0.00631		2.09	-0.00646
2.079	-0.00548		2.089	-0.00632		2.089	-0.00648
2.078	-0.00547		2.088	-0.00632		2.088	-0.00649
2.077	-0.00548		2.087	-0.0063		2.087	-0.00647
2.076	-0.00549		2.086	-0.00633		2.086	-0.00649
2.075	-0.0055		2.085	-0.00636		2.085	-0.00651
2.074	-0.00551		2.084	-0.00633		2.084	-0.00651
2.073	-0.0055		2.083	-0.00636		2.083	-0.00652
2.072	-0.00552		2.082	-0.00636		2.082	-0.00653
2.071	-0.00552		2.081	-0.00637		2.081	-0.00653
2.07	-0.00553		2.08	-0.00638		2.08	-0.00653
2.069	-0.00553		2.079	-0.00637		2.079	-0.00655
2.068	-0.00554		2.078	-0.00639		2.078	-0.00655
2.067	-0.00554		2.077	-0.00639		2.077	-0.00655
2.066	-0.00554		2.076	-0.00639		2.076	-0.00657
2.065	-0.00556		2.075	-0.00639		2.075	-0.00657
2.064	-0.00555		2.074	-0.00641		2.074	-0.00658
2.063	-0.00556		2.073	-0.00641		2.073	-0.00659
2.062	-0.00557		2.072	-0.0064		2.072	-0.00661
2.061	-0.00556		2.071	-0.00643		2.071	-0.00659
2.06	-0.00557		2.07	-0.00643		2.07	-0.0066
2.059	-0.00559		2.069	-0.00644		2.069	-0.00661
2.058	-0.00558		2.068	-0.00644		2.068	-0.00662
2.057	-0.00559		2.067	-0.00644		2.067	-0.00663
2.056	-0.00561		2.066	-0.00646		2.066	-0.00664
2.055	-0.00561		2.065	-0.00644		2.065	-0.00664
2.054	-0.00562		2.064	-0.00645		2.064	-0.00665
2.053	-0.00562		2.063	-0.00645		2.063	-0.00666
2.052	-0.00562		2.062	-0.00647		2.062	-0.00667
2.051	-0.00563		2.061	-0.00643		2.061	-0.00663
2.05	-0.00564		2.06	-0.00649		2.06	-0.00666
2.049	-0.00563		2.059	-0.00645		2.059	-0.00668
2.048	-0.00558		2.058	-0.00648		2.058	-0.00668
2.047	-0.00564		2.057	-0.00646		2.057	-0.0067
2.046	-0.00565		2.056	-0.0065		2.056	-0.0067
2.045	-0.00566		2.055	-0.00651		2.055	-0.0067
2.044	-0.00567		2.054	-0.00649		2.054	-0.00671
2.043	-0.00568		2.053	-0.0065		2.053	-0.00673
2.042	-0.00567		2.052	-0.00651		2.052	-0.00672
2.041	-0.00569		2.051	-0.00649		2.051	-0.00675
2.04	-0.00569		2.05	-0.00652		2.05	-0.00674
2.039	-0.0057		2.049	-0.00652		2.049	-0.00676
2.038	-0.00569		2.048	-0.00641		2.048	-0.00664
2.037	-0.00571		2.047	-0.00652		2.047	-0.00676
2.036	-0.0057		2.046	-0.00652		2.046	-0.00677
2.035	-0.00571		2.045	-0.00653		2.045	-0.00677
2.034	-0.00573		2.044	-0.00654		2.044	-0.00679
2.033	-0.00573		2.043	-0.00654		2.043	-0.00678
2.032	-0.00573		2.042	-0.00655		2.042	-0.00679
2.031	-0.00574		2.041	-0.00656		2.041	-0.0068
2.03	-0.00574		2.04	-0.00656		2.04	-0.00681
2.029	-0.00575		2.039	-0.00657		2.039	-0.00682
2.028	-0.00575		2.038	-0.00657		2.038	-0.00683
2.027	-0.00575		2.037	-0.00658		2.037	-0.00683
2.026	-0.00576		2.036	-0.00655		2.036	-0.00682
2.025	-0.00576		2.035	-0.00658		2.035	-0.00685
2.024	-0.00576		2.034	-0.00659		2.034	-0.00686
2.023	-0.00578		2.033	-0.00661		2.033	-0.00687
2.022	-0.00578		2.032	-0.00659		2.032	-0.00686
2.021	-0.00579		2.031	-0.00663		2.031	-0.00689
2.02	-0.00578		2.03	-0.00661		2.03	-0.00688
2.019	-0.00579		2.029	-0.00664		2.029	-0.0069
2.018	-0.00579		2.028	-0.00664		2.028	-0.0069
2.017	-0.00582		2.027	-0.00664		2.027	-0.00691
2.016	-0.00581		2.026	-0.00665		2.026	-0.00691
2.015	-0.00581		2.025	-0.00666		2.025	-0.00693
2.014	-0.00581		2.024	-0.00666		2.024	-0.00694
2.013	-0.00581		2.023	-0.00668		2.023	-0.00694
2.012	-0.00583		2.022	-0.00668		2.022	-0.00693
2.011	-0.00583		2.021	-0.00668		2.021	-0.00695
2.01	-0.0058		2.02	-0.00668		2.02	-0.00694
2.009	-0.00583		2.019	-0.0067		2.019	-0.00696
2.008	-0.00584		2.018	-0.00671		2.018	-0.00697
2.007	-0.00583		2.017	-0.00672		2.017	-0.00698
2.006	-0.00585		2.016	-0.00671		2.016	-0.00698
2.005	-0.00586		2.015	-0.00672		2.015	-0.007
2.004	-0.00587		2.014	-0.00673		2.014	-0.007
2.003	-0.00586		2.013	-0.00674		2.013	-0.007
2.002	-0.00589		2.012	-0.00676		2.012	-0.00701
2.001	-0.00588		2.011	-0.00676		2.011	-0.00702
2	-0.00589		2.01	-0.00673		2.01	-0.00698
1.999	-0.0059		2.009	-0.00676		2.009	-0.00702
1.998	-0.00591		2.008	-0.00679		2.008	-0.00704
1.997	-0.0059		2.007	-0.00679		2.007	-0.00704
1.996	-0.00593		2.006	-0.00679		2.006	-0.00705
1.995	-0.00592		2.005	-0.00679		2.005	-0.00706
1.994	-0.00593		2.004	-0.00681		2.004	-0.00707
1.993	-0.00594		2.003	-0.00683		2.003	-0.00706
1.992	-0.00594		2.002	-0.00681		2.002	-0.00709
1.991	-0.00596		2.001	-0.00684		2.001	-0.00708
1.99	-0.00596		2	-0.00684		2	-0.00707
1.989	-0.00596		1.999	-0.00687		1.999	-0.00711
1.988	-0.00598		1.998	-0.00685		1.998	-0.00712
1.987	-0.00598		1.997	-0.00686		1.997	-0.0071
1.986	-0.00598		1.996	-0.00686		1.996	-0.00712
1.985	-0.00599		1.995	-0.00688		1.995	-0.00712
1.984	-0.00598		1.994	-0.00688		1.994	-0.00713
1.983	-0.006		1.993	-0.00688		1.993	-0.00715
1.982	-0.00601		1.992	-0.00691		1.992	-0.00714
1.981	-0.00601		1.991	-0.00692		1.991	-0.00716
1.98	-0.00603		1.99	-0.00691		1.99	-0.00716
1.979	-0.00603		1.989	-0.00693		1.989	-0.00717
1.978	-0.00603		1.988	-0.00694		1.988	-0.00718
1.977	-0.00604		1.987	-0.00695		1.987	-0.00717
1.976	-0.00605		1.986	-0.00696		1.986	-0.0072
1.975	-0.00605		1.985	-0.00696		1.985	-0.00719
1.974	-0.00605		1.984	-0.00694		1.984	-0.00716
1.973	-0.00607		1.983	-0.00698		1.983	-0.00721
1.972	-0.00608		1.982	-0.00698		1.982	-0.0072
1.971	-0.00608		1.981	-0.007		1.981	-0.00722
1.97	-0.00609		1.98	-0.00701		1.98	-0.00723
1.969	-0.00609		1.979	-0.00702		1.979	-0.00722
1.968	-0.0061		1.978	-0.00703		1.978	-0.00725
1.967	-0.00611		1.977	-0.00702		1.977	-0.00724
1.966	-0.00611		1.976	-0.00704		1.976	-0.00725
1.965	-0.00613		1.975	-0.00706		1.975	-0.00726
1.964	-0.00612		1.974	-0.00704		1.974	-0.00726
1.963	-0.00613		1.973	-0.00708		1.973	-0.00727
1.962	-0.00613		1.972	-0.0071		1.972	-0.00728
1.961	-0.00615		1.971	-0.00708		1.971	-0.00729
1.96	-0.00615		1.97	-0.0071		1.97	-0.00729
1.959	-0.00614		1.969	-0.00712		1.969	-0.0073
1.958	-0.00615		1.968	-0.0071		1.968	-0.00728
1.957	-0.00618		1.967	-0.00712		1.967	-0.00731
1.956	-0.00617		1.966	-0.00713		1.966	-0.00732
1.955	-0.00618		1.965	-0.00714		1.965	-0.00732
1.954	-0.0062		1.964	-0.00715		1.964	-0.00733
1.953	-0.0062		1.963	-0.00716		1.963	-0.00734
1.952	-0.00621		1.962	-0.00716		1.962	-0.00733
1.951	-0.00622		1.961	-0.00716		1.961	-0.00735
1.95	-0.00624		1.96	-0.00718		1.96	-0.00736
1.949	-0.00623		1.959	-0.00714		1.959	-0.00732
1.948	-0.00624		1.958	-0.00719		1.958	-0.00736
1.947	-0.00626		1.957	-0.0072		1.957	-0.00737
1.946	-0.00626		1.956	-0.00719		1.956	-0.00738
1.945	-0.00627		1.955	-0.00723		1.955	-0.00738
1.944	-0.00629		1.954	-0.00721		1.954	-0.00739
1.943	-0.00628		1.953	-0.00723		1.953	-0.0074
1.942	-0.00629		1.952	-0.00725		1.952	-0.00741
1.941	-0.0063		1.951	-0.00726		1.951	-0.00741
1.94	-0.0063		1.95	-0.00726		1.95	-0.00742
1.939	-0.00631		1.949	-0.00726		1.949	-0.00742
1.938	-0.00632		1.948	-0.00728		1.948	-0.00744
1.937	-0.00633		1.947	-0.00727		1.947	-0.00745
1.936	-0.00634		1.946	-0.00727		1.946	-0.00743
1.935	-0.00635		1.945	-0.0073		1.945	-0.00745
1.934	-0.00635		1.944	-0.00727		1.944	-0.00746
1.933	-0.00635		1.943	-0.0073		1.943	-0.00746
1.932	-0.00636		1.942	-0.00731		1.942	-0.00746
1.931	-0.00637		1.941	-0.00732		1.941	-0.00748
1.93	-0.00639		1.94	-0.00733		1.94	-0.00749
1.929	-0.00639		1.939	-0.00733		1.939	-0.00749
1.928	-0.0064		1.938	-0.00734		1.938	-0.00751
1.927	-0.00642		1.937	-0.00735		1.937	-0.00749
1.926	-0.00642		1.936	-0.00734		1.936	-0.0075
1.925	-0.00643		1.935	-0.00736		1.935	-0.00753
1.924	-0.00644		1.934	-0.00737		1.934	-0.00752
1.923	-0.00644		1.933	-0.00734		1.933	-0.0075
1.922	-0.00646		1.932	-0.00737		1.932	-0.00752
1.921	-0.00645		1.931	-0.00739		1.931	-0.00754
1.92	-0.00647		1.93	-0.00739		1.93	-0.00753
1.919	-0.00648		1.929	-0.00738		1.929	-0.00755
1.918	-0.00648		1.928	-0.00741		1.928	-0.00756
1.917	-0.00649		1.927	-0.00741		1.927	-0.00757
1.916	-0.00649		1.926	-0.00742		1.926	-0.00758
1.915	-0.00649		1.925	-0.00741		1.925	-0.00757
1.914	-0.0065		1.924	-0.00743		1.924	-0.00759
1.913	-0.0065		1.923	-0.00742		1.923	-0.00759
1.912	-0.00651		1.922	-0.00743		1.922	-0.0076
1.911	-0.00652		1.921	-0.00743		1.921	-0.00761
1.91	-0.00652		1.92	-0.00746		1.92	-0.00764
1.909	-0.00653		1.919	-0.00744		1.919	-0.00761
1.908	-0.00652		1.918	-0.00745		1.918	-0.00762
1.907	-0.00652		1.917	-0.00744		1.917	-0.00764
1.906	-0.00654		1.916	-0.00746		1.916	-0.00764
1.905	-0.00654		1.915	-0.00746		1.915	-0.00764
1.904	-0.00655		1.914	-0.00748		1.914	-0.00766
1.903	-0.00655		1.913	-0.00747		1.913	-0.00766
1.902	-0.00657		1.912	-0.00747		1.912	-0.00767
1.901	-0.00657		1.911	-0.00749		1.911	-0.00767
1.9	-0.00658		1.91	-0.00748		1.91	-0.00767
1.899	-0.00658		1.909	-0.00751		1.909	-0.00769
1.898	-0.00659		1.908	-0.00747		1.908	-0.00765
1.897	-0.00659		1.907	-0.00751		1.907	-0.00769
1.896	-0.00659		1.906	-0.00749		1.906	-0.00769
1.895	-0.0066		1.905	-0.0075		1.905	-0.00771
1.894	-0.00661		1.904	-0.0075		1.904	-0.00771
1.893	-0.00662		1.903	-0.00751		1.903	-0.00772
1.892	-0.00661		1.902	-0.00751		1.902	-0.00772
1.891	-0.00662		1.901	-0.00753		1.901	-0.00774
1.89	-0.00665		1.9	-0.00752		1.9	-0.00773
1.889	-0.00664		1.899	-0.00754		1.899	-0.00775
1.888	-0.00665		1.898	-0.00751		1.898	-0.00775
1.887	-0.00665		1.897	-0.00755		1.897	-0.00776
1.886	-0.00666		1.896	-0.00753		1.896	-0.00777
1.885	-0.00667		1.895	-0.00754		1.895	-0.00777
1.884	-0.00667		1.894	-0.00755		1.894	-0.00777
1.883	-0.00669		1.893	-0.00756		1.893	-0.00779
1.882	-0.00666		1.892	-0.00755		1.892	-0.00778
1.881	-0.00669		1.891	-0.00757		1.891	-0.0078
1.88	-0.00669		1.89	-0.00758		1.89	-0.0078
1.879	-0.00669		1.889	-0.00758		1.889	-0.0078
1.878	-0.00671		1.888	-0.0076		1.888	-0.00783
1.877	-0.00672		1.887	-0.00759		1.887	-0.00783
1.876	-0.00672		1.886	-0.00759		1.886	-0.00783
1.875	-0.00673		1.885	-0.00759		1.885	-0.00783
1.874	-0.00674		1.884	-0.00762		1.884	-0.00785
1.873	-0.00674		1.883	-0.00761		1.883	-0.00785
1.872	-0.00675		1.882	-0.0076		1.882	-0.00783
1.871	-0.00676		1.881	-0.0076		1.881	-0.00785
1.87	-0.00676		1.88	-0.00761		1.88	-0.00787
1.869	-0.00678		1.879	-0.00763		1.879	-0.00787
1.868	-0.00678		1.878	-0.00763		1.878	-0.00789
1.867	-0.00678		1.877	-0.00766		1.877	-0.0079
1.866	-0.00679		1.876	-0.00766		1.876	-0.00791
1.865	-0.00679		1.875	-0.00766		1.875	-0.00791
1.864	-0.00681		1.874	-0.00767		1.874	-0.00793
1.863	-0.00681		1.873	-0.00767		1.873	-0.00793
1.862	-0.00681		1.872	-0.00768		1.872	-0.00792
1.861	-0.00682		1.871	-0.00769		1.871	-0.00795
1.86	-0.00683		1.87	-0.00771		1.87	-0.00796
1.859	-0.00683		1.869	-0.00772		1.869	-0.00797
1.858	-0.00684		1.868	-0.00771		1.868	-0.00795
1.857	-0.00685		1.867	-0.00773		1.867	-0.00797
1.856	-0.00683		1.866	-0.00773		1.866	-0.00797
1.855	-0.00686		1.865	-0.00773		1.865	-0.00799
1.854	-0.00687		1.864	-0.00775		1.864	-0.008
1.853	-0.00687		1.863	-0.00779		1.863	-0.00801
1.852	-0.00688		1.862	-0.00776		1.862	-0.008
1.851	-0.00689		1.861	-0.00778		1.861	-0.00802
1.85	-0.00691		1.86	-0.0078		1.86	-0.00803
1.849	-0.0069		1.859	-0.00779		1.859	-0.00804
1.848	-0.00692		1.858	-0.0078		1.858	-0.00805
1.847	-0.00691		1.857	-0.00783		1.857	-0.00805
1.846	-0.00692		1.856	-0.00776		1.856	-0.008
1.845	-0.00695		1.855	-0.00782		1.855	-0.00806
1.844	-0.007		1.854	-0.00784		1.854	-0.00806
1.843	-0.00698		1.853	-0.00783		1.853	-0.00809
1.842	-0.00697		1.852	-0.00786		1.852	-0.0081
1.841	-0.00699		1.851	-0.00787		1.851	-0.00809
1.84	-0.00698		1.85	-0.00788		1.85	-0.00811
1.839	-0.007		1.849	-0.0079		1.849	-0.0081
1.838	-0.007		1.848	-0.0079		1.848	-0.00813
1.837	-0.00701		1.847	-0.0079		1.847	-0.00813
1.836	-0.00701		1.846	-0.0079		1.846	-0.00813
1.835	-0.00703		1.845	-0.00792		1.845	-0.00815
1.834	-0.00703		1.844	-0.00805		1.844	-0.00827
1.833	-0.00704		1.843	-0.00799		1.843	-0.00819
1.832	-0.00705		1.842	-0.00795		1.842	-0.00819
1.831	-0.00705		1.841	-0.008		1.841	-0.00819
1.83	-0.00705		1.84	-0.00798		1.84	-0.0082
1.829	-0.00708		1.839	-0.008		1.839	-0.0082
1.828	-0.00708		1.838	-0.00801		1.838	-0.00822
1.827	-0.00709		1.837	-0.00803		1.837	-0.00823
1.826	-0.00711		1.836	-0.00804		1.836	-0.00823
1.825	-0.00711		1.835	-0.00803		1.835	-0.00825
1.824	-0.00712		1.834	-0.00804		1.834	-0.00824
1.823	-0.00712		1.833	-0.00807		1.833	-0.00824
1.822	-0.00713		1.832	-0.00808		1.832	-0.00826
1.821	-0.00715		1.831	-0.00805		1.831	-0.00822
1.82	-0.00717		1.83	-0.00808		1.83	-0.00826
1.819	-0.00717		1.829	-0.0081		1.829	-0.00829
1.818	-0.00718		1.828	-0.00811		1.828	-0.00829
1.817	-0.00718		1.827	-0.00813		1.827	-0.00829
1.816	-0.0072		1.826	-0.00813		1.826	-0.00832
1.815	-0.00721		1.825	-0.00814		1.825	-0.00831
1.814	-0.0072		1.824	-0.00815		1.824	-0.00834
1.813	-0.00723		1.823	-0.00818		1.823	-0.00833
1.812	-0.00724		1.822	-0.00818		1.822	-0.00835
1.811	-0.00724		1.821	-0.00818		1.821	-0.00836
1.81	-0.00726		1.82	-0.0082		1.82	-0.00836
1.809	-0.00726		1.819	-0.00822		1.819	-0.00837
1.808	-0.00727		1.818	-0.00823		1.818	-0.00838
1.807	-0.00729		1.817	-0.00822		1.817	-0.00839
1.806	-0.0073		1.816	-0.00825		1.816	-0.00839
1.805	-0.00728		1.815	-0.00824		1.815	-0.00841
1.804	-0.00731		1.814	-0.00828		1.814	-0.00841
1.803	-0.00732		1.813	-0.00828		1.813	-0.00842
1.802	-0.00733		1.812	-0.0083		1.812	-0.00844
1.801	-0.00734		1.811	-0.0083		1.811	-0.00843
1.8	-0.00735		1.81	-0.00831		1.81	-0.00845
1.799	-0.00737		1.809	-0.00832		1.809	-0.00846
1.798	-0.00737		1.808	-0.00833		1.808	-0.00846
1.797	-0.00739		1.807	-0.00834		1.807	-0.00849
1.796	-0.00739		1.806	-0.00835		1.806	-0.00849
1.795	-0.0074		1.805	-0.00833		1.805	-0.00844
1.794	-0.00742		1.804	-0.00837		1.804	-0.0085
1.793	-0.00742		1.803	-0.00836		1.803	-0.00851
1.792	-0.00744		1.802	-0.00839		1.802	-0.0085
1.791	-0.00744		1.801	-0.0084		1.801	-0.00852
1.79	-0.00745		1.8	-0.00841		1.8	-0.00854
1.789	-0.00746		1.799	-0.00842		1.799	-0.00855
1.788	-0.00748		1.798	-0.00842		1.798	-0.00856
1.787	-0.00749		1.797	-0.00845		1.797	-0.00857
1.786	-0.00749		1.796	-0.00845		1.796	-0.00856
1.785	-0.0075		1.795	-0.00846		1.795	-0.00858
1.784	-0.00752		1.794	-0.00848		1.794	-0.00859
1.783	-0.00752		1.793	-0.00849		1.793	-0.0086
1.782	-0.00753		1.792	-0.0085		1.792	-0.0086
1.781	-0.00754		1.791	-0.00853		1.791	-0.00863
1.78	-0.00753		1.79	-0.00853		1.79	-0.00862
1.779	-0.00755		1.789	-0.00853		1.789	-0.00863
1.778	-0.00757		1.788	-0.00852		1.788	-0.00864
1.777	-0.00758		1.787	-0.00856		1.787	-0.00865
1.776	-0.00759		1.786	-0.00857		1.786	-0.00869
1.775	-0.0076		1.785	-0.00857		1.785	-0.00867
1.774	-0.0076		1.784	-0.00857		1.784	-0.00867
1.773	-0.00762		1.783	-0.0086		1.783	-0.00868
1.772	-0.00763		1.782	-0.0086		1.782	-0.00869
1.771	-0.00763		1.781	-0.00862		1.781	-0.00872
1.77	-0.00765		1.78	-0.0086		1.78	-0.00868
1.769	-0.00765		1.779	-0.0086		1.779	-0.00871
1.768	-0.00767		1.778	-0.00865		1.778	-0.00873
1.767	-0.00768		1.777	-0.00864		1.777	-0.00875
1.766	-0.00769		1.776	-0.00865		1.776	-0.00874
1.765	-0.0077		1.775	-0.00867		1.775	-0.00877
1.764	-0.00771		1.774	-0.00869		1.774	-0.00876
1.763	-0.00772		1.773	-0.00869		1.773	-0.00879
1.762	-0.00773		1.772	-0.0087		1.772	-0.00878
1.761	-0.00773		1.771	-0.00872		1.771	-0.0088
1.76	-0.00775		1.77	-0.0087		1.77	-0.0088
1.759	-0.00776		1.769	-0.00872		1.769	-0.00882
1.758	-0.00776		1.768	-0.00873		1.768	-0.00882
1.757	-0.00777		1.767	-0.00874		1.767	-0.00887
1.756	-0.00778		1.766	-0.00874		1.766	-0.00883
1.755	-0.00779		1.765	-0.00876		1.765	-0.00885
1.754	-0.00779		1.764	-0.00876		1.764	-0.00884
1.753	-0.0078		1.763	-0.00878		1.763	-0.00886
1.752	-0.00783		1.762	-0.00878		1.762	-0.00888
1.751	-0.00782		1.761	-0.00879		1.761	-0.00889
1.75	-0.00783		1.76	-0.0088		1.76	-0.0089
1.749	-0.00785		1.759	-0.0088		1.759	-0.00891
1.748	-0.00785		1.758	-0.0088		1.758	-0.00891
1.747	-0.00787		1.757	-0.0088		1.757	-0.00892
1.746	-0.00787		1.756	-0.0088		1.756	-0.00895
1.745	-0.00789		1.755	-0.00882		1.755	-0.00895
1.744	-0.0079		1.754	-0.00879		1.754	-0.00891
1.743	-0.00791		1.753	-0.00884		1.753	-0.00896
1.742	-0.00791		1.752	-0.00886		1.752	-0.00896
1.741	-0.00792		1.751	-0.00885		1.751	-0.00898
1.74	-0.00795		1.75	-0.00885		1.75	-0.00898
1.739	-0.00795		1.749	-0.00888		1.749	-0.00901
1.738	-0.00795		1.748	-0.00888		1.748	-0.00901
1.737	-0.00797		1.747	-0.00889		1.747	-0.00902
1.736	-0.00798		1.746	-0.00889		1.746	-0.00903
1.735	-0.00801		1.745	-0.0089		1.745	-0.00904
1.734	-0.008		1.744	-0.00889		1.744	-0.00905
1.733	-0.00802		1.743	-0.00892		1.743	-0.00905
1.732	-0.00803		1.742	-0.00892		1.742	-0.00907
1.731	-0.00803		1.741	-0.00891		1.741	-0.00906
1.73	-0.00805		1.74	-0.00892		1.74	-0.00908
1.729	-0.00806		1.739	-0.00894		1.739	-0.0091
1.728	-0.00803		1.738	-0.00893		1.738	-0.00909
1.727	-0.00807		1.737	-0.00895		1.737	-0.00911
1.726	-0.00808		1.736	-0.00897		1.736	-0.00913
1.725	-0.00809		1.735	-0.00898		1.735	-0.00916
1.724	-0.0081		1.734	-0.00898		1.734	-0.00914
1.723	-0.00811		1.733	-0.00899		1.733	-0.00918
1.722	-0.00813		1.732	-0.00901		1.732	-0.00916
1.721	-0.00814		1.731	-0.00901		1.731	-0.00919
1.72	-0.00814		1.73	-0.00901		1.73	-0.00919
1.719	-0.00816		1.729	-0.00903		1.729	-0.00919
1.718	-0.00817		1.728	-0.00899		1.728	-0.00915
1.717	-0.00819		1.727	-0.00903		1.727	-0.00922
1.716	-0.0082		1.726	-0.00904		1.726	-0.00921
1.715	-0.0082		1.725	-0.00905		1.725	-0.00923
1.714	-0.00821		1.724	-0.00906		1.724	-0.00924
1.713	-0.00821		1.723	-0.00907		1.723	-0.00925
1.712	-0.00822		1.722	-0.0091		1.722	-0.00927
1.711	-0.00825		1.721	-0.00909		1.721	-0.00928
1.71	-0.00825		1.72	-0.0091		1.72	-0.00929
1.709	-0.00826		1.719	-0.0091		1.719	-0.00929
1.708	-0.00828		1.718	-0.00912		1.718	-0.00929
1.707	-0.0083		1.717	-0.00915		1.717	-0.00932
1.706	-0.0083		1.716	-0.00914		1.716	-0.00933
1.705	-0.00831		1.715	-0.00916		1.715	-0.00936
1.704	-0.00832		1.714	-0.00916		1.714	-0.00933
1.703	-0.00832		1.713	-0.00918		1.713	-0.00935
1.702	-0.00833		1.712	-0.00917		1.712	-0.00935
1.701	-0.00836		1.711	-0.00917		1.711	-0.00938
1.7	-0.00837		1.71	-0.00921		1.71	-0.00939
1.699	-0.00838		1.709	-0.00922		1.709	-0.0094
1.698	-0.0084		1.708	-0.00921		1.708	-0.0094
1.697	-0.00842		1.707	-0.00924		1.707	-0.0094
1.696	-0.00842		1.706	-0.00922		1.706	-0.00941
1.695	-0.00845		1.705	-0.00925		1.705	-0.00943
1.694	-0.00846		1.704	-0.00925		1.704	-0.00945
1.693	-0.00846		1.703	-0.00923		1.703	-0.00941
1.692	-0.00848		1.702	-0.00928		1.702	-0.00944
1.691	-0.0085		1.701	-0.00928		1.701	-0.00948
1.69	-0.00851		1.7	-0.0093		1.7	-0.00948
1.689	-0.00852		1.699	-0.00932		1.699	-0.00948
1.688	-0.00855		1.698	-0.00933		1.698	-0.00951
1.687	-0.00855		1.697	-0.00933		1.697	-0.00952
1.686	-0.00857		1.696	-0.00936		1.696	-0.00954
1.685	-0.00859		1.695	-0.00936		1.695	-0.00956
1.684	-0.00859		1.694	-0.00937		1.694	-0.00955
1.683	-0.00863		1.693	-0.00938		1.693	-0.00956
1.682	-0.00863		1.692	-0.0094		1.692	-0.00958
1.681	-0.00865		1.691	-0.0094		1.691	-0.0096
1.68	-0.00864		1.69	-0.00942		1.69	-0.00959
1.679	-0.00868		1.689	-0.00943		1.689	-0.00962
1.678	-0.0087		1.688	-0.00945		1.688	-0.00962
1.677	-0.00867		1.687	-0.00944		1.687	-0.00963
1.676	-0.00871		1.686	-0.00946		1.686	-0.00964
1.675	-0.00873		1.685	-0.00947		1.685	-0.00967
1.674	-0.00875		1.684	-0.00948		1.684	-0.00968
1.673	-0.00876		1.683	-0.00951		1.683	-0.00969
1.672	-0.00878		1.682	-0.00952		1.682	-0.0097
1.671	-0.00879		1.681	-0.00953		1.681	-0.00971
1.67	-0.00881		1.68	-0.00953		1.68	-0.00971
1.669	-0.00883		1.679	-0.00955		1.679	-0.00973
1.668	-0.00882		1.678	-0.00955		1.678	-0.00974
1.667	-0.00884		1.677	-0.00954		1.677	-0.0097
1.666	-0.00887		1.676	-0.00958		1.676	-0.00977
1.665	-0.00887		1.675	-0.00961		1.675	-0.00977
1.664	-0.00889		1.674	-0.00959		1.674	-0.00978
1.663	-0.00891		1.673	-0.00962		1.673	-0.0098
1.662	-0.00892		1.672	-0.00965		1.672	-0.0098
1.661	-0.00892		1.671	-0.00967		1.671	-0.00983
1.66	-0.00895		1.67	-0.00967		1.67	-0.00984
1.659	-0.00896		1.669	-0.0097		1.669	-0.00987
1.658	-0.00898		1.668	-0.00968		1.668	-0.00986
1.657	-0.00899		1.667	-0.00971		1.667	-0.00988
1.656	-0.00901		1.666	-0.00972		1.666	-0.0099
1.655	-0.009		1.665	-0.00975		1.665	-0.0099
1.654	-0.00902		1.664	-0.00977		1.664	-0.00992
1.653	-0.00903		1.663	-0.00979		1.663	-0.00995
1.652	-0.00902		1.662	-0.00978		1.662	-0.00994
1.651	-0.00905		1.661	-0.00978		1.661	-0.00993
1.65	-0.00907		1.66	-0.00981		1.66	-0.00996
1.649	-0.00908		1.659	-0.00983		1.659	-0.00998
1.648	-0.00909		1.658	-0.00984		1.658	-0.00999
1.647	-0.00911		1.657	-0.00986		1.657	-0.00999
1.646	-0.00911		1.656	-0.00988		1.656	-0.01003
1.645	-0.00914		1.655	-0.00988		1.655	-0.01002
1.644	-0.00914		1.654	-0.00989		1.654	-0.01005
1.643	-0.00916		1.653	-0.0099		1.653	-0.01007
1.642	-0.00916		1.652	-0.00989		1.652	-0.01004
1.641	-0.00918		1.651	-0.00993		1.651	-0.01007
1.64	-0.00919		1.65	-0.00994		1.65	-0.01009
1.639	-0.00914		1.649	-0.00996		1.649	-0.01011
1.638	-0.0092		1.648	-0.00996		1.648	-0.01011
1.637	-0.00923		1.647	-0.01002		1.647	-0.01014
1.636	-0.00923		1.646	-0.00999		1.646	-0.01014
1.635	-0.00925		1.645	-0.01002		1.645	-0.01016
1.634	-0.00927		1.644	-0.01005		1.644	-0.01018
1.633	-0.00928		1.643	-0.01005		1.643	-0.0102
1.632	-0.00929		1.642	-0.01005		1.642	-0.01019
1.631	-0.0093		1.641	-0.01007		1.641	-0.01023
1.63	-0.00931		1.64	-0.0101		1.64	-0.01025
1.629	-0.00932		1.639	-0.01003		1.639	-0.01013
1.628	-0.00934		1.638	-0.0101		1.638	-0.01024
1.627	-0.00935		1.637	-0.01014		1.637	-0.01027
1.626	-0.00932		1.636	-0.01016		1.636	-0.01029
1.625	-0.00935		1.635	-0.01015		1.635	-0.0103
1.624	-0.00937		1.634	-0.01019		1.634	-0.01031
1.623	-0.00939		1.633	-0.01019		1.633	-0.01034
1.622	-0.00939		1.632	-0.01024		1.632	-0.01036
1.621	-0.0094		1.631	-0.01025		1.631	-0.01038
1.62	-0.00941		1.63	-0.01025		1.63	-0.01038
1.619	-0.00942		1.629	-0.01028		1.629	-0.01041
1.618	-0.00942		1.628	-0.01032		1.628	-0.01043
1.617	-0.00944		1.627	-0.01032		1.627	-0.01046
1.616	-0.00945		1.626	-0.0103		1.626	-0.01042
1.615	-0.00947		1.625	-0.01036		1.625	-0.01046
1.614	-0.00947		1.624	-0.01037		1.624	-0.01049
1.613	-0.00949		1.623	-0.01038		1.623	-0.01052
1.612	-0.0095		1.622	-0.01041		1.622	-0.01053
1.611	-0.0095		1.621	-0.01045		1.621	-0.01054
1.61	-0.00951		1.62	-0.01047		1.62	-0.01059
1.609	-0.00953		1.619	-0.01048		1.619	-0.01057
1.608	-0.00953		1.618	-0.01049		1.618	-0.01061
1.607	-0.00954		1.617	-0.01053		1.617	-0.01062
1.606	-0.00955		1.616	-0.01054		1.616	-0.01064
1.605	-0.00957		1.615	-0.01056		1.615	-0.01066
1.604	-0.00957		1.614	-0.0106		1.614	-0.0107
1.603	-0.00958		1.613	-0.01061		1.613	-0.01073
1.602	-0.00959		1.612	-0.01064		1.612	-0.01073
1.601	-0.0096		1.611	-0.01065		1.611	-0.01074
1.6	-0.00956		1.61	-0.01068		1.61	-0.01076
1.599	-0.00961		1.609	-0.0107		1.609	-0.01081
1.598	-0.00962		1.608	-0.01074		1.608	-0.01081
1.597	-0.00963		1.607	-0.01077		1.607	-0.01085
1.596	-0.00962		1.606	-0.01078		1.606	-0.01086
1.595	-0.00966		1.605	-0.01081		1.605	-0.01088
1.594	-0.00966		1.604	-0.01081		1.604	-0.0109
1.593	-0.00967		1.603	-0.01086		1.603	-0.01092
1.592	-0.00969		1.602	-0.01088		1.602	-0.01096
1.591	-0.00969		1.601	-0.01089		1.601	-0.01099
1.59	-0.0097		1.6	-0.01087		1.6	-0.01094
1.589	-0.00971		1.599	-0.01092		1.599	-0.01102
1.588	-0.00973		1.598	-0.01096		1.598	-0.01105
1.587	-0.00973		1.597	-0.01098		1.597	-0.01105
1.586	-0.00975		1.596	-0.01101		1.596	-0.01109
1.585	-0.00976		1.595	-0.01101		1.595	-0.01111
1.584	-0.00977		1.594	-0.01105		1.594	-0.01115
1.583	-0.00978		1.593	-0.01106		1.593	-0.01115
1.582	-0.00978		1.592	-0.01109		1.592	-0.01119
1.581	-0.00981		1.591	-0.0111		1.591	-0.0112
1.58	-0.00982		1.59	-0.0111		1.59	-0.01122
1.579	-0.00983		1.589	-0.01114		1.589	-0.01124
1.578	-0.00982		1.588	-0.01115		1.588	-0.01125
1.577	-0.00985		1.587	-0.01117		1.587	-0.01126
1.576	-0.00986		1.586	-0.01118		1.586	-0.01129
1.575	-0.00983		1.585	-0.01119		1.585	-0.0113
1.574	-0.00985		1.584	-0.01118		1.584	-0.01131
1.573	-0.00988		1.583	-0.0112		1.583	-0.01132
1.572	-0.00988		1.582	-0.01119		1.582	-0.01134
1.571	-0.0099		1.581	-0.01123		1.581	-0.01133
1.57	-0.00992		1.58	-0.01122		1.58	-0.01136
1.569	-0.00994		1.579	-0.01121		1.579	-0.01134
1.568	-0.00995		1.578	-0.01122		1.578	-0.01137
1.567	-0.00996		1.577	-0.01121		1.577	-0.01135
1.566	-0.00996		1.576	-0.01124		1.576	-0.01137
1.565	-0.00997		1.575	-0.01117		1.575	-0.01131
1.564	-0.00998		1.574	-0.0112		1.574	-0.01133
1.563	-0.01		1.573	-0.01121		1.573	-0.01134
1.562	-0.01002		1.572	-0.01119		1.572	-0.01133
1.561	-0.01001		1.571	-0.01118		1.571	-0.01132
1.56	-0.01003		1.57	-0.01119		1.57	-0.01133
1.559	-0.01003		1.569	-0.01119		1.569	-0.01132
1.558	-0.01004		1.568	-0.01119		1.568	-0.01131
1.557	-0.01006		1.567	-0.01117		1.567	-0.01131
1.556	-0.01008		1.566	-0.01116		1.566	-0.01129
1.555	-0.01008		1.565	-0.01115		1.565	-0.01128
1.554	-0.01009		1.564	-0.01114		1.564	-0.01129
1.553	-0.01011		1.563	-0.01114		1.563	-0.01126
1.552	-0.0101		1.562	-0.01116		1.562	-0.0113
1.551	-0.01013		1.561	-0.01111		1.561	-0.01127
1.55	-0.01013		1.56	-0.01112		1.56	-0.01125
1.549	-0.0101		1.559	-0.01111		1.559	-0.01124
1.548	-0.01013		1.558	-0.0111		1.558	-0.01123
1.547	-0.01016		1.557	-0.0111		1.557	-0.01126
1.546	-0.01016		1.556	-0.01111		1.556	-0.01125
1.545	-0.01017		1.555	-0.01111		1.555	-0.01124
1.544	-0.01019		1.554	-0.01112		1.554	-0.01125
1.543	-0.0102		1.553	-0.0111		1.553	-0.01123
1.542	-0.01021		1.552	-0.01106		1.552	-0.01123
1.541	-0.01021		1.551	-0.0111		1.551	-0.01124
1.54	-0.01022		1.55	-0.0111		1.55	-0.01122
1.539	-0.01021		1.549	-0.01103		1.549	-0.01116
1.538	-0.01024		1.548	-0.01109		1.548	-0.01123
1.537	-0.01024		1.547	-0.0111		1.547	-0.01122
1.536	-0.01024		1.546	-0.01108		1.546	-0.01121
1.535	-0.01026		1.545	-0.01109		1.545	-0.01124
1.534	-0.01027		1.544	-0.01112		1.544	-0.01125
1.533	-0.01027		1.543	-0.01112		1.543	-0.01123
1.532	-0.01028		1.542	-0.01111		1.542	-0.01124
1.531	-0.01028		1.541	-0.01112		1.541	-0.01125
1.53	-0.01031		1.54	-0.0111		1.54	-0.01124
1.529	-0.01032		1.539	-0.01114		1.539	-0.01125
1.528	-0.01032		1.538	-0.01114		1.538	-0.01125
1.527	-0.01032		1.537	-0.01113		1.537	-0.01126
1.526	-0.01033		1.536	-0.01109		1.536	-0.01124
1.525	-0.01034		1.535	-0.01115		1.535	-0.01126
1.524	-0.01032		1.534	-0.01115		1.534	-0.01127
1.523	-0.01034		1.533	-0.01113		1.533	-0.01126
1.522	-0.01037		1.532	-0.01117		1.532	-0.01129
1.521	-0.01036		1.531	-0.01118		1.531	-0.01128
1.52	-0.01038		1.53	-0.01119		1.53	-0.0113
1.519	-0.0104		1.529	-0.0112		1.529	-0.0113
1.518	-0.0104		1.528	-0.0112		1.528	-0.01132
1.517	-0.01042		1.527	-0.01119		1.527	-0.0113
1.516	-0.01041		1.526	-0.01122		1.526	-0.0113
1.515	-0.01044		1.525	-0.01122		1.525	-0.01131
1.514	-0.01043		1.524	-0.01119		1.524	-0.01127
1.513	-0.01043		1.523	-0.01122		1.523	-0.0113
1.512	-0.01045		1.522	-0.01124		1.522	-0.01132
1.511	-0.01046		1.521	-0.01123		1.521	-0.01133
1.51	-0.01046		1.52	-0.01122		1.52	-0.01132
1.509	-0.01047		1.519	-0.01127		1.519	-0.01136
1.508	-0.01048		1.518	-0.01128		1.518	-0.01135
1.507	-0.01049		1.517	-0.01128		1.517	-0.01137
1.506	-0.0105		1.516	-0.01129		1.516	-0.01139
1.505	-0.01052		1.515	-0.01129		1.515	-0.01135
1.504	-0.01052		1.514	-0.0113		1.514	-0.01137
1.503	-0.01053		1.513	-0.01134		1.513	-0.01139
1.502	-0.01053		1.512	-0.01132		1.512	-0.01139
1.501	-0.01055		1.511	-0.01135		1.511	-0.01142
1.5	-0.01057		1.51	-0.01133		1.51	-0.01139
1.499	-0.01057		1.509	-0.01134		1.509	-0.01142
1.498	-0.01054		1.508	-0.01136		1.508	-0.01142
1.497	-0.01056		1.507	-0.01135		1.507	-0.01141
1.496	-0.0106		1.506	-0.01139		1.506	-0.01144
1.495	-0.01061		1.505	-0.01138		1.505	-0.01144
1.494	-0.01061		1.504	-0.0114		1.504	-0.01146
1.493	-0.01063		1.503	-0.01139		1.503	-0.01147
1.492	-0.01064		1.502	-0.01142		1.502	-0.01145
1.491	-0.01064		1.501	-0.01141		1.501	-0.01144
1.49	-0.01067		1.5	-0.01142		1.5	-0.01148
1.489	-0.01066		1.499	-0.01142		1.499	-0.01148
1.488	-0.01068		1.498	-0.01138		1.498	-0.01141
1.487	-0.01069		1.497	-0.01144		1.497	-0.01147
1.486	-0.0107		1.496	-0.01144		1.496	-0.01149
1.485	-0.01071		1.495	-0.01145		1.495	-0.01148
1.484	-0.01072		1.494	-0.01148		1.494	-0.0115
1.483	-0.01074		1.493	-0.0115		1.493	-0.01152
1.482	-0.01074		1.492	-0.0115		1.492	-0.01152
1.481	-0.01075		1.491	-0.01151		1.491	-0.01152
1.48	-0.01076		1.49	-0.01154		1.49	-0.01155
1.479	-0.01078		1.489	-0.01153		1.489	-0.01154
1.478	-0.0108		1.488	-0.01153		1.488	-0.01154
1.477	-0.01079		1.487	-0.01155		1.487	-0.01156
1.476	-0.0108		1.486	-0.01157		1.486	-0.01156
1.475	-0.01083		1.485	-0.01157		1.485	-0.01157
1.474	-0.01083		1.484	-0.01158		1.484	-0.01158
1.473	-0.01085		1.483	-0.01158		1.483	-0.0116
1.472	-0.01081		1.482	-0.01158		1.482	-0.01157
1.471	-0.01085		1.481	-0.01159		1.481	-0.0116
1.47	-0.01088		1.48	-0.01162		1.48	-0.01161
1.469	-0.01087		1.479	-0.01163		1.479	-0.01162
1.468	-0.01091		1.478	-0.01164		1.478	-0.01163
1.467	-0.01092		1.477	-0.01166		1.477	-0.01165
1.466	-0.01093		1.476	-0.01165		1.476	-0.01164
1.465	-0.01095		1.475	-0.01165		1.475	-0.01163
1.464	-0.01096		1.474	-0.01166		1.474	-0.01167
1.463	-0.01097		1.473	-0.01169		1.473	-0.01167
1.462	-0.01099		1.472	-0.01165		1.472	-0.01161
1.461	-0.01099		1.471	-0.01168		1.471	-0.01166
1.46	-0.01103		1.47	-0.0117		1.47	-0.01168
1.459	-0.01102		1.469	-0.01168		1.469	-0.01168
1.458	-0.01104		1.468	-0.01173		1.468	-0.01168
1.457	-0.01105		1.467	-0.01172		1.467	-0.01168
1.456	-0.01105		1.466	-0.01177		1.466	-0.01172
1.455	-0.01109		1.465	-0.01173		1.465	-0.01173
1.454	-0.01109		1.464	-0.01176		1.464	-0.01171
1.453	-0.01112		1.463	-0.01176		1.463	-0.01171
1.452	-0.01113		1.462	-0.01176		1.462	-0.01173
1.451	-0.01114		1.461	-0.0118		1.461	-0.01174
1.45	-0.01115		1.46	-0.01183		1.46	-0.01176
1.449	-0.01117		1.459	-0.01182		1.459	-0.01178
1.448	-0.01118		1.458	-0.01181		1.458	-0.01178
1.447	-0.01117		1.457	-0.01183		1.457	-0.01178
1.446	-0.01119		1.456	-0.0118		1.456	-0.01176
1.445	-0.01123		1.455	-0.01184		1.455	-0.01179
1.444	-0.01124		1.454	-0.01187		1.454	-0.01179
1.443	-0.01126		1.453	-0.01187		1.453	-0.0118
1.442	-0.01126		1.452	-0.01187		1.452	-0.0118
1.441	-0.01128		1.451	-0.01188		1.451	-0.01184
1.44	-0.0113		1.45	-0.01189		1.45	-0.0118
1.439	-0.01132		1.449	-0.01189		1.449	-0.01182
1.438	-0.01131		1.448	-0.01194		1.448	-0.01183
1.437	-0.01133		1.447	-0.01185		1.447	-0.01179
1.436	-0.01135		1.446	-0.01191		1.446	-0.01183
1.435	-0.01137		1.445	-0.01192		1.445	-0.01184
1.434	-0.0115		1.444	-0.01192		1.444	-0.01186
1.433	-0.01143		1.443	-0.01193		1.443	-0.01188
1.432	-0.01145		1.442	-0.01195		1.442	-0.01186
1.431	-0.01144		1.441	-0.01195		1.441	-0.01188
1.43	-0.01144		1.44	-0.012		1.44	-0.01189
1.429	-0.01146		1.439	-0.01199		1.439	-0.01191
1.428	-0.01148		1.438	-0.01198		1.438	-0.01189
1.427	-0.01148		1.437	-0.01199		1.437	-0.0119
1.426	-0.01149		1.436	-0.012		1.436	-0.01192
1.425	-0.01151		1.435	-0.01201		1.435	-0.01193
1.424	-0.01149		1.434	-0.01221		1.434	-0.01215
1.423	-0.01153		1.433	-0.01208		1.433	-0.012
1.422	-0.01154		1.432	-0.01207		1.432	-0.01199
1.421	-0.01149		1.431	-0.01206		1.431	-0.01198
1.42	-0.01154		1.43	-0.01207		1.43	-0.01201
1.419	-0.01154		1.429	-0.01206		1.429	-0.01199
1.418	-0.01155		1.428	-0.0121		1.428	-0.01203
1.417	-0.01157		1.427	-0.01208		1.427	-0.01201
1.416	-0.01157		1.426	-0.01208		1.426	-0.01202
1.415	-0.01159		1.425	-0.01208		1.425	-0.01204
1.414	-0.01159		1.424	-0.01206		1.424	-0.012
1.413	-0.01161		1.423	-0.01209		1.423	-0.01205
1.412	-0.01161		1.422	-0.01209		1.422	-0.01204
1.411	-0.01162		1.421	-0.01205		1.421	-0.01199
1.41	-0.01163		1.42	-0.0121		1.42	-0.01203
1.409	-0.01164		1.419	-0.0121		1.419	-0.01205
1.408	-0.01167		1.418	-0.0121		1.418	-0.01205
1.407	-0.01166		1.417	-0.01211		1.417	-0.01205
1.406	-0.01166		1.416	-0.01213		1.416	-0.01207
1.405	-0.01168		1.415	-0.01213		1.415	-0.0121
1.404	-0.01169		1.414	-0.01211		1.414	-0.01206
1.403	-0.01168		1.413	-0.01215		1.413	-0.0121
1.402	-0.0117		1.412	-0.01214		1.412	-0.01211
1.401	-0.01172		1.411	-0.01214		1.411	-0.01209
1.4	-0.01172		1.41	-0.01215		1.41	-0.01211
1.399	-0.01172		1.409	-0.01216		1.409	-0.01211
1.398	-0.01172		1.408	-0.01218		1.408	-0.01215
1.397	-0.01174		1.407	-0.01218		1.407	-0.01213
1.396	-0.01172		1.406	-0.01218		1.406	-0.01214
1.395	-0.01172		1.405	-0.01214		1.405	-0.01215
1.394	-0.01176		1.404	-0.01218		1.404	-0.01216
1.393	-0.01175		1.403	-0.01219		1.403	-0.01217
1.392	-0.01175		1.402	-0.01221		1.402	-0.01218
1.391	-0.01177		1.401	-0.01218		1.401	-0.01218
1.39	-0.01179		1.4	-0.0122		1.4	-0.01219
1.389	-0.01177		1.399	-0.0122		1.399	-0.01218
1.388	-0.0118		1.398	-0.01221		1.398	-0.01219
1.387	-0.01179		1.397	-0.01224		1.397	-0.01221
1.386	-0.0118		1.396	-0.01216		1.396	-0.01215
1.385	-0.01181		1.395	-0.0122		1.395	-0.0122
1.384	-0.01181		1.394	-0.01223		1.394	-0.01223
1.383	-0.01183		1.393	-0.01221		1.393	-0.01222
1.382	-0.01182		1.392	-0.0122		1.392	-0.01223
1.381	-0.01184		1.391	-0.01225		1.391	-0.01222
1.38	-0.01185		1.39	-0.01225		1.39	-0.01224
1.379	-0.01185		1.389	-0.01226		1.389	-0.01226
1.378	-0.01185		1.388	-0.01225		1.388	-0.01227
1.377	-0.01188		1.387	-0.01226		1.387	-0.01227
1.376	-0.01189		1.386	-0.01225		1.386	-0.01226
1.375	-0.0119		1.385	-0.01229		1.385	-0.01226
1.374	-0.0119		1.384	-0.01229		1.384	-0.01227
1.373	-0.01188		1.383	-0.01229		1.383	-0.01228
1.372	-0.01191		1.382	-0.01228		1.382	-0.01228
1.371	-0.01192		1.381	-0.01231		1.381	-0.01234
1.37	-0.01188		1.38	-0.0123		1.38	-0.01231
1.369	-0.01191		1.379	-0.01232		1.379	-0.01232
1.368	-0.01193		1.378	-0.01231		1.378	-0.01233
1.367	-0.01192		1.377	-0.01233		1.377	-0.01233
1.366	-0.01193		1.376	-0.01234		1.376	-0.01238
1.365	-0.01195		1.375	-0.01236		1.375	-0.01236
1.364	-0.01195		1.374	-0.01236		1.374	-0.01234
1.363	-0.01197		1.373	-0.01235		1.373	-0.01236
1.362	-0.01197		1.372	-0.01237		1.372	-0.01238
1.361	-0.01199		1.371	-0.01238		1.371	-0.01237
1.36	-0.01198		1.37	-0.01233		1.37	-0.01231
1.359	-0.012		1.369	-0.01237		1.369	-0.01237
1.358	-0.012		1.368	-0.01238		1.368	-0.01239
1.357	-0.01202		1.367	-0.01241		1.367	-0.01241
1.356	-0.01202		1.366	-0.01241		1.366	-0.01237
1.355	-0.01203		1.365	-0.01243		1.365	-0.01243
1.354	-0.01202		1.364	-0.01244		1.364	-0.01243
1.353	-0.01205		1.363	-0.01243		1.363	-0.01241
1.352	-0.01206		1.362	-0.01246		1.362	-0.01245
1.351	-0.01206		1.361	-0.01245		1.361	-0.01244
1.35	-0.01208		1.36	-0.01245		1.36	-0.01242
1.349	-0.01207		1.359	-0.01247		1.359	-0.01246
1.348	-0.01207		1.358	-0.01248		1.358	-0.01246
1.347	-0.01209		1.357	-0.01252		1.357	-0.0125
1.346	-0.01211		1.356	-0.01251		1.356	-0.0125
1.345	-0.0121		1.355	-0.0125		1.355	-0.01248
1.344	-0.01207		1.354	-0.01249		1.354	-0.01248
1.343	-0.01211		1.353	-0.01255		1.353	-0.01251
1.342	-0.01211		1.352	-0.01254		1.352	-0.01252
1.341	-0.01213		1.351	-0.01255		1.351	-0.01251
1.34	-0.01214		1.35	-0.01256		1.35	-0.01254
1.339	-0.01215		1.349	-0.01258		1.349	-0.01253
1.338	-0.01216		1.348	-0.01259		1.348	-0.01255
1.337	-0.01217		1.347	-0.01258		1.347	-0.01254
1.336	-0.01218		1.346	-0.0126		1.346	-0.01255
1.335	-0.01217		1.345	-0.0126		1.345	-0.01257
1.334	-0.01218		1.344	-0.01254		1.344	-0.01248
1.333	-0.01221		1.343	-0.01262		1.343	-0.01256
1.332	-0.0122		1.342	-0.01262		1.342	-0.01257
1.331	-0.01221		1.341	-0.01262		1.341	-0.01256
1.33	-0.01225		1.34	-0.01264		1.34	-0.0126
1.329	-0.01224		1.339	-0.01266		1.339	-0.01259
1.328	-0.01226		1.338	-0.01268		1.338	-0.01262
1.327	-0.01228		1.337	-0.01268		1.337	-0.01262
1.326	-0.01228		1.336	-0.01269		1.336	-0.01265
1.325	-0.01229		1.335	-0.0127		1.335	-0.01261
1.324	-0.01231		1.334	-0.01271		1.334	-0.01263
1.323	-0.01232		1.333	-0.01272		1.333	-0.01266
1.322	-0.01234		1.332	-0.0127		1.332	-0.01262
1.321	-0.01234		1.331	-0.01272		1.331	-0.01266
1.32	-0.01235		1.33	-0.01276		1.33	-0.01268
1.319	-0.01232		1.329	-0.01274		1.329	-0.01268
1.318	-0.01236		1.328	-0.01276		1.328	-0.01268
1.317	-0.01238		1.327	-0.01281		1.327	-0.01269
1.316	-0.01239		1.326	-0.01277		1.326	-0.01268
1.315	-0.01238		1.325	-0.01281		1.325	-0.01272
1.314	-0.01241		1.324	-0.0128		1.324	-0.01273
1.313	-0.01243		1.323	-0.01281		1.323	-0.01274
1.312	-0.01244		1.322	-0.01281		1.322	-0.01269
1.311	-0.01247		1.321	-0.01284		1.321	-0.01275
1.31	-0.01247		1.32	-0.01284		1.32	-0.01274
1.309	-0.01246		1.319	-0.01279		1.319	-0.01268
1.308	-0.0125		1.318	-0.01282		1.318	-0.01275
1.307	-0.0125		1.317	-0.01287		1.317	-0.01278
1.306	-0.01253		1.316	-0.01287		1.316	-0.01276
1.305	-0.01252		1.315	-0.01292		1.315	-0.01278
1.304	-0.01254		1.314	-0.0129		1.314	-0.01282
1.303	-0.01253		1.313	-0.01291		1.313	-0.01278
1.302	-0.01255		1.312	-0.01294		1.312	-0.01285
1.301	-0.01258		1.311	-0.01294		1.311	-0.01283
1.3	-0.01257		1.31	-0.01295		1.31	-0.01283
1.299	-0.01259		1.309	-0.01294		1.309	-0.01282
1.298	-0.01258		1.308	-0.01298		1.308	-0.01286
1.297	-0.0126		1.307	-0.01295		1.307	-0.01285
1.296	-0.0126		1.306	-0.01303		1.306	-0.0129
1.295	-0.01261		1.305	-0.013		1.305	-0.01289
1.294	-0.01262		1.304	-0.01302		1.304	-0.01291
1.293	-0.0126		1.303	-0.01302		1.303	-0.01288
1.292	-0.01264		1.302	-0.01304		1.302	-0.01288
1.291	-0.01265		1.301	-0.01306		1.301	-0.01292
1.29	-0.01265		1.3	-0.01308		1.3	-0.01292
1.289	-0.01267		1.299	-0.01308		1.299	-0.01293
1.288	-0.01268		1.298	-0.01311		1.298	-0.01296
1.287	-0.01269		1.297	-0.0131		1.297	-0.01294
1.286	-0.01269		1.296	-0.0131		1.296	-0.01293
1.285	-0.0127		1.295	-0.01311		1.295	-0.01298
1.284	-0.0127		1.294	-0.01313		1.294	-0.01299
1.283	-0.01271		1.293	-0.01309		1.293	-0.01288
1.282	-0.01272		1.292	-0.01313		1.292	-0.01301
1.281	-0.01272		1.291	-0.01316		1.291	-0.01297
1.28	-0.01273		1.29	-0.01315		1.29	-0.013
1.279	-0.01274		1.289	-0.01318		1.289	-0.01303
1.278	-0.01276		1.288	-0.01321		1.288	-0.01302
1.277	-0.01275		1.287	-0.0132		1.287	-0.01308
1.276	-0.01277		1.286	-0.01325		1.286	-0.01305
1.275	-0.01278		1.285	-0.01327		1.285	-0.01308
1.274	-0.01279		1.284	-0.01323		1.284	-0.0131
1.273	-0.0128		1.283	-0.01326		1.283	-0.01308
1.272	-0.01279		1.282	-0.01328		1.282	-0.01312
1.271	-0.0128		1.281	-0.01331		1.281	-0.01311
1.27	-0.01281		1.28	-0.0133		1.28	-0.01311
1.269	-0.01285		1.279	-0.01331		1.279	-0.01313
1.268	-0.01281		1.278	-0.01333		1.278	-0.01314
1.267	-0.01281		1.277	-0.01335		1.277	-0.01315
1.266	-0.01284		1.276	-0.01338		1.276	-0.01319
1.265	-0.01286		1.275	-0.01339		1.275	-0.01319
1.264	-0.01286		1.274	-0.01341		1.274	-0.01319
1.263	-0.01287		1.273	-0.0134		1.273	-0.0132
1.262	-0.01289		1.272	-0.01345		1.272	-0.01324
1.261	-0.01289		1.271	-0.0134		1.271	-0.01321
1.26	-0.01291		1.27	-0.01348		1.27	-0.01326
1.259	-0.0129		1.269	-0.01346		1.269	-0.01327
1.258	-0.01291		1.268	-0.01342		1.268	-0.0132
1.257	-0.01292		1.267	-0.01346		1.267	-0.01325
1.256	-0.01294		1.266	-0.01351		1.266	-0.01326
1.255	-0.01297		1.265	-0.0135		1.265	-0.01329
1.254	-0.01296		1.264	-0.01353		1.264	-0.01332
1.253	-0.01297		1.263	-0.01351		1.263	-0.01332
1.252	-0.01296		1.262	-0.01356		1.262	-0.01335
1.251	-0.01298		1.261	-0.01358		1.261	-0.01336
1.25	-0.013		1.26	-0.01359		1.26	-0.01337
1.249	-0.01301		1.259	-0.01358		1.259	-0.01337
1.248	-0.013		1.258	-0.01359		1.258	-0.01338
1.247	-0.01305		1.257	-0.01359		1.257	-0.01338
1.246	-0.01304		1.256	-0.01363		1.256	-0.01343
1.245	-0.01305		1.255	-0.01366		1.255	-0.01347
1.244	-0.01305		1.254	-0.01366		1.254	-0.01344
1.243	-0.01308		1.253	-0.01368		1.253	-0.01346
1.242	-0.01304		1.252	-0.01366		1.252	-0.01346
1.241	-0.01307		1.251	-0.01367		1.251	-0.0135
1.24	-0.01311		1.25	-0.0137		1.25	-0.01349
1.239	-0.0131		1.249	-0.01372		1.249	-0.01353
1.238	-0.01311		1.248	-0.01373		1.248	-0.01353
1.237	-0.01313		1.247	-0.01375		1.247	-0.01357
1.236	-0.01314		1.246	-0.01373		1.246	-0.01356
1.235	-0.01317		1.245	-0.01373		1.245	-0.01357
1.234	-0.01319		1.244	-0.01375		1.244	-0.0136
1.233	-0.0132		1.243	-0.01376		1.243	-0.0136
1.232	-0.01318		1.242	-0.01372		1.242	-0.01353
1.231	-0.01322		1.241	-0.01377		1.241	-0.01361
1.23	-0.01321		1.24	-0.01381		1.24	-0.01363
1.229	-0.01311		1.239	-0.0138		1.239	-0.01366
1.228	-0.01323		1.238	-0.01385		1.238	-0.01368
1.227	-0.01322		1.237	-0.01385		1.237	-0.01366
1.226	-0.01324		1.236	-0.01388		1.236	-0.01374
1.225	-0.01326		1.235	-0.01386		1.235	-0.01374
1.224	-0.01328		1.234	-0.01389		1.234	-0.01375
1.223	-0.01332		1.233	-0.01389		1.233	-0.01374
1.222	-0.01331		1.232	-0.01387		1.232	-0.01374
1.221	-0.01333		1.231	-0.01392		1.231	-0.01379
1.22	-0.01335		1.23	-0.01395		1.23	-0.01378
1.219	-0.01336		1.229	-0.01373		1.229	-0.01364
1.218	-0.01338		1.228	-0.01391		1.228	-0.0138
1.217	-0.0134		1.227	-0.01395		1.227	-0.01383
1.216	-0.01334		1.226	-0.01395		1.226	-0.01384
1.215	-0.01343		1.225	-0.01397		1.225	-0.01388
1.214	-0.01344		1.224	-0.014		1.224	-0.01389
1.213	-0.01344		1.223	-0.01401		1.223	-0.01395
1.212	-0.01349		1.222	-0.01402		1.222	-0.01393
1.211	-0.01349		1.221	-0.01408		1.221	-0.01395
1.21	-0.0135		1.22	-0.01404		1.22	-0.01395
1.209	-0.01353		1.219	-0.01406		1.219	-0.01399
1.208	-0.01355		1.218	-0.01408		1.218	-0.01401
1.207	-0.01354		1.217	-0.0141		1.217	-0.01401
1.206	-0.01358		1.216	-0.01406		1.216	-0.01394
1.205	-0.01359		1.215	-0.01414		1.215	-0.01404
1.204	-0.01365		1.214	-0.01415		1.214	-0.01406
1.203	-0.01365		1.213	-0.01417		1.213	-0.01404
1.202	-0.01365		1.212	-0.01422		1.212	-0.01411
1.201	-0.01366		1.211	-0.01415		1.211	-0.01413
1.2	-0.01367		1.21	-0.01421		1.21	-0.01416
1.199	-0.01372		1.209	-0.01423		1.209	-0.01417
1.198	-0.01372		1.208	-0.01427		1.208	-0.01419
1.197	-0.01376		1.207	-0.01427		1.207	-0.01416
1.196	-0.01377		1.206	-0.01429		1.206	-0.0142
1.195	-0.01378		1.205	-0.01433		1.205	-0.01424
1.194	-0.01379		1.204	-0.01433		1.204	-0.01429
1.193	-0.01382		1.203	-0.01433		1.203	-0.01431
1.192	-0.01384		1.202	-0.01439		1.202	-0.0143
1.191	-0.0138		1.201	-0.0144		1.201	-0.01431
1.19	-0.01384		1.2	-0.01436		1.2	-0.0143
1.189	-0.01389		1.199	-0.01442		1.199	-0.01437
1.188	-0.0139		1.198	-0.01441		1.198	-0.01437
1.187	-0.0139		1.197	-0.01444		1.197	-0.01443
1.186	-0.01395		1.196	-0.0145		1.196	-0.01445
1.185	-0.01397		1.195	-0.0145		1.195	-0.01443
1.184	-0.01399		1.194	-0.01447		1.194	-0.01446
1.183	-0.01401		1.193	-0.01454		1.193	-0.01448
1.182	-0.01403		1.192	-0.01453		1.192	-0.01455
1.181	-0.01404		1.191	-0.01447		1.191	-0.01445
1.18	-0.0141		1.19	-0.01456		1.19	-0.01449
1.179	-0.01408		1.189	-0.01458		1.189	-0.01458
1.178	-0.01412		1.188	-0.0146		1.188	-0.01459
1.177	-0.01414		1.187	-0.01463		1.187	-0.01458
1.176	-0.01416		1.186	-0.01464		1.186	-0.01465
1.175	-0.01417		1.185	-0.01463		1.185	-0.01467
1.174	-0.01419		1.184	-0.0147		1.184	-0.01469
1.173	-0.01422		1.183	-0.01472		1.183	-0.0147
1.172	-0.01424		1.182	-0.01474		1.182	-0.01473
1.171	-0.01427		1.181	-0.01474		1.181	-0.01474
1.17	-0.01427		1.18	-0.01475		1.18	-0.01477
1.169	-0.01431		1.179	-0.01479		1.179	-0.01479
1.168	-0.01429		1.178	-0.01479		1.178	-0.01485
1.167	-0.01432		1.177	-0.01482		1.177	-0.01483
1.166	-0.01434		1.176	-0.01482		1.176	-0.01486
1.165	-0.0143		1.175	-0.01488		1.175	-0.01488
1.164	-0.01436		1.174	-0.01486		1.174	-0.0149
1.163	-0.01438		1.173	-0.01491		1.173	-0.01495
1.162	-0.01441		1.172	-0.01492		1.172	-0.01496
1.161	-0.01441		1.171	-0.01496		1.171	-0.01499
1.16	-0.01444		1.17	-0.01497		1.17	-0.01499
1.159	-0.01445		1.169	-0.015		1.169	-0.01506
1.158	-0.01449		1.168	-0.01498		1.168	-0.01504
1.157	-0.01451		1.167	-0.015		1.167	-0.0151
1.156	-0.01452		1.166	-0.01502		1.166	-0.01512
1.155	-0.01452		1.165	-0.01495		1.165	-0.015
1.154	-0.01456		1.164	-0.01506		1.164	-0.01515
1.153	-0.01458		1.163	-0.01508		1.163	-0.01516
1.152	-0.01461		1.162	-0.01509		1.162	-0.0152
1.151	-0.01462		1.161	-0.01513		1.161	-0.01522
1.15	-0.01463		1.16	-0.0151		1.16	-0.01526
1.149	-0.01464		1.159	-0.01517		1.159	-0.01529
1.148	-0.01465		1.158	-0.01512		1.158	-0.0153
1.147	-0.01468		1.157	-0.01522		1.157	-0.01533
1.146	-0.0147		1.156	-0.01519		1.156	-0.01534
1.145	-0.01473		1.155	-0.01521		1.155	-0.01536
1.144	-0.01475		1.154	-0.01526		1.154	-0.01543
1.143	-0.01472		1.153	-0.01526		1.153	-0.01542
1.142	-0.01477		1.152	-0.01528		1.152	-0.0155
1.141	-0.01479		1.151	-0.01528		1.151	-0.01551
1.14	-0.01476		1.15	-0.01529		1.15	-0.01553
1.139	-0.01476		1.149	-0.01532		1.149	-0.01551
1.138	-0.01482		1.148	-0.01531		1.148	-0.01554
1.137	-0.01485		1.147	-0.01533		1.147	-0.01557
1.136	-0.01485		1.146	-0.01537		1.146	-0.01562
1.135	-0.01488		1.145	-0.01541		1.145	-0.01564
1.134	-0.01488		1.144	-0.01541		1.144	-0.01568
1.133	-0.01491		1.143	-0.01541		1.143	-0.01566
1.132	-0.01494		1.142	-0.01543		1.142	-0.0157
1.131	-0.01497		1.141	-0.01543		1.141	-0.01576
1.13	-0.01496		1.14	-0.0154		1.14	-0.01565
1.129	-0.01499		1.139	-0.01542		1.139	-0.01572
1.128	-0.01501		1.138	-0.01544		1.138	-0.01579
1.127	-0.01499		1.137	-0.01553		1.137	-0.01584
1.126	-0.01501		1.136	-0.0155		1.136	-0.01582
1.125	-0.01506		1.135	-0.01548		1.135	-0.01587
1.124	-0.01508		1.134	-0.01555		1.134	-0.01588
1.123	-0.01509		1.133	-0.01558		1.133	-0.01594
1.122	-0.01512		1.132	-0.0156		1.132	-0.01594
1.121	-0.01514		1.131	-0.01555		1.131	-0.01595
1.12	-0.01515		1.13	-0.0156		1.13	-0.01597
1.119	-0.01516		1.129	-0.01562		1.129	-0.01601
1.118	-0.01518		1.128	-0.01561		1.128	-0.01603
1.117	-0.01518		1.127	-0.01562		1.127	-0.01603
1.116	-0.01522		1.126	-0.01564		1.126	-0.01608
1.115	-0.01523		1.125	-0.01568		1.125	-0.01612
1.114	-0.01519		1.124	-0.01565		1.124	-0.01609
1.113	-0.01524		1.123	-0.01571		1.123	-0.01613
1.112	-0.01527		1.122	-0.01572		1.122	-0.01616
1.111	-0.01528		1.121	-0.01577		1.121	-0.01621
1.11	-0.0153		1.12	-0.01575		1.12	-0.01627
1.109	-0.01534		1.119	-0.01579		1.119	-0.01627
1.108	-0.01537		1.118	-0.01579		1.118	-0.01626
1.107	-0.01538		1.117	-0.01574		1.117	-0.01625
1.106	-0.01541		1.116	-0.0158		1.116	-0.01633
1.105	-0.01543		1.115	-0.01584		1.115	-0.01632
1.104	-0.01541		1.114	-0.01574		1.114	-0.01624
1.103	-0.01545		1.113	-0.01579		1.113	-0.01632
1.102	-0.01547		1.112	-0.01585		1.112	-0.0164
1.101	-0.01552		1.111	-0.01585		1.111	-0.01639
1.1	-0.01554		1.11	-0.01589		1.11	-0.01643
1.099	-0.01555		1.109	-0.01592		1.109	-0.01644
1.098	-0.01553		1.108	-0.01593		1.108	-0.01647
1.097	-0.01556		1.107	-0.01594		1.107	-0.01653
1.096	-0.0156		1.106	-0.01592		1.106	-0.01655
1.095	-0.01564		1.105	-0.01595		1.105	-0.01654
1.094	-0.01564		1.104	-0.01596		1.104	-0.01654
1.093	-0.01566		1.103	-0.01598		1.103	-0.01658
1.092	-0.01569		1.102	-0.01599		1.102	-0.0166
1.091	-0.01571		1.101	-0.01605		1.101	-0.01665
1.09	-0.01573		1.1	-0.01604		1.1	-0.01667
1.089	-0.01575		1.099	-0.01604		1.099	-0.01667
1.088	-0.01567		1.098	-0.01603		1.098	-0.01667
1.087	-0.01577		1.097	-0.01607		1.097	-0.01671
1.086	-0.01577		1.096	-0.01609		1.096	-0.01674
1.085	-0.01581		1.095	-0.01611		1.095	-0.01675
1.084	-0.01584		1.094	-0.01611		1.094	-0.01678
1.083	-0.01588		1.093	-0.01616		1.093	-0.01678
1.082	-0.01591		1.092	-0.01611		1.092	-0.01677
1.081	-0.01593		1.091	-0.01612		1.091	-0.01683
1.08	-0.01594		1.09	-0.01619		1.09	-0.01688
1.079	-0.01597		1.089	-0.01613		1.089	-0.01689
1.078	-0.016		1.088	-0.01603		1.088	-0.01676
1.077	-0.01601		1.087	-0.01619		1.087	-0.01691
1.076	-0.01601		1.086	-0.01619		1.086	-0.01691
1.075	-0.01606		1.085	-0.01619		1.085	-0.01691
1.074	-0.01607		1.084	-0.0162		1.084	-0.01696
1.073	-0.01612		1.083	-0.01627		1.083	-0.01699
1.072	-0.01611		1.082	-0.01624		1.082	-0.017
1.071	-0.01617		1.081	-0.01624		1.081	-0.01702
1.07	-0.01618		1.08	-0.01626		1.08	-0.017
1.069	-0.01621		1.079	-0.01628		1.079	-0.01704
1.068	-0.01624		1.078	-0.01627		1.078	-0.01707
1.067	-0.01626		1.077	-0.01632		1.077	-0.01708
1.066	-0.01627		1.076	-0.01627		1.076	-0.0171
1.065	-0.01629		1.075	-0.01633		1.075	-0.01711
1.064	-0.01632		1.074	-0.01634		1.074	-0.01711
1.063	-0.01628		1.073	-0.01635		1.073	-0.01718
1.062	-0.01634		1.072	-0.01631		1.072	-0.01712
1.061	-0.01639		1.071	-0.01635		1.071	-0.01723
1.06	-0.01642		1.07	-0.01635		1.07	-0.01718
1.059	-0.01642		1.069	-0.0164		1.069	-0.01725
1.058	-0.01648		1.068	-0.01641		1.068	-0.01726
1.057	-0.01648		1.067	-0.01643		1.067	-0.01724
1.056	-0.01653		1.066	-0.0164		1.066	-0.01729
1.055	-0.01657		1.065	-0.01646		1.065	-0.0173
1.054	-0.01657		1.064	-0.01647		1.064	-0.01733
1.053	-0.01657		1.063	-0.01635		1.063	-0.01721
1.052	-0.01663		1.062	-0.01644		1.062	-0.01727
1.051	-0.01665		1.061	-0.01649		1.061	-0.01735
1.05	-0.0167		1.06	-0.01649		1.06	-0.01735
1.049	-0.01671		1.059	-0.01649		1.059	-0.01737
1.048	-0.01673		1.058	-0.01653		1.058	-0.01736
1.047	-0.01676		1.057	-0.01649		1.057	-0.0174
1.046	-0.0168		1.056	-0.01658		1.056	-0.01746
1.045	-0.01683		1.055	-0.01657		1.055	-0.01746
1.044	-0.01684		1.054	-0.01656		1.054	-0.01749
1.043	-0.01685		1.053	-0.01656		1.053	-0.01746
1.042	-0.01689		1.052	-0.01661		1.052	-0.01754
1.041	-0.01693		1.051	-0.0166		1.051	-0.0175
1.04	-0.01692		1.05	-0.01667		1.05	-0.0176
1.039	-0.01695		1.049	-0.01664		1.049	-0.01755
1.038	-0.01697		1.048	-0.01666		1.048	-0.01759
1.037	-0.01692		1.047	-0.01664		1.047	-0.01758
1.036	-0.01699		1.046	-0.01668		1.046	-0.01756
1.035	-0.01702		1.045	-0.01667		1.045	-0.01764
1.034	-0.01704		1.044	-0.01673		1.044	-0.01767
1.033	-0.01708		1.043	-0.01672		1.043	-0.01768
1.032	-0.0171		1.042	-0.01671		1.042	-0.01767
1.031	-0.01712		1.041	-0.01668		1.041	-0.01769
1.03	-0.01713		1.04	-0.01673		1.04	-0.01768
1.029	-0.01716		1.039	-0.01677		1.039	-0.01772
1.028	-0.01716		1.038	-0.01681		1.038	-0.01773
1.027	-0.01718		1.037	-0.01665		1.037	-0.01761
1.026	-0.01722		1.036	-0.01681		1.036	-0.0177
1.025	-0.01722		1.035	-0.01681		1.035	-0.01781
1.024	-0.01756		1.034	-0.01684		1.034	-0.01774
1.023	-0.01734		1.033	-0.01686		1.033	-0.0178
1.022	-0.01735		1.032	-0.0169		1.032	-0.01784
1.021	-0.01733		1.031	-0.01692		1.031	-0.01788
1.02	-0.01736		1.03	-0.01693		1.03	-0.01782
1.019	-0.0174		1.029	-0.01694		1.029	-0.01787
1.018	-0.01738		1.028	-0.01695		1.028	-0.01788
1.017	-0.01741		1.027	-0.017		1.027	-0.01789
1.016	-0.01743		1.026	-0.01703		1.026	-0.01793
1.015	-0.01745		1.025	-0.01699		1.025	-0.01798
1.014	-0.01747		1.024	-0.01753		1.024	-0.01847
1.013	-0.01749		1.023	-0.01718		1.023	-0.0181
1.012	-0.01743		1.022	-0.01716		1.022	-0.01807
1.011	-0.01746		1.021	-0.01713		1.021	-0.01801
1.01	-0.01753		1.02	-0.01714		1.02	-0.01805
1.009	-0.01755		1.019	-0.01716		1.019	-0.01808
1.008	-0.01754		1.018	-0.01724		1.018	-0.01813
1.007	-0.01762		1.017	-0.01723		1.017	-0.01808
1.006	-0.01761		1.016	-0.01726		1.016	-0.01812
1.005	-0.01766		1.015	-0.0173		1.015	-0.01811
1.004	-0.01766		1.014	-0.01732		1.014	-0.01816
1.003	-0.01768		1.013	-0.01733		1.013	-0.0182
1.002	-0.01772		1.012	-0.01726		1.012	-0.01814
1.001	-0.01772		1.011	-0.01731		1.011	-0.01816
1	-0.01776		1.01	-0.01739		1.01	-0.01823
0.999	-0.0178		1.009	-0.01739		1.009	-0.01825
0.998	-0.01777		1.008	-0.0174		1.008	-0.01821
0.997	-0.01783		1.007	-0.01748		1.007	-0.0183
0.996	-0.01784		1.006	-0.01748		1.006	-0.0183
0.995	-0.01787		1.005	-0.01755		1.005	-0.01837
0.994	-0.01787		1.004	-0.01754		1.004	-0.01835
[truncated: 4,003 more rows]

## Sheet: S21b
S21b
1st			2nd			5th			10th
Specific capacity (mAh g-1)	Potential vs. Na+/Na (V)		Specific capacity (mAh g-1)	Potential vs. Na+/Na (V)		Specific capacity (mAh g-1)	Potential vs. Na+/Na (V)		Specific capacity (mAh g-1)	Potential vs. Na+/Na (V)
0	2.649		0	2.9781		0	2.9788		0	2.9807
3.3	1.9364		3.4	2.0778		3.4	2.0934		3.3	2.1112
6.7	1.7143		6.7	1.777		6.7	1.7907		6.7	1.8079
10	1.5729		10	1.5864		10	1.5929		10	1.6109
13.4	1.4652		13.4	1.4433		13.4	1.4441		13.4	1.46
16.7	1.3771		16.7	1.3205		16.7	1.3143		16.7	1.3277
20	1.2971		20	1.2123		20	1.1979		20	1.2083
23.4	1.2198		23.4	1.1175		23.4	1.0992		23.4	1.1035
26.7	1.1415		26.7	1.0286		26.7	1.0203		26.7	1.0204
30	1.0614		30	0.9462		30.1	0.9474		30	0.9518
33.4	0.9832		33.4	0.8795		33.4	0.8775		33.4	0.889
36.7	0.9125		36.7	0.8268		36.7	0.8164		36.7	0.8312
40	0.8574		40	0.7941		40	0.7771		40	0.7879
43.4	0.8301		43.4	0.7661		43.4	0.7481		43.4	0.7561
46.7	0.8242		46.7	0.7427		46.7	0.7265		46.7	0.7349
50	0.8105		50.1	0.7236		50.1	0.713		50	0.723
53.4	0.7907		53.4	0.7106		53.4	0.7059		53.4	0.7123
56.7	0.7681		56.7	0.7037		56.7	0.7011		56.7	0.7023
60.1	0.7425		60.1	0.7011		60.1	0.6975		60	0.6944
63.4	0.7135		63.4	0.7011		63.4	0.6946		63.4	0.6881
66.7	0.6827		66.7	0.7022		66.7	0.6921		66.7	0.681
70.1	0.6509		70.1	0.703		70.1	0.6893		70.1	0.672
73.4	0.6193		73.4	0.7034		73.4	0.6855		73.4	0.6617
76.7	0.589		76.7	0.7033		76.7	0.6802		76.7	0.6507
80.1	0.5602		80.1	0.7023		80.1	0.6732		80.1	0.6402
83.4	0.5339		83.4	0.7002		83.4	0.6651		83.4	0.63
86.7	0.5097		86.8	0.6969		86.7	0.6565		86.8	0.6203
90.1	0.487		90.1	0.6923		90.1	0.6478		90.1	0.6114
93.4	0.4663		93.4	0.6868		93.4	0.6397		93.4	0.6038
96.8	0.4469		96.8	0.6806		96.7	0.6321		96.8	0.5988
100.1	0.4311		100.1	0.674		100.1	0.625		100.1	0.5917
103.4	0.4247		103.4	0.6678		103.4	0.6185		103.4	0.5779
106.8	0.4286		106.7	0.6614		106.7	0.6128		106.8	0.5627
110.1	0.435		110.1	0.6551		110.1	0.609		110.1	0.5467
113.4	0.4402		113.4	0.6489		113.4	0.6064		113.4	0.5311
116.8	0.4438		116.8	0.6427		116.8	0.5974		116.8	0.5154
120.1	0.4463		120.1	0.6369		120.1	0.5839		120.1	0.499
123.4	0.4483		123.5	0.631		123.4	0.5697		123.4	0.4827
126.8	0.4497		126.8	0.6261		126.8	0.5549		126.8	0.4656
130.1	0.4506		130.1	0.6221		130.1	0.5397		130.1	0.4477
133.4	0.4511		133.5	0.6207		133.5	0.5238		133.4	0.4292
136.8	0.4514		136.8	0.6196		136.8	0.5064		136.8	0.4106
140.1	0.4512		140.1	0.6129		140.1	0.4881		140.1	0.3922
143.4	0.4509		143.4	0.6033		143.4	0.4683		143.4	0.374
146.8	0.4508		146.8	0.5934		146.8	0.4472		146.8	0.3545
150.1	0.4506		150.1	0.5839		150.1	0.4258		150.1	0.3334
153.4	0.4501		153.4	0.5703		153.5	0.4041		153.5	0.3123
156.8	0.4497		156.8	0.5543		156.8	0.383		156.8	0.2916
160.1	0.4491		160.1	0.539		160.1	0.3616		160.1	0.271
163.5	0.4478		163.5	0.5225		163.5	0.3399		163.4	0.251
166.8	0.4469		166.8	0.5052		166.8	0.3175		166.8	0.231
170.1	0.4453		170.1	0.487		170.1	0.2951		170.1	0.2114
173.5	0.4441		173.5	0.4669		173.5	0.2734		173.5	0.1919
176.8	0.4424		176.8	0.4458		176.8	0.2516		176.8	0.1727
180.2	0.4405		180.1	0.4236		180.1	0.2305		180.1	0.1538
183.5	0.4388		183.5	0.4013		183.5	0.2096		183.5	0.1352
186.8	0.4365		186.8	0.3785		186.8	0.189		186.8	0.1169
190.1	0.4342		190.1	0.3559		190.2	0.1685		190.1	0.0992
193.5	0.4317		193.5	0.3331		193.5	0.1488		193.5	0.0826
196.8	0.4289		196.8	0.3113		196.8	0.1294		196.8	0.0685
200.2	0.426		200.2	0.2891		200.1	0.111		200.2	0.057
203.5	0.4227		203.5	0.2675		203.5	0.093		203.5	0.0479
206.8	0.419		206.8	0.246		206.8	0.0769		206.8	0.0392
210.2	0.4148		210.2	0.2249		210.2	0.0643		210.1	0.0307
213.5	0.4103		213.5	0.2043		213.5	0.0541		213.5	0.0215
216.8	0.405		216.8	0.1842		216.8	0.0453		216.8	0.0121
220.2	0.3992		220.2	0.1643		220.2	0.0364		217.6	0.0099
223.5	0.3923		223.5	0.1451		223.5	0.0274
226.9	0.3838		226.9	0.1265		226.8	0.0181		0	0.0158
230.2	0.3742		230.2	0.109		229.7	0.0099		3.4	0.0538
233.5	0.3623		233.5	0.0927					6.7	0.0736
236.9	0.3485		236.9	0.078		0	0.0161		10.1	0.0922
240.2	0.332		240.2	0.0663		3.3	0.0533		13.4	0.129
243.5	0.3137		243.5	0.0574		6.7	0.0729		16.8	0.1733
246.9	0.2953		246.9	0.0488		10.1	0.0882		20.1	0.2173
250.2	0.2779		250.2	0.0412		13.4	0.1175		23.4	0.2626
253.5	0.2632		253.5	0.033		16.7	0.1598		26.8	0.3088
256.9	0.2519		256.9	0.0245		20.1	0.2035		30.2	0.3559
260.2	0.2445		260.2	0.0158		23.5	0.2482		33.5	0.4041
263.5	0.2384		262.6	0.0099		26.8	0.2936		36.9	0.4548
266.9	0.232					30.1	0.3404		40.2	0.5066
270.2	0.2243		0	0.0167		33.5	0.3892		43.6	0.5597
273.5	0.2162		3.4	0.0546		36.8	0.4396		46.9	0.6118
276.9	0.208		6.7	0.0739		40.2	0.4923		50.2	0.661
280.2	0.2001		10.1	0.0874		43.5	0.5461		53.6	0.7055
283.6	0.193		13.4	0.1105		46.9	0.6004		56.9	0.744
286.9	0.1866		16.8	0.1504		50.2	0.6532		60.3	0.7792
290.2	0.1803		20.1	0.193		53.6	0.7011		63.6	0.8127
293.5	0.1744		23.4	0.2369		56.9	0.7442		67	0.8451
296.9	0.1685		26.8	0.2818		60.3	0.783		70.3	0.877
300.2	0.1623		30.1	0.3274		63.6	0.8198		73.7	0.908
303.5	0.1564		33.5	0.3748		67	0.8549		77	0.9364
306.9	0.1499		36.8	0.4236		70.3	0.8885		80.4	0.9603
310.2	0.1429		40.2	0.475		73.7	0.9195		83.7	0.9784
313.6	0.1361		43.5	0.5284		77	0.946		87.1	0.9899
316.9	0.1285		46.9	0.5835		80.4	0.9662		90.4	0.9964
320.2	0.1203		50.2	0.6379		83.7	0.9804		93.7	0.9997
323.6	0.1121		53.6	0.6889		87.1	0.9893		97.1	1.0042
326.9	0.1031		56.9	0.7347		90.4	0.9942		100.5	1.0121
330.2	0.0938		60.3	0.7768		93.7	0.9964		103.8	1.0232
333.6	0.0842		63.6	0.8155		97.1	0.9983		107.2	1.0381
336.9	0.0747		67	0.8518		100.5	1.0017		110.5	1.0559
340.2	0.0663		70.3	0.8854		103.8	1.0074		113.8	1.0772
343.6	0.0587		73.6	0.9152		107.1	1.0155		117.2	1.1003
346.9	0.0519		77	0.9398		110.5	1.0262		120.5	1.1244
350.3	0.0456		80.4	0.9586		113.8	1.0397		123.9	1.15
353.6	0.0392		83.7	0.9719		117.2	1.0564		127.2	1.1771
356.9	0.0326		87.1	0.9801		120.5	1.0765		130.6	1.2064
360.3	0.0257		90.4	0.9852		123.9	1.0984		133.9	1.2373
363.6	0.0191		93.8	0.9879		127.2	1.1206		137.3	1.2725
366.9	0.0124		97.1	0.9891		130.6	1.1441		140.6	1.3132
368.2	0.0099		100.5	0.9902		133.9	1.1678		144	1.3613
			103.8	0.9921		137.3	1.1931		147.3	1.4194
0	0.0174		107.2	0.9952		140.6	1.2193		150.7	1.4893
3.4	0.0553		110.5	0.9992		144	1.248		154	1.5678
6.7	0.0758		113.8	1.0046		147.3	1.2801		157.3	1.6634
10.1	0.0894		117.2	1.0119		150.7	1.3176		160.7	1.7736
13.4	0.1077		120.5	1.0206		154	1.3625		164	1.8979
16.8	0.1411		123.9	1.0321		157.3	1.4177		167.4	2.0371
20.1	0.1798		127.2	1.046		160.7	1.4855		170.7	2.1632
23.5	0.2206		130.6	1.0632		164	1.5633		174.1	2.2762
26.8	0.2618		133.9	1.0829		167.4	1.6589		177.5	2.3537
30.1	0.303		137.3	1.104		170.7	1.7702		180.8	2.4085
33.5	0.3457		140.6	1.1252		174.1	1.9		184.2	2.4578
36.8	0.3886		144	1.1469		177.4	2.039		187.5	2.5091
40.2	0.4333		147.3	1.1685		180.8	2.1556		190.8	2.5667
43.5	0.4788		150.6	1.1905		184.1	2.2678		194.2	2.6318
46.9	0.5264		154	1.2136		187.5	2.349		197.5	2.704
50.2	0.5735		157.4	1.2381		190.8	2.4087		200.9	2.7843
53.6	0.6203		160.7	1.2657		194.2	2.464		204.2	2.8675
56.9	0.6653		164	1.2974		197.5	2.5226		207.6	2.9497
60.3	0.7064		167.4	1.3356		200.9	2.587		209.8	3.0001
63.6	0.7451		170.7	1.3835		204.2	2.6581
67	0.7809		174.1	1.4452		207.6	2.7359
70.3	0.814		177.5	1.5196		210.9	2.819
73.6	0.8457		180.8	1.6042		214.3	2.9043
77	0.875		184.1	1.7091		217.6	2.986
80.4	0.9001		187.5	1.8314		218.2	3.0001
83.7	0.9195		190.8	1.9703
87.1	0.933		194.2	2.1027
90.4	0.9403		197.5	2.2218
93.8	0.9432		200.9	2.3234
97.1	0.9449		204.2	2.3989
100.5	0.946		207.6	2.4616
103.8	0.9465		210.9	2.5228
107.1	0.9479		214.2	2.5918
110.5	0.9494		217.6	2.6654
113.9	0.9519		221	2.7458
117.2	0.9553		224.3	2.833
120.5	0.9609		227.7	2.9227
123.9	0.9693		230.6	3.0001
127.2	0.9812
130.6	0.995
133.9	1.0108
137.3	1.0297
140.6	1.0505
144	1.0716
147.3	1.0924
150.7	1.1131
154	1.1334
157.3	1.1542
160.7	1.1758
164.1	1.1985
167.4	1.2227
170.7	1.2506
174.1	1.2827
177.5	1.3215
180.8	1.3697
184.1	1.4321
187.5	1.5126
190.8	1.6079
194.2	1.716
197.5	1.8353
200.9	1.9559
204.2	2.0915
207.6	2.2109
210.9	2.3236
214.3	2.4054
217.6	2.4571
221	2.4974
224.3	2.5518
227.7	2.6243
231	2.6978
234.3	2.7815
237.7	2.8694
241	2.9562
242.7	3.0001
