# Supplementary material for: Engineering twin structures and substitutional dopants in ZnSe0.7Te0.3 anode material for enhanced sodium storage performance
Source: Nat Commun. 2025 May 12;16:4406. doi: 10.1038/s41467-025-59707-0 (PMC12069564; doi:10.1038/s41467-025-59707-0)
Supplement: Supplementary file 3 — Source Data [file 41467_2025_59707_MOESM3_ESM.zip › Source Data from S23.xlsx]

## Sheet: S23
S23
ZnSe@C/Te			Parallel data
Cycle number	Specific capacity(mAh/g)	Coulomb efficiency(%)	Cycle number	Specific capacity(mAh/g)	Coulomb efficiency(%)
1	285.1	92.83	1	266.5	97.98
2	284.9	97.3	2	270.5	94.51
3	280.9	95.6	3	258.8	95.93
4	265.5	97.21	4	245.6	97.58
5	252.4	98.18	5	234.5	98.36
6	241.2	98.58	6	225.2	98.64
7	231.5	98.8	7	218.4	98.95
8	222.9	98.95	8	214	98.99
9	216.8	99.1	9	210.8	99.21
10	212.6	99.25	10	209	99.18
11	209.5	99.34	11	208	99.33
12	207.8	99.52	12	207.7	99.3
13	207.1	99.52	13	207.9	99.37
14	207.3	99.57	14	208.6	99.43
15	208.2	99.54	15	209.2	99.4
16	210.1	99.16	16	210.1	99.37
17	212	98.86	17	210.5	99.33
18	214	98.17	18	211.1	99.16
19	215.2	97.51	19	211.5	98.9
20	215.4	97.07	20	212	98.57
21	214.6	96.9	21	212.1	98.19
22	213.2	97.29	22	211.6	98.02
23	212.2	97.91	23	210.4	98.14
24	211.7	98.56	24	209.1	98.44
25	211.6	99.11	25	207.9	98.75
26	212.3	99.45	26	206.9	99.31
27	213	99.62	27	206.7	99.54
28	213.9	99.76	28	206.4	99.97
29	214.5	99.82	29	206.8	100.16
30	215.2	99.96	30	207.1	100.36
31	215.8	99.92	31	207.3	100.62
32	216.3	100.03	32	207.9	100.71
33	216.7	99.99	33	208.5	100.86
34	216.6	100.03	34	209	100.93
35	216.9	100.12	35	209.6	101.01
36	217.1	100.14	36	210.1	101.1
37	217.3	100.08	37	210.5	101.15
38	217.2	100.15	38	210.8	101.12
39	217.2	100.22	39	211	101.13
40	217.4	100.17	40	211.2	101.07
41	217.4	100.19	41	211.1	100.61
42	217.2	100.22	42	210.4	101.36
43	217.2	100.38	43	210.9	101
44	217.4	100.28	44	210.8	100.95
45	217.4	100.4	45	210.6	100.97
46	217.7	100.37	46	210.6	100.98
47	217.8	100.44	47	210.4	100.99
48	217.9	100.46	48	210.3	100.95
49	218.1	100.48	49	210.1	100.96
50	218.4	100.51	50	210.1	101
51	218.7	100.57	51	210.1	100.93
52	218.9	100.53	52	209.9	100.99
53	219.1	100.6	53	209.7	100.99
54	219.4	100.61	54	209.7	100.99
55	219.7	100.62	55	209.5	100.99
56	219.8	100.57	56	209.5	101.02
57	219.9	100.65	57	209.5	101
58	220.3	100.68	58	209.4	101.1
59	220.3	100.7	59	209.5	100.95
60	220.6	100.74	60	209.3	101.03
61	221.1	100.75	61	209.5	101.04
62	221.4	100.73	62	209.5	101.08
63	221.6	100.83	63	209.6	101
64	222	100.72	64	209.4	101.13
65	222	100.79	65	209.6	101.06
66	222.5	100.88	66	209.7	101.03
67	222.8	100.78	67	209.6	101.07
68	223.1	100.89	68	209.6	101.1
69	223.5	100.81	69	209.7	101.06
70	223.6	100.88	70	209.7	101.16
71	224	100.83	71	209.8	101.11
72	224.2	100.93	72	209.7	101.2
73	224.6	100.89	73	210.1	101.08
74	224.9	100.91	74	210	101.16
75	225.2	100.92	75	209.9	101.07
76	225.3	100.96	76	209.9	101.2
77	225.6	100.97	77	210.1	101.1
78	226	100.92	78	209.9	101.14
79	226.1	100.92	79	209.9	101.19
80	226.3	101	80	210.2	101.07
81	226.6	100.99	81	210	101.21
82	226.9	101	82	210.1	101.11
83	227	100.97	83	210.1	101.14
84	227.3	100.97	84	210.2	101.15
85	227.4	101.03	85	210.2	101.11
86	227.5	101.06	86	210.3	101.2
87	227.8	100.99	87	210.3	101.11
88	227.8	101.07	88	210.3	101.15
89	228.2	101.05	89	210.3	101.1
90	228.2	101.04	90	210.2	101.16
91	228.4	101.12	91	210.3	101.11
92	228.5	101.05	92	210.4	101.09
93	228.6	101.04	93	210.3	101.13
94	228.6	101.11	94	210.4	101.11
95	228.8	101.12	95	210.4	101.15
96	229.1	101.15	96	210.4	101.15
97	229.2	101.1	97	210.5	101.04
98	229.1	101.1	98	210.3	101.1
99	229.1	101.13	99	210.4	101.14
100	229.2	101.17	100	210.5	101.12
101	229.3	101.13	101	210.4	101.05
102	229.2	101.09	102	210.3	101.05
103	229.3	101.14	103	210.2	101.15
104	229.2	101.12	104	210.5	101.02
105	229.2	101.15	105	210.3	101.06
106	229.1	101.18	106	210.3	101.11
107	229.2	101.2	107	210.3	101.03
108	229.3	101.18	108	210.2	101.01
109	229.3	101.24	109	210.1	101.04
110	229.6	101.17	110	210.1	101.06
111	229.3	101.1	111	210.3	101.03
112	229.1	101.15	112	210.3	101.01
113	229.1	101.21	113	210.2	100.98
114	229	101.28	114	210	101.05
115	229.4	101.18	115	210.1	100.97
116	229.1	101.15	116	210.1	101
117	229.1	101.14	117	210.1	100.95
118	229	101.3	118	210.1	100.95
119	229	101.15	119	210.1	100.96
120	228.8	101.17	120	210.2	100.94
121	228.8	101.2	121	210.1	100.95
122	228.7	101.21	122	210.1	100.92
123	228.8	101.2	123	210.1	100.91
124	228.6	101.18	124	210.1	100.95
125	228.6	101.18	125	210.2	100.82
126	228.5	101.25	126	210	100.89
127	228.5	101.16	127	210	100.89
128	228.2	101.18	128	210	100.84
129	228.2	101.24	129	210	100.94
130	228.3	101.2	130	210.2	100.77
131	228.2	101.15	131	210	100.92
132	228	101.2	132	210.3	100.78
133	228	101.21	133	210.1	100.84
134	227.8	101.17	134	210.2	100.88
135	227.8	101.17	135	210.3	100.75
136	227.6	101.16	136	210.1	100.82
137	227.4	101.22	137	210.2	100.82
138	227.5	101.19	138	210.3	100.74
139	227.5	101.15	139	210.3	100.83
140	227.2	101.2	140	210.3	100.77
141	227.2	101.19	141	210.4	100.8
142	227.1	101.17	142	210.5	100.7
143	226.9	101.15	143	210.3	100.82
144	226.8	101.21	144	210.5	100.72
145	226.9	101.16	145	210.5	100.77
146	226.8	101.21	146	210.5	100.74
147	226.8	101.18	147	210.5	100.76
148	226.7	101.17	148	210.6	100.78
149	226.7	101.2	149	210.6	100.69
150	226.7	101.13	150	210.7	100.74
151	226.5	101.2	151	210.6	100.81
152	226.7	101.16	152	210.7	100.65
153	226.4	101.13	153	210.6	100.75
154	226.4	101.21	154	210.8	100.73
155	226.4	101.19	155	210.7	100.73
156	226.4	101.07	156	210.8	100.66
157	226.2	101.18	157	210.7	100.75
158	226.2	101.18	158	210.9	100.71
159	226.2	101.15	159	210.8	100.66
160	226.1	101.14	160	210.8	100.72
161	225.9	101.13	161	211.1	100.79
162	225.9	101.18	162	211.1	100.66
163	226.1	101.09	163	211	100.71
164	225.8	101.09	164	211.1	100.66
165	225.7	101.12	165	210.9	100.7
166	225.6	101.15	166	210.9	100.7
167	225.6	101.14	167	211	100.77
168	225.7	101.14	168	211.1	100.67
169	225.6	101.07	169	211.1	100.68
170	225.6	101.12	170	211.1	100.73
171	225.5	101.12	171	211.1	100.68
172	225.6	101.05	172	211.2	100.74
173	225.4	101.12	173	211.2	100.69
174	225.5	101.07	174	211.4	100.73
175	225.4	101.09	175	211.4	100.64
176	225.3	101.05	176	211.2	100.76
177	225.1	101.13	177	211.4	100.71
178	225.3	101.04	178	211.4	100.82
179	225.1	101.05	179	211.7	100.63
180	225	101.05	180	211.5	100.68
181	224.9	101.07	181	211.5	100.73
182	225	100.98	182	211.5	100.66
183	224.7	101.04	183	211.5	100.73
184	224.8	101.03	184	211.5	100.76
185	224.7	101.05	185	211.6	100.71
186	224.6	100.98	186	211.7	100.67
187	224.6	101.07	187	211.7	100.76
188	224.7	100.97	188	211.8	100.75
189	224.5	101.03	189	211.8	100.66
190	224.5	100.96	190	211.7	100.72
191	224.2	101.03	191	211.7	100.75
192	224.2	100.98	192	211.9	100.76
193	224.2	100.99	193	212	100.79
194	224.1	100.96	194	212	100.64
195	224	100.96	195	211.9	100.81
196	224.1	100.93	196	212.1	100.72
197	224	100.97	197	212	100.77
198	224	100.94	198	212.1	100.7
199	223.9	100.96	199	212	100.73
200	223.9	100.99	200	212.2	100.78
201	224.1	101.01	201	212.2	100.74
202	224.2	100.98	202	212.3	100.71
203	224.2	100.96	203	212.2	100.75
204	224.2	100.94	204	212.3	100.78
205	224	100.91	205	212.4	100.75
206	224	100.91	206	212.4	100.8
207	223.8	100.96	207	212.4	100.73
208	223.9	100.86	208	212.5	100.76
209	223.9	100.94	209	212.5	100.76
210	223.9	100.95	210	212.5	100.76
211	223.8	100.89	211	212.4	100.78
212	223.9	100.92	212	212.5	100.77
213	223.8	100.92	213	212.5	100.79
214	223.8	100.87	214	212.6	100.78
215	223.6	100.9	215	212.6	100.73
216	223.8	100.91	216	212.5	100.79
217	223.7	100.83	217	212.6	100.79
218	223.6	100.95	218	212.6	100.82
219	223.8	100.88	219	212.8	100.79
220	223.7	100.91	220	212.7	100.75
221	223.7	100.91	221	212.6	100.83
222	223.7	100.87	222	212.7	100.81
223	223.6	100.9	223	212.7	100.77
224	223.8	100.89	224	212.7	100.77
225	223.7	100.84	225	212.6	100.81
226	223.5	100.84	226	212.7	100.82
227	223.6	100.93	227	213	100.81
228	223.7	100.82	228	212.7	100.79
229	223.5	100.89	229	212.8	100.86
230	223.5	100.87	230	212.8	100.83
231	223.5	100.82	231	213	100.86
232	223.4	100.84	232	212.9	100.81
233	223.5	100.83	233	212.9	100.83
234	223.4	100.92	234	212.9	100.82
235	223.6	100.8	235	213	100.86
236	223.4	100.83	236	213.1	100.78
237	223.4	100.9	237	213	100.88
238	223.4	100.82	238	213.1	100.85
239	223.4	100.8	239	213.2	100.77
240	223.3	100.89	240	212.9	100.88
241	223.5	100.78	241	213	100.8
242	223.2	100.8	242	212.9	100.87
243	223.2	100.9	243	213	100.82
244	223.4	100.83	244	213	100.89
245	223.2	100.82	245	213.1	100.85
246	223.2	100.87	246	213.1	100.87
247	223.1	100.8	247	213.1	100.89
248	223.1	100.83	248	213.2	100.85
249	223	100.8	249	213.2	100.89
250	222.9	100.88	250	213.2	100.81
251	223.2	100.88	251	213	100.93
252	223.2	100.87	252	213.3	100.81
253	223.3	100.85	253	213.1	100.85
254	223.3	100.85	254	213.1	100.94
255	223.3	100.91	255	213.3	100.86
256	223.4	100.75	256	213.3	100.9
257	223.1	100.96	257	213.3	100.86
258	223.4	100.79	258	213.3	100.94
259	223.1	100.76	259	213.3	100.85
260	222.9	100.92	260	213.3	100.86
261	223.1	100.88	261	213.2	100.96
262	223.1	100.81	262	213.3	100.87
263	223	100.9	263	213.3	100.93
264	223.1	100.88	264	213.5	100.89
265	223	100.86	265	213.4	100.92
266	223.1	100.88	266	213.5	100.92
267	223.1	100.9	267	213.4	100.85
268	223.2	100.98	268	213.5	100.96
269	223.3	100.89	269	213.4	100.93
270	223.2	100.87	270	213.6	100.9
271	223.1	100.96	271	213.5	100.9
272	223.2	100.99	272	213.4	100.95
273	223.3	100.96	273	213.5	100.88
274	223.3	100.84	274	213.4	100.95
275	223.3	100.95	275	213.5	100.92
276	223.1	100.72	276	213.4	100.9
277	222.9	100.93	277	213.5	100.94
278	222.9	100.95	278	213.6	100.94
279	223.3	100.84	279	213.5	100.91
280	223.2	100.9	280	213.5	100.9
281	223.3	100.91	281	213.4	100.96
282	223.2	100.87	282	213.5	100.92
283	223.3	100.76	283	213.4	100.99
284	222.9	100.87	284	213.7	100.9
285	223	100.93	285	213.5	100.97
286	222.9	100.89	286	213.5	100.97
287	223	100.96	287	213.8	100.89
288	223	100.92	288	213.5	101.01
289	223.2	100.88	289	213.6	100.96
290	223.1	100.86	290	213.8	100.89
291	223.1	100.86	291	213.6	100.99
292	223.2	100.75	292	213.6	100.96
293	222.7	100.84	293	213.7	100.98
294	222.8	100.83	294	213.7	100.94
295	222.8	100.91	295	213.6	100.97
296	223	100.86	296	213.6	100.97
297	222.8	100.88	297	213.7	100.98
298	222.9	100.83	298	213.8	100.99
299	223	100.88	299	213.8	100.94
300	223	100.9	300	213.8	100.98
301	223	100.9	301	213.7	101.02
302	223	100.88	302	213.7	100.97
303	223	100.83	303	213.9	100.96
304	222.8	100.92	304	213.8	101.01
305	223.1	100.88	305	214.1	101
306	223	100.89	306	214	100.96
307	223	100.87	307	213.8	101
308	223	100.87	308	213.7	101.03
309	222.9	100.84	309	213.9	100.91
310	222.9	100.84	310	213.7	101
311	222.6	100.86	311	213.7	101.05
312	222.7	100.97	312	213.9	100.98
313	222.9	100.9	313	213.9	100.99
314	223	100.93	314	213.9	101
315	223.2	100.84	315	213.9	100.99
316	223.1	100.86	316	213.8	100.98
317	223.2	100.83	317	213.8	101.03
318	223	100.95	318	214	101.11
319	223.3	100.92	319	214.2	100.91
320	223.5	100.91	320	213.9	101.03
321	223.4	100.9	321	213.9	40.01
322	223.4	100.98	322	1.2	0
323	223.3	100.82	323	172.8	100.39
324	223	100.98	324	176.8	101.04
325	223.2	101.03	325	175.1	100.02
326	223.1	101.13	326	155.9	100.63
327	223.2	101.22	327	156.4	100.75
328	223.1	101.33	328	158.9	100.7
329	222.5	101.76	329	160.1	100.59
330	221.5	102.2	330	161	100.51
331	219.6	103.87	331	161.5	100.49
332	217.9	105.07	332	176.1	100.76
333	215.7	107.95	333	183.8	100.49
334	212.6	111.39	334	162.5	100.66
335	212.5	120.1	335	180.9	10.82
336	207.8	127.82	336	35.8	576.83
337	201.5	134.3	337	203.6	118.41
338	200.8	150.77
339	188.9	213.1
