# Supplementary material for: Engineering twin structures and substitutional dopants in ZnSe0.7Te0.3 anode material for enhanced sodium storage performance
Source: Nat Commun. 2025 May 12;16:4406. doi: 10.1038/s41467-025-59707-0 (PMC12069564; doi:10.1038/s41467-025-59707-0)
Supplement: Supplementary file 3 — Source Data [file 41467_2025_59707_MOESM3_ESM.zip › Source Data from S24.xlsx]

## Sheet: S24
S24
ZnSe@C/Te			Parallel data
Cycle number	Specific capacity(mAh/g)	Coulomb efficiency(%)	Cycle number	Specific capacity(mAh/g)	Coulomb efficiency(%)
1	408.7	75.02	1	521.7	65.08
2	322.8	91.92	2	364.2	88.78
3	306.5	95.28	3	337.3	92.48
4	297.7	96.85	4	319.6	95.13
5	292.4	97.86	5	309.2	96.7
6	289.9	98.17	6	303.5	97.38
7	288.3	98.29	7	298.1	98.2
8	286.9	98.13	8	295.2	97.94
9	284.9	98.39	9	292	98.5
10	283.4	98.37	10	289.1	98.05
11	279.2	91.01	11	279.7	85.66
12	253.6	97.79	12	238.9	97.22
13	248.3	98.45	13	232.3	98.28
14	244.7	98.72	14	228.4	98.6
15	241.9	98.79	15	225.3	98.83
16	239.2	98.91	16	222.6	99
17	236.8	98.96	17	220.5	99.05
18	234.5	99.06	18	218.5	99.1
19	232.5	98.99	19	216.5	99.18
20	230.3	99.16	20	214.7	99.28
21	226.5	88.09	21	209.4	88.01
22	198.6	98.48	22	183.9	98.7
23	195.3	99.12	23	181.3	99.32
24	193.3	99.17	24	180.1	99.08
25	191.4	99.35	25	178.2	99.46
26	189.8	99.45	26	177.2	99.42
27	188.8	99.5	27	175.9	99.47
28	187.5	99.62	28	175.1	99.58
29	186.6	99.55	29	174.1	99.59
30	185.6	99.61	30	173.5	99.55
31	182.4	88.7	31	167.6	90.4
32	161.3	98.93	32	151.1	99.26
33	159.1	99.39	33	150.7	99.43
34	158.1	99.53	34	149.2	99.31
35	157.1	99.8	35	148	99.71
36	156.6	99.52	36	147.6	99.45
37	155.7	99.69	37	146.7	99.6
38	154.9	99.72	38	145.9	99.65
39	154.4	99.74	39	145.4	99.67
40	153.9	99.64	40	144.8	99.73
41	147.9	88.84	41	134.2	90.09
42	131.4	99.11	42	121.1	98.96
43	129.8	99.08	43	119.9	99.6
44	128.7	101.13	44	119.5	99.49
45	129.9	98.45	45	118.7	99.27
46	127.7	99.63	46	117.3	100.18
47	127.4	99.13	47	118.1	99.6
48	125.7	99.95	48	117.4	99.59
49	126.2	99.55	49	116.1	99.92
50	125.4	99.72	50	116.1	99.39
51	118.1	93.09	51	107	92.99
52	110.6	99.8	52	99.8	100.84
53	110.9	99.65	53	99.8	97.92
54	109.6	99.09	54	98.2	100.79
55	109.1	99.24	55	97.6	101.28
56	107.3	100.85	56	98.3	98.1
57	108.6	99.93	57	97.8	99.86
58	109.1	99.45	58	98.2	99.04
59	108.3	99.16	59	95.8	100.68
60	106.6	100.33	60	97.2	99.4
61	101.8	95.64	61	83.3	97.19
62	97.5	98.13	62	79.9	101.16
63	95.5	98.28	63	82.2	96.31
64	94.7	101.84	64	79.4	98.58
65	96.4	100.46	65	77.2	100.9
66	95.2	99.36	66	78.1	98.21
67	96.6	97.84	67	78.1	99.78
68	95.3	100.72	68	77.4	100.9
69	92.7	98.87	69	78.3	102.43
70	92.5	101.78	70	78.2	100.22
71	118.5	212.22	71	124.4	200.56
72	256.5	99.66	72	252.8	98.1
73	255.9	100.14	73	247.7	98.92
74	256.6	100.01	74	244.8	98.81
75	256.8	99.86	75	241.8	98.92
76	256.6	99.47	76	239	98.9
77	255.1	99.9	77	236.1	98.96
78	255	99.85	78	233.5	98.96
79	254.7	99.74	79	230.8	99.02
80	254.1	99.76	80	228.3	99.08
