# Supplementary material for: Engineering twin structures and substitutional dopants in ZnSe0.7Te0.3 anode material for enhanced sodium storage performance
Source: Nat Commun. 2025 May 12;16:4406. doi: 10.1038/s41467-025-59707-0 (PMC12069564; doi:10.1038/s41467-025-59707-0)
Supplement: Supplementary file 3 — Source Data [file 41467_2025_59707_MOESM3_ESM.zip › Source Data from S6.xlsx]

## Sheet: S6a
S6a
sub 1
High-symmetry point paths in the Brillouin zone	Frequency (THZ)
0	-0.0079
0.00087	0.02072
0.00174	0.04364
0.00261	0.06605
0.00348	0.08833
0.00435	0.11054
0.00522	0.13272
0.00609	0.15486
0.00696	0.17697
0.00783	0.19905
0.0087	0.2211
0.00957	0.24311
0.01043	0.26508
0.0113	0.28702
0.01217	0.30891
0.01304	0.33075
0.01391	0.35254
0.01478	0.37428
0.01565	0.39597
0.01652	0.4176
0.01739	0.43916
0.01826	0.46066
0.01913	0.48209
0.02	0.50345
0.02087	0.52474
0.02174	0.54594
0.02261	0.56707
0.02348	0.58811
0.02435	0.60907
0.02522	0.62993
0.02609	0.6507
0.02696	0.67137
0.02783	0.69195
0.02869	0.71241
0.02956	0.73277
0.03043	0.75302
0.0313	0.77315
0.03217	0.79316
0.03304	0.81304
0.03391	0.83279
0.03478	0.8524
0.03565	0.87187
0.03652	0.89117
0.03739	0.91029
0.03826	0.92922
0.03913	0.94789
0.04	0.96622
0.04087	0.98404
0.04174	1.00089
0.04261	1.01525
0.04348	1.02199
0.04348	1.02199
0.04435	1.0222
0.04522	1.02282
0.04609	1.02384
0.04695	1.02527
0.04782	1.02709
0.04869	1.02928
0.04956	1.03184
0.05043	1.03475
0.0513	1.03799
0.05217	1.04152
0.05304	1.04534
0.05391	1.04942
0.05478	1.05372
0.05565	1.05822
0.05652	1.06288
0.05739	1.06768
0.05826	1.07258
0.05913	1.07754
0.06	1.08253
0.06087	1.08752
0.06174	1.09247
0.06261	1.09736
0.06348	1.10214
0.06435	1.10679
0.06521	1.11129
0.06608	1.11561
0.06695	1.11973
0.06782	1.12364
0.06869	1.12731
0.06956	1.13075
0.07043	1.13394
0.0713	1.13688
0.07217	1.13958
0.07304	1.14203
0.07391	1.14425
0.07478	1.14624
0.07565	1.14801
0.07652	1.14958
0.07739	1.15096
0.07826	1.15216
0.07913	1.1532
0.08	1.15408
0.08087	1.15483
0.08174	1.15545
0.08261	1.15596
0.08348	1.15636
0.08434	1.15667
0.08521	1.15688
0.08608	1.157
0.08695	1.15704
0.08695	0.91181
0.08818	0.91159
0.08941	0.9109
0.09064	0.90971
0.09187	0.90795
0.0931	0.90554
0.09433	0.90238
0.09556	0.89838
0.09679	0.89344
0.09802	0.8875
0.09925	0.88047
0.10048	0.87233
0.10171	0.86304
0.10294	0.8526
0.10417	0.84102
0.1054	0.82833
0.10663	0.81456
0.10786	0.79975
0.10909	0.78394
0.11032	0.7672
0.11155	0.74955
0.11278	0.73107
0.11401	0.71179
0.11524	0.69176
0.11647	0.67103
0.1177	0.64966
0.11893	0.62767
0.12015	0.60512
0.12138	0.58204
0.12261	0.55846
0.12384	0.53444
0.12507	0.50999
0.1263	0.48516
0.12753	0.45996
0.12876	0.43444
0.12999	0.40861
0.13122	0.38251
0.13245	0.35615
0.13368	0.32957
0.13491	0.30278
0.13614	0.27579
0.13737	0.24865
0.1386	0.22135
0.13983	0.19391
0.14106	0.16636
0.14229	0.13871
0.14352	0.11096
0.14475	0.08311
0.14598	0.05512
0.14721	0.0267
0.14844	-0.0079
0.14844	-0.0079
0.14994	0.06163
0.15145	0.124
0.15296	0.18617
0.15446	0.24826
0.15597	0.31026
0.15747	0.37218
0.15898	0.434
0.16049	0.49569
0.16199	0.55725
0.1635	0.61864
0.165	0.67984
0.16651	0.74082
0.16802	0.80154
0.16952	0.86195
0.17103	0.92199
0.17254	0.98158
0.17404	1.04061
0.17555	1.09892
0.17705	1.15627
0.17856	1.21231
0.18007	1.26645
0.18157	1.31776
0.18308	1.36464
0.18458	1.40469
0.18609	1.43502
0.1876	1.454
0.1891	1.46271
0.19061	1.4639
0.19211	1.46014
0.19362	1.45317
0.19513	1.44408
0.19663	1.43357
0.19814	1.42209
0.19964	1.40999
0.20115	1.39752
0.20266	1.38489
0.20416	1.37229
0.20567	1.35988
0.20717	1.34781
0.20868	1.33623
0.21019	1.32528
0.21169	1.31508
0.2132	1.30575
0.2147	1.29741
0.21621	1.29017
0.21772	1.28411
0.21922	1.27931
0.22073	1.27583
0.22224	1.27373
0.22374	1.27302
0.22374	1.17471
0.22497	1.17468
0.2262	1.17459
0.22743	1.1744
0.22866	1.17409
0.22989	1.17359
0.23112	1.17286
0.23235	1.17184
0.23358	1.17051
0.23481	1.16882
0.23604	1.16677
0.23727	1.16436
0.2385	1.1616
0.23973	1.1585
0.24096	1.1551
0.24219	1.15141
0.24342	1.14747
0.24465	1.1433
0.24588	1.13893
0.24711	1.1344
0.24834	1.12973
0.24956	1.12495
0.25079	1.12007
0.25202	1.11514
0.25325	1.11016
0.25448	1.10516
0.25571	1.10016
0.25694	1.09517
0.25817	1.09023
0.2594	1.08533
0.26063	1.0805
0.26186	1.07576
0.26309	1.07111
0.26432	1.06658
0.26555	1.06217
0.26678	1.0579
0.26801	1.05378
0.26924	1.04984
0.27047	1.04608
0.2717	1.04252
0.27293	1.03919
0.27416	1.0361
0.27539	1.03327
0.27662	1.03072
0.27785	1.02846
0.27908	1.02652
0.28031	1.02491
0.28154	1.02364
0.28277	1.02273
0.284	1.02218
0.28523	1.02199
0.28523	1.17471
0.2861	1.17473
0.28697	1.17477
0.28783	1.17484
0.2887	1.17493
0.28957	1.17504
0.29044	1.17516
0.29131	1.17529
0.29218	1.17541
0.29305	1.17553
0.29392	1.17563
0.29479	1.1757
0.29566	1.17574
0.29653	1.17574
0.2974	1.1757
0.29827	1.1756
0.29914	1.17545
0.30001	1.17524
0.30088	1.17496
0.30175	1.17463
0.30262	1.17424
0.30349	1.17378
0.30436	1.17327
0.30523	1.17271
0.30609	1.17209
0.30696	1.17143
0.30783	1.17073
0.3087	1.16999
0.30957	1.16923
0.31044	1.16845
0.31131	1.16765
0.31218	1.16684
0.31305	1.16603
0.31392	1.16522
0.31479	1.16442
0.31566	1.16365
0.31653	1.16289
0.3174	1.16216
0.31827	1.16146
0.31914	1.1608
0.32001	1.16018
0.32088	1.15961
0.32175	1.15909
0.32262	1.15862
0.32349	1.15821
0.32435	1.15786
0.32522	1.15757
0.32609	1.15734
0.32696	1.15718
0.32783	1.15708
0.3287	1.15704
0	-0.0079
0.00087	0.02072
0.00174	0.04364
0.00261	0.06605
0.00348	0.08833
0.00435	0.11054
0.00522	0.13272
0.00609	0.15486
0.00696	0.17697
0.00783	0.19905
0.0087	0.2211
0.00957	0.24311
0.01043	0.26508
0.0113	0.28702
0.01217	0.30891
0.01304	0.33075
0.01391	0.35254
0.01478	0.37428
0.01565	0.39597
0.01652	0.4176
0.01739	0.43916
0.01826	0.46066
0.01913	0.48209
0.02	0.50345
0.02087	0.52474
0.02174	0.54594
0.02261	0.56707
0.02348	0.58811
0.02435	0.60907
0.02522	0.62993
0.02609	0.6507
0.02696	0.67137
0.02783	0.69195
0.02869	0.71241
0.02956	0.73277
0.03043	0.75302
0.0313	0.77315
0.03217	0.79316
0.03304	0.81304
0.03391	0.83279
0.03478	0.8524
0.03565	0.87187
0.03652	0.89117
0.03739	0.91029
0.03826	0.92922
0.03913	0.94789
0.04	0.96622
0.04087	0.98404
0.04174	1.00089
0.04261	1.01525
0.04348	1.02199
0.04348	1.02199
0.04435	1.02204
0.04522	1.02215
0.04609	1.02226
0.04695	1.02222
0.04782	1.02179
0.04869	1.0207
0.04956	1.01865
0.05043	1.01549
0.0513	1.01128
0.05217	1.00621
0.05304	1.00052
0.05391	0.99441
0.05478	0.98806
0.05565	0.98159
0.05652	0.9751
0.05739	0.96868
0.05826	0.96239
0.05913	0.95627
0.06	0.95039
0.06087	0.94476
0.06174	0.93943
0.06261	0.93441
0.06348	0.92973
0.06435	0.9254
0.06521	0.92144
0.06608	0.91786
0.06695	0.91465
0.06782	0.91183
0.06869	0.90939
0.06956	0.90733
0.07043	0.90564
0.0713	0.90431
0.07217	0.90333
0.07304	0.90268
0.07391	0.90235
0.07478	0.9023
0.07565	0.90251
0.07652	0.90296
0.07739	0.9036
0.07826	0.9044
0.07913	0.90531
0.08	0.90631
0.08087	0.90733
0.08174	0.90834
0.08261	0.90929
0.08348	0.91014
0.08434	0.91084
0.08521	0.91137
0.08608	0.9117
0.08695	0.91181
0.08695	1.15704
0.08818	1.15735
0.08941	1.15829
0.09064	1.15988
0.09187	1.16218
0.0931	1.16523
0.09433	1.16912
0.09556	1.17389
0.09679	1.1796
0.09802	1.18629
0.09925	1.19398
0.10048	1.20267
0.10171	1.21234
0.10294	1.22295
0.10417	1.23446
0.1054	1.24679
0.10663	1.25989
0.10786	1.27367
0.10909	1.28806
0.11032	1.30298
0.11155	1.31836
0.11278	1.33411
0.11401	1.35017
0.11524	1.36647
0.11647	1.38294
0.1177	1.39953
0.11893	1.41617
0.12015	1.43281
0.12138	1.44939
0.12261	1.46588
0.12384	1.48221
0.12507	1.49835
0.1263	1.51424
0.12753	1.52982
0.12876	1.54502
0.12999	1.55966
0.13122	1.57301
0.13245	1.58875
0.13368	1.59968
0.13491	1.60703
0.13614	1.60948
0.13737	1.60948
0.1386	1.60871
0.13983	1.60771
0.14106	1.60671
0.14229	1.60578
0.14352	1.60497
0.14475	1.60426
0.14598	1.60357
0.14721	1.60309
0.14844	1.60293
0.14844	-0.0079
0.14994	0.03471
0.15145	0.07073
0.15296	0.10639
0.15446	0.14189
0.15597	0.17724
0.15747	0.21244
0.15898	0.24746
0.16049	0.28228
0.16199	0.31686
0.1635	0.35118
0.165	0.38521
0.16651	0.41892
0.16802	0.45228
0.16952	0.48526
0.17103	0.51783
0.17254	0.54996
0.17404	0.58162
0.17555	0.61277
0.17705	0.64339
0.17856	0.67344
0.18007	0.70289
0.18157	0.7317
0.18308	0.75985
0.18458	0.7873
0.18609	0.81402
0.1876	0.83997
0.1891	0.86513
0.19061	0.88944
0.19211	0.9129
0.19362	0.93545
0.19513	0.95706
0.19663	0.97772
0.19814	0.99738
0.19964	1.01603
0.20115	1.03363
0.20266	1.05019
0.20416	1.06568
0.20567	1.08013
0.20717	1.09353
0.20868	1.10593
0.21019	1.11736
0.21169	1.12786
0.2132	1.13746
0.2147	1.14619
0.21621	1.15403
0.21772	1.16088
0.21922	1.16661
0.22073	1.17099
0.22224	1.17376
0.22374	1.17471
0.22374	1.17471
0.22497	1.17474
0.2262	1.17483
0.22743	1.17499
0.22866	1.17522
0.22989	1.17554
0.23112	1.17597
0.23235	1.17652
0.23358	1.17719
0.23481	1.17797
0.23604	1.17886
0.23727	1.17982
0.2385	1.18081
0.23973	1.18177
0.24096	1.18263
0.24219	1.18331
0.24342	1.18372
0.24465	1.18378
0.24588	1.18339
0.24711	1.18247
0.24834	1.18098
0.24956	1.17887
0.25079	1.17613
0.25202	1.17279
0.25325	1.16889
0.25448	1.16449
0.25571	1.15965
0.25694	1.15445
0.25817	1.14898
0.2594	1.1433
0.26063	1.1375
0.26186	1.13164
0.26309	1.1258
0.26432	1.12002
0.26555	1.11437
0.26678	1.10889
0.26801	1.10362
0.26924	1.09861
0.27047	1.09389
0.2717	1.08948
0.27293	1.08541
0.27416	1.08169
0.27539	1.07834
0.27662	1.07538
0.27785	1.07279
0.27908	1.07061
0.28031	1.06881
0.28154	1.06742
0.28277	1.06642
0.284	1.06582
0.28523	1.06562
0.28523	1.17471
0.2861	1.1742
0.28697	1.17267
0.28783	1.17017
0.2887	1.16677
0.28957	1.16255
0.29044	1.15759
0.29131	1.152
0.29218	1.14587
0.29305	1.13928
0.29392	1.1323
0.29479	1.12501
0.29566	1.11747
0.29653	1.10973
0.2974	1.10184
0.29827	1.09385
0.29914	1.08579
0.30001	1.0777
0.30088	1.0696
0.30175	1.06153
0.30262	1.0535
0.30349	1.04555
0.30436	1.03769
0.30523	1.02994
0.30609	1.02232
0.30696	1.01485
0.30783	1.00755
0.3087	1.00042
0.30957	0.99348
0.31044	0.98675
0.31131	0.98025
0.31218	0.97397
0.31305	0.96794
0.31392	0.96217
0.31479	0.95666
0.31566	0.95143
0.31653	0.94649
0.3174	0.94185
0.31827	0.93751
0.31914	0.93349
0.32001	0.92979
0.32088	0.92642
0.32175	0.92339
0.32262	0.9207
0.32349	0.91835
0.32435	0.91636
0.32522	0.91473
0.32609	0.91345
0.32696	0.91254
0.32783	0.91199
0.3287	0.91181
0	-0.0079
0.00087	0.03295
0.00174	0.0673
0.00261	0.10133
0.00348	0.13527
0.00435	0.16915
0.00522	0.203
0.00609	0.23681
0.00696	0.27059
0.00783	0.30432
0.0087	0.338
0.00957	0.37164
0.01043	0.40522
0.0113	0.43874
0.01217	0.47218
0.01304	0.50556
0.01391	0.53885
0.01478	0.57204
0.01565	0.60514
0.01652	0.63812
0.01739	0.67099
0.01826	0.70372
0.01913	0.73631
0.02	0.76873
0.02087	0.80098
0.02174	0.83304
0.02261	0.86489
0.02348	0.8965
0.02435	0.92785
0.02522	0.95891
0.02609	0.98965
0.02696	1.02004
0.02783	1.05003
0.02869	1.07957
0.02956	1.10861
0.03043	1.13708
0.0313	1.1649
0.03217	1.192
0.03304	1.21826
0.03391	1.24356
0.03478	1.26777
0.03565	1.29073
0.03652	1.31225
0.03739	1.33212
0.03826	1.35011
0.03913	1.36597
0.04	1.37942
0.04087	1.39023
0.04174	1.39814
0.04261	1.40298
0.04348	1.4046
0.04348	1.06562
0.04435	1.0659
0.04522	1.06673
0.04609	1.06811
0.04695	1.07004
0.04782	1.0725
0.04869	1.07551
0.04956	1.07903
0.05043	1.08307
0.0513	1.08762
0.05217	1.09265
0.05304	1.09816
0.05391	1.10413
0.05478	1.11055
0.05565	1.1174
0.05652	1.12466
0.05739	1.13232
0.05826	1.14036
0.05913	1.14876
0.06	1.1575
0.06087	1.16657
0.06174	1.17594
0.06261	1.18561
0.06348	1.19555
0.06435	1.20574
0.06521	1.21617
0.06608	1.22682
0.06695	1.23767
0.06782	1.24869
0.06869	1.25988
0.06956	1.2712
0.07043	1.28263
0.0713	1.29416
0.07217	1.30574
0.07304	1.31736
0.07391	1.32898
0.07478	1.34056
0.07565	1.35207
0.07652	1.36344
0.07739	1.37464
0.07826	1.38558
0.07913	1.39619
0.08	1.40637
0.08087	1.41601
0.08174	1.42495
0.08261	1.43305
0.08348	1.4401
0.08434	1.4459
0.08521	1.45024
0.08608	1.45294
0.08695	1.45385
0.08695	1.15704
0.08818	1.15747
0.08941	1.15871
0.09064	1.16073
0.09187	1.16341
0.0931	1.16656
0.09433	1.16988
0.09556	1.17279
0.09679	1.17428
0.09802	1.17258
0.09925	1.16542
0.10048	1.1517
0.10171	1.1326
0.10294	1.11005
0.10417	1.08541
0.1054	1.05945
0.10663	1.0326
0.10786	1.00512
0.10909	0.97714
0.11032	0.94877
0.11155	0.92007
0.11278	0.89109
0.11401	0.86187
0.11524	0.83244
0.11647	0.80282
0.1177	0.77302
0.11893	0.74306
0.12015	0.71297
0.12138	0.68274
0.12261	0.65239
0.12384	0.62193
0.12507	0.59137
0.1263	0.56072
0.12753	0.52998
0.12876	0.49916
0.12999	0.46827
0.13122	0.43731
0.13245	0.4063
0.13368	0.37522
0.13491	0.3441
0.13614	0.31294
0.13737	0.28173
0.1386	0.25048
0.13983	0.2192
0.14106	0.18789
0.14229	0.15655
0.14352	0.12517
0.14475	0.09375
0.14598	0.06223
0.14721	0.03035
0.14844	-0.0079
0.14844	-0.0079
0.14994	0.03471
0.15145	0.07073
0.15296	0.10639
0.15446	0.14189
0.15597	0.17724
0.15747	0.21244
0.15898	0.24746
0.16049	0.28228
0.16199	0.31686
0.1635	0.35118
0.165	0.38521
0.16651	0.41892
0.16802	0.45228
0.16952	0.48526
0.17103	0.51783
0.17254	0.54996
0.17404	0.58162
0.17555	0.61277
0.17705	0.64339
0.17856	0.67344
0.18007	0.70289
0.18157	0.7317
0.18308	0.75985
0.18458	0.7873
0.18609	0.81402
0.1876	0.83997
0.1891	0.86513
0.19061	0.88944
0.19211	0.9129
0.19362	0.93545
0.19513	0.95706
0.19663	0.97772
0.19814	0.99738
0.19964	1.01603
0.20115	1.03363
0.20266	1.05019
0.20416	1.06568
0.20567	1.08013
0.20717	1.09353
0.20868	1.10593
0.21019	1.11736
0.21169	1.12786
0.2132	1.13746
0.2147	1.14619
0.21621	1.15403
0.21772	1.16088
0.21922	1.16661
0.22073	1.17099
0.22224	1.17376
0.22374	1.17471
0.22374	1.17471
0.22497	1.17375
0.2262	1.17092
0.22743	1.16644
0.22866	1.16058
0.22989	1.15363
0.23112	1.14585
0.23235	1.13745
0.23358	1.12863
0.23481	1.11952
0.23604	1.11026
0.23727	1.10094
0.2385	1.09164
0.23973	1.08245
0.24096	1.07341
0.24219	1.06459
0.24342	1.05603
0.24465	1.04779
0.24588	1.03989
0.24711	1.03239
0.24834	1.02532
0.24956	1.0187
0.25079	1.01258
0.25202	1.00698
0.25325	1.00194
0.25448	0.99747
0.25571	0.99361
0.25694	0.99037
0.25817	0.98778
0.2594	0.98584
0.26063	0.98459
0.26186	0.98401
0.26309	0.98412
0.26432	0.98492
0.26555	0.98639
0.26678	0.98851
0.26801	0.99126
0.26924	0.99458
0.27047	0.99842
0.2717	1.00268
0.27293	1.00723
0.27416	1.01189
0.27539	1.01641
0.27662	1.02041
0.27785	1.02343
0.27908	1.02503
0.28031	1.02515
0.28154	1.0243
0.28277	1.02318
0.284	1.02231
0.28523	1.02199
0.28523	1.17471
0.2861	1.17473
0.28697	1.17477
0.28783	1.17484
0.2887	1.17493
0.28957	1.17504
0.29044	1.17516
0.29131	1.17529
0.29218	1.17541
0.29305	1.17553
0.29392	1.17563
0.29479	1.1757
0.29566	1.17574
0.29653	1.17574
0.2974	1.1757
0.29827	1.1756
0.29914	1.17545
0.30001	1.17524
0.30088	1.17496
0.30175	1.17463
0.30262	1.17424
0.30349	1.17378
0.30436	1.17327
0.30523	1.17271
0.30609	1.17209
0.30696	1.17143
0.30783	1.17073
0.3087	1.16999
0.30957	1.16923
0.31044	1.16845
0.31131	1.16765
0.31218	1.16684
0.31305	1.16603
0.31392	1.16522
0.31479	1.16442
0.31566	1.16365
0.31653	1.16289
0.3174	1.16216
0.31827	1.16146
0.31914	1.1608
0.32001	1.16018
0.32088	1.15961
0.32175	1.15909
0.32262	1.15862
0.32349	1.15821
0.32435	1.15786
0.32522	1.15757
0.32609	1.15734
0.32696	1.15718
0.32783	1.15708
0.3287	1.15704
0	1.56526
0.00087	1.56545
0.00174	1.56604
0.00261	1.56701
0.00348	1.56837
0.00435	1.57011
0.00522	1.57224
0.00609	1.57474
0.00696	1.57762
0.00783	1.58087
0.0087	1.58448
0.00957	1.58846
0.01043	1.59279
0.0113	1.59746
0.01217	1.60248
0.01304	1.60782
0.01391	1.61348
0.01478	1.61946
0.01565	1.62573
0.01652	1.6323
0.01739	1.63913
0.01826	1.64623
0.01913	1.65356
0.02	1.66112
0.02087	1.66886
0.02174	1.67677
0.02261	1.68474
0.02348	1.6924
0.02435	1.69629
0.02522	1.69566
0.02609	1.69446
0.02696	1.6932
0.02783	1.69195
0.02869	1.69075
0.02956	1.6896
0.03043	1.68852
0.0313	1.68751
0.03217	1.68656
0.03304	1.68569
0.03391	1.68488
0.03478	1.68415
0.03565	1.68349
0.03652	1.6829
0.03739	1.68238
0.03826	1.68192
0.03913	1.68154
0.04	1.68123
0.04087	1.68099
0.04174	1.68082
0.04261	1.68072
0.04348	1.68068
0.04348	1.06562
0.04435	1.06526
0.04522	1.06421
0.04609	1.0626
0.04695	1.06065
0.04782	1.05869
0.04869	1.0571
0.04956	1.05629
0.05043	1.05653
0.0513	1.05784
0.05217	1.06014
0.05304	1.06327
0.05391	1.06709
0.05478	1.07151
0.05565	1.07644
0.05652	1.08183
0.05739	1.08764
0.05826	1.09384
0.05913	1.10038
0.06	1.10726
0.06087	1.11443
0.06174	1.12188
0.06261	1.12958
0.06348	1.1375
0.06435	1.1456
0.06521	1.15385
0.06608	1.16219
0.06695	1.17056
0.06782	1.17887
0.06869	1.18699
0.06956	1.19473
0.07043	1.20182
0.0713	1.20785
0.07217	1.21231
0.07304	1.21465
0.07391	1.2146
0.07478	1.21233
0.07565	1.20839
0.07652	1.20338
0.07739	1.19779
0.07826	1.192
0.07913	1.18625
0.08	1.18074
0.08087	1.1756
0.08174	1.17094
0.08261	1.16685
0.08348	1.1634
0.08434	1.16066
0.08521	1.15866
0.08608	1.15745
0.08695	1.15704
0.08695	1.43871
0.08818	1.42741
0.08941	1.40946
0.09064	1.38973
0.09187	1.36894
0.0931	1.34753
0.09433	1.326
0.09556	1.30498
0.09679	1.28558
0.09802	1.26957
0.09925	1.25923
0.10048	1.25561
0.10171	1.25748
0.10294	1.26282
0.10417	1.27014
0.1054	1.2785
0.10663	1.28721
0.10786	1.29564
0.10909	1.30301
0.11032	1.30816
0.11155	1.30925
0.11278	1.30362
0.11401	1.28873
0.11524	1.26421
0.11647	1.23211
0.1177	1.19499
0.11893	1.15468
0.12015	1.11228
0.12138	1.06844
0.12261	1.02355
0.12384	0.97786
0.12507	0.93154
0.1263	0.88468
0.12753	0.83739
0.12876	0.78971
0.12999	0.7417
0.13122	0.6934
0.13245	0.64483
0.13368	0.59604
0.13491	0.54704
0.13614	0.49785
0.13737	0.44849
0.1386	0.399
0.13983	0.34937
0.14106	0.29963
0.14229	0.24979
0.14352	0.19987
0.14475	0.14986
0.14598	0.09976
0.14721	0.04942
0.14844	-0.0079
0.14844	1.56526
0.14994	1.56541
0.15145	1.56585
0.15296	1.56653
0.15446	1.56739
0.15597	1.56835
0.15747	1.56931
0.15898	1.57018
0.16049	1.57082
0.16199	1.57111
0.1635	1.57091
0.165	1.57002
0.16651	1.56821
0.16802	1.56514
0.16952	1.56042
0.17103	1.55374
0.17254	1.5451
0.17404	1.53486
0.17555	1.52349
0.17705	1.51137
0.17856	1.49876
0.18007	1.48587
0.18157	1.47281
0.18308	1.4597
0.18458	1.4466
0.18609	1.43361
0.1876	1.4208
0.1891	1.40823
0.19061	1.39598
0.19211	1.38412
0.19362	1.37271
0.19513	1.36182
0.19663	1.35153
0.19814	1.34189
0.19964	1.33295
0.20115	1.32478
0.20266	1.3174
0.20416	1.31082
0.20567	1.30505
0.20717	1.30005
0.20868	1.29577
0.21019	1.29211
0.21169	1.28895
0.2132	1.28616
0.2147	1.2836
0.21621	1.28116
0.21772	1.2788
0.21922	1.27661
0.22073	1.27475
0.22224	1.27348
0.22374	1.27302
0.22374	1.27302
0.22497	1.2735
0.2262	1.27497
0.22743	1.27744
0.22866	1.28093
0.22989	1.28537
0.23112	1.29069
0.23235	1.29679
0.23358	1.30354
0.23481	1.31081
0.23604	1.31847
0.23727	1.32638
0.2385	1.33441
0.23973	1.34245
0.24096	1.3504
0.24219	1.3582
0.24342	1.36582
0.24465	1.37325
0.24588	1.38049
0.24711	1.3876
0.24834	1.39459
0.24956	1.40153
0.25079	1.40845
0.25202	1.41541
0.25325	1.42245
0.25448	1.4296
0.25571	1.4369
0.25694	1.44436
0.25817	1.45202
0.2594	1.45989
0.26063	1.46798
0.26186	1.47629
0.26309	1.48483
0.26432	1.4936
0.26555	1.50257
0.26678	1.51175
0.26801	1.52109
0.26924	1.53054
0.27047	1.5399
0.2717	1.54745
0.27293	1.56253
0.27416	1.57165
0.27539	1.5814
0.27662	1.59108
0.27785	1.60029
0.27908	1.60834
0.28031	1.61413
0.28154	1.61714
0.28277	1.61825
0.284	1.61855
0.28523	1.6186
0.28523	1.27302
0.2861	1.27317
0.28697	1.27361
0.28783	1.27434
0.2887	1.27537
0.28957	1.27669
0.29044	1.27829
0.29131	1.28018
0.29218	1.28235
0.29305	1.2848
0.29392	1.28753
0.29479	1.29052
0.29566	1.29376
0.29653	1.29726
0.2974	1.30101
0.29827	1.30499
0.29914	1.30919
0.30001	1.3136
0.30088	1.31822
0.30175	1.32302
0.30262	1.32799
0.30349	1.33311
0.30436	1.33838
0.30523	1.34376
0.30609	1.34925
0.30696	1.35483
0.30783	1.36046
0.3087	1.36614
0.30957	1.37184
0.31044	1.37754
0.31131	1.38322
0.31218	1.38884
0.31305	1.3944
0.31392	1.39985
0.31479	1.40519
0.31566	1.41037
0.31653	1.41538
0.3174	1.42019
0.31827	1.42477
0.31914	1.4291
0.32001	1.43315
0.32088	1.4369
0.32175	1.44032
0.32262	1.4434
0.32349	1.44611
0.32435	1.44844
0.32522	1.45037
0.32609	1.45188
0.32696	1.45297
0.32783	1.45363
0.3287	1.45385
0	1.56526
0.00087	1.56532
0.00174	1.56549
0.00261	1.56577
0.00348	1.56615
0.00435	1.5666
0.00522	1.56711
0.00609	1.56765
0.00696	1.56817
0.00783	1.56864
0.0087	1.56899
0.00957	1.56911
0.01043	1.56883
0.0113	1.56786
0.01217	1.56571
0.01304	1.56175
0.01391	1.55548
0.01478	1.54708
0.01565	1.53708
0.01652	1.52603
0.01739	1.51426
0.01826	1.50196
0.01913	1.48925
0.02	1.4762
0.02087	1.46286
0.02174	1.44925
0.02261	1.4354
0.02348	1.42132
0.02435	1.40702
0.02522	1.3925
0.02609	1.37778
0.02696	1.36286
0.02783	1.34775
0.02869	1.33245
0.02956	1.31696
0.03043	1.30129
0.0313	1.28544
0.03217	1.26942
0.03304	1.25324
0.03391	1.23689
0.03478	1.22038
0.03565	1.20373
0.03652	1.18695
0.03739	1.17005
0.03826	1.15305
0.03913	1.13602
0.04	1.11901
0.04087	1.10223
0.04174	1.08613
0.04261	1.07221
0.04348	1.06562
0.04348	1.4046
0.04435	1.40541
0.04522	1.40783
0.04609	1.41181
0.04695	1.41726
0.04782	1.42409
0.04869	1.43217
0.04956	1.44139
0.05043	1.45163
0.0513	1.46275
0.05217	1.47461
0.05304	1.48698
0.05391	1.49919
0.05478	1.50449
0.05565	1.49536
0.05652	1.48382
0.05739	1.47194
0.05826	1.45996
0.05913	1.44797
0.06	1.436
0.06087	1.4241
0.06174	1.41228
0.06261	1.40058
0.06348	1.38902
0.06435	1.37764
0.06521	1.36648
0.06608	1.35559
0.06695	1.34504
0.06782	1.33494
0.06869	1.32541
0.06956	1.31664
0.07043	1.30893
0.0713	1.30269
0.07217	1.29845
0.07304	1.29676
0.07391	1.29793
0.07478	1.30178
0.07565	1.30781
0.07652	1.31543
0.07739	1.32418
0.07826	1.33372
0.07913	1.34382
0.08	1.35434
0.08087	1.36517
0.08174	1.37623
0.08261	1.38747
0.08348	1.39881
0.08434	1.41021
0.08521	1.42151
0.08608	1.43224
0.08695	1.43871
0.08695	1.45385
0.08818	1.45394
0.08941	1.45421
0.09064	1.45466
0.09187	1.45531
0.0931	1.45616
0.09433	1.45722
0.09556	1.45852
0.09679	1.46005
0.09802	1.46184
0.09925	1.4639
0.10048	1.46624
0.10171	1.46887
0.10294	1.47179
0.10417	1.47502
0.1054	1.47856
0.10663	1.4824
0.10786	1.48655
0.10909	1.49101
0.11032	1.49577
0.11155	1.50084
0.11278	1.50619
0.11401	1.51183
0.11524	1.51774
0.11647	1.52392
0.1177	1.53035
0.11893	1.53702
0.12015	1.5439
0.12138	1.55098
0.12261	1.55821
0.12384	1.5655
0.12507	1.57266
0.1263	1.57906
0.12753	1.58292
0.12876	1.58341
0.12999	1.58251
0.13122	1.58187
0.13245	1.57779
0.13368	1.57669
0.13491	1.57518
0.13614	1.57366
0.13737	1.5722
0.1386	1.57083
0.13983	1.56959
0.14106	1.56848
0.14229	1.56752
0.14352	1.56672
0.14475	1.56608
0.14598	1.56563
0.14721	1.56535
0.14844	1.56526
0.14844	1.56526
0.14994	1.56541
0.15145	1.56585
0.15296	1.56653
0.15446	1.56739
0.15597	1.56835
0.15747	1.56931
0.15898	1.57018
0.16049	1.57082
0.16199	1.57111
0.1635	1.57091
0.165	1.57002
0.16651	1.56821
0.16802	1.56514
0.16952	1.56042
0.17103	1.55374
0.17254	1.5451
0.17404	1.53486
0.17555	1.52349
0.17705	1.51137
0.17856	1.49876
0.18007	1.48587
0.18157	1.47281
0.18308	1.4597
0.18458	1.4466
0.18609	1.43361
0.1876	1.4208
0.1891	1.40823
0.19061	1.39598
0.19211	1.38412
0.19362	1.37271
0.19513	1.36182
0.19663	1.35153
0.19814	1.34189
0.19964	1.33295
0.20115	1.32478
0.20266	1.3174
0.20416	1.31082
0.20567	1.30505
0.20717	1.30005
0.20868	1.29577
0.21019	1.29211
0.21169	1.28895
0.2132	1.28616
0.2147	1.2836
0.21621	1.28116
0.21772	1.2788
0.21922	1.27661
0.22073	1.27475
0.22224	1.27348
0.22374	1.27302
0.22374	1.27302
0.22497	1.27334
0.2262	1.2743
0.22743	1.2759
0.22866	1.27818
0.22989	1.28114
0.23112	1.28479
0.23235	1.2891
0.23358	1.29402
0.23481	1.29948
0.23604	1.30535
0.23727	1.31147
0.2385	1.31763
0.23973	1.32362
0.24096	1.32924
0.24219	1.33434
0.24342	1.33888
0.24465	1.34296
0.24588	1.34675
0.24711	1.35047
0.24834	1.35435
0.24956	1.35859
0.25079	1.36332
0.25202	1.36864
0.25325	1.3746
0.25448	1.38122
0.25571	1.38848
0.25694	1.39635
0.25817	1.4048
0.2594	1.41379
0.26063	1.42326
0.26186	1.43318
0.26309	1.44349
0.26432	1.45415
0.26555	1.46512
0.26678	1.47636
0.26801	1.48783
0.26924	1.49949
0.27047	1.51129
0.2717	1.52319
0.27293	1.53514
0.27416	1.54707
0.27539	1.5589
0.27662	1.5705
0.27785	1.58169
0.27908	1.59216
0.28031	1.60146
0.28154	1.60902
0.28277	1.61442
0.284	1.61757
0.28523	1.6186
0.28523	1.27302
0.2861	1.27327
0.28697	1.27402
0.28783	1.27527
0.2887	1.277
0.28957	1.27922
0.29044	1.28191
0.29131	1.28507
0.29218	1.28868
0.29305	1.29272
0.29392	1.29717
0.29479	1.30201
0.29566	1.30723
0.29653	1.31278
0.2974	1.31864
0.29827	1.32477
0.29914	1.33113
0.30001	1.33768
0.30088	1.34436
0.30175	1.35113
0.30262	1.35791
0.30349	1.36465
0.30436	1.37128
0.30523	1.37773
0.30609	1.38394
0.30696	1.38985
0.30783	1.39541
0.3087	1.4006
0.30957	1.40537
0.31044	1.40973
0.31131	1.41367
0.31218	1.41721
0.31305	1.42037
0.31392	1.42316
0.31479	1.42562
0.31566	1.42777
0.31653	1.42965
0.3174	1.43127
0.31827	1.43266
0.31914	1.43385
0.32001	1.43487
0.32088	1.43572
0.32175	1.43643
0.32262	1.43703
0.32349	1.43751
0.32435	1.4379
0.32522	1.4382
0.32609	1.43843
0.32696	1.43858
0.32783	1.43868
0.3287	1.43871
0	1.56526
0.00087	1.56532
0.00174	1.56549
0.00261	1.56577
0.00348	1.56615
0.00435	1.5666
0.00522	1.56711
0.00609	1.56765
0.00696	1.56817
0.00783	1.56864
0.0087	1.56899
0.00957	1.56911
0.01043	1.56883
0.0113	1.56786
0.01217	1.56571
0.01304	1.56175
0.01391	1.55548
0.01478	1.54708
0.01565	1.53708
0.01652	1.52603
0.01739	1.51426
0.01826	1.50196
0.01913	1.48925
0.02	1.4762
0.02087	1.46286
0.02174	1.44925
0.02261	1.4354
0.02348	1.42132
0.02435	1.40702
0.02522	1.3925
0.02609	1.37778
0.02696	1.36286
0.02783	1.34775
0.02869	1.33245
0.02956	1.31696
0.03043	1.30129
0.0313	1.28544
0.03217	1.26942
0.03304	1.25324
0.03391	1.23689
0.03478	1.22038
0.03565	1.20373
0.03652	1.18695
0.03739	1.17005
0.03826	1.15305
0.03913	1.13602
0.04	1.11901
0.04087	1.10223
0.04174	1.08613
0.04261	1.07221
0.04348	1.06562
0.04348	1.6186
0.04435	1.6186
0.04522	1.61858
0.04609	1.61856
0.04695	1.61853
0.04782	1.61851
0.04869	1.61848
0.04956	1.61847
0.05043	1.61847
0.0513	1.6185
0.05217	1.61856
0.05304	1.61865
0.05391	1.61878
0.05478	1.61896
0.05565	1.61918
0.05652	1.61945
0.05739	1.61977
0.05826	1.62014
0.05913	1.62054
0.06	1.62096
0.06087	1.62137
0.06174	1.6217
0.06261	1.62185
0.06348	1.62161
0.06435	1.62078
0.06521	1.61934
0.06608	1.61748
0.06695	1.61542
0.06782	1.61326
0.06869	1.61109
0.06956	1.60895
0.07043	1.60686
0.0713	1.60485
0.07217	1.60292
0.07304	1.60107
0.07391	1.59933
0.07478	1.59768
0.07565	1.59614
0.07652	1.5947
0.07739	1.59337
0.07826	1.59214
0.07913	1.59102
0.08	1.59001
0.08087	1.58911
0.08174	1.58831
0.08261	1.58763
0.08348	1.58706
0.08434	1.5866
0.08521	1.58627
0.08608	1.58607
0.08695	1.586
0.08695	1.45385
0.08818	1.4633
0.08941	1.47584
0.09064	1.48685
0.09187	1.49607
0.0931	1.50365
0.09433	1.50986
0.09556	1.515
0.09679	1.51932
0.09802	1.52306
0.09925	1.52638
0.10048	1.52941
0.10171	1.53224
0.10294	1.53495
0.10417	1.5376
0.1054	1.54022
0.10663	1.54284
0.10786	1.54545
0.10909	1.54777
0.11032	1.55164
0.11155	1.55423
0.11278	1.55711
0.11401	1.56011
0.11524	1.5632
0.11647	1.56636
0.1177	1.56957
0.11893	1.5728
0.12015	1.57601
0.12138	1.57917
0.12261	1.58218
0.12384	1.58495
0.12507	1.58737
0.1263	1.58931
0.12753	1.59071
0.12876	1.59162
0.12999	1.59231
0.13122	1.59317
0.13245	1.59429
0.13368	1.59488
0.13491	1.59418
0.13614	1.59221
0.13737	1.58935
0.1386	1.58593
0.13983	1.5822
0.14106	1.57841
0.14229	1.57479
0.14352	1.57156
0.14475	1.56889
0.14598	1.5669
0.14721	1.56567
0.14844	1.56526
0.14844	1.56526
0.14994	1.56589
0.15145	1.56779
0.15296	1.57093
0.15446	1.57526
0.15597	1.58072
0.15747	1.58722
0.15898	1.59462
0.16049	1.60269
0.16199	1.61112
0.1635	1.61936
0.165	1.62666
0.16651	1.63215
0.16802	1.63529
0.16952	1.63628
0.17103	1.63567
0.17254	1.634
0.17404	1.63167
0.17555	1.62898
0.17705	1.62621
0.17856	1.62373
0.18007	1.62212
0.18157	1.62228
0.18308	1.62574
0.18458	1.63485
0.18609	1.65238
0.1876	1.67977
0.1891	1.71546
0.19061	1.75526
0.19211	1.78444
0.19362	1.77198
0.19513	1.75007
0.19663	1.72647
0.19814	1.70241
0.19964	1.67843
0.20115	1.6549
0.20266	1.63206
0.20416	1.61011
0.20567	1.58922
0.20717	1.56953
0.20868	1.55116
0.21019	1.53424
0.21169	1.51885
0.2132	1.50508
0.2147	1.49301
0.21621	1.48269
0.21772	1.47418
0.21922	1.46751
0.22073	1.46273
0.22224	1.45986
0.22374	1.4589
0.22374	1.27302
0.22497	1.27331
0.2262	1.27407
0.22743	1.27508
0.22866	1.2761
0.22989	1.27694
0.23112	1.27748
0.23235	1.27767
0.23358	1.27749
0.23481	1.27698
0.23604	1.27616
0.23727	1.27508
0.2385	1.27378
0.23973	1.27227
0.24096	1.27057
0.24219	1.26869
0.24342	1.26662
0.24465	1.26434
0.24588	1.26182
0.24711	1.25904
0.24834	1.25594
0.24956	1.25248
0.25079	1.24861
0.25202	1.24427
0.25325	1.23941
0.25448	1.23399
0.25571	1.22795
0.25694	1.22128
0.25817	1.21395
0.2594	1.20597
0.26063	1.19736
0.26186	1.18815
0.26309	1.1784
0.26432	1.1682
0.26555	1.15764
0.26678	1.14684
0.26801	1.13592
0.26924	1.12503
0.27047	1.11434
0.2717	1.104
0.27293	1.0942
0.27416	1.08518
0.27539	1.07719
0.27662	1.07059
0.27785	1.06577
0.27908	1.06307
0.28031	1.0624
0.28154	1.0631
0.28277	1.06428
0.284	1.06525
0.28523	1.06562
0.28523	1.27302
0.2861	1.27317
0.28697	1.27361
0.28783	1.27434
0.2887	1.27537
0.28957	1.27669
0.29044	1.27829
0.29131	1.28018
0.29218	1.28235
0.29305	1.2848
0.29392	1.28753
0.29479	1.29052
0.29566	1.29376
0.29653	1.29726
0.2974	1.30101
0.29827	1.30499
0.29914	1.30919
0.30001	1.3136
0.30088	1.31822
0.30175	1.32302
0.30262	1.32799
0.30349	1.33311
0.30436	1.33838
0.30523	1.34376
0.30609	1.34925
0.30696	1.35483
0.30783	1.36046
0.3087	1.36614
0.30957	1.37184
0.31044	1.37754
0.31131	1.38322
0.31218	1.38884
0.31305	1.3944
0.31392	1.39985
0.31479	1.40519
0.31566	1.41037
0.31653	1.41538
0.3174	1.42019
0.31827	1.42477
0.31914	1.4291
0.32001	1.43315
0.32088	1.4369
0.32175	1.44032
0.32262	1.4434
0.32349	1.44611
0.32435	1.44844
0.32522	1.45037
0.32609	1.45188
0.32696	1.45297
0.32783	1.45363
0.3287	1.45385
0	1.60293
0.00087	1.60309
0.00174	1.60356
0.00261	1.60436
0.00348	1.60548
0.00435	1.60694
0.00522	1.60872
0.00609	1.61084
0.00696	1.61328
0.00783	1.61599
0.0087	1.61885
0.00957	1.62127
0.01043	1.62032
0.0113	1.61376
0.01217	1.60623
0.01304	1.59989
0.01391	1.5955
0.01478	1.593
0.01565	1.59187
0.01652	1.59158
0.01739	1.59182
0.01826	1.5924
0.01913	1.59318
0.02	1.59412
0.02087	1.59517
0.02174	1.59629
0.02261	1.59747
0.02348	1.59869
0.02435	1.59993
0.02522	1.60119
0.02609	1.60246
0.02696	1.60373
0.02783	1.60499
0.02869	1.60624
0.02956	1.60746
0.03043	1.60864
0.0313	1.60979
0.03217	1.6109
0.03304	1.61195
0.03391	1.61295
0.03478	1.61388
0.03565	1.61474
0.03652	1.61552
0.03739	1.61623
0.03826	1.61685
0.03913	1.61738
0.04	1.61781
0.04087	1.61816
0.04174	1.6184
0.04261	1.61855
0.04348	1.6186
0.04348	1.6186
0.04435	1.61807
0.04522	1.61629
0.04609	1.61282
0.04695	1.60715
0.04782	1.59929
0.04869	1.58981
0.04956	1.57934
0.05043	1.5683
0.0513	1.55692
0.05217	1.54538
0.05304	1.53385
0.05391	1.52299
0.05478	1.51947
0.05565	1.53074
0.05652	1.54465
0.05739	1.55902
0.05826	1.57332
0.05913	1.58697
0.06	1.59896
0.06087	1.60791
0.06174	1.61341
0.06261	1.61658
0.06348	1.61856
0.06435	1.61995
0.06521	1.62102
0.06608	1.62189
0.06695	1.62262
0.06782	1.62321
0.06869	1.62363
0.06956	1.62381
0.07043	1.62363
0.0713	1.62284
0.07217	1.62104
0.07304	1.61768
0.07391	1.61225
0.07478	1.60478
0.07565	1.59576
0.07652	1.58574
0.07739	1.57508
0.07826	1.56403
0.07913	1.55271
0.08	1.54121
0.08087	1.52959
0.08174	1.51789
0.08261	1.50615
0.08348	1.4944
0.08434	1.48271
0.08521	1.4712
0.08608	1.46035
0.08695	1.45385
0.08695	1.586
0.08818	1.58614
0.08941	1.58655
0.09064	1.58722
0.09187	1.58814
0.0931	1.5893
0.09433	1.59069
0.09556	1.59226
0.09679	1.59401
0.09802	1.59591
0.09925	1.59793
0.10048	1.60003
0.10171	1.60219
0.10294	1.60436
0.10417	1.60648
0.1054	1.6085
0.10663	1.61031
0.10786	1.61177
0.10909	1.61274
0.11032	1.61309
0.11155	1.61278
0.11278	1.61192
0.11401	1.61063
0.11524	1.60906
0.11647	1.60729
0.1177	1.60541
0.11893	1.60345
0.12015	1.60146
0.12138	1.59947
0.12261	1.59753
0.12384	1.59573
0.12507	1.59425
0.1263	1.59372
0.12753	1.5959
0.12876	1.60157
0.12999	1.6087
0.13122	1.61563
0.13245	1.61995
0.13368	1.62108
0.13491	1.62061
0.13614	1.61837
0.13737	1.61571
0.1386	1.61315
0.13983	1.61081
0.14106	1.60875
0.14229	1.60699
0.14352	1.60555
0.14475	1.60444
0.14598	1.60375
0.14721	1.60321
0.14844	1.60293
0.14844	1.60293
0.14994	1.60321
0.15145	1.60403
0.15296	1.60539
0.15446	1.60724
0.15597	1.60953
0.15747	1.61217
0.15898	1.61497
[truncated: 56,755 more rows]

## Sheet: S6b
S6b
sub 3
High-symmetry point paths in the Brillouin zone	Frequency (THZ)
0	-0.02456
0.000865	0.02965
0.00173	0.06713
0.0026	0.10266
0.00346	0.13777
0.00433	0.1727
0.00519	0.20753
0.00606	0.24229
0.00692	0.27699
0.00779	0.31164
0.00865	0.34624
0.00952	0.38078
0.01038	0.41526
0.01125	0.44969
0.01211	0.48405
0.01298	0.51833
0.01384	0.55255
0.01471	0.58668
0.01558	0.62072
0.01644	0.65466
0.01731	0.6885
0.01817	0.72223
0.01904	0.75584
0.0199	0.78931
0.02077	0.82264
0.02163	0.85581
0.0225	0.8888
0.02336	0.92161
0.02423	0.95421
0.02509	0.98659
0.02596	1.01871
0.02682	1.05055
0.02769	1.08207
0.02855	1.11324
0.02942	1.14399
0.03028	1.17424
0.03115	1.20375
0.03202	1.23385
0.03288	1.26373
0.03375	1.29096
0.03461	1.31776
0.03548	1.34359
0.03634	1.3682
0.03721	1.39131
0.03807	1.41262
0.03894	1.43177
0.0398	1.44835
0.04067	1.4619
0.04153	1.47199
0.0424	1.47822
0.04326	1.48033
0.04326	0.98932
0.04413	0.98952
0.04499	0.9901
0.04586	0.99099
0.04673	0.99206
0.04759	0.993
0.04846	0.99332
0.04932	0.99258
0.05019	0.99079
0.05105	0.98817
0.05192	0.98491
0.05278	0.98118
0.05365	0.97712
0.05452	0.97282
0.05538	0.96838
0.05625	0.96386
0.05711	0.95933
0.05798	0.95484
0.05884	0.95045
0.05971	0.94618
0.06057	0.94208
0.06144	0.93818
0.0623	0.9345
0.06317	0.93106
0.06404	0.92788
0.0649	0.92499
0.06577	0.92238
0.06663	0.92008
0.0675	0.91809
0.06836	0.9164
0.06923	0.91503
0.07009	0.91397
0.07096	0.91322
0.07182	0.91276
0.07269	0.91258
0.07356	0.91267
0.07442	0.91302
0.07529	0.91359
0.07615	0.91436
0.07702	0.91531
0.07788	0.91639
0.07875	0.91757
0.07961	0.91881
0.08048	0.92007
0.08135	0.92129
0.08221	0.92242
0.08308	0.92343
0.08394	0.92427
0.08481	0.9249
0.08567	0.92529
0.08654	0.92542
0.08654	0.92542
0.0874	0.9252
0.08827	0.92455
0.08913	0.9235
0.09	0.92211
0.09086	0.92046
0.09173	0.9186
0.09259	0.91663
0.09346	0.91461
0.09433	0.91262
0.09519	0.91072
0.09606	0.90897
0.09692	0.90742
0.09779	0.90611
0.09865	0.90509
0.09952	0.90437
0.10038	0.904
0.10125	0.90398
0.10211	0.90435
0.10298	0.90511
0.10384	0.90627
0.10471	0.90784
0.10557	0.90983
0.10644	0.91222
0.1073	0.91503
0.10817	0.91824
0.10903	0.92185
0.1099	0.92584
0.11077	0.93019
0.11163	0.93489
0.1125	0.93992
0.11336	0.94524
0.11423	0.95082
0.11509	0.95664
0.11596	0.96263
0.11682	0.96876
0.11769	0.97497
0.11855	0.98118
0.11942	0.98731
0.12028	0.99325
0.12115	0.99886
0.12201	1.00399
0.12288	1.00843
0.12374	1.01196
0.12461	1.01445
0.12547	1.01593
0.12634	1.01666
0.12721	1.01693
0.12807	1.01702
0.12894	1.01706
0.1298	1.01708
0.1298	1.01708
0.13067	1.00912
0.13153	0.99369
0.1324	0.9764
0.13326	0.95841
0.13413	0.94003
0.13499	0.92139
0.13586	0.90253
0.13673	0.88349
0.13759	0.86429
0.13846	0.84494
0.13932	0.82544
0.14019	0.80581
0.14105	0.78605
0.14192	0.76617
0.14278	0.74617
0.14365	0.72606
0.14451	0.70584
0.14538	0.68551
0.14625	0.66507
0.14711	0.64454
0.14798	0.62391
0.14884	0.60319
0.14971	0.58238
0.15057	0.56148
0.15144	0.5405
0.1523	0.51943
0.15317	0.49829
0.15403	0.47707
0.1549	0.45579
0.15577	0.43443
0.15663	0.413
0.1575	0.39152
0.15836	0.36997
0.15923	0.34836
0.16009	0.3267
0.16096	0.30498
0.16182	0.2832
0.16269	0.26138
0.16356	0.2395
0.16442	0.21757
0.16529	0.19559
0.16615	0.17354
0.16702	0.15141
0.16788	0.12918
0.16875	0.10681
0.16961	0.08419
0.17048	0.06106
0.17134	0.03647
0.17221	-0.01052
0.17308	-0.02456
0.17308	-0.02456
0.1743	0.02109
0.17552	0.0575
0.17675	0.09014
0.17797	0.12195
0.17919	0.15343
0.18042	0.18473
0.18164	0.21592
0.18287	0.24702
0.18409	0.27805
0.18531	0.30901
0.18654	0.3399
0.18776	0.37073
0.18898	0.4015
0.19021	0.43219
0.19143	0.4628
0.19266	0.49334
0.19388	0.52378
0.1951	0.55414
0.19633	0.5844
0.19755	0.61454
0.19878	0.64458
0.2	0.67449
0.20122	0.70427
0.20245	0.73391
0.20367	0.76339
0.20489	0.79271
0.20612	0.82184
0.20734	0.85077
0.20857	0.87948
0.20979	0.90793
0.21101	0.9361
0.21224	0.96394
0.21346	0.99137
0.21469	1.01828
0.21591	1.04452
0.21713	1.06977
0.21836	1.09351
0.21958	1.11463
0.2208	1.13101
0.22203	1.13969
0.22325	1.14021
0.22448	1.13612
0.2257	1.13056
0.22692	1.12492
0.22815	1.11978
0.22937	1.11539
0.23059	1.1119
0.23182	1.10937
0.23304	1.10783
0.23427	1.10732
0.23427	0.91449
0.23513	0.91466
0.236	0.91517
0.23686	0.91602
0.23773	0.9172
0.23859	0.91872
0.23946	0.92057
0.24032	0.92275
0.24119	0.92525
0.24205	0.92807
0.24292	0.9312
0.24378	0.93463
0.24465	0.93837
0.24551	0.94239
0.24638	0.9467
0.24725	0.95128
0.24811	0.95613
0.24898	0.96123
0.24984	0.96657
0.25071	0.97215
0.25157	0.97794
0.25244	0.98394
0.2533	0.99014
0.25417	0.99651
0.25503	1.00304
0.2559	1.00972
0.25676	1.01652
0.25763	1.02342
0.25849	1.0304
0.25936	1.03743
0.26022	1.04448
0.26109	1.05151
0.26195	1.05849
0.26282	1.06536
0.26369	1.07207
0.26455	1.07856
0.26542	1.08476
0.26628	1.09061
0.26715	1.09604
0.26801	1.10098
0.26888	1.1054
0.26974	1.10927
0.27061	1.11259
0.27147	1.11538
0.27234	1.11767
0.2732	1.11951
0.27407	1.12095
0.27493	1.12202
0.2758	1.12276
0.27666	1.1232
0.27753	1.12334
0.27753	1.12334
0.27875	1.1231
0.27998	1.12239
0.2812	1.12118
0.28242	1.11943
0.28365	1.11706
0.28487	1.11401
0.2861	1.1102
0.28732	1.10564
0.28854	1.10037
0.28977	1.09452
0.29099	1.08823
0.29222	1.08165
0.29344	1.07491
0.29466	1.06811
0.29589	1.06135
0.29711	1.05469
0.29833	1.0482
0.29956	1.04193
0.30078	1.03593
0.30201	1.03022
0.30323	1.02484
0.30445	1.01982
0.30568	1.01519
0.3069	1.01095
0.30813	1.00714
0.30935	1.00376
0.31057	1.00083
0.3118	0.99836
0.31302	0.99635
0.31424	0.9948
0.31547	0.99371
0.31669	0.99307
0.31792	0.99286
0.31914	0.99307
0.32036	0.99367
0.32159	0.9946
0.32281	0.99581
0.32403	0.9972
0.32526	0.99866
0.32648	0.99998
0.32771	1.00087
0.32893	1.0009
0.33015	0.99988
0.33138	0.9981
0.3326	0.99602
0.33383	0.99395
0.33505	0.9921
0.33627	0.99061
0.3375	0.98965
0.33872	0.98932
0.33872	0.98932
0.33959	0.98946
0.34045	0.98985
0.34132	0.99048
0.34218	0.99128
0.34305	0.99218
0.34391	0.99303
0.34478	0.99365
0.34564	0.99381
0.34651	0.99328
0.34737	0.9919
0.34824	0.98965
0.3491	0.98663
0.34997	0.98301
0.35083	0.97896
0.3517	0.97463
0.35256	0.97013
0.35343	0.96554
0.3543	0.96094
0.35516	0.95639
0.35603	0.95193
0.35689	0.94759
0.35776	0.94341
0.35862	0.93941
0.35949	0.93562
0.36035	0.93204
0.36122	0.92868
0.36208	0.92557
0.36295	0.9227
0.36381	0.92008
0.36468	0.9177
0.36554	0.91557
0.36641	0.91367
0.36727	0.91201
0.36814	0.91058
0.369	0.90935
0.36987	0.90833
0.37073	0.90749
0.3716	0.90682
0.37247	0.9063
0.37333	0.90591
0.3742	0.90564
0.37506	0.90546
0.37593	0.90536
0.37679	0.90532
0.37766	0.90531
0.37852	0.90533
0.37939	0.90537
0.38025	0.9054
0.38112	0.90542
0.38198	0.90543
0.38198	0.90543
0.38285	0.90526
0.38371	0.90479
0.38458	0.90403
0.38544	0.903
0.38631	0.90177
0.38717	0.90039
0.38804	0.8989
0.38891	0.89737
0.38977	0.89586
0.39064	0.89442
0.3915	0.8931
0.39237	0.89196
0.39323	0.89103
0.3941	0.89035
0.39496	0.88996
0.39583	0.88988
0.39669	0.89014
0.39756	0.89076
0.39842	0.89176
0.39929	0.89315
0.40015	0.89493
0.40102	0.89712
0.40188	0.8997
0.40275	0.90269
0.40361	0.90606
0.40448	0.90981
0.40535	0.91391
0.40621	0.91835
0.40708	0.92309
0.40794	0.92809
0.40881	0.9333
0.40967	0.93867
0.41054	0.9441
0.4114	0.9495
0.41227	0.95474
0.41313	0.95967
0.414	0.9641
0.41486	0.96785
0.41573	0.97073
0.41659	0.97265
0.41746	0.97363
0.41832	0.97381
0.41919	0.97339
0.42006	0.9726
0.42092	0.97166
0.42179	0.9707
0.42265	0.96986
0.42352	0.96921
0.42438	0.9688
0.42525	0.96866
0.42525	0.96866
0.42611	0.9657
0.42698	0.95758
0.42784	0.94579
0.42871	0.93166
0.42957	0.91605
0.43044	0.89947
0.4313	0.88221
0.43217	0.86447
0.43303	0.84634
0.4339	0.82792
0.43476	0.80923
0.43563	0.79033
0.4365	0.77124
0.43736	0.75197
0.43823	0.73254
0.43909	0.71297
0.43996	0.69326
0.44082	0.67342
0.44169	0.65346
0.44255	0.63338
0.44342	0.61319
0.44428	0.5929
0.44515	0.57251
0.44601	0.55202
0.44688	0.53144
0.44774	0.51078
0.44861	0.49002
0.44947	0.46919
0.45034	0.44828
0.4512	0.4273
0.45207	0.40625
0.45293	0.38512
0.4538	0.36394
0.45467	0.34268
0.45553	0.32137
0.4564	0.3
0.45726	0.27857
0.45813	0.25708
0.45899	0.23554
0.45986	0.21393
0.46072	0.19226
0.46159	0.17052
0.46245	0.1487
0.46332	0.12676
0.46418	0.10467
0.46505	0.08231
0.46591	0.05942
0.46678	0.03498
0.46764	-0.01224
0.46851	-0.02456
0	-0.02006
0.000865	-0.01371
0.00173	0.03368
0.0026	0.05809
0.00346	0.08084
0.00433	0.10302
0.00519	0.12492
0.00606	0.14666
0.00692	0.16829
0.00779	0.18983
0.00865	0.2113
0.00952	0.23271
0.01038	0.25407
0.01125	0.27536
0.01211	0.2966
0.01298	0.31779
0.01384	0.33892
0.01471	0.36
0.01558	0.38102
0.01644	0.40198
0.01731	0.42287
0.01817	0.44371
0.01904	0.46447
0.0199	0.48517
0.02077	0.5058
0.02163	0.52635
0.0225	0.54683
0.02336	0.56722
0.02423	0.58754
0.02509	0.60777
0.02596	0.62791
0.02682	0.64795
0.02769	0.66791
0.02855	0.68776
0.02942	0.70752
0.03028	0.72716
0.03115	0.7467
0.03202	0.76613
0.03288	0.78543
0.03375	0.80461
0.03461	0.82366
0.03548	0.84257
0.03634	0.86133
0.03721	0.87991
0.03807	0.8983
0.03894	0.91646
0.0398	0.9343
0.04067	0.95166
0.04153	0.96813
0.0424	0.98238
0.04326	0.98932
0.04326	1.00165
0.04413	1.00168
0.04499	1.00178
0.04586	1.00192
0.04673	1.00214
0.04759	1.00259
0.04846	1.00362
0.04932	1.00556
0.05019	1.00838
0.05105	1.01187
0.05192	1.01589
0.05278	1.02033
0.05365	1.02511
0.05452	1.03018
0.05538	1.03547
0.05625	1.04092
0.05711	1.04648
0.05798	1.05209
0.05884	1.0577
0.05971	1.06325
0.06057	1.06869
0.06144	1.07398
0.0623	1.07909
0.06317	1.08397
0.06404	1.0886
0.0649	1.09293
0.06577	1.09695
0.06663	1.10063
0.0675	1.10395
0.06836	1.10687
0.06923	1.10937
0.07009	1.11144
0.07096	1.11305
0.07182	1.1142
0.07269	1.11487
0.07356	1.11505
0.07442	1.11477
0.07529	1.11403
0.07615	1.11288
0.07702	1.11136
0.07788	1.10953
0.07875	1.10748
0.07961	1.10529
0.08048	1.10305
0.08135	1.10085
0.08221	1.09881
0.08308	1.09699
0.08394	1.09549
0.08481	1.09436
0.08567	1.09367
0.08654	1.09343
0.08654	1.09343
0.0874	1.09387
0.08827	1.09516
0.08913	1.09727
0.09	1.1001
0.09086	1.10357
0.09173	1.10754
0.09259	1.11189
0.09346	1.11646
0.09433	1.12109
0.09519	1.12563
0.09606	1.12992
0.09692	1.13379
0.09779	1.13712
0.09865	1.13979
0.09952	1.14173
0.10038	1.14291
0.10125	1.14332
0.10211	1.14299
0.10298	1.14196
0.10384	1.14026
0.10471	1.13795
0.10557	1.13509
0.10644	1.13171
0.1073	1.12788
0.10817	1.12364
0.10903	1.11904
0.1099	1.11413
0.11077	1.10896
0.11163	1.1036
0.1125	1.09808
0.11336	1.09245
0.11423	1.08675
0.11509	1.08099
0.11596	1.07515
0.11682	1.06926
0.11769	1.06348
0.11855	1.05791
0.11942	1.05262
0.12028	1.04763
0.12115	1.04297
0.12201	1.03866
0.12288	1.03473
0.12374	1.03119
0.12461	1.02807
0.12547	1.02537
0.12634	1.02312
0.12721	1.02132
0.12807	1.01997
0.12894	1.01911
0.1298	1.0188
0.1298	1.0188
0.13067	1.0104
0.13153	0.99462
0.1324	0.97715
0.13326	0.95904
0.13413	0.9406
0.13499	0.92191
0.13586	0.90304
0.13673	0.88399
0.13759	0.8648
0.13846	0.84546
0.13932	0.82599
0.14019	0.80639
0.14105	0.78667
0.14192	0.76682
0.14278	0.74686
0.14365	0.72678
0.14451	0.70659
0.14538	0.6863
0.14625	0.6659
0.14711	0.6454
0.14798	0.62481
0.14884	0.60412
0.14971	0.58334
0.15057	0.56247
0.15144	0.54152
0.1523	0.52049
0.15317	0.49937
0.15403	0.47818
0.1549	0.45692
0.15577	0.43559
0.15663	0.41419
0.1575	0.39273
0.15836	0.3712
0.15923	0.34961
0.16009	0.32797
0.16096	0.30627
0.16182	0.28452
0.16269	0.26272
0.16356	0.24087
0.16442	0.21896
0.16529	0.197
0.16615	0.17498
0.16702	0.1529
0.16788	0.13073
0.16875	0.10844
0.16961	0.08597
0.17048	0.06314
0.17134	0.03937
0.17221	0.00929
0.17308	-0.02006
0.17308	-0.02006
0.1743	0.04507
0.17552	0.0966
0.17675	0.1466
0.17797	0.1962
0.17919	0.24562
0.18042	0.2949
0.18164	0.34406
0.18287	0.3931
0.18409	0.44202
0.18531	0.4908
0.18654	0.53943
0.18776	0.58789
0.18898	0.63617
0.19021	0.68425
0.19143	0.7321
0.19266	0.77968
0.19388	0.82698
0.1951	0.87395
0.19633	0.92052
0.19755	0.96663
0.19878	1.01218
0.2	1.057
0.20122	1.10085
0.20245	1.14334
0.20367	1.18375
0.20489	1.22074
0.20612	1.25192
0.20734	1.27376
0.20857	1.28383
0.20979	1.28354
0.21101	1.27648
0.21224	1.26574
0.21346	1.2533
0.21469	1.24031
0.21591	1.22737
0.21713	1.21489
0.21836	1.20322
0.21958	1.19279
0.2208	1.18428
0.22203	1.17837
0.22325	1.17434
0.22448	1.17044
0.2257	1.16622
0.22692	1.162
0.22815	1.15811
0.22937	1.15477
0.23059	1.1521
0.23182	1.15017
0.23304	1.14899
0.23427	1.1486
0.23427	1.10732
0.23513	1.10735
0.236	1.10744
0.23686	1.10758
0.23773	1.10779
0.23859	1.10805
0.23946	1.10836
0.24032	1.10874
0.24119	1.10916
0.24205	1.10963
0.24292	1.11016
0.24378	1.11073
0.24465	1.11134
0.24551	1.112
0.24638	1.11269
0.24725	1.11341
0.24811	1.11417
0.24898	1.11496
0.24984	1.11577
0.25071	1.1166
0.25157	1.11745
0.25244	1.11832
0.2533	1.11919
0.25417	1.12007
0.25503	1.12096
0.2559	1.12186
0.25676	1.12276
0.25763	1.12366
0.25849	1.12457
0.25936	1.12548
0.26022	1.12641
0.26109	1.12736
0.26195	1.12834
0.26282	1.12935
0.26369	1.1304
0.26455	1.13151
0.26542	1.1327
0.26628	1.13396
0.26715	1.13532
0.26801	1.1368
0.26888	1.13841
0.26974	1.14016
0.27061	1.14207
0.27147	1.14412
0.27234	1.14629
0.2732	1.14854
0.27407	1.15077
0.27493	1.15285
0.2758	1.1546
0.27666	1.1558
0.27753	1.15623
0.27753	1.15623
0.27875	1.15587
0.27998	1.15482
0.2812	1.1531
0.28242	1.15081
0.28365	1.14809
0.28487	1.14515
0.2861	1.1422
0.28732	1.13941
0.28854	1.13685
0.28977	1.1345
0.29099	1.1323
0.29222	1.13016
0.29344	1.12801
0.29466	1.12576
0.29589	1.12336
0.29711	1.12075
0.29833	1.1179
0.29956	1.11479
0.30078	1.11142
0.30201	1.10779
0.30323	1.10391
0.30445	1.0998
0.30568	1.09547
0.3069	1.09096
0.30813	1.08628
0.30935	1.08146
0.31057	1.07653
0.3118	1.07152
0.31302	1.06645
0.31424	1.06135
0.31547	1.05625
0.31669	1.05118
0.31792	1.04618
0.31914	1.04127
0.32036	1.03649
0.32159	1.03187
0.32281	1.02745
0.32403	1.02328
0.32526	1.01941
0.32648	1.01595
0.32771	1.01307
0.32893	1.01097
0.33015	1.00964
0.33138	1.00856
0.3326	1.00725
0.33383	1.00567
0.33505	1.00407
0.33627	1.00277
0.3375	1.00193
0.33872	1.00165
0.33872	1.00165
0.33959	1.0019
0.34045	1.00265
0.34132	1.0039
0.34218	1.00564
0.34305	1.00785
0.34391	1.01052
0.34478	1.01363
0.34564	1.01716
0.34651	1.02107
0.34737	1.02533
0.34824	1.02989
0.3491	1.0347
0.34997	1.03969
0.35083	1.0448
0.3517	1.04997
0.35256	1.05514
0.35343	1.06025
0.3543	1.06528
0.35516	1.07019
0.35603	1.07498
0.35689	1.07963
0.35776	1.08414
0.35862	1.08849
0.35949	1.09269
0.36035	1.09671
0.36122	1.10056
0.36208	1.10422
0.36295	1.10768
0.36381	1.11095
0.36468	1.11401
0.36554	1.11687
0.36641	1.11952
0.36727	1.12196
0.36814	1.1242
0.369	1.12624
0.36987	1.12808
0.37073	1.12974
0.3716	1.13123
0.37247	1.13255
0.37333	1.13371
0.3742	1.13472
0.37506	1.13559
0.37593	1.13634
0.37679	1.13696
0.37766	1.13748
0.37852	1.13789
0.37939	1.1382
0.38025	1.13842
0.38112	1.13855
0.38198	1.1386
0.38198	1.1386
0.38285	1.13908
0.38371	1.14053
0.38458	1.14291
0.38544	1.14619
0.38631	1.15031
0.38717	1.15521
0.38804	1.16079
0.38891	1.16696
0.38977	1.17357
0.39064	1.18036
0.3915	1.18677
0.39237	1.19146
0.39323	1.19274
0.3941	1.19118
0.39496	1.18815
0.39583	1.18431
0.39669	1.17989
0.39756	1.17496
0.39842	1.16948
0.39929	1.16294
0.40015	1.15437
0.40102	1.14494
0.40188	1.13546
0.40275	1.1261
0.40361	1.11692
0.40448	1.10795
0.40535	1.09921
0.40621	1.09073
0.40708	1.08252
0.40794	1.0746
0.40881	1.06701
0.40967	1.05977
0.41054	1.05289
0.4114	1.04643
0.41227	1.04039
0.41313	1.03483
0.414	1.02974
0.41486	1.02514
0.41573	1.021
0.41659	1.01727
0.41746	1.01388
0.41832	1.01081
0.41919	1.00801
0.42006	1.00551
0.42092	1.00333
0.42179	1.0015
0.42265	1.00005
0.42352	0.99899
0.42438	0.99835
0.42525	0.99814
0.42525	0.99814
0.42611	0.99338
0.42698	0.98189
0.42784	0.9672
0.42871	0.95097
0.42957	0.93385
0.43044	0.91616
0.4313	0.89805
0.43217	0.87961
0.43303	0.86091
0.4339	0.84198
0.43476	0.82284
0.43563	0.80353
0.4365	0.78404
0.43736	0.76441
0.43823	0.74462
0.43909	0.72471
0.43996	0.70466
0.44082	0.6845
0.44169	0.66421
0.44255	0.64382
0.44342	0.62332
0.44428	0.60271
0.44515	0.58201
0.44601	0.56122
0.44688	0.54034
0.44774	0.51937
0.44861	0.49832
0.44947	0.47719
0.45034	0.45598
0.4512	0.43471
0.45207	0.41336
0.45293	0.39195
0.4538	0.37048
0.45467	0.34895
0.45553	0.32736
0.4564	0.30572
0.45726	0.28403
0.45813	0.26229
0.45899	0.2405
0.45986	0.21866
0.46072	0.19677
0.46159	0.17483
0.46245	0.15282
0.46332	0.13074
0.46418	0.10855
0.46505	0.08618
0.46591	0.06345
0.46678	0.0398
0.46764	0.0103
0.46851	-0.01978
0	-0.01978
0.000865	0.00695
0.00173	0.03879
0.0026	0.06247
0.00346	0.08506
0.00433	0.10724
0.00519	0.1292
0.00606	0.15105
0.00692	0.17281
0.00779	0.1945
0.00865	0.21614
0.00952	0.23773
0.01038	0.25927
0.01125	0.28077
0.01211	0.30223
0.01298	0.32363
0.01384	0.34499
0.01471	0.3663
0.01558	0.38755
0.01644	0.40875
0.01731	0.42989
0.01817	0.45097
0.01904	0.47198
0.0199	0.49293
0.02077	0.51381
0.02163	0.53462
0.0225	0.55535
0.02336	0.57601
0.02423	0.59658
0.02509	0.61707
0.02596	0.63748
0.02682	0.65779
0.02769	0.67801
0.02855	0.69813
0.02942	0.71815
0.03028	0.73806
0.03115	0.75787
0.03202	0.77757
0.03288	0.79714
0.03375	0.81659
0.03461	0.83592
0.03548	0.8551
0.03634	0.87413
0.03721	0.89299
0.03807	0.91166
0.03894	0.93008
0.0398	0.94818
0.04067	0.96575
0.04153	0.98227
0.0424	0.99594
0.04326	1.00165
0.04326	1.03462
0.04413	1.0345
0.04499	1.03422
0.04586	1.0339
0.04673	1.03372
0.04759	1.03387
0.04846	1.03452
0.04932	1.03581
0.05019	1.03778
0.05105	1.04046
0.05192	1.04379
0.05278	1.04773
0.05365	1.05224
0.05452	1.05726
0.05538	1.06277
0.05625	1.06873
0.05711	1.07512
0.05798	1.08192
0.05884	1.0891
0.05971	1.09664
0.06057	1.10453
0.06144	1.11275
0.0623	1.12127
0.06317	1.13008
0.06404	1.13915
0.0649	1.14844
0.06577	1.15795
0.06663	1.16761
0.0675	1.1774
0.06836	1.18725
0.06923	1.19707
0.07009	1.20673
0.07096	1.216
0.07182	1.22452
0.07269	1.23169
0.07356	1.23673
0.07442	1.23914
0.07529	1.23921
0.07615	1.23778
0.07702	1.23563
0.07788	1.23325
0.07875	1.23089
0.07961	1.22872
0.08048	1.22678
0.08135	1.22512
0.08221	1.22374
0.08308	1.22263
0.08394	1.22178
0.08481	1.22118
0.08567	1.22082
0.08654	1.22071
0.08654	1.22071
0.0874	1.22079
0.08827	1.22103
0.08913	1.22144
0.09	1.22204
0.09086	1.22284
0.09173	1.22388
0.09259	1.2252
0.09346	1.22683
0.09433	1.22883
0.09519	1.23125
0.09606	1.23411
0.09692	1.23737
0.09779	1.24071
0.09865	1.24284
0.09952	1.24
0.10038	1.23201
0.10125	1.22241
0.10211	1.21243
0.10298	1.20242
0.10384	1.1925
0.10471	1.18271
0.10557	1.17309
0.10644	1.16366
0.1073	1.15444
0.10817	1.14545
0.10903	1.1367
0.1099	1.1282
0.11077	1.11996
0.11163	1.112
0.1125	1.10433
0.11336	1.09697
0.11423	1.08994
0.11509	1.08332
0.11596	1.07718
0.11682	1.07155
0.11769	1.06635
0.11855	1.06155
0.11942	1.05716
0.12028	1.05325
0.12115	1.04989
0.12201	1.0472
0.12288	1.0453
0.12374	1.04432
0.12461	1.04433
0.12547	1.04518
0.12634	1.04655
0.12721	1.04804
0.12807	1.04931
0.12894	1.04999
0.1298	1.04994
0.1298	1.04994
0.13067	1.05815
0.13153	1.0733
0.1324	1.08984
0.13326	1.10675
0.13413	1.12372
0.13499	1.14064
0.13586	1.15746
0.13673	1.17414
0.13759	1.19066
0.13846	1.20703
0.13932	1.22321
0.14019	1.23923
0.14105	1.25504
0.14192	1.27065
0.14278	1.28605
0.14365	1.30123
0.14451	1.31619
0.14538	1.3309
0.14625	1.34536
0.14711	1.35955
0.14798	1.37344
0.14884	1.387
0.14971	1.4002
0.15057	1.41297
0.15144	1.42525
0.1523	1.43693
0.15317	1.44787
0.15403	1.45789
0.1549	1.46675
0.15577	1.47424
0.15663	1.4802
0.1575	1.48466
0.15836	1.48779
0.15923	1.48989
0.16009	1.49124
0.16096	1.49207
0.16182	1.49254
0.16269	1.49278
0.16356	1.49286
0.16442	1.49284
0.16529	1.49276
0.16615	1.49264
0.16702	1.4925
0.16788	1.49235
0.16875	1.49221
0.16961	1.49209
0.17048	1.49199
0.17134	1.49191
0.17221	1.49186
0.17308	1.49185
0.17308	-0.01978
0.1743	0.01631
0.17552	0.05014
0.17675	0.07876
0.17797	0.10654
0.17919	0.13398
0.18042	0.16121
0.18164	0.18826
0.18287	0.21517
0.18409	0.24192
0.18531	0.26851
0.18654	0.29493
0.18776	0.32116
0.18898	0.34718
0.19021	0.37299
0.19143	0.39855
0.19266	0.42385
0.19388	0.44886
0.1951	0.47356
0.19633	0.49793
0.19755	0.52193
0.19878	0.54554
0.2	0.56873
0.20122	0.59147
0.20245	0.61372
0.20367	0.63544
0.20489	0.65662
0.20612	0.6772
0.20734	0.69714
0.20857	0.71642
0.20979	0.73498
0.21101	0.75279
0.21224	0.76981
0.21346	0.786
0.21469	0.80132
0.21591	0.81572
0.21713	0.82918
0.21836	0.84167
0.21958	0.85315
0.2208	0.86361
0.22203	0.87304
0.22325	0.88142
0.22448	0.88878
0.2257	0.89513
0.22692	0.9005
0.22815	0.90493
0.22937	0.90846
0.23059	0.91114
0.23182	0.91301
0.23304	0.91412
0.23427	0.91449
0.23427	1.1486
0.23513	1.14862
0.236	1.14867
0.23686	1.14876
0.23773	1.14889
0.23859	1.14905
0.23946	1.14924
0.24032	1.14945
0.24119	1.14969
0.24205	1.14996
0.24292	1.15024
0.24378	1.15054
0.24465	1.15084
0.24551	1.15115
0.24638	1.15147
0.24725	1.15178
0.24811	1.15208
0.24898	1.15237
0.24984	1.15265
0.25071	1.15292
0.25157	1.15317
0.25244	1.15341
0.2533	1.15364
0.25417	1.15386
0.25503	1.15408
0.2559	1.15432
0.25676	1.15458
0.25763	1.15488
0.25849	1.15524
0.25936	1.15569
0.26022	1.15624
0.26109	1.15694
0.26195	1.15781
0.26282	1.15889
0.26369	1.16023
0.26455	1.16188
0.26542	1.16387
0.26628	1.16624
0.26715	1.16903
0.26801	1.17222
0.26888	1.17578
0.26974	1.17961
0.27061	1.18354
0.27147	1.18728
0.27234	1.19043
0.2732	1.1925
0.27407	1.1932
0.27493	1.19272
0.2758	1.19168
0.27666	1.19073
0.27753	1.19036
0.27753	1.19036
0.27875	1.19006
0.27998	1.18923
0.2812	1.18799
0.28242	1.18649
0.28365	1.18484
0.28487	1.18311
0.2861	1.18132
0.28732	1.17946
0.28854	1.17752
0.28977	1.17548
0.29099	1.17331
0.29222	1.171
0.29344	1.16851
0.29466	1.16584
0.29589	1.16296
0.29711	1.15986
0.29833	1.1565
0.29956	1.15289
0.30078	1.14903
0.30201	1.14491
0.30323	1.14055
0.30445	1.13598
0.30568	1.13121
0.3069	1.1263
0.30813	1.12126
0.30935	1.11615
0.31057	1.11101
0.3118	1.10586
0.31302	1.10075
0.31424	1.09571
0.31547	1.09078
0.31669	1.08598
0.31792	1.08133
0.31914	1.07687
0.32036	1.0726
0.32159	1.06855
0.32281	1.06473
0.32403	1.06115
0.32526	1.05782
0.32648	1.05473
0.32771	1.05184
0.32893	1.04899
0.33015	1.04549
0.33138	1.04146
0.3326	1.03836
0.33383	1.03646
0.33505	1.03544
0.33627	1.03493
0.3375	1.03469
0.33872	1.03462
0.33872	1.03462
0.33959	1.0348
0.34045	1.03537
0.34132	1.0363
0.34218	1.03761
0.34305	1.0393
0.34391	1.04135
0.34478	1.04377
0.34564	1.04657
0.34651	1.04974
0.34737	1.0533
0.34824	1.05725
0.3491	1.06163
0.34997	1.06645
0.35083	1.07173
0.3517	1.07751
0.35256	1.08381
0.35343	1.09062
0.3543	1.09793
0.35516	1.10574
0.35603	1.11401
0.35689	1.12271
0.35776	1.1318
0.35862	1.14124
0.35949	1.15102
0.36035	1.16109
0.36122	1.17143
0.36208	1.18201
0.36295	1.19281
0.36381	1.2038
0.36468	1.21496
0.36554	1.22626
0.36641	1.23767
0.36727	1.24918
0.36814	1.26076
0.369	1.27238
0.36987	1.284
0.37073	1.2956
0.3716	1.30713
0.37247	1.31856
0.37333	1.32981
0.3742	1.34084
0.37506	1.35155
0.37593	1.36185
0.37679	1.37158
0.37766	1.38058
0.37852	1.38862
0.37939	1.39542
0.38025	1.40063
0.38112	1.40394
0.38198	1.40508
0.38198	1.21954
0.38285	1.21944
0.38371	1.21914
0.38458	1.21864
0.38544	1.21794
0.38631	1.21704
0.38717	1.21593
0.38804	1.21462
0.38891	1.21314
0.38977	1.21154
0.39064	1.20997
0.3915	1.20887
0.39237	1.20935
0.39323	1.21254
0.3941	1.21582
0.39496	1.21298
0.39583	1.2049
0.39669	1.19535
0.39756	1.18546
0.39842	1.17566
0.39929	1.1666
0.40015	1.15935
0.40102	1.15281
0.40188	1.14623
0.40275	1.1395
0.40361	1.13263
0.40448	1.12564
0.40535	1.11859
0.40621	1.11152
0.40708	1.10448
0.40794	1.09754
0.40881	1.09074
0.40967	1.08416
0.41054	1.07787
0.4114	1.07196
0.41227	1.06652
0.41313	1.06167
0.414	1.05757
0.41486	1.05437
0.41573	1.05221
0.41659	1.05117
0.41746	1.05119
0.41832	1.05202
0.41919	1.05331
0.42006	1.05465
0.42092	1.05572
0.42179	1.05637
0.42265	1.05665
0.42352	1.05671
0.42438	1.05668
0.42525	1.05666
0.42525	1.05666
0.42611	1.06123
0.42698	1.07216
0.42784	1.08594
0.42871	1.10093
0.42957	1.11648
0.43044	1.13229
0.4313	1.14821
0.43217	1.16414
0.43303	1.18005
0.4339	1.19588
0.43476	1.21161
0.43563	1.22721
0.4365	1.24268
0.43736	1.258
0.43823	1.27316
0.43909	1.28815
0.43996	1.30296
0.44082	1.31758
0.44169	1.33201
0.44255	1.34623
0.44342	1.36024
0.44428	1.37402
0.44515	1.38757
0.44601	1.40087
0.44688	1.4139
0.44774	1.42666
0.44861	1.43911
0.44947	1.45122
0.45034	1.46294
0.4512	1.47423
0.45207	1.485
0.45293	1.49511
0.4538	1.50436
0.45467	1.51245
0.45553	1.51883
0.4564	1.52263
0.45726	1.52329
0.45813	1.52188
0.45899	1.51964
0.45986	1.51715
0.46072	1.51467
0.46159	1.51232
0.46245	1.51015
0.46332	1.50822
0.46418	1.50654
0.46505	1.50515
0.46591	1.50406
0.46678	1.50327
0.46764	1.5028
0.46851	1.50264
0	1.49185
0.000865	1.49197
0.00173	1.49232
0.0026	1.4929
0.00346	1.49371
0.00433	1.49471
0.00519	1.49588
0.00606	1.49719
0.00692	1.49858
0.00779	1.49996
0.00865	1.50119
0.00952	1.50206
0.01038	1.50216
0.01125	1.50092
0.01211	1.49801
0.01298	1.49357
0.01384	1.48786
0.01471	1.48102
0.01558	1.4732
0.01644	1.46449
0.01731	1.455
0.01817	1.44483
0.01904	1.43404
0.0199	1.42273
0.02077	1.41093
0.02163	1.39871
0.0225	1.3861
0.02336	1.37314
0.02423	1.35986
0.02509	1.34629
0.02596	1.33243
0.02682	1.31831
0.02769	1.30395
0.02855	1.28936
0.02942	1.27455
0.03028	1.25956
0.03115	1.24446
0.03202	1.22668
0.03288	1.21287
0.03375	1.19719
0.03461	1.18126
0.03548	1.16516
0.03634	1.14891
0.03721	1.13254
0.03807	1.11608
0.03894	1.09958
0.0398	1.08315
0.04067	1.067
0.04153	1.05173
0.0424	1.03928
0.04326	1.03462
0.04326	1.04305
0.04413	1.04332
0.04499	1.0441
0.04586	1.04534
0.04673	1.047
0.04759	1.04905
0.04846	1.0515
0.04932	1.05434
0.05019	1.05757
0.05105	1.06119
0.05192	1.06521
0.05278	1.06962
0.05365	1.07442
0.05452	1.07963
0.05538	1.08524
0.05625	1.09125
0.05711	1.09768
0.05798	1.10451
0.05884	1.11176
0.05971	1.11941
0.06057	1.12746
0.06144	1.13589
0.0623	1.1447
0.06317	1.15386
0.06404	1.16335
0.0649	1.17314
0.06577	1.18321
0.06663	1.19352
0.0675	1.20405
0.06836	1.21475
0.06923	1.22558
0.07009	1.23648
0.07096	1.24737
0.07182	1.25808
0.07269	1.26833
0.07356	1.27771
0.07442	1.28623
0.07529	1.29482
0.07615	1.30416
0.07702	1.31422
0.07788	1.32479
0.07875	1.33569
0.07961	1.34676
0.08048	1.35787
0.08135	1.36889
0.08221	1.37965
0.08308	1.38986
0.08394	1.39902
0.08481	1.40635
0.08567	1.411
0.08654	1.41257
0.08654	1.41257
0.0874	1.4057
0.08827	1.39477
0.08913	1.3833
0.09	1.37169
0.09086	1.36005
0.09173	1.34842
0.09259	1.33683
0.09346	1.32532
0.09433	1.3139
0.09519	1.30262
0.09606	1.29152
0.09692	1.28074
0.09779	1.27062
0.09865	1.26244
0.09952	1.25986
0.10038	1.26271
0.10125	1.26641
0.10211	1.26706
0.10298	1.26186
0.10384	1.25293
0.10471	1.24267
0.10557	1.23198
0.10644	1.22121
0.1073	1.21049
0.10817	1.19992
0.10903	1.18953
0.1099	1.17937
0.11077	1.16946
0.11163	1.15983
0.1125	1.15049
0.11336	1.14146
0.11423	1.13277
0.11509	1.12443
0.11596	1.11645
0.11682	1.10885
0.11769	1.10165
0.11855	1.09485
0.11942	1.08848
0.12028	1.08255
0.12115	1.07708
0.12201	1.07207
0.12288	1.06755
0.12374	1.06352
0.12461	1.06
0.12547	1.05701
0.12634	1.05454
0.12721	1.05262
0.12807	1.05127
0.12894	1.05062
0.1298	1.05069
0.1298	1.05069
0.13067	1.05854
0.13153	1.07368
0.1324	1.09039
0.13326	1.10744
0.13413	1.12455
0.13499	1.14161
0.13586	1.15856
0.13673	1.17539
0.13759	1.19207
0.13846	1.20859
0.13932	1.22495
0.14019	1.24115
0.14105	1.25716
0.14192	1.27299
0.14278	1.28863
0.14365	1.30408
0.14451	1.31934
0.14538	1.33439
0.14625	1.34923
0.14711	1.36386
0.14798	1.37826
0.14884	1.39242
0.14971	1.40632
0.15057	1.41995
0.15144	1.43326
0.1523	1.44621
0.15317	1.45868
0.15403	1.47049
0.1549	1.48124
0.15577	1.49018
0.15663	1.49637
0.1575	1.49988
0.15836	1.50173
0.15923	1.50275
0.16009	1.50333
0.16096	1.50365
0.16182	1.5038
0.16269	1.50385
0.16356	1.50381
0.16442	1.50372
0.16529	1.50359
0.16615	1.50345
0.16702	1.50329
0.16788	1.50314
0.16875	1.503
0.16961	1.50288
0.17048	1.50278
0.17134	1.5027
0.17221	1.50266
0.17308	1.50264
0.17308	1.49185
0.1743	1.49196
0.17552	1.4923
0.17675	1.49287
0.17797	1.49364
0.17919	1.49461
0.18042	1.49576
0.18164	1.49706
0.18287	1.4985
0.18409	1.50002
0.18531	1.50159
0.18654	1.5031
0.18776	1.50443
0.18898	1.50533
0.19021	1.50535
0.19143	1.50378
0.19266	1.49985
0.19388	1.49334
0.1951	1.48465
0.19633	1.47432
0.19755	1.46267
0.19878	1.4499
0.2	1.43615
0.20122	1.4216
0.20245	1.40648
0.20367	1.39101
0.20489	1.37541
0.20612	1.35987
0.20734	1.34464
0.20857	1.32999
0.20979	1.31621
0.21101	1.30342
0.21224	1.29142
0.21346	1.27995
0.21469	1.2689
0.21591	1.25839
0.21713	1.24869
0.21836	1.24028
0.21958	1.234
0.2208	1.23149
0.22203	1.23515
0.22325	1.24623
0.22448	1.263
0.2257	1.28282
0.22692	1.3039
0.22815	1.32522
0.22937	1.34607
0.23059	1.36578
0.23182	1.38336
0.23304	1.39686
0.23427	1.40241
0.23427	1.40241
0.23513	1.40229
0.236	1.40195
0.23686	1.40138
0.23773	1.40056
0.23859	1.3995
0.23946	1.39818
0.24032	1.3966
0.24119	1.39474
0.24205	1.3926
0.24292	1.39019
0.24378	1.3875
0.24465	1.38456
0.24551	1.38137
0.24638	1.37796
0.24725	1.37436
0.24811	1.37059
0.24898	1.36668
0.24984	1.36264
0.25071	1.35849
0.25157	1.35422
0.25244	1.34983
0.2533	1.34536
0.25417	1.34084
0.25503	1.33632
0.2559	1.33183
0.25676	1.32739
0.25763	1.323
0.25849	1.31867
0.25936	1.31435
0.26022	1.31001
0.26109	1.30556
0.26195	1.30086
0.26282	1.29574
0.26369	1.29009
0.26455	1.28391
0.26542	1.27734
0.26628	1.27057
0.26715	1.26377
0.26801	1.25708
0.26888	1.25064
0.26974	1.24459
0.27061	1.2391
0.27147	1.23444
0.27234	1.23095
0.2732	1.22903
0.27407	1.22888
0.27493	1.23017
0.2758	1.2321
0.27666	1.23375
0.27753	1.2344
0.27753	1.2344
0.27875	1.23474
0.27998	1.23572
0.2812	1.23723
0.28242	1.23915
0.28365	1.24131
0.28487	1.24355
0.2861	1.24569
0.28732	1.24756
0.28854	1.24901
0.28977	1.24992
0.29099	1.25028
0.29222	1.25011
0.29344	1.24947
0.29466	1.24844
0.29589	1.24705
0.29711	1.24536
0.29833	1.24337
0.29956	1.24108
0.30078	1.23846
0.30201	1.23549
0.30323	1.23211
0.30445	1.22827
0.30568	1.22393
0.3069	1.21903
0.30813	1.21354
0.30935	1.20742
0.31057	1.20063
0.3118	1.19318
0.31302	1.18505
0.31424	1.17628
0.31547	1.1669
0.31669	1.15698
0.31792	1.14658
0.31914	1.13583
0.32036	1.12482
0.32159	1.11371
0.32281	1.10264
0.32403	1.09178
0.32526	1.08132
0.32648	1.07149
0.32771	1.06257
0.32893	1.05501
0.33015	1.04978
0.33138	1.04705
0.3326	1.0454
0.33383	1.0443
0.33505	1.04362
0.33627	1.04325
0.3375	1.04309
0.33872	1.04305
0.33872	1.04305
0.33959	1.04282
0.34045	1.04214
0.34132	1.04106
0.34218	1.03966
0.34305	1.03808
0.34391	1.03648
0.34478	1.0351
0.34564	1.03423
0.34651	1.03415
0.34737	1.03508
0.34824	1.03707
0.3491	1.04008
0.34997	1.04397
0.35083	1.04862
0.3517	1.05392
0.35256	1.05977
0.35343	1.06612
0.3543	1.07292
0.35516	1.08013
0.35603	1.0877
0.35689	1.09562
0.35776	1.10386
0.35862	1.11239
0.35949	1.12119
0.36035	1.13024
0.36122	1.13951
0.36208	1.14899
0.36295	1.15864
0.36381	1.16843
0.36468	1.17833
0.36554	1.18828
0.36641	1.19823
0.36727	1.20807
0.36814	1.21766
0.369	1.22669
0.36987	1.23467
0.37073	1.24069
0.3716	1.24377
0.37247	1.24377
0.37333	1.2417
0.3742	1.23865
0.37506	1.23528
0.37593	1.23195
0.37679	1.22886
0.37766	1.22612
0.37852	1.2238
0.37939	1.22196
0.38025	1.22062
0.38112	1.21981
0.38198	1.21954
0.38198	1.3675
0.38285	1.36482
0.38371	1.35811
0.38458	1.34931
0.38544	1.33948
0.38631	1.3291
0.38717	1.31842
0.38804	1.30758
0.38891	1.29666
0.38977	1.28573
0.39064	1.27486
0.3915	1.26414
0.39237	1.25375
0.39323	1.24421
0.3941	1.23756
0.39496	1.23857
0.39583	1.24568
0.39669	1.25487
0.39756	1.26486
0.39842	1.27588
0.39929	1.28657
0.40015	1.29769
0.40102	1.30902
0.40188	1.32051
0.40275	1.33212
0.40361	1.34381
0.40448	1.35557
0.40535	1.36737
0.40621	1.37918
0.40708	1.39097
0.40794	1.40272
0.40881	1.4144
0.40967	1.42598
0.41054	1.43741
0.4114	1.44866
0.41227	1.45965
0.41313	1.47028
0.414	1.48027
0.41486	1.49293
0.41573	1.50068
0.41659	1.50903
0.41746	1.5166
0.41832	1.5231
0.41919	1.5284
0.42006	1.53245
0.42092	1.53536
0.42179	1.53736
0.42265	1.53867
0.42352	1.53949
0.42438	1.53994
0.42525	1.54008
0.42525	1.08783
0.42611	1.09068
0.42698	1.09847
0.42784	1.10968
0.42871	1.12297
0.42957	1.13747
0.43044	1.15267
0.4313	1.16825
[truncated: 95,923 more rows]

## Sheet: S6c
S6c
int
High-symmetry point paths in the Brillouin zone	Frequency (THZ)
0	-0.01184
0.00087	0.0191
0.00174	0.04286
0.00261	0.06535
0.00348	0.08744
0.00435	0.10927
0.00522	0.1309
0.00609	0.15236
0.00696	0.17368
0.00783	0.19489
0.0087	0.21598
0.00957	0.23697
0.01044	0.25787
0.01131	0.27868
0.01218	0.29939
0.01305	0.32002
0.01392	0.34055
0.01479	0.36099
0.01566	0.38132
0.01653	0.40155
0.0174	0.42165
0.01827	0.44164
0.01914	0.46149
0.02001	0.4812
0.02088	0.50075
0.02175	0.52015
0.02262	0.53936
0.02349	0.55839
0.02436	0.57721
0.02523	0.59581
0.0261	0.61418
0.02697	0.6323
0.02784	0.65016
0.02871	0.66773
0.02958	0.68501
0.03045	0.70196
0.03132	0.71856
0.03219	0.73479
0.03306	0.75061
0.03393	0.76598
0.0348	0.78083
0.03567	0.7951
0.03654	0.80869
0.03741	0.82148
0.03828	0.83332
0.03915	0.84401
0.04002	0.85333
0.04089	0.86102
0.04176	0.86679
0.04263	0.87037
0.0435	0.87159
0.0435	0.48665
0.04436	0.48661
0.04522	0.48651
0.04608	0.48633
0.04694	0.48606
0.0478	0.48568
0.04866	0.48516
0.04952	0.48447
0.05038	0.48358
0.05124	0.48244
0.0521	0.481
0.05296	0.47922
0.05382	0.47704
0.05468	0.4744
0.05554	0.47124
0.0564	0.46751
0.05726	0.46316
0.05812	0.45813
0.05898	0.45239
0.05984	0.44591
0.0607	0.43866
0.06156	0.43064
0.06242	0.42185
0.06328	0.4123
0.06414	0.40203
0.065	0.39105
0.06586	0.37942
0.06672	0.36716
0.06758	0.35433
0.06844	0.34096
0.0693	0.3271
0.07016	0.3128
0.07102	0.29808
0.07188	0.28299
0.07274	0.26756
0.0736	0.25182
0.07446	0.23579
0.07532	0.21951
0.07618	0.20299
0.07704	0.18625
0.0779	0.1693
0.07876	0.15214
0.07962	0.13479
0.08048	0.11723
0.08134	0.09942
0.0822	0.08132
0.08306	0.06278
0.08392	0.04345
0.08478	0.02183
0.08564	-0.01561
0.0865	-0.00589
0.0865	-0.01184
0.08736	-0.05087
0.08823	-0.06354
0.08909	-0.06735
0.08995	-0.06444
0.09081	-0.05434
0.09168	-0.03151
0.09254	0.04092
0.0934	0.07075
0.09426	0.09465
0.09513	0.11618
0.09599	0.13636
0.09685	0.15561
0.09771	0.17417
0.09858	0.19216
0.09944	0.20967
0.1003	0.22674
0.10116	0.24342
0.10203	0.25971
0.10289	0.27565
0.10375	0.29122
0.10461	0.30642
0.10547	0.32127
0.10634	0.33574
0.1072	0.34983
0.10806	0.36353
0.10892	0.37682
0.10979	0.38969
0.11065	0.40213
0.11151	0.41412
0.11237	0.42565
0.11324	0.4367
0.1141	0.44725
0.11496	0.4573
0.11582	0.46682
0.11669	0.47582
0.11755	0.48427
0.11841	0.49218
0.11927	0.49952
0.12014	0.50629
0.121	0.51249
0.12186	0.51811
0.12272	0.52315
0.12359	0.5276
0.12445	0.53146
0.12531	0.53473
0.12617	0.53741
0.12704	0.53949
0.1279	0.54098
0.12876	0.54188
0.12962	0.54217
0.12962	0.69726
0.13112	0.69526
0.13262	0.68936
0.13412	0.67987
0.13562	0.66722
0.13712	0.65189
0.13862	0.63434
0.14012	0.61501
0.14162	0.59425
0.14312	0.57239
0.14462	0.54971
0.14612	0.52646
0.14762	0.50286
0.14912	0.47913
0.15062	0.45548
0.15212	0.43212
0.15362	0.40928
0.15512	0.3872
0.15662	0.36614
0.15812	0.34637
0.15962	0.32819
0.16113	0.3119
0.16263	0.29779
0.16413	0.2861
0.16563	0.27703
0.16713	0.27065
0.16863	0.26689
0.17013	0.26555
0.17163	0.26627
0.17313	0.26856
0.17463	0.27187
0.17613	0.27557
0.17763	0.27902
0.17913	0.28157
0.18063	0.28262
0.18213	0.28163
0.18363	0.27814
0.18513	0.27181
0.18663	0.26243
0.18813	0.24993
0.18963	0.23433
0.19113	0.21577
0.19263	0.19443
0.19413	0.17049
0.19563	0.14408
0.19713	0.11517
0.19863	0.0832
0.20013	0.04509
0.20163	-0.03333
0.20313	-0.04574
0.20463	-0.01067
0.20463	-0.01184
0.20585	0.0683
0.20707	0.1123
0.20829	0.1557
0.2095	0.19952
0.21072	0.2436
0.21194	0.28768
0.21316	0.33145
0.21438	0.37464
0.2156	0.41691
0.21682	0.45791
0.21804	0.49718
0.21926	0.53421
0.22048	0.56842
0.2217	0.59929
0.22292	0.62652
0.22414	0.6502
0.22536	0.67079
0.22658	0.68901
0.22779	0.70563
0.22901	0.72133
0.23023	0.73662
0.23145	0.75186
0.23267	0.7673
0.23389	0.78307
0.23511	0.79925
0.23633	0.81588
0.23755	0.83298
0.23877	0.85055
0.23999	0.86859
0.24121	0.88712
0.24243	0.90612
0.24365	0.92559
0.24487	0.94548
0.24608	0.96575
0.2473	0.9863
0.24852	1.00699
0.24974	1.02764
0.25096	1.04802
0.25218	1.06777
0.2534	1.0863
0.25462	1.10243
0.25584	1.11361
0.25706	1.11767
0.25828	1.1171
0.2595	1.11498
0.26072	1.11261
0.26194	1.1105
0.26316	1.10888
0.26437	1.10786
0.26559	1.10752
0.26559	-0.35176
0.26682	-0.35043
0.26805	-0.34643
0.26928	-0.33971
0.27051	-0.33019
0.27174	-0.31776
0.27297	-0.30221
0.2742	-0.28325
0.27543	-0.26041
0.27666	-0.23287
0.27789	-0.19913
0.27912	-0.15577
0.28035	-0.09085
0.28158	0.09048
0.28281	0.15766
0.28404	0.20386
0.28527	0.24105
0.2865	0.27258
0.28773	0.29994
0.28896	0.32392
0.29019	0.34498
0.29142	0.36341
0.29265	0.37937
0.29388	0.39298
0.29511	0.40428
0.29634	0.41329
0.29757	0.41996
0.2988	0.42424
0.30003	0.42605
0.30126	0.42531
0.30249	0.42192
0.30372	0.41581
0.30495	0.4069
0.30618	0.39511
0.30741	0.38033
0.30864	0.36245
0.30987	0.34159
0.31109	0.31837
0.31232	0.29365
0.31355	0.26808
0.31478	0.242
0.31601	0.21556
0.31724	0.18877
0.31847	0.16156
0.3197	0.13373
0.32093	0.10486
0.32216	0.07393
0.32339	0.0369
0.32462	-0.03426
0.32585	-0.0429
0.32708	-0.01067
0.32708	-0.01184
0.3283	0.02811
0.32952	0.05929
0.33075	0.08908
0.33197	0.11813
0.33319	0.14661
0.33441	0.17465
0.33563	0.20227
0.33685	0.22948
0.33807	0.25627
0.33929	0.28261
0.34052	0.30844
0.34174	0.33371
0.34296	0.35837
0.34418	0.38239
0.3454	0.40573
0.34662	0.42841
0.34784	0.4505
0.34906	0.47209
0.35029	0.49331
0.35151	0.5143
0.35273	0.53517
0.35395	0.55598
0.35517	0.57675
0.35639	0.59744
0.35761	0.61803
0.35883	0.63845
0.36006	0.65864
0.36128	0.67857
0.3625	0.69816
0.36372	0.71738
0.36494	0.73618
0.36616	0.75451
0.36738	0.77233
0.3686	0.7896
0.36983	0.80628
0.37105	0.82231
0.37227	0.83766
0.37349	0.85227
0.37471	0.8661
0.37593	0.87908
0.37715	0.89116
0.37837	0.90228
0.3796	0.91237
0.38082	0.92134
0.38204	0.92912
0.38326	0.93564
0.38448	0.94081
0.3857	0.94456
0.38692	0.94684
0.38814	0.9476
0	-0.01067
0.00087	-0.04168
0.00174	-0.04611
0.00261	-0.03739
0.00348	0.01831
0.00435	0.0547
0.00522	0.08073
0.00609	0.10426
0.00696	0.12656
0.00783	0.14812
0.0087	0.16914
0.00957	0.18976
0.01044	0.21003
0.01131	0.23
0.01218	0.24969
0.01305	0.26911
0.01392	0.28826
0.01479	0.30713
0.01566	0.32572
0.01653	0.34401
0.0174	0.36197
0.01827	0.37957
0.01914	0.39678
0.02001	0.41355
0.02088	0.42985
0.02175	0.44561
0.02262	0.46077
0.02349	0.47528
0.02436	0.48907
0.02523	0.50207
0.0261	0.51421
0.02697	0.52544
0.02784	0.53572
0.02871	0.54503
0.02958	0.55336
0.03045	0.56073
0.03132	0.56717
0.03219	0.57276
0.03306	0.57754
0.03393	0.5816
0.0348	0.58502
0.03567	0.58787
0.03654	0.59022
0.03741	0.59214
0.03828	0.59368
0.03915	0.59491
0.04002	0.59585
0.04089	0.59655
0.04176	0.59703
0.04263	0.59732
0.0435	0.59741
0.0435	0.85886
0.04436	0.8575
0.04522	0.85353
0.04608	0.84718
0.04694	0.83877
0.0478	0.82865
0.04866	0.81712
0.04952	0.80444
0.05038	0.79082
0.05124	0.77642
0.0521	0.76137
0.05296	0.74577
0.05382	0.7297
0.05468	0.71323
0.05554	0.6964
0.0564	0.67927
0.05726	0.66186
0.05812	0.64421
0.05898	0.62633
0.05984	0.60825
0.0607	0.58999
0.06156	0.57157
0.06242	0.55299
0.06328	0.53427
0.06414	0.51542
0.065	0.49645
0.06586	0.47736
0.06672	0.45818
0.06758	0.4389
0.06844	0.41953
0.0693	0.40008
0.07016	0.38055
0.07102	0.36095
0.07188	0.34128
0.07274	0.32156
0.0736	0.30178
0.07446	0.28195
0.07532	0.26207
0.07618	0.24216
0.07704	0.2222
0.0779	0.20222
0.07876	0.1822
0.07962	0.16217
0.08048	0.14211
0.08134	0.12202
0.0822	0.10191
0.08306	0.08174
0.08392	0.06143
0.08478	0.04074
0.08564	0.01863
0.0865	-0.01184
0.0865	-0.01067
0.08736	0.05872
0.08823	0.09039
0.08909	0.1188
0.08995	0.14602
0.09081	0.17273
0.09168	0.19919
0.09254	0.2255
0.0934	0.25171
0.09426	0.2778
0.09513	0.30375
0.09599	0.32952
0.09685	0.35508
0.09771	0.38038
0.09858	0.40537
0.09944	0.43001
0.1003	0.45424
0.10116	0.47802
0.10203	0.5013
0.10289	0.52406
0.10375	0.54626
0.10461	0.56786
0.10547	0.58886
0.10634	0.60924
0.1072	0.62901
0.10806	0.64818
0.10892	0.66676
0.10979	0.68479
0.11065	0.70231
0.11151	0.71936
0.11237	0.73597
0.11324	0.75221
0.1141	0.7681
0.11496	0.78371
0.11582	0.79906
0.11669	0.81419
0.11755	0.82914
0.11841	0.84392
0.11927	0.85857
0.12014	0.87308
0.121	0.88746
0.12186	0.90171
0.12272	0.91582
0.12359	0.92973
0.12445	0.94341
0.12531	0.95673
0.12617	0.96951
0.12704	0.98139
0.1279	0.99167
0.12876	0.99907
0.12962	1.00183
0.12962	0.98652
0.13112	0.98674
0.13262	0.98736
0.13412	0.98828
0.13562	0.98935
0.13712	0.99039
0.13862	0.99119
0.14012	0.9915
0.14162	0.99107
0.14312	0.98963
0.14462	0.98691
0.14612	0.98266
0.14762	0.97668
0.14912	0.96884
0.15062	0.95909
0.15212	0.94744
0.15362	0.93398
0.15512	0.91881
0.15662	0.90207
0.15812	0.8839
0.15962	0.86442
0.16113	0.84375
0.16263	0.822
0.16413	0.79925
0.16563	0.7756
0.16713	0.75111
0.16863	0.72586
0.17013	0.69989
0.17163	0.67326
0.17313	0.64603
0.17463	0.61824
0.17613	0.58993
0.17763	0.56114
0.17913	0.53192
0.18063	0.5023
0.18213	0.47233
0.18363	0.44204
0.18513	0.41149
0.18663	0.38071
0.18813	0.34976
0.18963	0.31867
0.19113	0.2875
0.19263	0.25628
0.19413	0.22503
0.19563	0.19372
0.19713	0.1623
0.19863	0.13063
0.20013	0.09856
0.20163	0.06586
0.20313	0.03204
0.20463	-0.01184
0.20463	-0.01067
0.20585	-0.04925
0.20707	-0.05366
0.20829	-0.0431
0.2095	0.02091
0.21072	0.06237
0.21194	0.09176
0.21316	0.11813
0.21438	0.14291
0.2156	0.16655
0.21682	0.18922
0.21804	0.21097
0.21926	0.23176
0.22048	0.25152
0.2217	0.27016
0.22292	0.28757
0.22414	0.30364
0.22536	0.31827
0.22658	0.33137
0.22779	0.34288
0.22901	0.3528
0.23023	0.36112
0.23145	0.36792
0.23267	0.37325
0.23389	0.37723
0.23511	0.37997
0.23633	0.38158
0.23755	0.38219
0.23877	0.38191
0.23999	0.38084
0.24121	0.37908
0.24243	0.37671
0.24365	0.37381
0.24487	0.37046
0.24608	0.36671
0.2473	0.36264
0.24852	0.3583
0.24974	0.35377
0.25096	0.34911
0.25218	0.3444
0.2534	0.3397
0.25462	0.33511
0.25584	0.33069
0.25706	0.32653
0.25828	0.32272
0.2595	0.31933
0.26072	0.31644
0.26194	0.31412
0.26316	0.31242
0.26437	0.31138
0.26559	0.31104
0.26559	0.93376
0.26682	0.93415
0.26805	0.93531
0.26928	0.93717
0.27051	0.93965
0.27174	0.94262
0.27297	0.94589
0.2742	0.94925
0.27543	0.95242
0.27666	0.95508
0.27789	0.95687
0.27912	0.95732
0.28035	0.95572
0.28158	0.95076
0.28281	0.94052
0.28404	0.92401
0.28527	0.90271
0.2865	0.87863
0.28773	0.85301
0.28896	0.82647
0.29019	0.79937
0.29142	0.7719
0.29265	0.74419
0.29388	0.71634
0.29511	0.68841
0.29634	0.66046
0.29757	0.63255
0.2988	0.60469
0.30003	0.57695
0.30126	0.54935
0.30249	0.52194
0.30372	0.49479
0.30495	0.46797
0.30618	0.44163
0.30741	0.41599
0.30864	0.39132
0.30987	0.36767
0.31109	0.34461
0.31232	0.32147
0.31355	0.29778
0.31478	0.27334
0.31601	0.24813
0.31724	0.22219
0.31847	0.19561
0.3197	0.16846
0.32093	0.14086
0.32216	0.11287
0.32339	0.08458
0.32462	0.05599
0.32585	0.02672
0.32708	-0.01184
0.32708	-0.01067
0.3283	-0.04275
0.32952	-0.03936
0.33075	0.02091
0.33197	0.0628
0.33319	0.09412
0.33441	0.12292
0.33563	0.15045
0.33685	0.17716
0.33807	0.20323
0.33929	0.22875
0.34052	0.25376
0.34174	0.27825
0.34296	0.30217
0.34418	0.32546
0.3454	0.34802
0.34662	0.36975
0.34784	0.39048
0.34906	0.41009
0.35029	0.42842
0.35151	0.44542
0.35273	0.4611
0.35395	0.47555
0.35517	0.48895
0.35639	0.50153
0.35761	0.51351
0.35883	0.52513
0.36006	0.53658
0.36128	0.548
0.3625	0.55953
0.36372	0.57125
0.36494	0.58321
0.36616	0.59543
0.36738	0.6079
0.3686	0.62059
0.36983	0.63345
0.37105	0.64641
0.37227	0.65939
0.37349	0.67228
0.37471	0.68497
0.37593	0.69734
0.37715	0.70925
0.37837	0.72054
0.3796	0.73107
0.38082	0.74066
0.38204	0.74915
0.38326	0.75638
0.38448	0.76219
0.3857	0.76645
0.38692	0.76905
0.38814	0.76992
0	-0.00589
0.00087	0.05493
0.00174	0.08793
0.00261	0.11926
0.00348	0.15037
0.00435	0.1816
0.00522	0.21303
0.00609	0.24462
0.00696	0.27632
0.00783	0.30808
0.0087	0.33984
0.00957	0.37155
0.01044	0.40315
0.01131	0.43457
0.01218	0.46573
0.01305	0.49655
0.01392	0.5269
0.01479	0.55663
0.01566	0.58553
0.01653	0.61331
0.0174	0.63957
0.01827	0.66385
0.01914	0.68561
0.02001	0.70444
0.02088	0.72024
0.02175	0.73331
0.02262	0.74423
0.02349	0.75367
0.02436	0.76225
0.02523	0.77043
0.0261	0.77858
0.02697	0.78698
0.02784	0.79582
0.02871	0.80523
0.02958	0.81528
0.03045	0.82601
0.03132	0.83742
0.03219	0.84947
0.03306	0.8621
0.03393	0.87524
0.0348	0.8888
0.03567	0.90267
0.03654	0.91674
0.03741	0.9309
0.03828	0.94501
0.03915	0.95889
0.04002	0.97231
0.04089	0.98494
0.04176	0.99627
0.04263	1.00524
0.0435	1.00916
0.0435	0.97424
0.04436	0.97199
0.04522	0.96588
0.04608	0.95717
0.04694	0.94692
0.0478	0.93581
0.04866	0.92425
0.04952	0.91251
0.05038	0.90074
0.05124	0.88907
0.0521	0.87761
0.05296	0.86642
0.05382	0.85559
0.05468	0.84518
0.05554	0.83525
0.0564	0.82584
0.05726	0.817
0.05812	0.80876
0.05898	0.80114
0.05984	0.79414
0.0607	0.78773
0.06156	0.78185
0.06242	0.77641
0.06328	0.77121
0.06414	0.76591
0.065	0.75986
0.06586	0.75172
0.06672	0.73917
0.06758	0.72011
0.06844	0.69523
0.0693	0.6668
0.07016	0.63645
0.07102	0.60503
0.07188	0.57295
0.07274	0.54042
0.0736	0.50758
0.07446	0.4745
0.07532	0.44124
0.07618	0.40783
0.07704	0.37431
0.0779	0.34069
0.07876	0.30699
0.07962	0.27324
0.08048	0.23945
0.08134	0.20564
0.0822	0.17185
0.08306	0.13813
0.08392	0.10455
0.08478	0.07129
0.08564	0.03854
0.0865	-0.01067
0.0865	-0.00589
0.08736	0.01881
0.08823	0.0398
0.08909	0.0603
0.08995	0.08069
0.09081	0.10104
0.09168	0.12137
0.09254	0.1417
0.0934	0.16202
0.09426	0.18233
0.09513	0.20264
0.09599	0.22292
0.09685	0.24319
0.09771	0.26344
0.09858	0.28366
0.09944	0.30384
0.1003	0.32399
0.10116	0.34411
0.10203	0.36417
0.10289	0.38419
0.10375	0.40416
0.10461	0.42407
0.10547	0.44392
0.10634	0.46371
0.1072	0.48343
0.10806	0.50307
0.10892	0.52263
0.10979	0.54211
0.11065	0.56149
0.11151	0.58078
0.11237	0.59995
0.11324	0.61902
0.1141	0.63795
0.11496	0.65675
0.11582	0.67539
0.11669	0.69387
0.11755	0.71217
0.11841	0.73025
0.11927	0.7481
0.12014	0.76568
0.121	0.78295
0.12186	0.79984
0.12272	0.81627
0.12359	0.83214
0.12445	0.84729
0.12531	0.86151
0.12617	0.87446
0.12704	0.8857
0.1279	0.8946
0.12876	0.90041
0.12962	0.90244
0.12962	1.07596
0.13112	1.07719
0.13262	1.08071
0.13412	1.08602
0.13562	1.09215
0.13712	1.09736
0.13862	1.09928
0.14012	1.09743
0.14162	1.09345
0.14312	1.08853
0.14462	1.08319
0.14612	1.07764
0.14762	1.07197
0.14912	1.06618
0.15062	1.06024
0.15212	1.05408
0.15362	1.04757
0.15512	1.04057
0.15662	1.03291
0.15812	1.02442
0.15962	1.01495
0.16113	1.00436
0.16263	0.99256
0.16413	0.9795
0.16563	0.96519
0.16713	0.9497
0.16863	0.93314
0.17013	0.91569
0.17163	0.89753
0.17313	0.87888
0.17463	0.85996
0.17613	0.84097
0.17763	0.82203
0.17913	0.80316
0.18063	0.78406
0.18213	0.76394
0.18363	0.74109
0.18513	0.71284
0.18663	0.67695
0.18813	0.63357
0.18963	0.58468
0.19113	0.53222
0.19263	0.47753
0.19413	0.4214
0.19563	0.36439
0.19713	0.30688
0.19863	0.24925
0.20013	0.19188
0.20163	0.13519
0.20313	0.07897
0.20463	-0.00589
0.20463	-0.00589
0.20585	0.02944
0.20707	0.05946
0.20829	0.08805
0.2095	0.11561
0.21072	0.14246
0.21194	0.1688
0.21316	0.19477
0.21438	0.22044
0.2156	0.24587
0.21682	0.27111
0.21804	0.29617
0.21926	0.32108
0.22048	0.34586
0.2217	0.37054
0.22292	0.39513
0.22414	0.41966
0.22536	0.44413
0.22658	0.46856
0.22779	0.49295
0.22901	0.51728
0.23023	0.54153
0.23145	0.56567
0.23267	0.58966
0.23389	0.61343
0.23511	0.63691
0.23633	0.66002
0.23755	0.68266
0.23877	0.70471
0.23999	0.72607
0.24121	0.7466
0.24243	0.76619
0.24365	0.78472
0.24487	0.8021
0.24608	0.81828
0.2473	0.83321
0.24852	0.84688
0.24974	0.85933
0.25096	0.87057
0.25218	0.88066
0.2534	0.88965
0.25462	0.8976
0.25584	0.90458
0.25706	0.91062
0.25828	0.91578
0.2595	0.92009
0.26072	0.92359
0.26194	0.92629
0.26316	0.92822
0.26437	0.92937
0.26559	0.92975
0.26559	0.98964
0.26682	0.98984
0.26805	0.99043
0.26928	0.99142
0.27051	0.99282
0.27174	0.99464
0.27297	0.9969
0.2742	0.99957
0.27543	1.00263
0.27666	1.00592
0.27789	1.00905
0.27912	1.01096
0.28035	1.009
0.28158	1.00033
0.28281	0.98864
0.28404	0.97864
0.28527	0.97045
0.2865	0.96261
0.28773	0.95415
0.28896	0.9446
0.29019	0.93382
0.29142	0.92181
0.29265	0.90869
0.29388	0.89461
0.29511	0.87978
0.29634	0.86437
0.29757	0.84859
0.2988	0.83258
0.30003	0.81646
0.30126	0.80025
0.30249	0.78384
0.30372	0.76694
0.30495	0.74901
0.30618	0.72921
0.30741	0.70651
0.30864	0.68
0.30987	0.64919
0.31109	0.61428
0.31232	0.57586
0.31355	0.53468
0.31478	0.49141
0.31601	0.44657
0.31724	0.40059
0.31847	0.35378
0.3197	0.30643
0.32093	0.25879
0.32216	0.21112
0.32339	0.16368
0.32462	0.11665
0.32585	0.06934
0.32708	-0.00589
0.32708	-0.00589
0.3283	0.06447
0.32952	0.1066
0.33075	0.14806
0.33197	0.18983
0.33319	0.23189
0.33441	0.27406
0.33563	0.31613
0.33685	0.35791
0.33807	0.39919
0.33929	0.43974
0.34052	0.47927
0.34174	0.51744
0.34296	0.55384
0.34418	0.58804
0.3454	0.61963
0.34662	0.6484
0.34784	0.67446
0.34906	0.69829
0.35029	0.72056
0.35151	0.74197
0.35273	0.76308
0.35395	0.78429
0.35517	0.80583
0.35639	0.82779
0.35761	0.85019
0.35883	0.873
0.36006	0.89615
0.36128	0.91955
0.3625	0.94312
0.36372	0.96677
0.36494	0.99041
0.36616	1.01393
0.36738	1.03724
0.3686	1.0602
0.36983	1.08268
0.37105	1.10444
0.37227	1.12514
0.37349	1.14394
0.37471	1.15788
0.37593	1.16164
0.37715	1.1594
0.37837	1.15541
0.3796	1.15085
0.38082	1.14622
0.38204	1.14183
0.38326	1.13793
0.38448	1.13469
0.3857	1.13228
0.38692	1.13078
0.38814	1.13027
0	0.78448
0.00087	0.78451
0.00174	0.78458
0.00261	0.78471
0.00348	0.78489
0.00435	0.78512
0.00522	0.78543
0.00609	0.78581
0.00696	0.78627
0.00783	0.78683
0.0087	0.78752
0.00957	0.78835
0.01044	0.78937
0.01131	0.79061
0.01218	0.79215
0.01305	0.79406
0.01392	0.79645
0.01479	0.79949
0.01566	0.80338
0.01653	0.80842
0.0174	0.81501
0.01827	0.82364
0.01914	0.83483
0.02001	0.84903
0.02088	0.86634
0.02175	0.88645
0.02262	0.90877
0.02349	0.93258
0.02436	0.95716
0.02523	0.98181
0.0261	1.00575
0.02697	1.02798
0.02784	1.04712
0.02871	1.06173
0.02958	1.07119
0.03045	1.07628
0.03132	1.07837
0.03219	1.07852
0.03306	1.07741
0.03393	1.07541
0.0348	1.07273
0.03567	1.0695
0.03654	1.06579
0.03741	1.06169
0.03828	1.05725
0.03915	1.05255
0.04002	1.04766
0.04089	1.04263
0.04176	1.03753
0.04263	1.03276
0.0435	1.03034
0.0435	1.04147
0.04436	1.04244
0.04522	1.04519
0.04608	1.04946
0.04694	1.05487
0.0478	1.06109
0.04866	1.06779
0.04952	1.07469
0.05038	1.08153
0.05124	1.08813
0.0521	1.09428
0.05296	1.0998
0.05382	1.10444
0.05468	1.10775
0.05554	1.10888
0.0564	1.10592
0.05726	1.09592
0.05812	1.07795
0.05898	1.05454
0.05984	1.02821
0.0607	1.00031
0.06156	0.97151
0.06242	0.94225
0.06328	0.91286
0.06414	0.88376
0.065	0.85567
0.06586	0.82991
0.06672	0.8088
0.06758	0.79442
0.06844	0.78606
0.0693	0.78142
0.07016	0.77883
0.07102	0.77742
0.07188	0.77675
0.07274	0.77657
0.0736	0.77672
0.07446	0.77712
0.07532	0.77767
0.07618	0.77833
0.07704	0.77906
0.0779	0.77981
0.07876	0.78057
0.07962	0.7813
0.08048	0.78198
0.08134	0.78261
0.0822	0.78316
0.08306	0.78362
0.08392	0.784
0.08478	0.78426
0.08564	0.78443
0.0865	0.78448
0.0865	0.78448
0.08736	0.78476
0.08823	0.78561
0.08909	0.78702
0.08995	0.78899
0.09081	0.79153
0.09168	0.79465
0.09254	0.79834
0.0934	0.80261
0.09426	0.80748
0.09513	0.81293
0.09599	0.819
0.09685	0.82567
0.09771	0.83297
0.09858	0.8409
0.09944	0.84947
0.1003	0.85868
0.10116	0.86854
0.10203	0.87905
0.10289	0.89019
0.10375	0.90195
0.10461	0.91429
0.10547	0.92718
0.10634	0.94055
0.1072	0.95433
0.10806	0.9684
0.10892	0.98267
0.10979	0.99698
0.11065	1.01118
0.11151	1.02509
0.11237	1.03853
0.11324	1.05132
0.1141	1.06325
0.11496	1.07415
0.11582	1.08383
0.11669	1.09214
0.11755	1.09891
0.11841	1.10396
0.11927	1.1071
0.12014	1.10811
0.121	1.10682
0.12186	1.10317
0.12272	1.09738
0.12359	1.08989
0.12445	1.08127
0.12531	1.07215
0.12617	1.0632
0.12704	1.05514
0.1279	1.04886
0.12876	1.04523
0.12962	1.04424
0.12962	1.13861
0.13112	1.13775
0.13262	1.13541
0.13412	1.13218
0.13562	1.12902
0.13712	1.12749
0.13862	1.12963
0.14012	1.13555
0.14162	1.14329
0.14312	1.15136
0.14462	1.15904
0.14612	1.16599
0.14762	1.17192
0.14912	1.17663
0.15062	1.18001
0.15212	1.18213
0.15362	1.18315
0.15512	1.18319
0.15662	1.18236
0.15812	1.1807
0.15962	1.17825
0.16113	1.175
0.16263	1.17099
0.16413	1.16618
0.16563	1.16051
0.16713	1.15384
0.16863	1.14588
0.17013	1.13617
0.17163	1.12405
0.17313	1.10858
0.17463	1.0887
0.17613	1.06353
0.17763	1.0328
0.17913	0.99717
0.18063	0.95815
0.18213	0.91791
0.18363	0.87933
0.18513	0.84596
0.18663	0.82064
0.18813	0.80352
0.18963	0.79274
0.19113	0.78632
0.19263	0.78281
0.19413	0.78124
0.19563	0.78092
0.19713	0.78134
0.19863	0.78214
0.20013	0.78302
0.20163	0.78379
0.20313	0.7843
0.20463	0.78448
0.20463	0.78448
0.20585	0.78453
0.20707	0.78467
0.20829	0.78496
0.2095	0.78546
0.21072	0.78626
0.21194	0.7875
0.21316	0.78935
0.21438	0.79206
0.2156	0.79592
0.21682	0.80131
0.21804	0.80873
0.21926	0.81874
0.22048	0.83199
0.2217	0.84906
0.22292	0.87031
0.22414	0.89568
0.22536	0.92473
0.22658	0.95669
0.22779	0.99065
0.22901	1.02568
0.23023	1.0608
0.23145	1.09487
0.23267	1.12633
0.23389	1.15315
0.23511	1.17349
0.23633	1.18702
0.23755	1.19504
0.23877	1.19904
0.23999	1.20004
0.24121	1.19873
0.24243	1.1957
0.24365	1.19149
0.24487	1.18651
0.24608	1.18107
0.2473	1.1754
0.24852	1.16965
0.24974	1.16396
0.25096	1.15847
0.25218	1.1534
0.2534	1.14915
0.25462	1.14667
0.25584	1.1482
0.25706	1.15561
0.25828	1.16605
0.2595	1.17622
0.26072	1.18473
0.26194	1.19119
0.26316	1.19564
0.26437	1.19822
0.26559	1.19907
0.26559	1.17731
0.26682	1.17661
0.26805	1.17443
0.26928	1.17053
0.27051	1.16457
0.27174	1.15621
0.27297	1.14525
0.2742	1.13173
0.27543	1.11595
0.27666	1.09843
0.27789	1.08
0.27912	1.06221
0.28035	1.04834
0.28158	1.04236
0.28281	1.04233
0.28404	1.04429
0.28527	1.04651
0.2865	1.04837
0.28773	1.04969
0.28896	1.05044
0.29019	1.05063
0.29142	1.05023
0.29265	1.04917
0.29388	1.04729
0.29511	1.0443
0.29634	1.03982
0.29757	1.03333
0.2988	1.0242
0.30003	1.01178
0.30126	0.9956
0.30249	0.97565
0.30372	0.95253
0.30495	0.92744
0.30618	0.90197
0.30741	0.87787
0.30864	0.85659
0.30987	0.83898
0.31109	0.8251
0.31232	0.8145
0.31355	0.80651
0.31478	0.80052
0.31601	0.79604
0.31724	0.79269
0.31847	0.79019
0.3197	0.78833
0.32093	0.78697
0.32216	0.78598
0.32339	0.78529
0.32462	0.78483
0.32585	0.78457
0.32708	0.78448
0.32708	0.78448
0.3283	0.78443
0.32952	0.78426
0.33075	0.78403
0.33197	0.7838
0.33319	0.78366
0.33441	0.78372
0.33563	0.78414
0.33685	0.78513
0.33807	0.78694
0.33929	0.78987
0.34052	0.79431
0.34174	0.80074
0.34296	0.80969
0.34418	0.82178
0.3454	0.83753
0.34662	0.85729
0.34784	0.88101
0.34906	0.90823
0.35029	0.93818
0.35151	0.96991
0.35273	1.00243
0.35395	1.03465
0.35517	1.0653
0.35639	1.09285
0.35761	1.11577
0.35883	1.13323
0.36006	1.14572
0.36128	1.15451
0.3625	1.16081
0.36372	1.16547
0.36494	1.16901
0.36616	1.17173
0.36738	1.17377
0.3686	1.17522
0.36983	1.1761
0.37105	1.17641
0.37227	1.17622
0.37349	1.17597
0.37471	1.17811
0.37593	1.18711
0.37715	1.19665
0.37837	1.2002
0.3796	1.20006
0.38082	1.19897
0.38204	1.19772
0.38326	1.19651
0.38448	1.19547
0.3857	1.19466
0.38692	1.19415
0.38814	1.19397
0	1.17007
0.00087	1.17001
0.00174	1.16983
0.00261	1.16955
0.00348	1.16914
0.00435	1.16861
0.00522	1.16797
0.00609	1.1672
0.00696	1.16632
0.00783	1.16531
0.0087	1.16418
0.00957	1.16293
0.01044	1.16157
0.01131	1.16009
0.01218	1.15851
0.01305	1.15684
0.01392	1.15507
0.01479	1.15323
0.01566	1.15133
0.01653	1.14937
0.0174	1.14739
0.01827	1.14539
0.01914	1.1434
0.02001	1.14145
0.02088	1.13958
0.02175	1.13784
0.02262	1.13628
0.02349	1.13501
0.02436	1.13419
0.02523	1.13408
0.0261	1.13509
0.02697	1.13797
0.02784	1.14384
0.02871	1.15391
0.02958	1.16848
0.03045	1.18633
0.03132	1.20525
0.03219	1.22216
0.03306	1.23131
0.03393	1.22783
0.0348	1.21752
0.03567	1.20518
0.03654	1.19218
0.03741	1.179
0.03828	1.16594
0.03915	1.15327
0.04002	1.14137
0.04089	1.13073
0.04176	1.12207
0.04263	1.1163
0.0435	1.11425
0.0435	1.05676
0.04436	1.059
0.04522	1.06513
0.04608	1.07393
0.04694	1.08434
0.0478	1.09567
0.04866	1.10751
0.04952	1.11958
0.05038	1.1317
0.05124	1.14369
0.0521	1.15537
0.05296	1.16642
0.05382	1.17615
0.05468	1.18239
0.05554	1.17967
0.0564	1.16824
0.05726	1.15768
0.05812	1.15237
0.05898	1.15092
0.05984	1.15128
0.0607	1.1524
0.06156	1.1538
0.06242	1.15529
0.06328	1.15675
0.06414	1.15814
0.065	1.15944
0.06586	1.16064
0.06672	1.16174
0.06758	1.16275
0.06844	1.16366
0.0693	1.16449
0.07016	1.16523
0.07102	1.1659
0.07188	1.1665
0.07274	1.16703
0.0736	1.1675
0.07446	1.16792
0.07532	1.16828
0.07618	1.1686
0.07704	1.16888
0.0779	1.16912
0.07876	1.16932
0.07962	1.1695
0.08048	1.16964
0.08134	1.16976
0.0822	1.16986
0.08306	1.16994
0.08392	1.16999
0.08478	1.17003
0.08564	1.17006
0.0865	1.17007
0.0865	1.17007
0.08736	1.17014
0.08823	1.17035
0.08909	1.1707
0.08995	1.17119
0.09081	1.17182
0.09168	1.17259
0.09254	1.1735
0.0934	1.17456
0.09426	1.17575
0.09513	1.17708
0.09599	1.17855
0.09685	1.18015
0.09771	1.18189
0.09858	1.18375
0.09944	1.18574
0.1003	1.18785
0.10116	1.19008
0.10203	1.1924
0.10289	1.19482
0.10375	1.19732
0.10461	1.19987
0.10547	1.20244
0.10634	1.20501
0.1072	1.20751
0.10806	1.20988
0.10892	1.21202
0.10979	1.21379
0.11065	1.21503
0.11151	1.21555
0.11237	1.21514
0.11324	1.21363
0.1141	1.2109
0.11496	1.2069
0.11582	1.20171
0.11669	1.19543
0.11755	1.18822
0.11841	1.18028
0.11927	1.1718
0.12014	1.16296
0.121	1.1539
0.12186	1.14467
0.12272	1.13521
0.12359	1.12539
0.12445	1.11514
0.12531	1.10449
0.12617	1.09365
0.12704	1.08294
0.1279	1.07301
0.12876	1.06518
0.12962	1.06194
0.12962	1.19116
0.13112	1.19143
0.13262	1.19221
0.13412	1.19349
0.13562	1.19525
0.13712	1.19743
0.13862	1.19988
0.14012	1.20234
0.14162	1.20454
0.14312	1.20641
0.14462	1.20822
0.14612	1.21042
0.14762	1.2135
0.14912	1.21786
0.15062	1.22371
0.15212	1.23096
0.15362	1.23935
0.15512	1.24849
0.15662	1.25794
0.15812	1.26699
0.15962	1.27461
0.16113	1.2799
0.16263	1.28308
0.16413	1.28499
0.16563	1.28625
0.16713	1.28716
0.16863	1.28779
0.17013	1.28808
0.17163	1.28776
0.17313	1.28606
0.17463	1.28118
0.17613	1.27079
0.17763	1.25649
0.17913	1.24237
0.18063	1.23023
0.18213	1.2202
0.18363	1.21194
0.18513	1.20504
0.18663	1.19918
0.18813	1.19413
0.18963	1.18973
0.19113	1.18588
0.19263	1.18251
0.19413	1.17957
0.19563	1.17704
0.19713	1.17491
0.19863	1.17317
0.20013	1.17181
0.20163	1.17084
0.20313	1.17026
0.20463	1.17007
0.20463	1.17007
0.20585	1.17023
0.20707	1.17074
0.20829	1.17157
0.2095	1.17272
0.21072	1.17417
0.21194	1.17592
0.21316	1.17792
0.21438	1.18018
0.2156	1.18266
0.21682	1.18535
0.21804	1.18822
0.21926	1.19127
0.22048	1.19447
0.2217	1.19782
0.22292	1.20132
0.22414	1.20498
0.22536	1.20882
0.22658	1.21288
0.22779	1.21725
0.22901	1.22206
0.23023	1.22754
0.23145	1.23402
0.23267	1.24187
0.23389	1.25052
0.23511	1.25646
0.23633	1.25726
0.23755	1.25546
0.23877	1.25319
0.23999	1.25137
0.24121	1.25031
0.24243	1.24994
0.24365	1.25007
0.24487	1.25048
0.24608	1.25103
0.2473	1.25166
0.24852	1.25236
0.24974	1.25319
0.25096	1.25427
0.25218	1.25573
0.2534	1.25771
0.25462	1.26041
0.25584	1.26399
0.25706	1.26863
0.25828	1.27442
0.2595	1.28128
0.26072	1.2888
0.26194	1.29625
0.26316	1.30263
0.26437	1.30694
0.26559	1.30847
0.26559	1.21032
0.26682	1.20996
0.26805	1.20894
0.26928	1.20739
0.27051	1.20551
0.27174	1.20351
0.27297	1.20156
0.2742	1.19974
0.27543	1.19814
0.27666	1.1968
0.27789	1.19582
0.27912	1.19534
0.28035	1.19557
0.28158	1.19676
0.28281	1.19917
0.28404	1.20305
0.28527	1.20859
0.2865	1.21585
0.28773	1.22478
0.28896	1.23519
0.29019	1.24682
0.29142	1.25926
0.29265	1.27162
0.29388	1.28038
0.29511	1.27918
0.29634	1.27155
0.29757	1.25999
0.2988	1.24557
0.30003	1.22986
0.30126	1.2147
0.30249	1.2015
0.30372	1.19089
0.30495	1.18288
0.30618	1.17713
0.30741	1.17315
0.30864	1.17052
0.30987	1.16889
0.31109	1.16796
0.31232	1.16753
0.31355	1.16744
0.31478	1.16757
0.31601	1.16785
0.31724	1.16819
0.31847	1.16856
0.3197	1.16892
0.32093	1.16926
0.32216	1.16954
0.32339	1.16977
0.32462	1.16993
0.32585	1.17003
0.32708	1.17007
0.32708	1.17007
0.3283	1.17013
0.32952	1.17032
0.33075	1.17063
0.33197	1.17105
0.33319	1.17159
0.33441	1.17223
0.33563	1.17296
0.33685	1.17378
0.33807	1.17469
0.33929	1.17567
0.34052	1.17673
0.34174	1.17789
0.34296	1.17914
0.34418	1.18051
0.3454	1.18204
0.34662	1.18375
0.34784	1.1857
0.34906	1.18799
0.35029	1.19073
0.35151	1.19412
0.35273	1.19844
0.35395	1.20415
0.35517	1.21198
0.35639	1.22288
0.35761	1.23768
0.35883	1.25572
0.36006	1.27232
0.36128	1.2788
0.3625	1.2774
0.36372	1.27326
0.36494	1.26788
0.36616	1.26175
0.36738	1.25513
0.3686	1.24825
0.36983	1.24132
0.37105	1.2346
0.37227	1.22836
0.37349	1.22289
0.37471	1.21854
0.37593	1.21594
0.37715	1.21691
0.37837	1.22339
0.3796	1.23174
0.38082	1.23883
0.38204	1.24402
0.38326	1.24753
0.38448	1.24978
0.3857	1.25112
0.38692	1.25183
0.38814	1.25205
0	1.32941
0.00087	1.32943
0.00174	1.32947
0.00261	1.32955
0.00348	1.32966
0.00435	1.32983
0.00522	1.33004
0.00609	1.33033
0.00696	1.33068
0.00783	1.33113
0.0087	1.33166
0.00957	1.33231
0.01044	1.33306
0.01131	1.33393
0.01218	1.33491
0.01305	1.33602
0.01392	1.33723
0.01479	1.33856
0.01566	1.33998
0.01653	1.34149
0.0174	1.34305
0.01827	1.34465
0.01914	1.34624
0.02001	1.34777
0.02088	1.34917
0.02175	1.35032
0.02262	1.35106
0.02349	1.3511
0.02436	1.35
0.02523	1.34716
0.0261	1.34203
0.02697	1.33453
0.02784	1.32515
0.02871	1.3145
0.02958	1.30311
0.03045	1.29136
0.03132	1.27969
0.03219	1.26902
0.03306	1.26186
0.03393	1.25904
0.0348	1.2549
0.03567	1.24863
0.03654	1.24163
0.03741	1.23473
0.03828	1.22835
0.03915	1.22272
0.04002	1.218
0.04089	1.21425
0.04176	1.21155
0.04263	1.20992
0.0435	1.20937
0.0435	1.25164
0.04436	1.25185
0.04522	1.25247
0.04608	1.25351
0.04694	1.25496
0.0478	1.25677
0.04866	1.25889
0.04952	1.26119
0.05038	1.26336
0.05124	1.26468
0.0521	1.26339
0.05296	1.25641
0.05382	1.24315
0.05468	1.22873
0.05554	1.22187
0.0564	1.22533
0.05726	1.23299
0.05812	1.24166
0.05898	1.25038
0.05984	1.25878
0.0607	1.2667
0.06156	1.27404
0.06242	1.28076
0.06328	1.28685
0.06414	1.29231
0.065	1.29716
0.06586	1.30146
0.06672	1.30525
0.06758	1.30858
0.06844	1.31151
0.0693	1.31406
0.07016	1.3163
0.07102	1.31826
0.07188	1.31996
0.07274	1.32145
0.0736	1.32274
0.07446	1.32387
0.07532	1.32484
0.07618	1.32568
0.07704	1.3264
0.0779	1.32702
0.07876	1.32754
0.07962	1.32799
0.08048	1.32835
0.08134	1.32865
0.0822	1.3289
0.08306	1.32909
0.08392	1.32923
0.08478	1.32933
0.08564	1.32939
0.0865	1.32941
0.0865	1.32941
0.08736	1.32937
0.08823	1.32924
0.08909	1.32903
0.08995	1.32873
0.09081	1.32835
0.09168	1.32788
0.09254	1.32733
0.0934	1.32669
0.09426	1.32596
0.09513	1.32515
0.09599	1.32425
0.09685	1.32326
0.09771	1.32219
0.09858	1.32102
0.09944	1.31977
0.1003	1.31842
0.10116	1.31699
0.10203	1.31546
0.10289	1.31383
0.10375	1.3121
0.10461	1.31026
0.10547	1.30832
0.10634	1.30628
0.1072	1.30414
0.10806	1.3019
0.10892	1.29959
0.10979	1.29721
0.11065	1.29475
0.11151	1.29218
0.11237	1.28937
0.11324	1.28611
0.1141	1.28209
0.11496	1.27701
0.11582	1.27077
0.11669	1.26346
0.11755	1.25537
0.11841	1.24687
0.11927	1.23835
0.12014	1.23022
0.121	1.22285
0.12186	1.21656
0.12272	1.21152
0.12359	1.20774
0.12445	1.20506
0.12531	1.20326
0.12617	1.2021
0.12704	1.20139
0.1279	1.20098
0.12876	1.20076
0.12962	1.2007
0.12962	1.20559
0.13112	1.20615
0.13262	1.20768
0.13412	1.20991
0.13562	1.21254
0.13712	1.21538
0.13862	1.21848
0.14012	1.22215
0.14162	1.22678
0.14312	1.23259
0.14462	1.23945
0.14612	1.24699
0.14762	1.25477
0.14912	1.26235
0.15062	1.26936
0.15212	1.27555
0.15362	1.28083
0.15512	1.28531
0.15662	1.28932
0.15812	1.29352
0.15962	1.29895
0.16113	1.30659
0.16263	1.31623
0.16413	1.32704
0.16563	1.33837
0.16713	1.3498
0.16863	1.36102
0.17013	1.37116
0.17163	1.38653
0.17313	1.39555
0.17463	1.40534
0.17613	1.41484
0.17763	1.42386
0.17913	1.43232
0.18063	1.44014
0.18213	1.44724
0.18363	1.45353
0.18513	1.45892
0.18663	1.46334
0.18813	1.46669
0.18963	1.46888
0.19113	1.4698
0.19263	1.46947
0.19413	1.4682
0.19563	1.46641
0.19713	1.46449
0.19863	1.46267
0.20013	1.46113
0.20163	1.45997
0.20313	1.45924
0.20463	1.459
0.20463	1.32941
0.20585	1.32936
0.20707	1.32922
0.20829	1.32898
0.2095	1.32864
0.21072	1.3282
0.21194	1.32765
0.21316	1.32697
[truncated: 67,618 more rows]

## Sheet: S6d
S6d
int
High-symmetry point paths in the Brillouin zone	Frequency (THZ)
0	-0.01184
0.00087	0.0191
0.00174	0.04286
0.00261	0.06535
0.00348	0.08744
0.00435	0.10927
0.00522	0.1309
0.00609	0.15236
0.00696	0.17368
0.00783	0.19489
0.0087	0.21598
0.00957	0.23697
0.01044	0.25787
0.01131	0.27868
0.01218	0.29939
0.01305	0.32002
0.01392	0.34055
0.01479	0.36099
0.01566	0.38132
0.01653	0.40155
0.0174	0.42165
0.01827	0.44164
0.01914	0.46149
0.02001	0.4812
0.02088	0.50075
0.02175	0.52015
0.02262	0.53936
0.02349	0.55839
0.02436	0.57721
0.02523	0.59581
0.0261	0.61418
0.02697	0.6323
0.02784	0.65016
0.02871	0.66773
0.02958	0.68501
0.03045	0.70196
0.03132	0.71856
0.03219	0.73479
0.03306	0.75061
0.03393	0.76598
0.0348	0.78083
0.03567	0.7951
0.03654	0.80869
0.03741	0.82148
0.03828	0.83332
0.03915	0.84401
0.04002	0.85333
0.04089	0.86102
0.04176	0.86679
0.04263	0.87037
0.0435	0.87159
0.0435	0.48665
0.04436	0.48661
0.04522	0.48651
0.04608	0.48633
0.04694	0.48606
0.0478	0.48568
0.04866	0.48516
0.04952	0.48447
0.05038	0.48358
0.05124	0.48244
0.0521	0.481
0.05296	0.47922
0.05382	0.47704
0.05468	0.4744
0.05554	0.47124
0.0564	0.46751
0.05726	0.46316
0.05812	0.45813
0.05898	0.45239
0.05984	0.44591
0.0607	0.43866
0.06156	0.43064
0.06242	0.42185
0.06328	0.4123
0.06414	0.40203
0.065	0.39105
0.06586	0.37942
0.06672	0.36716
0.06758	0.35433
0.06844	0.34096
0.0693	0.3271
0.07016	0.3128
0.07102	0.29808
0.07188	0.28299
0.07274	0.26756
0.0736	0.25182
0.07446	0.23579
0.07532	0.21951
0.07618	0.20299
0.07704	0.18625
0.0779	0.1693
0.07876	0.15214
0.07962	0.13479
0.08048	0.11723
0.08134	0.09942
0.0822	0.08132
0.08306	0.06278
0.08392	0.04345
0.08478	0.02183
0.08564	-0.01561
0.0865	-0.00589
0.0865	-0.01184
0.08736	-0.05087
0.08823	-0.06354
0.08909	-0.06735
0.08995	-0.06444
0.09081	-0.05434
0.09168	-0.03151
0.09254	0.04092
0.0934	0.07075
0.09426	0.09465
0.09513	0.11618
0.09599	0.13636
0.09685	0.15561
0.09771	0.17417
0.09858	0.19216
0.09944	0.20967
0.1003	0.22674
0	-0.01067
0.00087	-0.04168
0.00174	-0.04611
0.00261	-0.03739
0.00348	0.01831
0.00435	0.0547
0.00522	0.08073
0.00609	0.10426
0.00696	0.12656
0.00783	0.14812
0.0087	0.16914
0.00957	0.18976
0.01044	0.21003
0.01131	0.23
0.01218	0.24969
0.01305	0.26911
0.01392	0.28826
0.01479	0.30713
0.01566	0.32572
0.01653	0.34401
0.0174	0.36197
0.01827	0.37957
0.01914	0.39678
0.02001	0.41355
0.02088	0.42985
0.02175	0.44561
0.02262	0.46077
0.02349	0.47528
0.02436	0.48907
0.02523	0.50207
0.0261	0.51421
0.02697	0.52544
0.02784	0.53572
0.02871	0.54503
0.02958	0.55336
0.03045	0.56073
0.03132	0.56717
0.03219	0.57276
0.03306	0.57754
0.03393	0.5816
0.0348	0.58502
0.03567	0.58787
0.03654	0.59022
0.03741	0.59214
0.03828	0.59368
0.03915	0.59491
0.04002	0.59585
0.04089	0.59655
0.04176	0.59703
0.04263	0.59732
0.0435	0.59741
0.0435	0.85886
0.04436	0.8575
0.04522	0.85353
0.04608	0.84718
0.04694	0.83877
0.0478	0.82865
0.04866	0.81712
0.04952	0.80444
0.05038	0.79082
0.05124	0.77642
0.0521	0.76137
0.05296	0.74577
0.05382	0.7297
0.05468	0.71323
0.05554	0.6964
0.0564	0.67927
0.05726	0.66186
0.05812	0.64421
0.05898	0.62633
0.05984	0.60825
0.0607	0.58999
0.06156	0.57157
0.06242	0.55299
0.06328	0.53427
0.06414	0.51542
0.065	0.49645
0.06586	0.47736
0.06672	0.45818
0.06758	0.4389
0.06844	0.41953
0.0693	0.40008
0.07016	0.38055
0.07102	0.36095
0.07188	0.34128
0.07274	0.32156
0.0736	0.30178
0.07446	0.28195
0.07532	0.26207
0.07618	0.24216
0.07704	0.2222
0.0779	0.20222
0.07876	0.1822
0.07962	0.16217
0.08048	0.14211
0.08134	0.12202
0.0822	0.10191
0.08306	0.08174
0.08392	0.06143
0.08478	0.04074
0.08564	0.01863
0.0865	-0.01184
0.0865	-0.01067
0.08736	0.05872
0.08823	0.09039
0.08909	0.1188
0.08995	0.14602
0.09081	0.17273
0.09168	0.19919
0.09254	0.2255
0.0934	0.25171
0.09426	0.2778
0.09513	0.30375
0.09599	0.32952
0.09685	0.35508
0.09771	0.38038
0.09858	0.40537
0.09944	0.43001
0.1003	0.45424
0	-0.00589
0.00087	0.05493
0.00174	0.08793
0.00261	0.11926
0.00348	0.15037
0.00435	0.1816
0.00522	0.21303
0.00609	0.24462
0.00696	0.27632
0.00783	0.30808
0.0087	0.33984
0.00957	0.37155
0.01044	0.40315
0.01131	0.43457
0.01218	0.46573
0.01305	0.49655
0.01392	0.5269
0.01479	0.55663
0.01566	0.58553
0.01653	0.61331
0.0174	0.63957
0.01827	0.66385
0.01914	0.68561
0.02001	0.70444
0.02088	0.72024
0.02175	0.73331
0.02262	0.74423
0.02349	0.75367
0.02436	0.76225
0.02523	0.77043
0.0261	0.77858
0.02697	0.78698
0.02784	0.79582
0.02871	0.80523
0.02958	0.81528
0.03045	0.82601
0.03132	0.83742
0.03219	0.84947
0.03306	0.8621
0.03393	0.87524
0.0348	0.8888
0.03567	0.90267
0.03654	0.91674
0.03741	0.9309
0.03828	0.94501
0.03915	0.95889
0.04002	0.97231
0.04089	0.98494
0.04176	0.99627
0.04263	1.00524
0.0435	1.00916
0.0435	0.97424
0.04436	0.97199
0.04522	0.96588
0.04608	0.95717
0.04694	0.94692
0.0478	0.93581
0.04866	0.92425
0.04952	0.91251
0.05038	0.90074
0.05124	0.88907
0.0521	0.87761
0.05296	0.86642
0.05382	0.85559
0.05468	0.84518
0.05554	0.83525
0.0564	0.82584
0.05726	0.817
0.05812	0.80876
0.05898	0.80114
0.05984	0.79414
0.0607	0.78773
0.06156	0.78185
0.06242	0.77641
0.06328	0.77121
0.06414	0.76591
0.065	0.75986
0.06586	0.75172
0.06672	0.73917
0.06758	0.72011
0.06844	0.69523
0.0693	0.6668
0.07016	0.63645
0.07102	0.60503
0.07188	0.57295
0.07274	0.54042
0.0736	0.50758
0.07446	0.4745
0.07532	0.44124
0.07618	0.40783
0.07704	0.37431
0.0779	0.34069
0.07876	0.30699
0.07962	0.27324
0.08048	0.23945
0.08134	0.20564
0.0822	0.17185
0.08306	0.13813
0.08392	0.10455
0.08478	0.07129
0.08564	0.03854
0.0865	-0.01067
0.0865	-0.00589
0.08736	0.01881
0.08823	0.0398
0.08909	0.0603
0.08995	0.08069
0.09081	0.10104
0.09168	0.12137
0.09254	0.1417
0.0934	0.16202
0.09426	0.18233
0.09513	0.20264
0.09599	0.22292
0.09685	0.24319
0.09771	0.26344
0.09858	0.28366
0.09944	0.30384
0.1003	0.32399
0	0.78448
0.00087	0.78451
0.00174	0.78458
0.00261	0.78471
0.00348	0.78489
0.00435	0.78512
0.00522	0.78543
0.00609	0.78581
0.00696	0.78627
0.00783	0.78683
0.0087	0.78752
0.00957	0.78835
0.01044	0.78937
0.01131	0.79061
0.01218	0.79215
0.01305	0.79406
0.01392	0.79645
0.01479	0.79949
0.01566	0.80338
0.01653	0.80842
0.0174	0.81501
0.01827	0.82364
0.01914	0.83483
0.02001	0.84903
0.02088	0.86634
0.02175	0.88645
0.02262	0.90877
0.02349	0.93258
0.02436	0.95716
0.02523	0.98181
0.0261	1.00575
0.02697	1.02798
0.02784	1.04712
0.02871	1.06173
0.02958	1.07119
0.03045	1.07628
0.03132	1.07837
0.03219	1.07852
0.03306	1.07741
0.03393	1.07541
0.0348	1.07273
0.03567	1.0695
0.03654	1.06579
0.03741	1.06169
0.03828	1.05725
0.03915	1.05255
0.04002	1.04766
0.04089	1.04263
0.04176	1.03753
0.04263	1.03276
0.0435	1.03034
0.0435	1.04147
0.04436	1.04244
0.04522	1.04519
0.04608	1.04946
0.04694	1.05487
0.0478	1.06109
0.04866	1.06779
0.04952	1.07469
0.05038	1.08153
0.05124	1.08813
0.0521	1.09428
0.05296	1.0998
0.05382	1.10444
0.05468	1.10775
0.05554	1.10888
0.0564	1.10592
0.05726	1.09592
0.05812	1.07795
0.05898	1.05454
0.05984	1.02821
0.0607	1.00031
0.06156	0.97151
0.06242	0.94225
0.06328	0.91286
0.06414	0.88376
0.065	0.85567
0.06586	0.82991
0.06672	0.8088
0.06758	0.79442
0.06844	0.78606
0.0693	0.78142
0.07016	0.77883
0.07102	0.77742
0.07188	0.77675
0.07274	0.77657
0.0736	0.77672
0.07446	0.77712
0.07532	0.77767
0.07618	0.77833
0.07704	0.77906
0.0779	0.77981
0.07876	0.78057
0.07962	0.7813
0.08048	0.78198
0.08134	0.78261
0.0822	0.78316
0.08306	0.78362
0.08392	0.784
0.08478	0.78426
0.08564	0.78443
0.0865	0.78448
0.0865	0.78448
0.08736	0.78476
0.08823	0.78561
0.08909	0.78702
0.08995	0.78899
0.09081	0.79153
0.09168	0.79465
0.09254	0.79834
0.0934	0.80261
0.09426	0.80748
0.09513	0.81293
0.09599	0.819
0.09685	0.82567
0.09771	0.83297
0.09858	0.8409
0.09944	0.84947
0.1003	0.85868
0	1.17007
0.00087	1.17001
0.00174	1.16983
0.00261	1.16955
0.00348	1.16914
0.00435	1.16861
0.00522	1.16797
0.00609	1.1672
0.00696	1.16632
0.00783	1.16531
0.0087	1.16418
0.00957	1.16293
0.01044	1.16157
0.01131	1.16009
0.01218	1.15851
0.01305	1.15684
0.01392	1.15507
0.01479	1.15323
0.01566	1.15133
0.01653	1.14937
0.0174	1.14739
0.01827	1.14539
0.01914	1.1434
0.02001	1.14145
0.02088	1.13958
0.02175	1.13784
0.02262	1.13628
0.02349	1.13501
0.02436	1.13419
0.02523	1.13408
0.0261	1.13509
0.02697	1.13797
0.02784	1.14384
0.02871	1.15391
0.02958	1.16848
0.03045	1.18633
0.03132	1.20525
0.03219	1.22216
0.03306	1.23131
0.03393	1.22783
0.0348	1.21752
0.03567	1.20518
0.03654	1.19218
0.03741	1.179
0.03828	1.16594
0.03915	1.15327
0.04002	1.14137
0.04089	1.13073
0.04176	1.12207
0.04263	1.1163
0.0435	1.11425
0.0435	1.05676
0.04436	1.059
0.04522	1.06513
0.04608	1.07393
0.04694	1.08434
0.0478	1.09567
0.04866	1.10751
0.04952	1.11958
0.05038	1.1317
0.05124	1.14369
0.0521	1.15537
0.05296	1.16642
0.05382	1.17615
0.05468	1.18239
0.05554	1.17967
0.0564	1.16824
0.05726	1.15768
0.05812	1.15237
0.05898	1.15092
0.05984	1.15128
0.0607	1.1524
0.06156	1.1538
0.06242	1.15529
0.06328	1.15675
0.06414	1.15814
0.065	1.15944
0.06586	1.16064
0.06672	1.16174
0.06758	1.16275
0.06844	1.16366
0.0693	1.16449
0.07016	1.16523
0.07102	1.1659
0.07188	1.1665
0.07274	1.16703
0.0736	1.1675
0.07446	1.16792
0.07532	1.16828
0.07618	1.1686
0.07704	1.16888
0.0779	1.16912
0.07876	1.16932
0.07962	1.1695
0.08048	1.16964
0.08134	1.16976
0.0822	1.16986
0.08306	1.16994
0.08392	1.16999
0.08478	1.17003
0.08564	1.17006
0.0865	1.17007
0.0865	1.17007
0.08736	1.17014
0.08823	1.17035
0.08909	1.1707
0.08995	1.17119
0.09081	1.17182
0.09168	1.17259
0.09254	1.1735
0.0934	1.17456
0.09426	1.17575
0.09513	1.17708
0.09599	1.17855
0.09685	1.18015
0.09771	1.18189
0.09858	1.18375
0.09944	1.18574
0.1003	1.18785
0	1.32941
0.00087	1.32943
0.00174	1.32947
0.00261	1.32955
0.00348	1.32966
0.00435	1.32983
0.00522	1.33004
0.00609	1.33033
0.00696	1.33068
0.00783	1.33113
0.0087	1.33166
0.00957	1.33231
0.01044	1.33306
0.01131	1.33393
0.01218	1.33491
0.01305	1.33602
0.01392	1.33723
0.01479	1.33856
0.01566	1.33998
0.01653	1.34149
0.0174	1.34305
0.01827	1.34465
0.01914	1.34624
0.02001	1.34777
0.02088	1.34917
0.02175	1.35032
0.02262	1.35106
0.02349	1.3511
0.02436	1.35
0.02523	1.34716
0.0261	1.34203
0.02697	1.33453
0.02784	1.32515
0.02871	1.3145
0.02958	1.30311
0.03045	1.29136
0.03132	1.27969
0.03219	1.26902
0.03306	1.26186
0.03393	1.25904
0.0348	1.2549
0.03567	1.24863
0.03654	1.24163
0.03741	1.23473
0.03828	1.22835
0.03915	1.22272
0.04002	1.218
0.04089	1.21425
0.04176	1.21155
0.04263	1.20992
0.0435	1.20937
0.0435	1.25164
0.04436	1.25185
0.04522	1.25247
0.04608	1.25351
0.04694	1.25496
0.0478	1.25677
0.04866	1.25889
0.04952	1.26119
0.05038	1.26336
0.05124	1.26468
0.0521	1.26339
0.05296	1.25641
0.05382	1.24315
0.05468	1.22873
0.05554	1.22187
0.0564	1.22533
0.05726	1.23299
0.05812	1.24166
0.05898	1.25038
0.05984	1.25878
0.0607	1.2667
0.06156	1.27404
0.06242	1.28076
0.06328	1.28685
0.06414	1.29231
0.065	1.29716
0.06586	1.30146
0.06672	1.30525
0.06758	1.30858
0.06844	1.31151
0.0693	1.31406
0.07016	1.3163
0.07102	1.31826
0.07188	1.31996
0.07274	1.32145
0.0736	1.32274
0.07446	1.32387
0.07532	1.32484
0.07618	1.32568
0.07704	1.3264
0.0779	1.32702
0.07876	1.32754
0.07962	1.32799
0.08048	1.32835
0.08134	1.32865
0.0822	1.3289
0.08306	1.32909
0.08392	1.32923
0.08478	1.32933
0.08564	1.32939
0.0865	1.32941
0.0865	1.32941
0.08736	1.32937
0.08823	1.32924
0.08909	1.32903
0.08995	1.32873
0.09081	1.32835
0.09168	1.32788
0.09254	1.32733
0.0934	1.32669
0.09426	1.32596
0.09513	1.32515
0.09599	1.32425
0.09685	1.32326
0.09771	1.32219
0.09858	1.32102
0.09944	1.31977
0.1003	1.31842
0	1.459
0.00087	1.45909
0.00174	1.45938
0.00261	1.45986
0.00348	1.46052
0.00435	1.46136
0.00522	1.46237
0.00609	1.46353
0.00696	1.46483
0.00783	1.46625
0.0087	1.46777
0.00957	1.46937
0.01827	1.46487
0.01914	1.45715
0.02001	1.44825
0.02088	1.4386
0.02175	1.42853
0.02262	1.41833
0.02349	1.4083
0.02436	1.39877
0.02523	1.38998
0.0261	1.38167
0.02697	1.37274
0.02784	1.36262
0.02871	1.35176
0.02958	1.34075
0.03045	1.33011
0.03132	1.32044
0.03219	1.31293
0.03306	1.31014
0.03393	1.31566
0.0348	1.32897
0.03567	1.3456
0.03654	1.36195
0.03741	1.37533
0.03828	1.38403
0.03915	1.38886
0.04002	1.39156
0.04089	1.39315
0.04176	1.39411
0.04263	1.39463
0.0435	1.3948
0.0435	1.37564
0.04436	1.37565
0.04522	1.37567
0.04608	1.37562
0.04694	1.37533
0.0478	1.37427
0.04866	1.37073
0.04952	1.36158
0.05038	1.34732
0.05124	1.33126
0.0521	1.31659
0.05296	1.30729
0.05382	1.30507
0.05468	1.30751
0.05554	1.31229
0.0564	1.31832
0.05726	1.32511
0.05812	1.33239
0.05898	1.34002
0.05984	1.34787
0.0607	1.35587
0.06156	1.36395
0.06242	1.37205
0.06328	1.38014
0.06414	1.38814
0.065	1.39599
0.06586	1.40362
0.06672	1.41095
0.06758	1.41788
0.06844	1.42433
0.0693	1.4302
0.07016	1.43543
0.07102	1.43999
0.07188	1.44386
0.07274	1.44707
0.0736	1.44969
0.07446	1.4518
0.07532	1.45347
0.07618	1.45479
0.07704	1.45582
0.0779	1.45662
0.07876	1.45724
0.07962	1.45773
0.08048	1.4581
0.08134	1.45838
0.0822	1.45859
0.08306	1.45875
0.08392	1.45886
0.08478	1.45894
0.08564	1.45898
0.0865	1.459
0.0865	1.459
0.08736	1.45909
0.08823	1.45936
0.08909	1.45981
0.08995	1.46043
0.09081	1.4612
0.09168	1.46211
0.09254	1.46314
0.0934	1.46425
0.09426	1.46542
0.09513	1.46658
0.09599	1.46769
0.09685	1.46867
0.09771	1.46943
0.09858	1.46986
0.09944	1.46984
0.1003	1.46921
0.02088	1.46189
0.02175	1.45185
0.02262	1.4412
0.02349	1.43026
0.02436	1.41933
0.02523	1.40893
0.0261	1.40002
0.02697	1.39385
0.02784	1.39067
0.02871	1.38953
0.02958	1.38955
0.03045	1.39024
0.03132	1.39132
0.03219	1.39267
0.03306	1.39421
0.03393	1.39598
0.0348	1.39806
0.03567	1.40076
0.03654	1.4047
0.03741	1.41112
0.03828	1.42081
0.03915	1.43233
0.04002	1.44341
0.04089	1.45263
0.04176	1.45935
0.04263	1.46336
0.0435	1.46469
0.0435	1.43352
0.04436	1.43225
0.04522	1.42845
0.04608	1.42219
0.04694	1.41371
0.0478	1.40366
0.04866	1.394
0.04952	1.38827
0.05038	1.3866
0.05124	1.38678
0.0521	1.38782
0.05296	1.38939
0.05382	1.3914
0.05468	1.39384
0.05554	1.3967
0.0564	1.40001
0.05726	1.40381
0.05812	1.40813
0.05898	1.41299
0.05984	1.41841
0.0607	1.42438
0.06156	1.43087
0.06242	1.43782
0.06328	1.44514
0.06414	1.45268
0.065	1.46017
0.06586	1.46713

## Sheet: S6e
S6e
High-symmetry point paths in the Brillouin zone	Frequency (THZ)
0.19563	0.14408
0.19713	0.11517
0.19863	0.0832
0.20013	0.04509
0.20163	-0.03333
0.20313	-0.04574
0.20463	-0.01067
0.20463	-0.01184
0.20585	0.0683
0.20707	0.1123
0.20829	0.1557
0.2095	0.19952
0.21072	0.2436
0.21194	0.28768
0.21316	0.33145
0.21438	0.37464
0.2156	0.41691
0.21682	0.45791
0.21804	0.49718
0.21926	0.53421
0.22048	0.56842
0.2217	0.59929
0.22292	0.62652
0.22414	0.6502
0.22536	0.67079
0.22658	0.68901
0.22779	0.70563
0.22901	0.72133
0.23023	0.73662
0.23145	0.75186
0.23267	0.7673
0.23389	0.78307
0.23511	0.79925
0.23633	0.81588
0.23755	0.83298
0.23877	0.85055
0.23999	0.86859
0.24121	0.88712
0.24243	0.90612
0.24365	0.92559
0.24487	0.94548
0.24608	0.96575
0.2473	0.9863
0.24852	1.00699
0.24974	1.02764
0.25096	1.04802
0.25218	1.06777
0.2534	1.0863
0.25462	1.10243
0.25584	1.11361
0.25706	1.11767
0.25828	1.1171
0.2595	1.11498
0.26072	1.11261
0.26194	1.1105
0.26316	1.10888
0.26437	1.10786
0.26559	1.10752
0.26559	-0.35176
0.26682	-0.35043
0.26805	-0.34643
0.26928	-0.33971
0.27051	-0.33019
0.27174	-0.31776
0.27297	-0.30221
0.2742	-0.28325
0.27543	-0.26041
0.27666	-0.23287
0.27789	-0.19913
0.27912	-0.15577
0.28035	-0.09085
0.28158	0.09048
0.28281	0.15766
0.28404	0.20386
0.28527	0.24105
0.2865	0.27258
0.28773	0.29994
0.28896	0.32392
0.29019	0.34498
0.29142	0.36341
0.29265	0.37937
0.29388	0.39298
0.29511	0.40428
0.29634	0.41329
0.29757	0.41996
0.2988	0.42424
0.30003	0.42605
0.30126	0.42531
0.30249	0.42192
0.30372	0.41581
0.30495	0.4069
0.30618	0.39511
0.30741	0.38033
0.30864	0.36245
0.30987	0.34159
0.31109	0.31837
0.31232	0.29365
0.31355	0.26808
0.31478	0.242
0.31601	0.21556
0.31724	0.18877
0.31847	0.16156
0.3197	0.13373
0.32093	0.10486
0.32216	0.07393
0.32339	0.0369
0.32462	-0.03426
0.32585	-0.0429
0.32708	-0.01067
0.32708	-0.01184
0.3283	0.02811
0.32952	0.05929
0.33075	0.08908
0.33197	0.11813
0.33319	0.14661
0.33441	0.17465
0.33563	0.20227
0.19563	0.19372
0.19713	0.1623
0.19863	0.13063
0.20013	0.09856
0.20163	0.06586
0.20313	0.03204
0.20463	-0.01184
0.20463	-0.01067
0.20585	-0.04925
0.20707	-0.05366
0.20829	-0.0431
0.2095	0.02091
0.21072	0.06237
0.21194	0.09176
0.21316	0.11813
0.21438	0.14291
0.2156	0.16655
0.21682	0.18922
0.21804	0.21097
0.21926	0.23176
0.22048	0.25152
0.2217	0.27016
0.22292	0.28757
0.22414	0.30364
0.22536	0.31827
0.22658	0.33137
0.22779	0.34288
0.22901	0.3528
0.23023	0.36112
0.23145	0.36792
0.23267	0.37325
0.23389	0.37723
0.23511	0.37997
0.23633	0.38158
0.23755	0.38219
0.23877	0.38191
0.23999	0.38084
0.24121	0.37908
0.24243	0.37671
0.24365	0.37381
0.24487	0.37046
0.24608	0.36671
0.2473	0.36264
0.24852	0.3583
0.24974	0.35377
0.25096	0.34911
0.25218	0.3444
0.2534	0.3397
0.25462	0.33511
0.25584	0.33069
0.25706	0.32653
0.25828	0.32272
0.2595	0.31933
0.26072	0.31644
0.26194	0.31412
0.26316	0.31242
0.26437	0.31138
0.26559	0.31104
0.26559	0.93376
0.26682	0.93415
0.26805	0.93531
0.26928	0.93717
0.27051	0.93965
0.27174	0.94262
0.27297	0.94589
0.2742	0.94925
0.27543	0.95242
0.27666	0.95508
0.27789	0.95687
0.27912	0.95732
0.28035	0.95572
0.28158	0.95076
0.28281	0.94052
0.28404	0.92401
0.28527	0.90271
0.2865	0.87863
0.28773	0.85301
0.28896	0.82647
0.29019	0.79937
0.29142	0.7719
0.29265	0.74419
0.29388	0.71634
0.29511	0.68841
0.29634	0.66046
0.29757	0.63255
0.2988	0.60469
0.30003	0.57695
0.30126	0.54935
0.30249	0.52194
0.30372	0.49479
0.30495	0.46797
0.30618	0.44163
0.30741	0.41599
0.30864	0.39132
0.30987	0.36767
0.31109	0.34461
0.31232	0.32147
0.31355	0.29778
0.31478	0.27334
0.31601	0.24813
0.31724	0.22219
0.31847	0.19561
0.3197	0.16846
0.32093	0.14086
0.32216	0.11287
0.32339	0.08458
0.32462	0.05599
0.32585	0.02672
0.32708	-0.01184
0.32708	-0.01067
0.3283	-0.04275
0.32952	-0.03936
0.33075	0.02091
0.33197	0.0628
0.33319	0.09412
0.33441	0.12292
0.33563	0.15045
0.19563	0.36439
0.19713	0.30688
0.19863	0.24925
0.20013	0.19188
0.20163	0.13519
0.20313	0.07897
0.20463	-0.00589
0.20463	-0.00589
0.20585	0.02944
0.20707	0.05946
0.20829	0.08805
0.2095	0.11561
0.21072	0.14246
0.21194	0.1688
0.21316	0.19477
0.21438	0.22044
0.2156	0.24587
0.21682	0.27111
0.21804	0.29617
0.21926	0.32108
0.22048	0.34586
0.2217	0.37054
0.22292	0.39513
0.22414	0.41966
0.22536	0.44413
0.22658	0.46856
0.22779	0.49295
0.22901	0.51728
0.23023	0.54153
0.23145	0.56567
0.23267	0.58966
0.23389	0.61343
0.23511	0.63691
0.23633	0.66002
0.23755	0.68266
0.23877	0.70471
0.23999	0.72607
0.24121	0.7466
0.24243	0.76619
0.24365	0.78472
0.24487	0.8021
0.24608	0.81828
0.2473	0.83321
0.24852	0.84688
0.24974	0.85933
0.25096	0.87057
0.25218	0.88066
0.2534	0.88965
0.25462	0.8976
0.25584	0.90458
0.25706	0.91062
0.25828	0.91578
0.2595	0.92009
0.26072	0.92359
0.26194	0.92629
0.26316	0.92822
0.26437	0.92937
0.26559	0.92975
0.26559	0.98964
0.26682	0.98984
0.26805	0.99043
0.26928	0.99142
0.27051	0.99282
0.27174	0.99464
0.27297	0.9969
0.2742	0.99957
0.27543	1.00263
0.27666	1.00592
0.27789	1.00905
0.27912	1.01096
0.28035	1.009
0.28158	1.00033
0.28281	0.98864
0.28404	0.97864
0.28527	0.97045
0.2865	0.96261
0.28773	0.95415
0.28896	0.9446
0.29019	0.93382
0.29142	0.92181
0.29265	0.90869
0.29388	0.89461
0.29511	0.87978
0.29634	0.86437
0.29757	0.84859
0.2988	0.83258
0.30003	0.81646
0.30126	0.80025
0.30249	0.78384
0.30372	0.76694
0.30495	0.74901
0.30618	0.72921
0.30741	0.70651
0.30864	0.68
0.30987	0.64919
0.31109	0.61428
0.31232	0.57586
0.31355	0.53468
0.31478	0.49141
0.31601	0.44657
0.31724	0.40059
0.31847	0.35378
0.3197	0.30643
0.32093	0.25879
0.32216	0.21112
0.32339	0.16368
0.32462	0.11665
0.32585	0.06934
0.32708	-0.00589
0.32708	-0.00589
0.3283	0.06447
0.32952	0.1066
0.33075	0.14806
0.33197	0.18983
0.33319	0.23189
0.33441	0.27406
0.33563	0.31613
0.19563	0.78092
0.19713	0.78134
0.19863	0.78214
0.20013	0.78302
0.20163	0.78379
0.20313	0.7843
0.20463	0.78448
0.20463	0.78448
0.20585	0.78453
0.20707	0.78467
0.20829	0.78496
0.2095	0.78546
0.21072	0.78626
0.21194	0.7875
0.21316	0.78935
0.21438	0.79206
0.2156	0.79592
0.21682	0.80131
0.21804	0.80873
0.21926	0.81874
0.22048	0.83199
0.2217	0.84906
0.22292	0.87031
0.22414	0.89568
0.22536	0.92473
0.22658	0.95669
0.22779	0.99065
0.22901	1.02568
0.23023	1.0608
0.23145	1.09487
0.23267	1.12633
0.23389	1.15315
0.23511	1.17349
0.23633	1.18702
0.23755	1.19504
0.23877	1.19904
0.23999	1.20004
0.24121	1.19873
0.24243	1.1957
0.24365	1.19149
0.24487	1.18651
0.24608	1.18107
0.2473	1.1754
0.24852	1.16965
0.24974	1.16396
0.25096	1.15847
0.25218	1.1534
0.2534	1.14915
0.25462	1.14667
0.25584	1.1482
0.25706	1.15561
0.25828	1.16605
0.2595	1.17622
0.26072	1.18473
0.26194	1.19119
0.26316	1.19564
0.26437	1.19822
0.26559	1.19907
0.26559	1.17731
0.26682	1.17661
0.26805	1.17443
0.26928	1.17053
0.27051	1.16457
0.27174	1.15621
0.27297	1.14525
0.2742	1.13173
0.27543	1.11595
0.27666	1.09843
0.27789	1.08
0.27912	1.06221
0.28035	1.04834
0.28158	1.04236
0.28281	1.04233
0.28404	1.04429
0.28527	1.04651
0.2865	1.04837
0.28773	1.04969
0.28896	1.05044
0.29019	1.05063
0.29142	1.05023
0.29265	1.04917
0.29388	1.04729
0.29511	1.0443
0.29634	1.03982
0.29757	1.03333
0.2988	1.0242
0.30003	1.01178
0.30126	0.9956
0.30249	0.97565
0.30372	0.95253
0.30495	0.92744
0.30618	0.90197
0.30741	0.87787
0.30864	0.85659
0.30987	0.83898
0.31109	0.8251
0.31232	0.8145
0.31355	0.80651
0.31478	0.80052
0.31601	0.79604
0.31724	0.79269
0.31847	0.79019
0.3197	0.78833
0.32093	0.78697
0.32216	0.78598
0.32339	0.78529
0.32462	0.78483
0.32585	0.78457
0.32708	0.78448
0.32708	0.78448
0.3283	0.78443
0.32952	0.78426
0.33075	0.78403
0.33197	0.7838
0.33319	0.78366
0.33441	0.78372
0.33563	0.78414
0.19563	1.17704
0.19713	1.17491
0.19863	1.17317
0.20013	1.17181
0.20163	1.17084
0.20313	1.17026
0.20463	1.17007
0.20463	1.17007
0.20585	1.17023
0.20707	1.17074
0.20829	1.17157
0.2095	1.17272
0.21072	1.17417
0.21194	1.17592
0.21316	1.17792
0.21438	1.18018
0.2156	1.18266
0.21682	1.18535
0.21804	1.18822
0.21926	1.19127
0.22048	1.19447
0.2217	1.19782
0.22292	1.20132
0.22414	1.20498
0.22536	1.20882
0.22658	1.21288
0.22779	1.21725
0.22901	1.22206
0.23023	1.22754
0.23145	1.23402
0.26559	1.21032
0.26682	1.20996
0.26805	1.20894
0.26928	1.20739
0.27051	1.20551
0.27174	1.20351
0.27297	1.20156
0.2742	1.19974
0.27543	1.19814
0.27666	1.1968
0.27789	1.19582
0.27912	1.19534
0.28035	1.19557
0.28158	1.19676
0.28281	1.19917
0.28404	1.20305
0.28527	1.20859
0.2865	1.21585
0.28773	1.22478
0.28896	1.23519
0.30003	1.22986
0.30126	1.2147
0.30249	1.2015
0.30372	1.19089
0.30495	1.18288
0.30618	1.17713
0.30741	1.17315
0.30864	1.17052
0.30987	1.16889
0.31109	1.16796
0.31232	1.16753
0.31355	1.16744
0.31478	1.16757
0.31601	1.16785
0.31724	1.16819
0.31847	1.16856
0.3197	1.16892
0.32093	1.16926
0.32216	1.16954
0.32339	1.16977
0.32462	1.16993
0.32585	1.17003
0.32708	1.17007
0.32708	1.17007
0.3283	1.17013
0.32952	1.17032
0.33075	1.17063
0.33197	1.17105
0.33319	1.17159
0.33441	1.17223
0.33563	1.17296
0.12962	1.23884
0.13112	1.23959

## Sheet: S6f
S6f
	Average energy per atom (eV)
sub 1	-3.27
sub 3	-3.24
int	-3.24
