# Supplementary material for: Engineering twin structures and substitutional dopants in ZnSe0.7Te0.3 anode material for enhanced sodium storage performance
Source: Nat Commun. 2025 May 12;16:4406. doi: 10.1038/s41467-025-59707-0 (PMC12069564; doi:10.1038/s41467-025-59707-0)
Supplement: Supplementary file 3 — Source Data [file 41467_2025_59707_MOESM3_ESM.zip › Source Data from S8.xlsx]

## Sheet: S8a
S8a
ZnSe@C
2-Theta (degree)	Observed(a.u.)		2-Theta (degree)	Calculated(a.u.)		2-Theta (degree)	Difference(a.u.)		2-Theta (degree)	Bragg_position(a.u.)
20.02	981		20.02	984.9		20.02	-6804.01		27.2233	-4184
20.04	981		20.04	984.7		20.04	-6803.81		27.2922	-4184
20.06	1010		20.06	984.4		20.06	-6774.51		31.5364	-4184
20.08	1045		20.08	984.1		20.08	-6739.21		31.6168	-4184
20.0999	952		20.0999	983.8		20.0999	-6831.91		45.2015	-4184
20.1199	981		20.1199	983.5		20.1199	-6802.61		45.3201	-4184
20.1399	979		20.1399	983.2		20.1399	-6804.31		53.5695	-4184
20.1599	1071		20.1599	982.9		20.1599	-6712.01		53.7135	-4184
20.18	956		20.18	982.6		20.18	-6826.71		56.1568	-4184
20.2	1026		20.2	982.3		20.2	-6756.41		56.3088	-4184
20.22	963		20.22	982.1		20.22	-6819.21		65.8435	-4184
20.24	985		20.24	981.8		20.24	-6796.91		66.028	-4184
20.2599	914		20.2599	981.5		20.2599	-6867.61		72.6347	-4184
20.2799	984		20.2799	981.9		20.2799	-6798.01		72.8444	-4184
20.2999	966		20.2999	982.3		20.2999	-6816.41		74.8387	-4184
20.3199	994		20.3199	982.8		20.3199	-6788.91		75.0567	-4184
20.34	959		20.34	983.2		20.34	-6824.31
20.36	987		20.36	983.6		20.36	-6796.71
20.38	997		20.38	984		20.38	-6787.11
20.4	972		20.4	984.5		20.4	-6812.61
20.42	1011		20.42	984.9		20.42	-6774.01
20.4399	989		20.4399	985.3		20.4399	-6796.41
20.4599	998		20.4599	985.7		20.4599	-6787.81
20.4799	993		20.4799	986.2		20.4799	-6793.31
20.4999	930		20.4999	986.6		20.4999	-6856.71
20.52	924		20.52	987		20.52	-6863.11
20.54	980		20.54	987.4		20.54	-6807.51
20.56	982		20.56	987.9		20.56	-6806.01
20.58	1001		20.58	988.3		20.58	-6787.41
20.5999	1005		20.5999	988.7		20.5999	-6783.81
20.6199	1001		20.6199	989.1		20.6199	-6788.21
20.6399	1029		20.6399	989.6		20.6399	-6760.71
20.6599	1008		20.6599	990		20.6599	-6782.11
20.68	1018		20.68	990.4		20.68	-6772.51
20.7	1008		20.7	990.8		20.7	-6782.91
20.72	985		20.72	991.3		20.72	-6806.41
20.74	1021		20.74	991.7		20.74	-6770.81
20.7599	987		20.7599	992.1		20.7599	-6805.21
20.7799	1023		20.7799	992.5		20.7799	-6769.61
20.7999	933		20.7999	993		20.7999	-6860.11
20.8199	1017		20.8199	993.4		20.8199	-6776.51
20.84	995		20.84	993.8		20.84	-6798.91
20.86	1027		20.86	994.2		20.86	-6767.31
20.88	1005		20.88	994.7		20.88	-6789.81
20.9	971		20.9	995.1		20.9	-6824.21
20.92	1021		20.92	995.5		20.92	-6774.61
20.9399	993		20.9399	996		20.9399	-6803.11
20.9599	1027		20.9599	996.4		20.9599	-6769.51
20.9799	1021		20.9799	996.8		20.9799	-6775.91
20.9999	997		20.9999	997.2		20.9999	-6800.31
21.02	972		21.02	997.7		21.02	-6825.81
21.04	999		21.04	998.1		21.04	-6799.21
21.06	997		21.06	998.5		21.06	-6801.61
21.08	960		21.08	998.9		21.08	-6839.01
21.0999	916		21.0999	999.4		21.0999	-6883.51
21.1199	985		21.1199	999.2		21.1199	-6814.31
21.1399	967		21.1399	999		21.1399	-6832.11
21.1599	935		21.1599	998.8		21.1599	-6863.91
21.18	1069		21.18	998.6		21.18	-6729.71
21.2	941		21.2	998.4		21.2	-6857.51
21.22	1034		21.22	998.2		21.22	-6764.31
21.24	1058		21.24	998.1		21.24	-6740.21
21.2599	1070		21.2599	997.9		21.2599	-6728.01
21.2799	1020		21.2799	997.7		21.2799	-6777.81
21.2999	1038		21.2999	997.5		21.2999	-6759.61
21.3199	941		21.3199	997.3		21.3199	-6856.41
21.34	988		21.34	997.1		21.34	-6809.21
21.36	984		21.36	996.9		21.36	-6813.01
21.38	1023		21.38	996.8		21.38	-6773.91
21.4	1010		21.4	996.6		21.4	-6786.71
21.42	992		21.42	996.4		21.42	-6804.51
21.4399	1024		21.4399	996.2		21.4399	-6772.31
21.4599	969		21.4599	996		21.4599	-6827.11
21.4799	1019		21.4799	995.8		21.4799	-6776.91
21.4999	1008		21.4999	995.6		21.4999	-6787.71
21.52	997		21.52	995.5		21.52	-6798.61
21.54	1031		21.54	995.3		21.54	-6764.41
21.56	974		21.56	995.1		21.56	-6821.21
21.58	936		21.58	994.9		21.58	-6859.01
21.5999	1023		21.5999	994.7		21.5999	-6771.81
21.6199	985		21.6199	994.5		21.6199	-6809.61
21.6399	959		21.6399	994.3		21.6399	-6835.41
21.6599	984		21.6599	994.1		21.6599	-6810.21
21.68	1019		21.68	994		21.68	-6775.11
21.7	1047		21.7	993.8		21.7	-6746.91
21.72	955		21.72	993.6		21.72	-6838.71
21.74	956		21.74	993.4		21.74	-6837.51
21.7599	930		21.7599	993.2		21.7599	-6863.31
21.7799	1036		21.7799	993		21.7799	-6757.11
21.7999	969		21.7999	992.8		21.7999	-6823.91
21.8199	997		21.8199	992.7		21.8199	-6795.81
21.84	1032		21.84	992.5		21.84	-6760.61
21.86	988		21.86	992.3		21.86	-6804.41
21.88	988		21.88	992.1		21.88	-6804.21
21.9	1018		21.9	991.9		21.9	-6774.01
21.92	1062		21.92	991.7		21.92	-6729.81
21.9399	988		21.9399	991.5		21.9399	-6803.61
21.9599	1004		21.9599	991.4		21.9599	-6787.51
21.9799	1005		21.9799	991.2		21.9799	-6786.31
21.9999	974		21.9999	991		21.9999	-6817.11
22.02	982		22.02	990.8		22.02	-6808.91
22.04	1063		22.04	990.6		22.04	-6727.71
22.06	976		22.06	990.4		22.06	-6814.51
22.08	1034		22.08	990.2		22.08	-6756.31
22.0999	1012		22.0999	990.1		22.0999	-6778.21
22.1199	993		22.1199	989.9		22.1199	-6797.01
22.1399	940		22.1399	989.7		22.1399	-6849.81
22.1599	981		22.1599	990.3		22.1599	-6809.41
22.18	1031		22.18	990.9		22.18	-6760.01
22.2	1019		22.2	991.6		22.2	-6772.71
22.22	989		22.22	992.2		22.22	-6803.31
22.24	1005		22.24	992.8		22.24	-6787.91
22.2599	1039		22.2599	993.4		22.2599	-6754.51
22.2799	974		22.2799	994		22.2799	-6820.11
22.2999	960		22.2999	994.7		22.2999	-6834.81
22.3199	976		22.3199	995.3		22.3199	-6819.41
22.34	984		22.34	995.9		22.34	-6812.01
22.36	1026		22.36	996.5		22.36	-6770.61
22.38	963		22.38	997.1		22.38	-6834.21
22.4	991		22.4	997.8		22.4	-6806.91
22.42	945		22.42	998.4		22.42	-6853.51
22.4399	988		22.4399	999		22.4399	-6811.11
22.4599	968		22.4599	999.6		22.4599	-6831.71
22.4799	1007		22.4799	1000.3		22.4799	-6793.41
22.4999	1019		22.4999	1000.9		22.4999	-6782.01
22.52	968		22.52	1001.5		22.52	-6833.61
22.54	1011		22.54	1002.1		22.54	-6791.21
22.56	971		22.56	1002.7		22.56	-6831.81
22.58	998		22.58	1003.4		22.58	-6805.51
22.5999	1015		22.5999	1004		22.5999	-6789.11
22.6199	1045		22.6199	1004.6		22.6199	-6759.71
22.6399	1044		22.6399	1005.2		22.6399	-6761.31
22.6599	1001		22.6599	1005.8		22.6599	-6804.91
22.68	967		22.68	1006.5		22.68	-6839.61
22.7	1018		22.7	1007.1		22.7	-6789.21
22.72	1059		22.72	1007.7		22.72	-6748.81
22.74	1020		22.74	1008.3		22.74	-6788.41
22.7599	1005		22.7599	1009		22.7599	-6804.11
22.7799	1049		22.7799	1009.6		22.7799	-6760.71
22.7999	1005		22.7999	1010.2		22.7999	-6805.31
22.8199	1036		22.8199	1010.8		22.8199	-6774.91
22.84	1060		22.84	1011.4		22.84	-6751.51
22.86	1030		22.86	1012.1		22.86	-6782.21
22.88	1018		22.88	1012.7		22.88	-6794.81
22.9	1027		22.9	1013.3		22.9	-6786.41
22.92	1000		22.92	1013.9		22.92	-6814.01
22.9399	987		22.9399	1014.5		22.9399	-6827.61
22.9599	1021		22.9599	1015.2		22.9599	-6794.31
22.9799	989		22.9799	1015.8		22.9799	-6826.91
22.9999	1043		22.9999	1016.4		22.9999	-6773.51
23.02	1008		23.02	1017		23.02	-6809.11
23.04	1019		23.04	1017.7		23.04	-6798.81
23.06	975		23.06	1018.3		23.06	-6843.41
23.08	1052		23.08	1018.9		23.08	-6767.01
23.0999	979		23.0999	1019.5		23.0999	-6840.61
23.1199	991		23.1199	1020.1		23.1199	-6829.21
23.1399	1007		23.1399	1020.8		23.1399	-6813.91
23.1599	1026		23.1599	1021.4		23.1599	-6795.51
23.18	1037		23.18	1022		23.18	-6785.11
23.2	974		23.2	1022.6		23.2	-6848.71
23.22	982		23.22	1023.2		23.22	-6841.31
23.24	966		23.24	1023.9		23.24	-6858.01
23.2599	1013		23.2599	1024.5		23.2599	-6811.61
23.2799	985		23.2799	1025.1		23.2799	-6840.21
23.2999	1020		23.2999	1025.7		23.2999	-6805.81
23.3199	998		23.3199	1026.4		23.3199	-6828.51
23.34	1026		23.34	1027		23.34	-6801.11
23.36	1063		23.36	1027.6		23.36	-6764.71
23.38	1071		23.38	1028.2		23.38	-6757.31
23.4	1083		23.4	1028.8		23.4	-6745.92
23.42	1006		23.42	1029.5		23.42	-6823.61
23.4399	1038		23.4399	1030.1		23.4399	-6792.21
23.4599	1021		23.4599	1030.7		23.4599	-6809.81
23.4799	972		23.4799	1031.3		23.4799	-6859.42
23.4999	1043		23.4999	1031.9		23.4999	-6789.01
23.52	1020		23.52	1032.6		23.52	-6812.71
23.54	966		23.54	1033.2		23.54	-6867.31
23.56	1032		23.56	1033.8		23.56	-6801.92
23.58	961		23.58	1034.4		23.58	-6873.51
23.5999	997		23.5999	1035.1		23.5999	-6838.21
23.6199	975		23.6199	1035.7		23.6199	-6860.81
23.6399	1029		23.6399	1036.3		23.6399	-6807.42
23.6599	1042		23.6599	1036.9		23.6599	-6795.01
23.68	1044		23.68	1037.5		23.68	-6793.61
23.7	1047		23.7	1038.2		23.7	-6791.31
23.72	1049		23.72	1038.8		23.72	-6789.92
23.74	1049		23.74	1039.4		23.74	-6790.51
23.7599	1013		23.7599	1040		23.7599	-6827.11
23.7799	1047		23.7799	1040.6		23.7799	-6793.71
23.7999	985		23.7999	1041.3		23.7999	-6856.42
23.8199	959		23.8199	1041.9		23.8199	-6883.01
23.84	999		23.84	1040.9		23.84	-6842.01
23.86	1017		23.86	1039.8		23.86	-6822.92
23.88	967		23.88	1038.8		23.88	-6871.92
23.9	1011		23.9	1037.8		23.9	-6826.92
23.92	999		23.92	1036.8		23.92	-6837.92
23.9399	1006		23.9399	1035.7		23.9399	-6829.81
23.9599	999		23.9599	1034.7		23.9599	-6835.81
23.9799	967		23.9799	1033.7		23.9799	-6866.81
23.9999	1056		23.9999	1032.7		23.9999	-6776.81
24.02	1014		24.02	1031.6		24.02	-6817.71
24.04	1037		24.04	1030.6		24.04	-6793.71
24.06	1098		24.06	1029.6		24.06	-6731.71
24.08	1105		24.08	1028.6		24.08	-6723.71
24.0999	1046		24.0999	1027.5		24.0999	-6781.61
24.1199	1040		24.1199	1026.5		24.1199	-6786.61
24.1399	1045		24.1399	1025.5		24.1399	-6780.61
24.1599	1032		24.1599	1024.5		24.1599	-6792.61
24.18	1076		24.18	1023.4		24.18	-6747.51
24.2	1046		24.2	1022.4		24.2	-6776.51
24.22	1072		24.22	1021.4		24.22	-6749.51
24.24	1084		24.24	1020.4		24.24	-6736.51
24.2599	1010		24.2599	1019.3		24.2599	-6809.41
24.2799	1045		24.2799	1018.3		24.2799	-6773.41
24.2999	1050		24.2999	1017.3		24.2999	-6767.41
24.3199	992		24.3199	1016.3		24.3199	-6824.41
24.34	1037		24.34	1015.2		24.34	-6778.31
24.36	1097		24.36	1014.2		24.36	-6717.31
24.38	1014		24.38	1013.2		24.38	-6799.31
24.4	1064		24.4	1012.2		24.4	-6748.31
24.42	1082		24.42	1011.1		24.42	-6729.21
24.4399	1071		24.4399	1010.1		24.4399	-6739.21
24.4599	1129		24.4599	1009.1		24.4599	-6680.21
24.4799	1108		24.4799	1008.1		24.4799	-6700.21
24.4999	1081		24.4999	1007		24.4999	-6726.11
24.52	1094		24.52	1006		24.52	-6712.11
24.54	1115		24.54	1005		24.54	-6690.11
24.56	1140		24.56	1004		24.56	-6664.11
24.58	1134		24.58	1002.9		24.58	-6669.01
24.5999	1075		24.5999	1001.9		24.5999	-6727.01
24.6199	1131		24.6199	1000.9		24.6199	-6670.01
24.6399	1084		24.6399	999.9		24.6399	-6716.01
24.6599	1058		24.6599	998.8		24.6599	-6740.91
24.68	1036		24.68	997.8		24.68	-6761.91
24.7	1084		24.7	996.8		24.7	-6712.91
24.72	1030		24.72	995.8		24.72	-6765.91
24.74	1064		24.74	994.7		24.74	-6730.81
24.7599	1053		24.7599	993.7		24.7599	-6740.81
24.7799	1086		24.7799	992.7		24.7799	-6706.81
24.7999	1064		24.7999	991.7		24.7999	-6727.81
24.8199	1148		24.8199	990.6		24.8199	-6642.71
24.84	1064		24.84	989.6		24.84	-6725.71
24.86	1085		24.86	988.6		24.86	-6703.71
24.88	1039		24.88	987.6		24.88	-6748.71
24.9	968		24.9	986.5		24.9	-6818.61
24.92	991		24.92	1004.7		24.92	-6813.81
24.9399	1033		24.9399	1023		24.9399	-6790.11
24.9599	1066		24.9599	1041.2		24.9599	-6775.31
24.9799	1079		24.9799	1059.4		24.9799	-6780.51
24.9999	998		24.9999	1077.6		24.9999	-6879.71
25.02	1072		25.02	1095.8		25.02	-6823.92
25.04	1024		25.04	1114		25.04	-6890.11
25.06	1094		25.06	1132.3		25.06	-6838.42
25.08	1056		25.08	1150.5		25.08	-6894.61
25.0999	1059		25.0999	1168.7		25.0999	-6909.81
25.1199	1069		25.1199	1186.9		25.1199	-6918.01
25.1399	1037		25.1399	1205.1		25.1399	-6968.21
25.1599	1064		25.1599	1223.3		25.1599	-6959.42
25.18	1068		25.18	1241.5		25.18	-6973.61
25.2	1057		25.2	1259.8		25.2	-7002.92
25.22	1102		25.22	1278		25.22	-6976.11
25.24	1092		25.24	1296.2		25.24	-7004.31
25.2599	1078		25.2599	1314.4		25.2599	-7036.51
25.2799	1092		25.2799	1332.6		25.2799	-7040.71
25.2999	1036		25.2999	1350.8		25.2999	-7114.92
25.3199	1018		25.3199	1369.1		25.3199	-7151.21
25.34	1102		25.34	1387.3		25.34	-7085.42
25.36	1072		25.36	1405.5		25.36	-7133.61
25.38	1112		25.38	1423.7		25.38	-7111.81
25.4	1111		25.4	1441.9		25.4	-7131.01
25.42	1095		25.42	1460.1		25.42	-7165.21
25.4399	1168		25.4399	1478.3		25.4399	-7110.42
25.4599	1116		25.4599	1496.6		25.4599	-7180.71
25.4799	1157		25.4799	1514.8		25.4799	-7157.92
25.4999	1108		25.4999	1533		25.4999	-7225.11
25.52	1209		25.52	1531.3		25.52	-7122.42
25.54	1138		25.54	1529.7		25.54	-7191.81
25.56	1226		25.56	1528		25.56	-7102.11
25.58	1275		25.58	1526.4		25.58	-7051.51
25.5999	1276		25.5999	1524.8		25.5999	-7048.92
25.6199	1357		25.6199	1523.1		25.6199	-6966.21
25.6399	1428		25.6399	1521.5		25.6399	-6893.61
25.6599	1402		25.6599	1519.8		25.6599	-6917.92
25.68	1455		25.68	1518.2		25.68	-6863.31
25.7	1463		25.7	1516.5		25.7	-6853.61
25.72	1532		25.72	1514.9		25.72	-6783.01
25.74	1518		25.74	1513.2		25.74	-6795.31
25.7599	1618		25.7599	1511.6		25.7599	-6693.71
25.7799	1595		25.7799	1509.9		25.7799	-6715.01
25.7999	1563		25.7999	1508.3		25.7999	-6745.42
25.8199	1512		25.8199	1506.6		25.8199	-6794.71
25.84	1573		25.84	1505		25.84	-6732.11
25.86	1486		25.86	1503.3		25.86	-6817.42
25.88	1620		25.88	1501.7		25.88	-6681.81
25.9	1574		25.9	1500		25.9	-6726.11
25.92	1647		25.92	1498.4		25.92	-6651.51
25.9399	1601		25.9399	1496.7		25.9399	-6695.81
25.9599	1602		25.9599	1495.1		25.9599	-6693.21
25.9799	1503		25.9799	1493.4		25.9799	-6790.51
25.9999	1515		25.9999	1491.8		25.9999	-6776.92
26.02	1593		26.02	1490.1		26.02	-6697.21
26.04	1575		26.04	1488.5		26.04	-6713.61
26.06	1561		26.06	1486.8		26.06	-6725.92
26.08	1547		26.08	1485.2		26.08	-6738.31
26.0999	1588		26.0999	1483.5		26.0999	-6695.61
26.1199	1633		26.1199	1633.3		26.1199	-6800.42
26.1399	1620		26.1399	1637.3		26.1399	-6817.42
26.1599	1655		26.1599	1641.6		26.1599	-6786.71
26.18	1674		26.18	1720.3		26.18	-6846.42
26.2	1723		26.2	1728		26.2	-6805.11
26.22	1673		26.22	1736.3		26.22	-6863.42
26.24	1679		26.24	1745.2		26.24	-6866.31
26.2599	1774		26.2599	1754.7		26.2599	-6780.81
26.2799	1743		26.2799	1764.9		26.2799	-6822.01
26.2999	1809		26.2999	1775.9		26.2999	-6767.01
26.3199	1862		26.3199	1787.7		26.3199	-6725.81
26.34	1839		26.34	1800.4		26.34	-6761.51
26.36	1885		26.36	1814.1		26.36	-6729.21
26.38	1949		26.38	1828.9		26.38	-6680.01
26.4	1938		26.4	1844.8		26.4	-6706.92
26.42	1914		26.42	1862		26.42	-6748.11
26.4399	1981		26.4399	1880.6		26.4399	-6699.71
26.4599	1952		26.4599	1900.8		26.4599	-6748.92
26.4799	2059		26.4799	1922.7		26.4799	-6663.81
26.4999	1989		26.4999	1946.5		26.4999	-6757.61
26.52	2128		26.52	1972.5		26.52	-6644.61
26.54	2092		26.54	2000.8		26.54	-6708.92
26.56	2133		26.56	2031.7		26.56	-6698.81
26.58	2198		26.58	2065.6		26.58	-6667.71
26.5999	2279		26.5999	2102.9		26.5999	-6624.01
26.6199	2195		26.6199	2143.9		26.6199	-6749.01
26.6399	2397		26.6399	2189.1		26.6399	-6592.21
26.6599	2366		26.6599	2239.2		26.6599	-6673.31
26.68	2469		26.68	2294.8		26.68	-6625.92
26.7	2505		26.7	2356.8		26.7	-6651.92
26.72	2642		26.72	2426		26.72	-6584.11
26.74	2735		26.74	2503.7		26.74	-6568.81
26.7599	2818		26.7599	2591.1		26.7599	-6573.21
26.7799	2871		26.7799	2689.8		26.7799	-6618.92
26.7999	2850		26.7999	2801.7		26.7999	-6751.81
26.8199	3073		26.8199	2928.6		26.8199	-6655.71
26.84	3139		26.84	3072.8		26.84	-6733.92
26.86	3330		26.86	3236.4		26.86	-6706.51
26.88	3353		26.88	3421.4		26.88	-6868.51
26.9	3736		26.9	3629.7		26.9	-6693.81
26.92	3892		26.92	3863.1		26.92	-6771.21
26.9399	4068		26.9399	4124.1		26.9399	-6856.21
26.9599	4468		26.9599	4418		26.9599	-6750.11
26.9799	4887		26.9799	4755.3		26.9799	-6668.41
26.9999	5228		26.9999	5157.2		26.9999	-6729.31
27.02	5868		27.02	5661.7		27.02	-6593.81
27.04	6550		27.04	6330.6		27.04	-6580.71
27.06	7329		27.06	7255.4		27.06	-6726.51
27.08	8216		27.08	8561.7		27.08	-7145.81
27.0999	9956		27.0999	10416.3		27.0999	-7260.41
27.1199	12168		27.1199	13046.3		27.1199	-7678.41
27.1399	16218		27.1399	16773.5		27.1399	-7355.61
27.1599	22306		27.1599	21984.8		27.1599	-6478.92
27.18	29714		27.18	28795.8		27.18	-5881.92
27.2	36900		27.2	36129.5		27.2	-6029.61
27.22	40426		27.22	41153.3		27.22	-7527.42
27.24	41270		27.24	41770		27.24	-7300.11
27.2599	39332		27.2599	39512.5		27.2599	-6980.61
27.2799	36854		27.2799	36481.1		27.2799	-6427.22
27.2999	32697		27.2999	32532.5		27.2999	-6635.61
27.3199	27111		27.3199	27545.1		27.3199	-7234.21
27.34	22421		27.34	22633.9		27.34	-7013.02
27.36	18416		27.36	18618.9		27.36	-7003.02
27.38	15246		27.38	15533.6		27.38	-7087.71
27.4	12714		27.4	13125.4		27.4	-7211.52
27.42	10792		27.42	11171.4		27.42	-7179.52
27.4399	9119		27.4399	9542.4		27.4399	-7223.52
27.4599	7924		27.4599	8176.1		27.4599	-7052.21
27.4799	6810		27.4799	7040.6		27.4799	-7030.71
27.4999	5958		27.4999	6111.4		27.4999	-6953.51
27.52	5431		27.52	5361.9		27.52	-6731.01
27.54	4803		27.54	4762.9		27.54	-6760.01
27.56	4375		27.56	4285.9		27.56	-6711.01
27.58	4171		27.58	3904.8		27.58	-6533.92
27.5999	3840		27.5999	3597.8		27.5999	-6557.92
27.6199	3631		27.6199	3347.4		27.6199	-6516.51
27.6399	3406		27.6399	3140		27.6399	-6534.11
27.6599	3206		27.6599	2965.6		27.6599	-6559.71
27.68	3053		27.68	2816.8		27.68	-6563.92
27.7	2900		27.7	2688.4		27.7	-6588.51
27.72	2859		27.72	2576.3		27.72	-6517.42
27.74	2663		27.74	2477.6		27.74	-6614.71
27.7599	2572		27.7599	2390.1		27.7599	-6618.21
27.7799	2470		27.7799	2312.1		27.7799	-6642.21
27.7999	2396		27.7999	2242.2		27.7999	-6646.31
27.8199	2360		27.8199	2179.3		27.8199	-6619.42
27.84	2338		27.84	2122.4		27.84	-6584.51
27.86	2189		27.86	2070.8		27.86	-6681.92
27.88	2123		27.88	2023.9		27.88	-6701.01
27.9	2091		27.9	1981		27.9	-6690.11
27.92	1991		27.92	1941.7		27.92	-6750.81
27.9399	1925		27.9399	1905.6		27.9399	-6780.71
27.9599	1899		27.9599	1872.4		27.9599	-6773.51
27.9799	1933		27.9799	1841.7		27.9799	-6708.81
27.9999	1830		27.9999	1813.2		27.9999	-6783.31
28.02	1767		28.02	1786.8		28.02	-6819.92
28.04	1756		28.04	1762.3		28.04	-6806.42
28.06	1720		28.06	1739.4		28.06	-6819.51
28.08	1690		28.08	1718		28.08	-6828.11
28.0999	1642		28.0999	1698		28.0999	-6856.11
28.1199	1550		28.1199	1679.2		28.1199	-6929.31
28.1399	1594		28.1399	1661.6		28.1399	-6867.71
28.1599	1588		28.1599	1645		28.1599	-6857.11
28.18	1495		28.18	1629.3		28.18	-6934.42
28.2	1574		28.2	1614.5		28.2	-6840.61
28.22	1523		28.22	1600.5		28.22	-6877.61
28.24	1515		28.24	1587.3		28.24	-6872.42
28.2599	1502		28.2599	1574.7		28.2599	-6872.81
28.2799	1408		28.2799	1562.8		28.2799	-6954.92
28.2999	1481		28.2999	1551.4		28.2999	-6870.51
28.3199	1459		28.3199	1540.6		28.3199	-6881.71
28.34	1451		28.34	1530.2		28.34	-6879.31
28.36	1402		28.36	1377.7		28.36	-6775.81
28.38	1386		28.38	1373.1		28.38	-6787.21
28.4	1330		28.4	1368.7		28.4	-6838.81
28.42	1278		28.42	1292.4		28.42	-6814.51
28.4399	1290		28.4399	1290.7		28.4399	-6800.81
28.4599	1243		28.4599	1289.1		28.4599	-6846.21
28.4799	1312		28.4799	1287.4		28.4799	-6775.51
28.4999	1258		28.4999	1285.8		28.4999	-6827.92
28.52	1267		28.52	1284.1		28.52	-6817.21
28.54	1298		28.54	1282.5		28.54	-6784.61
28.56	1282		28.56	1280.8		28.56	-6798.92
28.58	1245		28.58	1279.2		28.58	-6834.31
28.5999	1248		28.5999	1277.5		28.5999	-6829.61
28.6199	1273		28.6199	1275.9		28.6199	-6803.01
28.6399	1198		28.6399	1274.2		28.6399	-6876.31
28.6599	1211		28.6599	1272.6		28.6599	-6861.71
28.68	1192		28.68	1270.9		28.68	-6879.01
28.7	1230		28.7	1269.3		28.7	-6839.42
28.72	1153		28.72	1267.6		28.72	-6914.71
28.74	1182		28.74	1266		28.74	-6884.11
28.7599	1234		28.7599	1264.3		28.7599	-6830.42
28.7799	1152		28.7799	1262.7		28.7799	-6910.81
28.7999	1165		28.7999	1261		28.7999	-6896.11
28.8199	1141		28.8199	1259.4		28.8199	-6918.51
28.84	1160		28.84	1257.7		28.84	-6897.81
28.86	1107		28.86	1256.1		28.86	-6949.21
28.88	1098		28.88	1254.4		28.88	-6956.51
28.9	1096		28.9	1252.8		28.9	-6956.92
28.92	1107		28.92	1251.1		28.92	-6944.21
28.9399	1149		28.9399	1249.5		28.9399	-6900.61
28.9599	1154		28.9599	1247.8		28.9599	-6893.92
28.9799	1114		28.9799	1246.2		28.9799	-6932.31
28.9999	1057		28.9999	1244.6		28.9999	-6987.71
29.02	1120		29.02	1237.8		29.02	-6917.92
29.04	1120		29.04	1231.1		29.04	-6911.21
29.06	1096		29.06	1224.3		29.06	-6928.42
29.08	1051		29.08	1217.6		29.08	-6966.71
29.0999	1047		29.0999	1210.8		29.0999	-6963.92
29.1199	1097		29.1199	1204.1		29.1199	-6907.21
29.1399	1090		29.1399	1197.3		29.1399	-6907.42
29.1599	1109		29.1599	1190.6		29.1599	-6881.71
29.18	1068		29.18	1183.9		29.18	-6916.01
29.2	1103		29.2	1177.1		29.2	-6874.21
29.22	1015		29.22	1170.4		29.22	-6955.51
29.24	1029		29.24	1163.6		29.24	-6934.71
29.2599	1071		29.2599	1156.9		29.2599	-6886.01
29.2799	1043		29.2799	1150.1		29.2799	-6907.21
29.2999	1032		29.2999	1143.4		29.2999	-6911.51
29.3199	1020		29.3199	1136.6		29.3199	-6916.71
29.34	1045		29.34	1129.9		29.34	-6885.01
29.36	1038		29.36	1123.2		29.36	-6885.31
29.38	1051		29.38	1116.4		29.38	-6865.51
29.4	1117		29.4	1109.7		29.4	-6792.81
29.42	1030		29.42	1102.9		29.42	-6873.01
29.4399	1000		29.4399	1096.2		29.4399	-6896.31
29.4599	988		29.4599	1089.4		29.4599	-6901.51
29.4799	1027		29.4799	1082.7		29.4799	-6855.81
29.4999	1005		29.4999	1075.9		29.4999	-6871.01
29.52	922		29.52	1069.2		29.52	-6947.31
29.54	952		29.54	1062.5		29.54	-6910.61
29.56	979		29.56	1055.7		29.56	-6876.81
29.58	1032		29.58	1049		29.58	-6817.11
29.5999	1012		29.5999	1042.2		29.5999	-6830.31
29.6199	882		29.6199	1035.5		29.6199	-6953.61
29.6399	955		29.6399	1028.7		29.6399	-6873.81
29.6599	995		29.6599	1022		29.6599	-6827.11
29.68	955		29.68	1015.2		29.68	-6860.31
29.7	901		29.7	1008.5		29.7	-6907.61
29.72	949		29.72	1001.8		29.72	-6852.91
29.74	954		29.74	995		29.74	-6841.11
29.7599	999		29.7599	988.3		29.7599	-6789.41
29.7799	949		29.7799	981.5		29.7799	-6832.61
29.7999	961		29.7999	974.8		29.7999	-6813.91
29.8199	959		29.8199	968		29.8199	-6809.11
29.84	959		29.84	961.3		29.84	-6802.41
29.86	916		29.86	954.5		29.86	-6838.61
29.88	917		29.88	947.8		29.88	-6830.91
29.9	929		29.9	941.1		29.9	-6812.21
29.92	992		29.92	934.3		29.92	-6742.41
29.9399	932		29.9399	927.6		29.9399	-6795.71
29.9599	920		29.9599	920.8		29.9599	-6800.91
29.9799	929		29.9799	914.1		29.9799	-6785.21
29.9999	965		29.9999	907.3		29.9999	-6742.41
30.02	948		30.02	900.6		30.02	-6752.71
30.04	885		30.04	893.8		30.04	-6808.91
30.06	913		30.06	887.1		30.06	-6774.21
30.08	930		30.08	880.4		30.08	-6750.51
30.0999	907		30.0999	873.6		30.0999	-6766.71
30.1199	890		30.1199	866.9		30.1199	-6777.01
30.1399	943		30.1399	860.1		30.1399	-6717.21
30.1599	927		30.1599	853.4		30.1599	-6726.51
30.18	856		30.18	846.6		30.18	-6790.71
30.2	898		30.2	845.9		30.2	-6748.01
30.22	863		30.22	845.1		30.22	-6782.21
30.24	879		30.24	844.4		30.24	-6765.51
30.2599	869		30.2599	843.7		30.2599	-6774.81
30.2799	870		30.2799	842.9		30.2799	-6773.01
30.2999	883		30.2999	842.2		30.2999	-6759.31
30.3199	885		30.3199	841.4		30.3199	-6756.51
30.34	884		30.34	840.7		30.34	-6756.81
30.36	833		30.36	839.9		30.36	-6807.01
30.38	846		30.38	839.2		30.38	-6793.31
30.4	869		30.4	838.4		30.4	-6769.51
30.42	874		30.42	837.7		30.42	-6763.81
30.4399	863		30.4399	837.7		30.4399	-6774.81
30.4599	835		30.4599	837		30.4599	-6802.11
30.4799	892		30.4799	836.3		30.4799	-6744.41
30.4999	862		30.4999	835.6		30.4999	-6773.71
30.52	895		30.52	835.2		30.52	-6740.31
30.54	859		30.54	834.5		30.54	-6775.61
30.56	824		30.56	833.8		30.56	-6809.91
30.58	846		30.58	833.2		30.58	-6787.31
30.5999	864		30.5999	832.5		30.5999	-6768.61
30.6199	869		30.6199	831.8		30.6199	-6762.91
30.6399	884		30.6399	831.1		30.6399	-6747.21
30.6599	887		30.6599	830.4		30.6599	-6743.51
30.68	820		30.68	829.8		30.68	-6809.91
30.7	813		30.7	829.1		30.7	-6816.21
30.72	795		30.72	828.5		30.72	-6833.61
30.74	829		30.74	827.8		30.74	-6798.91
30.7599	844		30.7599	827.2		30.7599	-6783.31
30.7799	829		30.7799	826.5		30.7799	-6797.61
30.7999	848		30.7999	825.9		30.7999	-6778.01
30.8199	825		30.8199	825.3		30.8199	-6800.41
30.84	805		30.84	824.7		30.84	-6819.81
30.86	793		30.86	824.1		30.86	-6831.21
30.88	853		30.88	823.5		30.88	-6770.61
30.9	839		30.9	822.9		30.9	-6784.01
30.92	812		30.92	822.4		30.92	-6810.51
30.9399	824		30.9399	821.9		30.9399	-6798.01
30.9599	874		30.9599	821.4		30.9599	-6747.51
30.9799	823		30.9799	820.9		30.9799	-6798.01
30.9999	800		30.9999	820.4		30.9999	-6820.51
31.02	795		31.02	820		31.02	-6825.11
31.04	792		31.04	819.6		31.04	-6827.71
31.06	845		31.06	819.3		31.06	-6774.41
31.08	825		31.08	819		31.08	-6794.11
31.0999	843		31.0999	818.8		31.0999	-6775.91
31.1199	804		31.1199	818.6		31.1199	-6814.71
31.1399	830		31.1399	818.5		31.1399	-6788.61
31.1599	807		31.1599	818.6		31.1599	-6811.71
31.18	811		31.18	818.7		31.18	-6807.81
31.2	817		31.2	818.9		31.2	-6802.01
31.22	781		31.22	819.2		31.22	-6838.31
31.24	801		31.24	819.7		31.24	-6818.81
31.2599	831		31.2599	820.4		31.2599	-6789.51
31.2799	838		31.2799	821.2		31.2799	-6783.31
31.2999	777		31.2999	822.2		31.2999	-6845.31
31.3199	790		31.3199	823.2		31.3199	-6833.31
31.34	842		31.34	824.7		31.34	-6782.81
31.36	818		31.36	827.3		31.36	-6809.41
31.38	816		31.38	831.3		31.38	-6815.41
31.4	843		31.4	837.4		31.4	-6794.51
31.42	866		31.42	846.7		31.42	-6780.81
31.4399	849		31.4399	860.3		31.4399	-6811.41
31.4599	911		31.4599	880.1		31.4599	-6769.21
31.4799	852		31.4799	907.8		31.4799	-6855.91
31.4999	911		31.4999	942.8		31.4999	-6831.91
31.52	940		31.52	975.7		31.52	-6835.81
31.54	960		31.54	990.4		31.54	-6830.51
31.56	915		31.56	982.8		31.56	-6867.91
31.58	975		31.58	967.5		31.58	-6792.61
31.5999	889		31.5999	954.3		31.5999	-6865.41
31.6199	861		31.6199	938.4		31.6199	-6877.51
31.6399	908		31.6399	915.1		31.6399	-6807.21
31.6599	926		31.6599	889.7		31.6599	-6763.81
31.68	845		31.68	867.7		31.68	-6822.81
31.7	878		31.7	850.5		31.7	-6772.61
31.72	895		31.72	837		31.72	-6742.11
31.74	856		31.74	826		31.74	-6770.11
31.7599	784		31.7599	816.8		31.7599	-6832.91
31.7799	830		31.7799	808.8		31.7799	-6778.91
31.7999	771		31.7999	802		31.7999	-6831.11
31.8199	784		31.8199	796.1		31.8199	-6812.21
31.84	781		31.84	791.2		31.84	-6810.31
31.86	816		31.86	787		31.86	-6771.11
31.88	793		31.88	783.4		31.88	-6790.51
31.9	729		31.9	780.2		31.9	-6851.31
31.92	788		31.92	777.4		31.92	-6789.51
31.9399	787		31.9399	775		31.9399	-6788.11
31.9599	779		31.9599	772.7		31.9599	-6793.81
31.9799	765		31.9799	770.6		31.9799	-6805.71
31.9999	801		31.9999	768.6		31.9999	-6767.71
32.02	833		32.02	766.7		32.02	-6733.81
32.0399	760		32.0399	764.9		32.0399	-6805.01
32.06	761		32.06	763.2		32.06	-6802.31
32.0799	733		32.0799	761.5		32.0799	-6828.61
32.0999	780		32.0999	759.9		32.0999	-6780.01
32.12	765		32.12	758.3		32.12	-6793.41
32.1399	701		32.1399	756.7		32.1399	-6855.81
32.16	774		32.16	755.2		32.16	-6781.31
32.1799	749		32.1799	753.7		32.1799	-6804.81
32.2	771		32.2	752.3		32.2	-6781.41
32.2199	706		32.2199	750.8		32.2199	-6844.91
32.24	747		32.24	749.4		32.24	-6802.51
32.26	785		32.26	748		32.26	-6763.11
32.2799	726		32.2799	746.5		32.2799	-6820.61
32.3	708		32.3	745.2		32.3	-6837.31
32.3199	767		32.3199	743.8		32.3199	-6776.91
32.34	773		32.34	742.4		32.34	-6769.51
32.3599	773		32.3599	741.1		32.3599	-6768.21
32.38	728		32.38	739.7		32.38	-6811.81
32.3999	723		32.3999	738.4		32.3999	-6815.51
32.42	732		32.42	737		32.42	-6805.11
32.44	733		32.44	735.7		32.44	-6802.81
32.4599	700		32.4599	734.4		32.4599	-6834.51
32.48	754		32.48	733.4		32.48	-6779.51
32.4999	730		32.4999	732.4		32.4999	-6802.51
32.52	765		32.52	731.5		32.52	-6766.61
32.5399	777		32.5399	730.5		32.5399	-6753.61
32.56	751		32.56	729.6		32.56	-6778.71
32.5799	795		32.5799	728.6		32.5799	-6733.71
32.5999	682		32.5999	727.7		32.5999	-6845.81
32.62	745		32.62	726.7		32.62	-6781.81
32.6399	708		32.6399	725.8		32.6399	-6817.91
32.66	732		32.66	724.1		32.66	-6792.21
32.6799	703		32.6799	723.2		32.6799	-6820.31
32.7	703		32.7	722.3		32.7	-6819.41
32.7199	710		32.7199	721.4		32.7199	-6811.51
32.74	735		32.74	720.1		32.74	-6785.21
32.76	740		32.76	719.2		32.76	-6779.31
32.7799	667		32.7799	718.3		32.7799	-6851.41
32.8	648		32.8	717.5		32.8	-6869.61
32.8199	723		32.8199	716.6		32.8199	-6793.71
32.84	704		32.84	715.7		32.84	-6811.81
32.8599	687		32.8599	714.8		32.8599	-6827.91
32.88	752		32.88	713.9		32.88	-6762.01
32.8999	725		32.8999	713		32.8999	-6788.11
32.92	714		32.92	712.1		32.92	-6798.21
32.94	712		32.94	711.2		32.94	-6799.31
32.9599	719		32.9599	710.3		32.9599	-6791.41
32.98	773		32.98	709.4		32.98	-6736.51
32.9999	708		32.9999	708.5		32.9999	-6800.61
33.02	684		33.02	707.6		33.02	-6823.71
33.0399	747		33.0399	706.7		33.0399	-6759.81
33.06	700		33.06	705.9		33.06	-6806.01
33.0799	725		33.0799	705		33.0799	-6780.11
33.0999	651		33.0999	704.1		33.0999	-6853.21
33.12	680		33.12	703.2		33.12	-6823.31
33.1399	633		33.1399	702.3		33.1399	-6869.41
33.16	680		33.16	701.4		33.16	-6821.51
33.1799	693		33.1799	700.5		33.1799	-6807.61
33.2	699		33.2	699.6		33.2	-6800.71
33.2199	732		33.2199	698.7		33.2199	-6766.81
33.24	728		33.24	697.8		33.24	-6769.91
33.26	738		33.26	696.9		33.26	-6759.01
33.2799	655		33.2799	696		33.2799	-6841.11
33.3	702		33.3	695.1		33.3	-6793.21
33.3199	693		33.3199	694.3		33.3199	-6801.41
33.34	704		33.34	693.4		33.34	-6789.51
33.3599	708		33.3599	692.5		33.3599	-6784.61
33.38	730		33.38	691.6		33.38	-6761.71
33.3999	675		33.3999	690.7		33.3999	-6815.81
33.42	751		33.42	689.8		33.42	-6738.91
33.44	682		33.44	688.9		33.44	-6807.01
33.4599	772		33.4599	688		33.4599	-6716.11
33.48	651		33.48	687.1		33.48	-6836.21
33.4999	676		33.4999	686.2		33.4999	-6810.31
33.52	638		33.52	685.3		33.52	-6847.41
33.5399	648		33.5399	684.4		33.5399	-6836.51
33.56	694		33.56	683.5		33.56	-6789.61
33.5799	655		33.5799	682.6		33.5799	-6827.71
33.5999	618		33.5999	681.8		33.5999	-6863.91
33.62	710		33.62	681.4		33.62	-6771.51
33.6399	676		33.6399	681		33.6399	-6805.11
33.66	686		33.66	680.6		33.66	-6794.71
33.6799	715		33.6799	680.3		33.6799	-6765.41
33.7	677		33.7	679.9		33.7	-6803.01
33.7199	691		33.7199	679.5		33.7199	-6788.61
33.74	683		33.74	679.2		33.74	-6796.31
33.76	675		33.76	678.8		33.76	-6803.91
33.7799	638		33.7799	678.4		33.7799	-6840.51
33.8	686		33.8	678.1		33.8	-6792.21
33.8199	706		33.8199	677.7		33.8199	-6771.81
33.84	682		33.84	677.3		33.84	-6795.41
33.8599	689		33.8599	676.9		33.8599	-6788.01
33.88	695		33.88	676.6		33.88	-6781.71
33.8999	650		33.8999	676.2		33.8999	-6826.31
33.92	680		33.92	675.8		33.92	-6795.91
33.94	720		33.94	675.5		33.94	-6755.61
33.9599	696		33.9599	675.1		33.9599	-6779.21
33.98	702		33.98	674.7		33.98	-6772.81
33.9999	657		33.9999	674.4		33.9999	-6817.51
34.02	649		34.02	674		34.02	-6825.11
34.0399	668		34.0399	673.6		34.0399	-6805.71
34.06	671		34.06	673.2		34.06	-6802.31
34.0799	687		34.0799	672.9		34.0799	-6786.01
34.0999	662		34.0999	672.5		34.0999	-6810.61
34.12	708		34.12	672.1		34.12	-6764.21
34.1399	665		34.1399	671.8		34.1399	-6806.91
34.16	721		34.16	671.4		34.16	-6750.51
34.1799	630		34.1799	671		34.1799	-6841.11
34.2	661		34.2	670.6		34.2	-6809.71
34.2199	708		34.2199	670.3		34.2199	-6762.41
34.24	703		34.24	669.9		34.24	-6767.01
34.26	650		34.26	669.5		34.26	-6819.61
34.2799	663		34.2799	669.2		34.2799	-6806.31
34.3	646		34.3	668.8		34.3	-6822.91
34.3199	661		34.3199	668.4		34.3199	-6807.51
34.34	676		34.34	668.1		34.34	-6792.21
34.3599	657		34.3599	667.7		34.3599	-6810.81
34.38	700		34.38	667.3		34.38	-6767.41
34.3999	661		34.3999	666.9		34.3999	-6806.01
34.42	680		34.42	666.6		34.42	-6786.71
34.44	715		34.44	666.2		34.44	-6751.31
34.4599	641		34.4599	665.8		34.4599	-6824.91
34.48	669		34.48	665.5		34.48	-6796.61
34.4999	639		34.4999	665.1		34.4999	-6826.21
34.52	667		34.52	664.7		34.52	-6797.81
34.5399	637		34.5399	664.4		34.5399	-6827.51
34.56	700		34.56	664		34.56	-6764.11
34.5799	649		34.5799	663.6		34.5799	-6814.71
34.5999	644		34.5999	663.2		34.5999	-6819.31
34.62	629		34.62	662.9		34.62	-6834.01
34.6399	648		34.6399	662.3		34.6399	-6814.41
34.66	672		34.66	661.6		34.66	-6789.71
34.6799	689		34.6799	661		34.6799	-6772.11
34.7	688		34.7	660.4		34.7	-6772.51
34.7199	677		34.7199	659.8		34.7199	-6782.91
34.74	663		34.74	659.1		34.74	-6796.21
34.76	686		34.76	658.5		34.76	-6772.61
34.7799	703		34.7799	657.9		34.7799	-6755.01
34.8	649		34.8	657.3		34.8	-6808.41
34.8199	644		34.8199	656.6		34.8199	-6812.71
34.84	649		34.84	656		34.84	-6807.11
34.8599	656		34.8599	655.4		34.8599	-6799.51
34.88	657		34.88	654.8		34.88	-6797.91
34.8999	663		34.8999	654.2		34.8999	-6791.31
34.92	658		34.92	653.5		34.92	-6795.61
34.94	646		34.94	652.9		34.94	-6807.01
34.9599	636		34.9599	652.3		34.9599	-6816.41
34.98	669		34.98	651.7		34.98	-6782.81
34.9999	661		34.9999	651		34.9999	-6790.11
35.02	618		35.02	650.4		35.02	-6832.51
35.0399	596		35.0399	649.8		35.0399	-6853.91
35.06	662		35.06	649.2		35.06	-6787.31
35.0799	619		35.0799	648.5		35.0799	-6829.61
35.0999	676		35.0999	647.9		35.0999	-6772.01
35.12	626		35.12	647.3		35.12	-6821.41
35.1399	644		35.1399	646.7		35.1399	-6802.81
35.16	669		35.16	646.1		35.16	-6777.21
35.1799	616		35.1799	645.4		35.1799	-6829.51
35.2	612		35.2	644.8		35.2	-6832.91
35.2199	639		35.2199	644.2		35.2199	-6805.31
35.24	620		35.24	643.6		35.24	-6823.71
35.26	632		35.26	642.9		35.26	-6811.01
35.2799	597		35.2799	642.3		35.2799	-6845.41
35.3	687		35.3	641.7		35.3	-6754.81
35.3199	636		35.3199	641.1		35.3199	-6805.21
35.34	680		35.34	640.5		35.34	-6760.61
35.3599	631		35.3599	639.8		35.3599	-6808.91
35.38	658		35.38	639.2		35.38	-6781.31
35.3999	650		35.3999	638.6		35.3999	-6788.71
35.42	651		35.42	638		35.42	-6787.11
35.44	629		35.44	637.3		35.44	-6808.41
35.4599	645		35.4599	636.7		35.4599	-6791.81
35.48	643		35.48	636.1		35.48	-6793.21
35.4999	589		35.4999	635.5		35.4999	-6846.61
35.52	629		35.52	634.8		35.52	-6805.91
35.5399	646		35.5399	634.2		35.5399	-6788.31
35.56	628		35.56	633.6		35.56	-6805.71
35.5799	680		35.5799	633		35.5799	-6753.11
35.5999	609		35.5999	632.4		35.5999	-6823.51
35.62	663		35.62	631.7		35.62	-6768.81
35.6399	606		35.6399	631.1		35.6399	-6825.21
35.66	625		35.66	630.5		35.66	-6805.61
35.6799	622		35.6799	629.9		35.6799	-6808.01
35.7	619		35.7	629.2		35.7	-6810.31
35.7199	618		35.7199	628.6		35.7199	-6810.71
35.74	638		35.74	628		35.74	-6790.11
35.76	628		35.76	627.4		35.76	-6799.51
35.7799	630		35.7799	626.7		35.7799	-6796.81
35.8	622		35.8	626.1		35.8	-6804.21
35.8199	615		35.8199	625.5		35.8199	-6810.61
35.84	632		35.84	624.9		35.84	-6793.01
35.8599	610		35.8599	624.3		35.8599	-6814.41
35.88	619		35.88	623.6		35.88	-6804.71
35.8999	651		35.8999	623		35.8999	-6772.11
35.92	623		35.92	622.4		35.92	-6799.51
35.94	691		35.94	621.8		35.94	-6730.91
35.9599	659		35.9599	621.1		35.9599	-6762.21
35.98	637		35.98	620.5		35.98	-6783.61
35.9999	654		35.9999	619.9		35.9999	-6766.01
36.02	615		36.02	619.3		36.02	-6804.41
36.0399	632		36.0399	618.7		36.0399	-6786.81
36.06	572		36.06	618		36.06	-6846.11
36.0799	586		36.0799	617.8		36.0799	-6831.91
36.0999	617		36.0999	617.6		36.0999	-6800.71
36.12	651		36.12	617.4		36.12	-6766.51
36.1399	613		36.1399	617.2		36.1399	-6804.31
36.16	581		36.16	617		36.16	-6836.11
36.1799	596		36.1799	616.8		36.1799	-6820.91
36.2	617		36.2	616.6		36.2	-6799.71
36.2199	605		36.2199	616.4		36.2199	-6811.51
36.24	638		36.24	616.2		36.24	-6778.31
36.26	639		36.26	616		36.26	-6777.11
36.2799	677		36.2799	615.8		36.2799	-6738.91
36.3	591		36.3	615.6		36.3	-6824.71
36.3199	603		36.3199	615.4		36.3199	-6812.51
36.34	571		36.34	615.2		36.34	-6844.31
36.3599	606		36.3599	615		36.3599	-6809.11
36.38	613		36.38	614.8		36.38	-6801.91
36.3999	564		36.3999	614.6		36.3999	-6850.71
36.42	610		36.42	614.4		36.42	-6804.51
36.44	552		36.44	614.2		36.44	-6862.31
36.4599	590		36.4599	614.1		36.4599	-6824.21
36.48	609		36.48	614		36.48	-6805.11
36.4999	671		36.4999	613.8		36.4999	-6742.91
36.52	613		36.52	613.7		36.52	-6800.81
36.5399	573		36.5399	613.6		36.5399	-6840.71
36.56	570		36.56	613.5		36.56	-6843.61
36.5799	612		36.5799	613.4		36.5799	-6801.51
36.5999	667		36.5999	613.3		36.5999	-6746.41
36.62	613		36.62	613.2		36.62	-6800.31
36.6399	633		36.6399	613.1		36.6399	-6780.21
36.66	636		36.66	613		36.66	-6777.11
36.6799	577		36.6799	612.9		36.6799	-6836.01
36.7	635		36.7	612.7		36.7	-6777.81
36.7199	617		36.7199	612.6		36.7199	-6795.71
36.74	603		36.74	612.5		36.74	-6809.61
36.76	604		36.76	612.4		36.76	-6808.51
36.7799	649		36.7799	612.3		36.7799	-6763.41
36.8	598		36.8	612.2		36.8	-6814.31
36.8199	596		36.8199	612.1		36.8199	-6816.21
36.84	613		36.84	612		36.84	-6799.11
36.8599	607		36.8599	611.9		36.8599	-6805.01
36.88	599		36.88	611.8		36.88	-6812.91
36.8999	611		36.8999	611.6		36.8999	-6800.71
36.92	641		36.92	611.5		36.92	-6770.61
36.94	611		36.94	611.4		36.94	-6800.51
36.9599	611		36.9599	611.3		36.9599	-6800.41
36.98	646		36.98	611.2		36.98	-6765.31
36.9999	651		36.9999	611.1		36.9999	-6760.21
37.02	617		37.02	611		37.02	-6794.11
37.0399	610		37.0399	610.9		37.0399	-6801.01
37.06	609		37.06	610.8		37.06	-6801.91
37.0799	668		37.0799	610.7		37.0799	-6742.81
37.0999	623		37.0999	610.5		37.0999	-6787.61
37.12	612		37.12	610.4		37.12	-6798.51
37.1399	625		37.1399	610.3		37.1399	-6785.41
37.16	594		37.16	610.2		37.16	-6816.31
37.1799	628		37.1799	610.1		37.1799	-6782.21
37.2	599		37.2	610		37.2	-6811.11
37.2199	604		37.2199	609.9		37.2199	-6806.01
37.24	632		37.24	609.8		37.24	-6777.91
37.26	596		37.26	609.7		37.26	-6813.81
37.2799	630		37.2799	609.6		37.2799	-6779.71
37.3	651		37.3	609.5		37.3	-6758.61
37.3199	629		37.3199	609.3		37.3199	-6780.41
37.34	638		37.34	609.2		37.34	-6771.31
37.3599	610		37.3599	609.1		37.3599	-6799.21
37.38	615		37.38	609		37.38	-6794.11
37.3999	619		37.3999	608.9		37.3999	-6790.01
37.42	645		37.42	608.8		37.42	-6763.91
37.44	625		37.44	608.7		37.44	-6783.81
37.4599	616		37.4599	608.6		37.4599	-6792.71
37.48	594		37.48	608.5		37.48	-6814.61
37.4999	585		37.4999	608.4		37.4999	-6823.51
37.52	629		37.52	608.2		37.52	-6779.31
37.5399	584		37.5399	608.1		37.5399	-6824.21
37.56	591		37.56	608		37.56	-6817.11
37.5799	605		37.5799	607.9		37.5799	-6803.01
37.5999	646		37.5999	607.8		37.5999	-6761.91
37.62	605		37.62	607.7		37.62	-6802.81
37.6399	623		37.6399	607.6		37.6399	-6784.71
37.66	642		37.66	607.5		37.66	-6765.61
37.6799	620		37.6799	607.4		37.6799	-6787.51
37.7	593		37.7	607.3		37.7	-6814.41
37.7199	574		37.7199	607.1		37.7199	-6833.21
37.74	610		37.74	607		37.74	-6797.11
37.76	594		37.76	606.9		37.76	-6813.01
37.7799	613		37.7799	606.8		37.7799	-6793.91
37.8	646		37.8	606.7		37.8	-6760.81
37.8199	584		37.8199	606.6		37.8199	-6822.71
37.84	620		37.84	606.5		37.84	-6786.61
37.8599	596		37.8599	606.4		37.8599	-6810.51
37.88	573		37.88	606.3		37.88	-6833.41
37.8999	605		37.8999	606.2		37.8999	-6801.31
37.92	625		37.92	606		37.92	-6781.11
37.94	577		37.94	605.9		37.94	-6829.01
37.9599	586		37.9599	605.8		37.9599	-6819.91
37.98	615		37.98	605.7		37.98	-6790.81
37.9999	624		37.9999	605.6		37.9999	-6781.71
38.02	561		38.02	605.5		38.02	-6844.61
38.0399	604		38.0399	605.5		38.0399	-6801.61
38.06	615		38.06	605.5		38.06	-6790.61
38.0799	577		38.0799	605.5		38.0799	-6828.61
38.0999	616		38.0999	605.5		38.0999	-6789.61
38.12	615		38.12	605.5		38.12	-6790.61
38.1399	624		38.1399	605.5		38.1399	-6781.61
38.16	592		38.16	605.5		38.16	-6813.61
38.1799	609		38.1799	605.5		38.1799	-6796.61
38.2	600		38.2	605.5		38.2	-6805.61
38.2199	600		38.2199	605.5		38.2199	-6805.61
38.24	652		38.24	605.5		38.24	-6753.61
38.26	610		38.26	605.5		38.26	-6795.61
38.2799	604		38.2799	605.4		38.2799	-6801.51
38.3	610		38.3	605.4		38.3	-6795.51
38.3199	590		38.3199	605.4		38.3199	-6815.51
38.34	597		38.34	605.4		38.34	-6808.51
38.3599	611		38.3599	605.4		38.3599	-6794.51
38.38	615		38.38	605.4		38.38	-6790.51
38.3999	596		38.3999	605.4		38.3999	-6809.51
38.42	605		38.42	605.4		38.42	-6800.51
38.44	565		38.44	605.4		38.44	-6840.51
38.4599	629		38.4599	605.4		38.4599	-6776.51
38.48	564		38.48	605.4		38.48	-6841.51
38.4999	603		38.4999	605.4		38.4999	-6802.51
38.52	568		38.52	605.4		38.52	-6837.51
38.5399	613		38.5399	605.4		38.5399	-6792.51
38.56	584		38.56	605.4		38.56	-6821.51
38.5799	586		38.5799	605.4		38.5799	-6819.51
38.5999	609		38.5999	605.4		38.5999	-6796.51
38.62	602		38.62	605.4		38.62	-6803.51
38.6399	559		38.6399	605.4		38.6399	-6846.51
38.66	606		38.66	605.4		38.66	-6799.51
38.6799	580		38.6799	605.4		38.6799	-6825.51
38.7	616		38.7	605.4		38.7	-6789.51
38.7199	611		38.7199	605.4		38.7199	-6794.51
38.74	625		38.74	605.4		38.74	-6780.51
38.76	594		38.76	605.4		38.76	-6811.51
38.7799	611		38.7799	605.4		38.7799	-6794.51
38.8	626		38.8	605.3		38.8	-6779.41
38.8199	630		38.8199	605.3		38.8199	-6775.41
38.84	662		38.84	605.3		38.84	-6743.41
38.8599	626		38.8599	605.3		38.8599	-6779.41
38.88	571		38.88	605.3		38.88	-6834.41
38.8999	574		38.8999	605.3		38.8999	-6831.41
38.92	611		38.92	605.3		38.92	-6794.41
38.94	586		38.94	605.3		38.94	-6819.41
38.9599	607		38.9599	605.3		38.9599	-6798.41
38.98	642		38.98	605.3		38.98	-6763.41
38.9999	604		38.9999	605.3		38.9999	-6801.41
39.02	578		39.02	605.3		39.02	-6827.41
39.0399	612		39.0399	605.3		39.0399	-6793.41
39.06	587		39.06	605.3		39.06	-6818.41
39.0799	560		39.0799	605.3		39.0799	-6845.41
39.0999	619		39.0999	605.3		39.0999	-6786.41
39.12	635		39.12	605.3		39.12	-6770.41
39.1399	625		39.1399	605.3		39.1399	-6780.41
39.16	637		39.16	605.3		39.16	-6768.41
39.1799	599		39.1799	605.3		39.1799	-6806.41
39.2	613		39.2	605.3		39.2	-6792.41
39.2199	620		39.2199	605.3		39.2199	-6785.41
39.24	592		39.24	605.3		39.24	-6813.41
39.26	587		39.26	605.3		39.26	-6818.41
39.2799	619		39.2799	605.3		39.2799	-6786.41
39.3	615		39.3	605.3		39.3	-6790.41
39.3199	586		39.3199	605.2		39.3199	-6819.31
39.34	554		39.34	605.2		39.34	-6851.31
39.3599	589		39.3599	606.1		39.3599	-6817.21
39.38	600		39.38	607		39.38	-6807.11
39.3999	652		39.3999	607.9		39.3999	-6756.01
39.42	625		39.42	608.8		39.42	-6783.91
39.44	663		39.44	609.6		39.44	-6746.71
39.4599	559		39.4599	610.5		39.4599	-6851.61
39.48	635		39.48	611.4		39.48	-6776.51
39.4999	630		39.4999	612.3		39.4999	-6782.41
39.52	592		39.52	613.1		39.52	-6821.21
39.5399	633		39.5399	614		39.5399	-6781.11
39.56	645		39.56	614.9		39.56	-6770.01
39.5799	603		39.5799	615.8		39.5799	-6812.91
39.5999	584		39.5999	616.7		39.5999	-6832.81
39.62	635		39.62	617.5		39.62	-6782.61
39.6399	632		39.6399	618.4		39.6399	-6786.51
39.66	633		39.66	619.3		39.66	-6786.41
39.6799	630		39.6799	620.2		39.6799	-6790.31
39.7	643		39.7	621		39.7	-6778.11
39.7199	655		39.7199	621.9		39.7199	-6767.01
39.74	609		39.74	622.8		39.74	-6813.91
39.76	654		39.76	623.7		39.76	-6769.81
39.7799	655		39.7799	624.5		39.7799	-6769.61
39.8	617		39.8	625.4		39.8	-6808.51
39.8199	632		39.8199	626.3		39.8199	-6794.41
39.84	607		39.84	627.2		39.84	-6820.31
39.8599	631		39.8599	628.1		39.8599	-6797.21
39.88	623		39.88	628.9		39.88	-6806.01
39.8999	626		39.8999	629.8		39.8999	-6803.91
39.92	635		39.92	630.7		39.92	-6795.81
39.94	578		39.94	631.6		39.94	-6853.71
39.9599	626		39.9599	631.9		39.9599	-6806.01
39.98	630		39.98	632.2		39.98	-6802.31
39.9999	613		39.9999	632.6		39.9999	-6819.71
40.02	684		40.02	632.9		40.02	-6749.01
40.0399	663		40.0399	633.3		40.0399	-6770.41
40.06	638		40.06	633.6		40.06	-6795.71
40.0799	607		40.0799	633.9		40.0799	-6827.01
40.0999	625		40.0999	634.3		40.0999	-6809.41
40.12	655		40.12	634.6		40.12	-6779.71
40.1399	669		40.1399	635		40.1399	-6766.11
40.16	583		40.16	635.3		40.16	-6852.41
40.1799	651		40.1799	635.6		40.1799	-6784.71
40.2	615		40.2	636		40.2	-6821.11
40.2199	628		40.2199	636.3		40.2199	-6808.41
40.24	643		40.24	636.7		40.24	-6793.81
40.26	652		40.26	637		40.26	-6785.11
40.2799	648		40.2799	637.3		40.2799	-6789.41
40.3	650		40.3	637.7		40.3	-6787.81
40.3199	631		40.3199	638		40.3199	-6807.11
40.34	594		40.34	638.3		40.34	-6844.41
40.3599	643		40.3599	638.7		40.3599	-6795.81
40.38	620		40.38	639		40.38	-6819.11
40.3999	606		40.3999	639.4		40.3999	-6833.51
40.42	619		40.42	639.7		40.42	-6820.81
40.44	583		40.44	640		40.44	-6857.11
40.4599	628		40.4599	640.4		40.4599	-6812.51
40.48	620		40.48	640.7		40.48	-6820.81
40.4999	625		40.4999	641.1		40.4999	-6816.21
40.52	635		40.52	641.4		40.52	-6806.51
40.5399	626		40.5399	641.7		40.5399	-6815.81
40.56	652		40.56	642.1		40.56	-6790.21
40.5799	626		40.5799	642.4		40.5799	-6816.51
40.5999	694		40.5999	642.7		40.5999	-6748.81
40.62	688		40.62	643.1		40.62	-6755.21
40.6399	642		40.6399	643.4		40.6399	-6801.51
40.66	659		40.66	643.8		40.66	-6784.91
40.6799	629		40.6799	644.1		40.6799	-6815.21
40.7	624		40.7	644.4		40.7	-6820.51
40.7199	652		40.7199	644.8		40.7199	-6792.91
40.74	659		40.74	645.1		40.74	-6786.21
40.76	665		40.76	645.5		40.76	-6780.61
40.7799	642		40.7799	645.8		40.7799	-6803.91
40.8	645		40.8	646.1		40.8	-6801.21
40.8199	619		40.8199	646.5		40.8199	-6827.61
40.84	636		40.84	646.8		40.84	-6810.91
40.8599	615		40.8599	647.2		40.8599	-6832.31
40.88	648		40.88	647.5		40.88	-6799.61
40.8999	680		40.8999	647.8		40.8999	-6767.91
40.92	657		40.92	648.2		40.92	-6791.31
40.94	683		40.94	648.5		40.94	-6765.61
40.9599	655		40.9599	648.8		40.9599	-6793.91
40.98	662		40.98	649.2		40.98	-6787.31
40.9999	629		40.9999	649.5		40.9999	-6820.61
41.02	665		41.02	649.9		41.02	-6785.01
41.0399	657		41.0399	650.2		41.0399	-6793.31
41.06	643		41.06	650.5		41.06	-6807.61
41.0799	677		41.0799	650.9		41.0799	-6774.01
41.0999	675		41.0999	651.2		41.0999	-6776.31
41.12	695		41.12	651.6		41.12	-6756.71
41.1399	665		41.1399	651.9		41.1399	-6787.01
41.16	633		41.16	652.2		41.16	-6819.31
41.1799	637		41.1799	652.6		41.1799	-6815.71
41.2	655		41.2	652.9		41.2	-6798.01
41.2199	684		41.2199	653.3		41.2199	-6769.41
41.24	661		41.24	653.6		41.24	-6792.71
41.26	656		41.26	653.9		41.26	-6798.01
41.2799	684		41.2799	654.3		41.2799	-6770.41
41.3	691		41.3	654.6		41.3	-6763.71
41.3199	656		41.3199	654.9		41.3199	-6799.01
41.34	657		41.34	655.3		41.34	-6798.41
41.3599	687		41.3599	655.6		41.3599	-6768.71
41.38	681		41.38	656		41.38	-6775.11
41.3999	671		41.3999	656.3		41.3999	-6785.41
41.42	680		41.42	656.6		41.42	-6776.71
41.44	680		41.44	657		41.44	-6777.11
41.4599	716		41.4599	657.3		41.4599	-6741.41
41.48	610		41.48	657.7		41.48	-6847.81
41.4999	656		41.4999	658		41.4999	-6802.11
41.52	646		41.52	658.3		41.52	-6812.41
41.5399	663		41.5399	658.7		41.5399	-6795.81
41.56	726		41.56	659		41.56	-6733.11
41.5799	694		41.5799	659.3		41.5799	-6765.41
41.5999	658		41.5999	659.7		41.5999	-6801.81
41.62	636		41.62	660		41.62	-6824.11
41.6399	680		41.6399	660.4		41.6399	-6780.51
41.66	644		41.66	660.7		41.66	-6816.81
41.6799	629		41.6799	661		41.6799	-6832.11
41.7	638		41.7	661.4		41.7	-6823.51
41.7199	648		41.7199	661.7		41.7199	-6813.81
41.74	613		41.74	662.1		41.74	-6849.21
41.76	693		41.76	662.4		41.76	-6769.51
41.7799	658		41.7799	662.7		41.7799	-6804.81
41.8	645		41.8	663.1		41.8	-6818.21
41.8199	642		41.8199	663.4		41.8199	-6821.51
41.84	606		41.84	663.8		41.84	-6857.91
41.8599	626		41.8599	663.6		41.8599	-6837.71
41.88	655		41.88	663.4		41.88	-6808.51
41.8999	613		41.8999	663.2		41.8999	-6850.31
41.92	632		41.92	663.1		41.92	-6831.21
41.94	676		41.94	662.9		41.94	-6787.01
41.9599	684		41.9599	662.7		41.9599	-6778.81
41.98	654		41.98	662.6		41.98	-6808.71
41.9999	664		41.9999	662.4		41.9999	-6798.51
42.02	654		42.02	662.2		42.02	-6808.31
42.0399	712		42.0399	662		42.0399	-6750.11
42.06	754		42.06	661.9		42.06	-6708.01
42.0799	649		42.0799	661.7		42.0799	-6812.81
42.0999	706		42.0999	661.5		42.0999	-6755.61
42.12	642		42.12	661.3		42.12	-6819.41
42.1399	643		42.1399	661.2		42.1399	-6818.31
42.16	701		42.16	661		42.16	-6760.11
42.1799	689		42.1799	660.8		42.1799	-6771.91
42.2	670		42.2	660.7		42.2	-6790.81
42.2199	639		42.2199	660.5		42.2199	-6821.61
42.24	701		42.24	663		42.24	-6762.11
42.26	682		42.26	665.6		42.26	-6783.71
42.2799	690		42.2799	668.2		42.2799	-6778.31
42.3	700		42.3	670.7		42.3	-6770.81
42.3199	712		42.3199	673.3		42.3199	-6761.41
42.34	655		42.34	675.8		42.34	-6820.91
42.3599	721		42.3599	678.4		42.3599	-6757.51
42.38	703		42.38	681		42.38	-6778.11
42.3999	641		42.3999	683.5		42.3999	-6842.61
42.42	700		42.42	686.1		42.42	-6786.21
42.44	699		42.44	688.6		42.44	-6789.71
42.4599	742		42.4599	691.2		42.4599	-6749.31
42.48	674		42.48	693.8		42.48	-6819.91
42.4999	760		42.4999	696.3		42.4999	-6736.41
42.52	684		42.52	698.9		42.52	-6815.01
42.5399	732		42.5399	701.4		42.5399	-6769.51
42.56	670		42.56	704		42.56	-6834.11
42.5799	696		42.5799	706.6		42.5799	-6810.71
42.5999	680		42.5999	709.1		42.5999	-6829.21
42.62	661		42.62	711.7		42.62	-6850.81
42.6399	748		42.6399	714.2		42.6399	-6766.31
42.66	723		42.66	716.8		42.66	-6793.91
42.6799	707		42.6799	719.4		42.6799	-6812.51
42.7	754		42.7	721.9		42.7	-6768.01
42.7199	739		42.7199	724.5		42.7199	-6785.61
42.74	691		42.74	727		42.74	-6836.11
42.76	702		42.76	729.6		42.76	-6827.71
42.7799	644		42.7799	732.2		42.7799	-6888.31
42.8	706		42.8	734.7		42.8	-6828.81
42.8199	713		42.8199	737.3		42.8199	-6824.41
42.84	741		42.84	739.8		42.84	-6798.91
42.8599	664		42.8599	742.4		42.8599	-6878.51
42.88	709		42.88	745		42.88	-6836.11
42.8999	771		42.8999	747.5		42.8999	-6776.61
42.92	772		42.92	750.1		42.92	-6778.21
42.94	759		42.94	752.6		42.94	-6793.71
42.9599	708		42.9599	755.2		42.9599	-6847.31
42.98	795		42.98	757.7		42.98	-6762.81
42.9999	748		42.9999	760.3		42.9999	-6812.41
43.02	716		43.02	762.9		43.02	-6847.01
43.0399	730		43.0399	765.4		43.0399	-6835.51
43.06	753		43.06	768		43.06	-6815.11
43.0799	767		43.0799	770.5		43.0799	-6803.61
43.0999	740		43.0999	773.1		43.0999	-6833.21
43.12	734		43.12	775.7		43.12	-6841.81
43.1399	734		43.1399	778.2		43.1399	-6844.31
43.16	739		43.16	780.8		43.16	-6841.91
43.1799	786		43.1799	783.3		43.1799	-6797.41
43.2	765		43.2	785.9		43.2	-6821.01
43.2199	778		43.2199	788.5		43.2199	-6810.61
43.24	764		43.24	791		43.24	-6827.11
43.26	720		43.26	793.6		43.26	-6873.71
43.2799	713		43.2799	796.1		43.2799	-6883.21
43.3	746		43.3	798.7		43.3	-6852.81
43.3199	769		43.3199	801.3		43.3199	-6832.41
43.34	746		43.34	803.8		43.34	-6857.91
43.3599	781		43.3599	806.4		43.3599	-6825.51
43.38	765		43.38	808.9		43.38	-6844.01
43.3999	748		43.3999	811.5		43.3999	-6863.61
43.42	809		43.42	814.1		43.42	-6805.21
43.44	707		43.44	816.6		43.44	-6909.71
43.4599	784		43.4599	816.7		43.4599	-6832.81
43.48	749		43.48	816.7		43.48	-6867.81
43.4999	764		43.4999	816.8		43.4999	-6852.91
43.52	807		43.52	816.9		43.52	-6810.01
43.5399	814		43.5399	816.9		43.5399	-6803.01
43.56	837		43.56	817		43.56	-6780.11
43.5799	817		43.5799	817		43.5799	-6800.11
43.5999	883		43.5999	817.1		43.5999	-6734.21
43.62	824		43.62	817.2		43.62	-6793.31
43.6399	842		43.6399	817.2		43.6399	-6775.31
43.66	848		43.66	817.3		43.66	-6769.41
43.6799	885		43.6799	817.3		43.6799	-6732.41
43.7	889		43.7	817.4		43.7	-6728.51
43.7199	863		43.7199	817.5		43.7199	-6754.61
43.74	849		43.74	817.5		43.74	-6768.61
43.76	882		43.76	817.6		43.76	-6735.71
43.7799	913		43.7799	817.6		43.7799	-6704.71
43.8	891		43.8	817.7		43.8	-6726.81
43.8199	905		43.8199	817.8		43.8199	-6712.91
43.84	871		43.84	817.8		43.84	-6746.91
43.8599	903		43.8599	817.9		43.8599	-6715.01
43.88	922		43.88	817.9		43.88	-6696.01
43.8999	908		43.8999	818		43.8999	-6710.11
43.92	979		43.92	818.1		43.92	-6639.21
43.94	890		43.94	818.1		43.94	-6728.21
43.9599	917		43.9599	818.2		43.9599	-6701.31
43.98	988		43.98	818.2		43.98	-6630.31
43.9999	936		43.9999	818.3		43.9999	-6682.41
44.02	902		44.02	818.4		44.02	-6716.51
44.0399	952		44.0399	818.4		44.0399	-6666.51
44.06	986		44.06	818.5		44.06	-6632.61
44.0799	915		44.0799	818.5		44.0799	-6703.61
44.0999	940		44.0999	818.6		44.0999	-6678.71
44.12	963		44.12	912.6		44.12	-6749.71
44.1399	910		44.1399	916.2		44.1399	-6806.31
44.16	968		44.16	920		44.16	-6752.11
44.1799	992		44.1799	924.1		44.1799	-6732.21
44.2	1025		44.2	928.4		44.2	-6703.51
44.2199	982		44.2199	932.9		44.2199	-6751.01
44.24	1010		44.24	984.6		44.24	-6774.71
44.26	1025		44.26	991.5		44.26	-6766.61
44.2799	1037		44.2799	998.8		44.2799	-6761.91
44.3	1039		44.3	1006.6		44.3	-6767.71
44.3199	1037		44.3199	1015		44.3199	-6778.11
44.34	1032		44.34	1023.9		44.34	-6792.01
44.3599	1111		44.3599	1033.4		44.3599	-6722.51
44.38	1014		44.38	1043.5		44.38	-6829.61
44.3999	1089		44.3999	1054.4		44.3999	-6765.51
44.42	1097		44.42	1066.1		44.42	-6769.21
44.44	1130		44.44	1078.7		44.44	-6748.81
44.4599	1135		44.4599	1093		44.4599	-6758.11
44.48	1179		44.48	1108.4		44.48	-6729.51
44.4999	1131		44.4999	1125		44.4999	-6794.11
44.52	1137		44.52	1142.9		44.52	-6806.01
44.5399	1226		44.5399	1162.4		44.5399	-6736.51
44.56	1233		44.56	1183.5		44.56	-6750.61
44.5799	1254		44.5799	1206.5		44.5799	-6752.61
44.5999	1324		44.5999	1231.6		44.5999	-6707.71
44.62	1225		44.62	1259.2		44.62	-6834.31
44.6399	1315		44.6399	1289.5		44.6399	-6774.61
44.66	1304		44.66	1322.9		44.66	-6819.01
44.6799	1370		44.6799	1359.9		44.6799	-6790.01
44.7	1406		44.7	1401.1		44.7	-6795.21
44.7199	1458		44.7199	1447		44.7199	-6789.11
44.74	1562		44.74	1498.5		44.74	-6736.61
44.76	1627		44.76	1556.4		44.76	-6729.51
44.7799	1614		44.7799	1621.7		44.7799	-6807.81
44.8	1687		44.8	1695.6		44.8	-6808.71
44.8199	1688		44.8199	1779.2		44.8199	-6891.31
44.84	1787		44.84	1873.8		44.84	-6886.92
44.8599	1861		44.8599	1980.4		44.8599	-6919.51
44.88	1983		44.88	2100		44.88	-6917.11
44.8999	2069		44.8999	2233.4		44.8999	-6964.51
44.92	2221		44.92	2382.1		44.92	-6961.21
44.94	2383		44.94	2549.1		44.94	-6966.21
44.9599	2617		44.9599	2741.4		44.9599	-6924.51
44.98	2829		44.98	2973		44.98	-6944.11
44.9999	3253		44.9999	3269.3		44.9999	-6816.42
45.02	3581		45.02	3670.8		45.02	-6889.92
45.0399	3990		45.0399	4235.3		45.0399	-7045.41
45.06	4668		45.06	5038.1		45.06	-7170.21
45.0799	5550		45.0799	6171.1		45.0799	-7421.21
45.0999	6797		45.0999	7754.3		45.0999	-7757.41
45.12	9253		45.12	9960.9		45.12	-7508.02
45.1399	13049		45.1399	13003		45.1399	-6754.11
45.16	17704		45.16	16882.8		45.16	-5978.92
45.1799	21481		45.1799	20749.1		45.1799	-6068.21
45.2	22830		45.2	22655.5		45.2	-6625.61
45.2199	21236		45.2199	21550.1		45.2199	-7114.21
45.24	19177		45.24	19064.1		45.24	-6687.21
45.26	17560		45.26	17294.3		45.26	-6534.42
45.2799	17809		45.2799	16847.6		45.2799	-5838.71
45.3	17640		45.3	17036.1		45.3	-6196.21
45.3199	16387		45.3199	16520		45.3199	-6933.11
45.34	14238		45.34	14610		45.34	-7172.11
45.3599	11891		45.3599	12047.1		45.3599	-6956.21
45.38	9660		45.38	9771.6		45.38	-6911.71
45.3999	7916		45.3999	8063.9		45.3999	-6948.01
45.42	6612		45.42	6816.5		45.42	-7004.61
45.44	5571		45.44	5862.8		45.44	-7091.91
45.4599	4844		45.4599	5087.4		45.4599	-7043.51
45.48	4144		45.48	4432.8		45.48	-7088.91
45.4999	3660		45.4999	3876.7		45.4999	-7016.81
45.52	3330		45.52	3409.9		45.52	-6880.01
45.5399	3066		45.5399	3024.7		45.5399	-6758.81
45.56	2744		45.56	2711.4		45.56	-6767.51
45.5799	2555		45.5799	2458.7		45.5799	-6703.81
45.5999	2412		45.5999	2255.3		45.5999	-6643.42
45.62	2203		45.62	2090.9		45.62	-6688.01
45.6399	2169		45.6399	1956.9		45.6399	-6588.01
45.66	2118		45.66	1846.3		45.66	-6528.42
45.6799	1888		45.6799	1753.6		45.6799	-6665.71
45.7	1743		45.7	1674.8		45.7	-6731.92
45.7199	1795		45.7199	1607		45.7199	-6612.11
45.74	1698		45.74	1548		45.74	-6650.11
45.76	1600		45.76	1496.3		45.76	-6696.42
45.7799	1584		45.7799	1450.5		45.7799	-6666.61
45.8	1621		45.8	1409.9		45.8	-6589.01
45.8199	1505		45.8199	1373.5		45.8199	-6668.61
45.84	1476		45.84	1340.9		45.84	-6665.01
45.8599	1424		45.8599	1311.6		45.8599	-6687.71
45.88	1406		45.88	1285.1		45.88	-6679.21
45.8999	1354		45.8999	1261.1		45.8999	-6707.21
45.92	1315		45.92	1239.2		45.92	-6724.31
45.94	1319		45.94	1219.3		45.94	-6700.42
45.9599	1278		45.9599	1201.2		45.9599	-6723.31
45.98	1215		45.98	1184.5		45.98	-6769.61
45.9999	1275		45.9999	1169.3		45.9999	-6694.42
46.02	1298		46.02	1155.3		46.02	-6657.42
46.0399	1202		46.0399	1142.4		46.0399	-6740.51
46.06	1136		46.06	1130.5		46.06	-6794.61
46.0799	1112		46.0799	1119.4		46.0799	-6807.51
46.0999	1168		46.0999	1109.3		46.0999	-6741.42
46.12	1174		46.12	1099.8		46.12	-6725.92
46.1399	1073		46.1399	1091.1		46.1399	-6818.21
46.16	1168		46.16	1082.9		46.16	-6715.01
46.1799	1068		46.1799	1075.4		46.1799	-6807.51
46.2	1130		46.2	1068.3		46.2	-6738.42
46.2199	1086		46.2199	1061.7		46.2199	-6775.81
46.24	1062		46.24	1055.6		46.24	-6793.71
46.26	1090		46.26	1049.9		46.26	-6760.01
46.2799	1063		46.2799	1044.5		46.2799	-6781.61
46.3	1005		46.3	1039.5		46.3	-6834.61
46.3199	1005		46.3199	947		46.3199	-6742.11
46.34	1044		46.34	945.6		46.34	-6701.71
46.3599	1025		46.3599	944.4		46.3599	-6719.51
46.38	1025		46.38	943.3		46.38	-6718.41
46.3999	980		46.3999	942.3		46.3999	-6762.41
46.42	982		46.42	941.4		46.42	-6759.51
46.44	974		46.44	897		46.44	-6723.11
46.4599	1013		46.4599	897.8		46.4599	-6684.91
46.48	1033		46.48	898.5		46.48	-6665.61
46.4999	994		46.4999	899.3		46.4999	-6705.41
46.52	959		46.52	900.1		46.52	-6741.21
46.5399	904		46.5399	900.9		46.5399	-6797.01
46.56	910		46.56	901.6		46.56	-6791.71
46.5799	916		46.5799	902.4		46.5799	-6786.51
46.5999	914		46.5999	903.2		46.5999	-6789.31
46.62	937		46.62	904		46.62	-6767.11
46.6399	896		46.6399	904.7		46.6399	-6808.81
46.66	936		46.66	905.5		46.66	-6769.61
46.6799	900		46.6799	906.3		46.6799	-6806.41
46.7	907		46.7	907		46.7	-6800.11
46.7199	892		46.7199	907.8		46.7199	-6815.91
46.74	924		46.74	908.6		46.74	-6784.71
46.76	890		46.76	909.4		46.76	-6819.51
46.7799	898		46.7799	906.3		46.7799	-6808.41
46.8	855		46.8	903.2		46.8	-6848.31
46.8199	858		46.8199	900.2		46.8199	-6842.31
46.84	861		46.84	897.1		46.84	-6836.21
46.8599	875		46.8599	894		46.8599	-6819.11
46.88	889		46.88	891		46.88	-6802.11
46.8999	853		46.8999	887.9		46.8999	-6835.01
46.92	858		46.92	884.9		46.92	-6827.01
46.94	788		46.94	881.8		46.94	-6893.91
46.9599	850		46.9599	878.7		46.9599	-6828.81
46.98	842		46.98	875.7		46.98	-6833.81
46.9999	831		46.9999	872.6		46.9999	-6841.71
47.02	810		47.02	869.5		47.02	-6859.61
47.0399	814		47.0399	866.5		47.0399	-6852.61
47.06	824		47.06	863.4		47.06	-6839.51
47.0799	803		47.0799	860.3		47.0799	-6857.41
47.0999	877		47.0999	857.3		47.0999	-6780.41
47.12	857		47.12	854.2		47.12	-6797.31
47.1399	820		47.1399	851.2		47.1399	-6831.31
47.16	823		47.16	848.1		47.16	-6825.21
47.1799	817		47.1799	845		47.1799	-6828.11
47.2	803		47.2	842		47.2	-6839.11
47.2199	794		47.2199	838.9		47.2199	-6845.01
47.24	786		47.24	835.8		47.24	-6849.91
47.26	798		47.26	832.8		47.26	-6834.91
47.2799	818		47.2799	829.7		47.2799	-6811.81
47.3	785		47.3	826.6		47.3	-6841.71
47.3199	741		47.3199	823.6		47.3199	-6882.71
47.34	773		47.34	820.5		47.34	-6847.61
47.3599	790		47.3599	817.4		47.3599	-6827.51
47.38	799		47.38	814.4		47.38	-6815.51
47.3999	819		47.3999	811.3		47.3999	-6792.41
47.42	843		47.42	808.3		47.42	-6765.41
47.44	760		47.44	805.2		47.44	-6845.31
47.4599	798		47.4599	802.1		47.4599	-6804.21
47.48	848		47.48	799.1		47.48	-6751.21
47.4999	786		47.4999	796		47.4999	-6810.11
47.52	852		47.52	792.9		47.52	-6741.01
47.5399	773		47.5399	789.9		47.5399	-6817.01
47.56	837		47.56	786.8		47.56	-6749.91
47.5799	777		47.5799	783.7		47.5799	-6806.81
47.5999	803		47.5999	780.7		47.5999	-6777.81
47.62	764		47.62	777.6		47.62	-6813.71
47.6399	772		47.6399	774.6		47.6399	-6802.71
47.66	781		47.66	771.5		47.66	-6790.61
47.6799	759		47.6799	768.4		47.6799	-6809.51
47.7	765		47.7	765.4		47.7	-6800.51
47.7199	732		47.7199	762.3		47.7199	-6830.41
47.74	749		47.74	759.2		47.74	-6810.31
47.76	735		47.76	756.2		47.76	-6821.31
47.7799	745		47.7799	753.1		47.7799	-6808.21
47.8	753		47.8	750		47.8	-6797.11
47.8199	784		47.8199	747		47.8199	-6763.11
47.84	775		47.84	743.9		47.84	-6769.01
47.8599	740		47.8599	740.8		47.8599	-6800.91
47.88	721		47.88	737.8		47.88	-6816.91
47.8999	732		47.8999	734.7		47.8999	-6802.81
47.92	736		47.92	731.7		47.92	-6795.81
47.94	728		47.94	728.6		47.94	-6800.71
47.9599	723		47.9599	725.5		47.9599	-6802.61
47.98	707		47.98	722.5		47.98	-6815.61
47.9999	777		47.9999	722		47.9999	-6745.11
48.02	697		48.02	721.6		48.02	-6824.71
48.0399	762		48.0399	721.2		48.0399	-6759.31
48.06	780		48.06	720.7		48.06	-6740.81
48.0799	681		48.0799	720.3		48.0799	-6839.41
48.0999	756		48.0999	719.8		48.0999	-6763.91
48.12	726		48.12	719.4		48.12	-6793.51
48.1399	710		48.1399	719		48.1399	-6809.11
48.16	716		48.16	718.5		48.16	-6802.61
48.1799	693		48.1799	718.1		48.1799	-6825.21
48.2	774		48.2	717.7		48.2	-6743.81
48.2199	735		48.2199	717.2		48.2199	-6782.31
48.24	777		48.24	716.8		48.24	-6739.91
48.26	730		48.26	716.4		48.26	-6786.51
48.2799	777		48.2799	715.9		48.2799	-6739.01
48.3	722		48.3	715.5		48.3	-6793.61
48.3199	730		48.3199	715.1		48.3199	-6785.21
48.34	752		48.34	714.6		48.34	-6762.71
48.3599	726		48.3599	714.2		48.3599	-6788.31
48.38	727		48.38	713.7		48.38	-6786.81
48.3999	691		48.3999	713.3		48.3999	-6822.41
48.42	691		48.42	712.9		48.42	-6822.01
48.44	726		48.44	712.4		48.44	-6786.51
48.4599	691		48.4599	712		48.4599	-6821.11
48.48	696		48.48	711.6		48.48	-6815.71
48.4999	708		48.4999	711.1		48.4999	-6803.21
48.52	738		48.52	710.7		48.52	-6772.81
48.5399	754		48.5399	710.3		48.5399	-6756.41
48.56	732		48.56	709.8		48.56	-6777.91
48.5799	690		48.5799	709.4		48.5799	-6819.51
48.5999	706		48.5999	709		48.5999	-6803.11
48.62	755		48.62	708.5		48.62	-6753.61
48.6399	695		48.6399	708.1		48.6399	-6813.21
48.66	651		48.66	707.6		48.66	-6856.71
48.6799	696		48.6799	706.7		48.6799	-6810.81
48.7	708		48.7	705.8		48.7	-6797.91
48.7199	728		48.7199	704.9		48.7199	-6777.01
48.74	726		48.74	704		48.74	-6778.11
48.76	720		48.76	703.1		48.76	-6783.21
48.7799	707		48.7799	702.2		48.7799	-6795.31
48.8	693		48.8	701.3		48.8	-6808.41
48.8199	687		48.8199	700.4		48.8199	-6813.51
48.84	684		48.84	699.5		48.84	-6815.61
48.8599	702		48.8599	698.5		48.8599	-6796.61
48.88	740		48.88	697.6		48.88	-6757.71
48.8999	665		48.8999	696.7		48.8999	-6831.81
48.92	687		48.92	695.8		48.92	-6808.91
48.94	752		48.94	694.9		48.94	-6743.01
48.9599	665		48.9599	694		48.9599	-6829.11
48.98	696		48.98	693.1		48.98	-6797.21
48.9999	651		48.9999	692.2		48.9999	-6841.31
49.02	658		49.02	691.3		49.02	-6833.41
49.0399	714		49.0399	690.3		49.0399	-6776.41
49.06	693		49.06	689.4		49.06	-6796.51
49.0799	669		49.0799	688.5		49.0799	-6819.61
49.0999	678		49.0999	687.6		49.0999	-6809.71
49.12	674		49.12	686.7		49.12	-6812.81
49.1399	715		49.1399	685.8		49.1399	-6770.91
49.16	682		49.16	684.9		49.16	-6803.01
49.1799	646		49.1799	684		49.1799	-6838.11
49.2	663		49.2	683.1		49.2	-6820.21
49.2199	672		49.2199	682.1		49.2199	-6810.21
49.24	689		49.24	681.2		49.24	-6792.31
49.26	729		49.26	680.3		49.26	-6751.41
49.2799	657		49.2799	679.4		49.2799	-6822.51
49.3	674		49.3	678.5		49.3	-6804.61
49.3199	706		49.3199	677.6		49.3199	-6771.71
49.34	654		49.34	676.7		49.34	-6822.81
49.3599	709		49.3599	675.8		49.3599	-6766.91
49.38	664		49.38	674.9		49.38	-6811.01
49.3999	662		49.3999	674		49.3999	-6812.11
49.42	662		49.42	673		49.42	-6811.11
49.44	657		49.44	672.1		49.44	-6815.21
49.4599	682		49.4599	671.2		49.4599	-6789.31
49.48	686		49.48	670.3		49.48	-6784.41
49.4999	665		49.4999	669.4		49.4999	-6804.51
49.52	642		49.52	668.5		49.52	-6826.61
49.5399	674		49.5399	667.6		49.5399	-6793.71
49.56	682		49.56	666.7		49.56	-6784.81
49.5799	637		49.5799	665.8		49.5799	-6828.91
49.5999	670		49.5999	664.8		49.5999	-6794.91
49.62	693		49.62	663.9		49.62	-6771.01
49.6399	633		49.6399	663		49.6399	-6830.11
49.66	657		49.66	662.1		49.66	-6805.21
49.6799	641		49.6799	661.2		49.6799	-6820.31
49.7	689		49.7	660.3		49.7	-6771.41
49.7199	668		49.7199	659.4		49.7199	-6791.51
49.74	682		49.74	658.5		49.74	-6776.61
49.76	661		49.76	657.6		49.76	-6796.71
49.7799	650		49.7799	656.6		49.7799	-6806.71
49.8	619		49.8	655.7		49.8	-6836.81
49.8199	642		49.8199	654.8		49.8199	-6812.91
49.84	638		49.84	653.9		49.84	-6816.01
49.8599	635		49.8599	653		49.8599	-6818.11
49.88	626		49.88	652.1		49.88	-6826.21
49.8999	635		49.8999	651.2		49.8999	-6816.31
49.92	635		49.92	650.3		49.92	-6815.41
49.94	654		49.94	649.4		49.94	-6795.51
49.9599	645		49.9599	648.5		49.9599	-6803.61
49.98	643		49.98	647.5		49.98	-6804.61
49.9999	619		49.9999	646.6		49.9999	-6827.71
50.02	644		50.02	645.7		50.02	-6801.81
50.0399	661		50.0399	644.8		50.0399	-6783.91
50.06	643		50.06	643.9		50.06	-6801.01
50.0799	639		50.0799	643		50.0799	-6804.11
50.0999	645		50.0999	642.1		50.0999	-6797.21
50.12	668		50.12	641.2		50.12	-6773.31
50.1399	659		50.1399	640.3		50.1399	-6781.41
50.16	648		50.16	639.3		50.16	-6791.41
50.1799	645		50.1799	638.4		50.1799	-6793.51
50.2	637		50.2	637.5		50.2	-6800.61
50.2199	622		50.2199	636.6		50.2199	-6814.71
50.24	639		50.24	635.7		50.24	-6796.81
50.26	646		50.26	634.8		50.26	-6788.91
50.2799	584		50.2799	633.9		50.2799	-6850.01
50.3	661		50.3	631.8		50.3	-6770.91
50.3199	649		50.3199	629.8		50.3199	-6780.91
50.34	629		50.34	627.7		50.34	-6798.81
50.3599	651		50.3599	625.7		50.3599	-6774.81
50.38	658		50.38	623.7		50.38	-6765.81
50.3999	672		50.3999	621.6		50.3999	-6749.71
50.42	656		50.42	619.6		50.42	-6763.71
50.44	611		50.44	617.5		50.44	-6806.61
50.4599	652		50.4599	615.5		50.4599	-6763.61
50.48	636		50.48	613.4		50.48	-6777.51
50.4999	600		50.4999	611.4		50.4999	-6811.51
50.52	626		50.52	609.3		50.52	-6783.41
50.5399	617		50.5399	607.3		50.5399	-6790.41
50.56	565		50.56	605.3		50.56	-6840.41
50.5799	617		50.5799	606.8		50.5799	-6789.91
50.5999	661		50.5999	608.4		50.5999	-6747.51
50.62	644		50.62	610		50.62	-6766.11
50.6399	625		50.6399	611.6		50.6399	-6786.71
50.66	638		50.66	613.1		50.66	-6775.21
50.6799	611		50.6799	614.7		50.6799	-6803.81
50.7	586		50.7	616.3		50.7	-6830.41
50.7199	632		50.7199	617.8		50.7199	-6785.91
50.74	635		50.74	619.4		50.74	-6784.51
50.76	663		50.76	621		50.76	-6758.11
50.7799	581		50.7799	622.6		50.7799	-6841.71
50.8	626		50.8	624.1		50.8	-6798.21
50.8199	583		50.8199	625.7		50.8199	-6842.81
50.84	654		50.84	627.3		50.84	-6773.41
50.8599	695		50.8599	628.8		50.8599	-6733.91
50.88	682		50.88	630.4		50.88	-6748.51
50.8999	612		50.8999	632		50.8999	-6820.11
50.92	572		50.92	633.6		50.92	-6861.71
50.94	620		50.94	635.1		50.94	-6815.21
50.9599	644		50.9599	636.7		50.9599	-6792.81
50.98	613		50.98	638.3		50.98	-6825.41
50.9999	604		50.9999	639.9		50.9999	-6836.01
51.02	611		51.02	641.4		51.02	-6830.51
51.0399	644		51.0399	643		51.0399	-6799.11
51.06	658		51.06	644.6		51.06	-6786.71
51.0799	637		51.0799	646.1		51.0799	-6809.21
51.0999	672		51.0999	647.7		51.0999	-6775.81
51.12	701		51.12	649.3		51.12	-6748.41
51.1399	642		51.1399	650.9		51.1399	-6809.01
51.16	650		51.16	652.4		51.16	-6802.51
51.1799	656		51.1799	654		51.1799	-6798.11
51.2	617		51.2	655.6		51.2	-6838.71
51.2199	626		51.2199	657.2		51.2199	-6831.31
51.24	651		51.24	658.7		51.24	-6807.81
51.26	654		51.26	660.3		51.26	-6806.41
51.2799	669		51.2799	661.9		51.2799	-6793.01
51.3	655		51.3	663.4		51.3	-6808.51
51.3199	611		51.3199	665		51.3199	-6854.11
51.34	612		51.34	666.6		51.34	-6854.71
51.3599	625		51.3599	668.2		51.3599	-6843.31
51.38	661		51.38	669.7		51.38	-6808.81
51.3999	672		51.3999	671.3		51.3999	-6799.41
51.42	700		51.42	672.9		51.42	-6773.01
51.44	611		51.44	674.4		51.44	-6863.51
51.4599	675		51.4599	676		51.4599	-6801.11
51.48	697		51.48	677.6		51.48	-6780.71
51.4999	668		51.4999	679.2		51.4999	-6811.31
51.52	623		51.52	680.7		51.52	-6857.81
51.5399	633		51.5399	682.3		51.5399	-6849.41
51.56	703		51.56	683.9		51.56	-6781.01
51.5799	690		51.5799	685.5		51.5799	-6795.61
51.5999	662		51.5999	687		51.5999	-6825.11
51.62	675		51.62	688.6		51.62	-6813.71
51.6399	700		51.6399	690.2		51.6399	-6790.31
51.66	655		51.66	691.7		51.66	-6836.81
51.6799	672		51.6799	693.3		51.6799	-6821.41
51.7	676		51.7	694.9		51.7	-6819.01
51.7199	678		51.7199	696.5		51.7199	-6818.61
51.74	699		51.74	698		51.74	-6799.11
51.76	693		51.76	699.6		51.76	-6806.71
51.7799	696		51.7799	701.2		51.7799	-6805.31
51.8	709		51.8	702.8		51.8	-6793.91
51.8199	722		51.8199	704.3		51.8199	-6782.41
51.84	644		51.84	705.9		51.84	-6862.01
51.8599	706		51.8599	704.6		51.8599	-6798.71
51.88	719		51.88	703.3		51.88	-6784.41
51.8999	745		51.8999	702.1		51.8999	-6757.21
51.92	709		51.92	700.8		51.92	-6791.91
51.94	701		51.94	699.5		51.94	-6798.61
51.9599	701		51.9599	698.2		51.9599	-6797.31
51.98	672		51.98	696.9		51.98	-6825.01
51.9999	702		51.9999	695.7		51.9999	-6793.81
52.02	702		52.02	694.4		52.02	-6792.51
52.0399	720		52.0399	693.1		52.0399	-6773.21
52.06	694		52.06	691.8		52.06	-6797.91
52.0799	709		52.0799	690.5		52.0799	-6781.61
52.0999	676		52.0999	689.3		52.0999	-6813.41
52.12	669		52.12	688		52.12	-6819.11
52.1399	691		52.1399	686.7		52.1399	-6795.81
52.16	715		52.16	685.4		52.16	-6770.51
52.1799	732		52.1799	684.1		52.1799	-6752.21
52.2	712		52.2	682.9		52.2	-6771.01
52.2199	681		52.2199	681.6		52.2199	-6800.71
52.24	665		52.24	680.3		52.24	-6815.41
52.26	727		52.26	679		52.26	-6752.11
52.2799	699		52.2799	677.7		52.2799	-6778.81
52.3	703		52.3	676.5		52.3	-6773.61
52.3199	716		52.3199	675.2		52.3199	-6759.31
52.34	682		52.34	673.9		52.34	-6792.01
52.3599	677		52.3599	672.6		52.3599	-6795.71
52.38	700		52.38	671.3		52.38	-6771.41
52.3999	741		52.3999	670		52.3999	-6729.11
52.42	752		52.42	668.8		52.42	-6716.91
52.44	715		52.44	667.5		52.44	-6752.61
52.4599	727		52.4599	715.4		52.4599	-6788.51
52.48	717		52.48	715.9		52.48	-6799.01
52.4999	752		52.4999	716.5		52.4999	-6764.61
52.52	778		52.52	717.3		52.52	-6739.41
52.5399	791		52.5399	718.1		52.5399	-6727.21
52.56	799		52.56	719.1		52.56	-6720.21
52.5799	749		52.5799	720.2		52.5799	-6771.31
52.5999	781		52.5999	745.8		52.5999	-6764.91
52.62	787		52.62	748.1		52.62	-6761.21
52.6399	827		52.6399	750.7		52.6399	-6723.81
52.66	816		52.66	753.5		52.66	-6737.61
52.6799	795		52.6799	756.6		52.6799	-6761.71
52.7	795		52.7	759.9		52.7	-6765.01
52.7199	819		52.7199	763.6		52.7199	-6744.71
52.74	794		52.74	767.6		52.74	-6773.71
52.76	838		52.76	772.9		52.76	-6735.01
52.7799	824		52.7799	778.6		52.7799	-6754.71
52.8	839		52.8	784.7		52.8	-6745.81
52.8199	859		52.8199	791.3		52.8199	-6732.41
52.84	902		52.84	798.5		52.84	-6696.61
52.8599	855		52.8599	806.4		52.8599	-6751.51
52.88	812		52.88	814.9		52.88	-6803.01
52.8999	861		52.8999	824.2		52.8999	-6763.31
52.92	909		52.92	834.3		52.92	-6725.41
52.94	875		52.94	845.4		52.94	-6770.51
52.9599	972		52.9599	857.6		52.9599	-6685.71
52.98	887		52.98	871.1		52.98	-6784.21
52.9999	1001		52.9999	885.9		52.9999	-6685.01
53.02	1012		53.02	902.3		53.02	-6690.41
53.0399	1006		53.0399	920.5		53.0399	-6714.61
53.06	969		53.06	940.9		53.06	-6772.01
53.0799	998		53.0799	963.6		53.0799	-6765.71
53.0999	1001		53.0999	989.1		53.0999	-6788.21
53.12	1020		53.12	1017.7		53.12	-6797.81
53.1399	1142		53.1399	1050.1		53.1399	-6708.21
53.16	1148		53.16	1086.7		53.16	-6738.81
53.1799	1163		53.1799	1128		53.1799	-6765.11
53.2	1238		53.2	1174.5		53.2	-6736.61
53.2199	1282		53.2199	1226.6		53.2199	-6744.71
53.24	1329		53.24	1284.7		53.24	-6755.81
53.26	1415		53.26	1348.9		53.26	-6734.01
53.2799	1490		53.2799	1419.8		53.2799	-6729.92
53.3	1594		53.3	1498.5		53.3	-6704.61
53.3199	1705		53.3199	1588.4		53.3199	-6683.51
53.34	1862		53.34	1696.1		53.34	-6634.21
53.3599	1950		53.3599	1833.9		53.3599	-6684.01
53.38	2237		53.38	2021.4		53.38	-6584.51
53.3999	2327		53.3999	2287		53.3999	-6760.11
53.42	2758		53.42	2666.7		53.42	-6708.81
53.44	3114		53.44	3202.5		53.44	-6888.61
53.4599	3660		53.4599	3945.7		53.4599	-7085.81
53.48	4807		53.48	4966.3		53.48	-6959.41
53.4999	6550		53.4999	6359		53.4999	-6609.11
53.52	9010		53.52	8170.7		53.52	-5960.81
53.5399	11029		53.5399	10150.2		53.5399	-5921.31
53.56	12388		53.56	11482.2		53.56	-5894.31
53.5799	11818		53.5799	11328.2		53.5799	-6310.31
53.5999	10622		53.5999	10025.6		53.5999	-6203.71
53.62	9058		53.62	8693.4		53.62	-6435.52
53.6399	8333		53.6399	7973.8		53.6399	-6440.91
53.66	8279		53.66	7910.9		53.66	-6432.01
53.6799	8664		53.6799	8244.5		53.6799	-6380.61
53.7	8480		53.7	8466.6		53.7	-6786.71
53.7199	7889		53.7199	8024.9		53.7199	-6936.01
53.74	6826		53.74	6917		53.74	-6891.11
53.76	5711		53.76	5667.1		53.76	-6756.21
53.7799	4832		53.7799	4650.3		53.7799	-6618.41
53.8	3879		53.8	3917.8		53.8	-6838.92
53.8199	3311		53.8199	3389.8		53.8199	-6878.92
53.84	2827		53.84	2983.1		53.84	-6956.21
53.8599	2560		53.8599	2645.1		53.8599	-6885.21
53.88	2224		53.88	2352.2		53.88	-6928.31
53.8999	1994		53.8999	2097.1		53.8999	-6903.21
53.92	1861		53.92	1878.4		53.92	-6817.51
53.94	1647		53.94	1694.7		53.94	-6847.81
53.9599	1599		53.9599	1543		53.9599	-6744.11
53.98	1416		53.98	1419.3		53.98	-6803.42
53.9999	1283		53.9999	1318.9		53.9999	-6836.01
54.02	1334		54.02	1237.2		54.02	-6703.31
54.0399	1211		54.0399	1170.3		54.0399	-6759.42
54.06	1162		54.06	1114.8		54.06	-6752.92
54.0799	1179		54.0799	1068.2		54.0799	-6689.31
54.0999	1166		54.0999	1028.4		54.0999	-6662.51
54.12	979		54.12	994.1		54.12	-6815.21
54.1399	985		54.1399	964		54.1399	-6779.11
54.16	946		54.16	937.5		54.16	-6791.61
54.1799	989		54.1799	914		54.1799	-6725.11
54.2	943		54.2	892.9		54.2	-6750.01
54.2199	879		54.2199	873.9		54.2199	-6795.01
54.24	910		54.24	856.7		54.24	-6746.81
54.26	910		54.26	841.2		54.26	-6731.31
54.2799	872		54.2799	827		54.2799	-6755.11
54.3	855		54.3	814.1		54.3	-6759.21
54.3199	801		54.3199	802.2		54.3199	-6801.31
54.34	764		54.34	791.3		54.34	-6827.41
54.3599	781		54.3599	781.3		54.3599	-6800.41
54.38	775		54.38	772		54.38	-6797.11
54.3999	755		54.3999	763.4		54.3999	-6808.51
54.42	754		54.42	755.4		54.42	-6801.51
54.44	721		54.44	748		54.44	-6827.11
54.4599	725		54.4599	741.1		54.4599	-6816.21
54.48	717		54.48	734.6		54.48	-6817.71
54.4999	713		54.4999	728.6		54.4999	-6815.71
54.52	687		54.52	722.9		54.52	-6836.01
54.5399	728		54.5399	717.6		54.5399	-6789.71
54.56	714		54.56	712.5		54.56	-6798.61
54.5799	689		54.5799	707.8		54.5799	-6818.91
54.5999	761		54.5999	703.3		54.5999	-6742.41
54.62	676		54.62	699.1		54.62	-6823.21
54.6399	687		54.6399	695.1		54.6399	-6808.21
54.66	699		54.66	691.3		54.66	-6792.41
54.6799	645		54.6799	687.7		54.6799	-6842.81
54.7	725		54.7	636.9		54.7	-6712.01
54.7199	686		54.7199	635.3		54.7199	-6749.41
54.74	662		54.74	633.7		54.74	-6771.81
54.76	662		54.76	632.2		54.76	-6770.31
54.7799	662		54.7799	630.7		54.7799	-6768.81
54.8	676		54.8	629.4		54.8	-6753.51
54.8199	610		54.8199	628		54.8199	-6818.11
54.84	690		54.84	626.7		54.84	-6736.81
54.8599	618		54.8599	602.6		54.8599	-6784.71
54.88	615		54.88	602.1		54.88	-6787.21
54.8999	652		54.8999	601.7		54.8999	-6749.81
54.92	615		54.92	601.3		54.92	-6786.41
54.94	591		54.94	600.8		54.94	-6809.91
54.9599	622		54.9599	600.1		54.9599	-6778.21
54.98	629		54.98	599.4		54.98	-6770.51
54.9999	648		54.9999	598.7		54.9999	-6750.81
55.02	611		55.02	598.2		55.02	-6787.31
55.0399	607		55.0399	597.5		55.0399	-6790.61
55.06	620		55.06	596.8		55.06	-6776.91
55.0799	643		55.0799	596.1		55.0799	-6753.21
55.0999	657		55.0999	595.4		55.0999	-6738.51
55.12	581		55.12	594.7		55.12	-6813.81
55.1399	593		55.1399	593.9		55.1399	-6801.01
55.16	636		55.16	593.2		55.16	-6757.31
55.1799	633		55.1799	592.6		55.1799	-6759.71
55.2	658		55.2	591.9		55.2	-6734.01
55.2199	581		55.2199	591.2		55.2199	-6810.31
55.24	585		55.24	590.5		55.24	-6805.61
55.26	585		55.26	589.8		55.26	-6804.91
55.2799	590		55.2799	589.1		55.2799	-6799.21
55.3	594		55.3	588.4		55.3	-6794.51
55.3199	630		55.3199	587.8		55.3199	-6757.91
55.34	607		55.34	587.1		55.34	-6780.21
55.3599	615		55.3599	586.4		55.3599	-6771.51
55.38	586		55.38	585.7		55.38	-6799.81
55.3999	618		55.3999	585		55.3999	-6767.11
55.42	545		55.42	584.3		55.42	-6839.41
55.44	544		55.44	583.6		55.44	-6839.71
55.4599	576		55.4599	583		55.4599	-6807.11
55.48	598		55.48	582.3		55.48	-6784.41
55.4999	560		55.4999	581.6		55.4999	-6821.71
55.52	594		55.52	580.9		55.52	-6787.01
55.5399	546		55.5399	580.3		55.5399	-6834.41
55.56	570		55.56	579.6		55.56	-6809.71
55.5799	591		55.5799	579		55.5799	-6788.11
55.5999	573		55.5999	578.3		55.5999	-6805.41
55.62	548		55.62	577.7		55.62	-6829.81
55.6399	584		55.6399	577		55.6399	-6793.11
55.66	583		55.66	576.4		55.66	-6793.51
55.6799	594		55.6799	575.8		55.6799	-6781.91
55.7	610		55.7	575.2		55.7	-6765.31
55.7199	560		55.7199	574.6		55.7199	-6814.71
55.74	581		55.74	574		55.74	-6793.11
55.76	542		55.76	573.5		55.76	-6831.61
55.7799	592		55.7799	572.9		55.7799	-6781.01
55.8	531		55.8	572.4		55.8	-6841.51
55.8199	598		55.8199	571.9		55.8199	-6774.01
55.84	541		55.84	571.4		55.84	-6830.51
55.8599	565		55.8599	571		55.8599	-6806.11
55.88	611		55.88	570.6		55.88	-6759.71
55.8999	555		55.8999	570.2		55.8999	-6815.31
55.92	573		55.92	569.9		55.92	-6797.01
55.94	576		55.94	569.6		55.94	-6793.71
55.9599	541		55.9599	569.6		55.9599	-6828.71
55.98	512		55.98	569.8		55.98	-6857.91
55.9999	597		55.9999	570.1		55.9999	-6773.21
56.02	567		56.02	570.9		56.02	-6804.01
56.0399	585		56.0399	572.4		56.0399	-6787.51
56.06	551		56.06	575		56.06	-6824.11
56.0799	573		56.0799	578.8		56.0799	-6805.91
56.0999	585		56.0999	584.1		56.0999	-6799.21
56.12	594		56.12	590.6		56.12	-6796.71
56.1399	617		56.1399	595.9		56.1399	-6779.01
56.16	600		56.16	596.2		56.16	-6796.31
56.1799	636		56.1799	591.1		56.1799	-6755.21
56.2	597		56.2	584.3		56.2	-6787.41
56.2199	560		56.2199	579.3		56.2199	-6819.41
56.24	599		56.24	576.9		56.24	-6778.01
56.26	581		56.26	576.5		56.26	-6795.61
56.2799	596		56.2799	577.1		56.2799	-6781.21
56.3	581		56.3	576.4		56.3	-6795.51
56.3199	551		56.3199	573		56.3199	-6822.11
56.34	572		56.34	567.4		56.34	-6795.51
56.3599	566		56.3599	561.7		56.3599	-6795.81
56.38	541		56.38	557		56.38	-6816.11
56.3999	562		56.3999	553.4		56.3999	-6791.51
56.42	548		56.42	550.4		56.42	-6802.51
56.44	544		56.44	547.9		56.44	-6804.01
56.4599	552		56.4599	545.6		56.4599	-6793.71
56.48	506		56.48	543.5		56.48	-6837.61
56.4999	579		56.4999	541.5		56.4999	-6762.61
56.52	561		56.52	539.6		56.52	-6778.71
56.5399	521		56.5399	537.8		56.5399	-6816.91
56.56	505		56.56	536.2		56.56	-6831.31
56.5799	536		56.5799	534.6		56.5799	-6798.71
56.5999	514		56.5999	533.2		56.5999	-6819.31
56.62	484		56.62	531.8		56.62	-6847.91
56.6399	533		56.6399	531.3		56.6399	-6798.41
56.66	554		56.66	530.8		56.66	-6776.91
56.6799	532		56.6799	530.4		56.6799	-6798.51
56.7	496		56.7	529.9		56.7	-6834.01
56.7199	527		56.7199	529.5		56.7199	-6802.61
56.74	554		56.74	529.2		56.74	-6775.31
56.76	513		56.76	528.8		56.76	-6815.91
56.7799	544		56.7799	528.4		56.7799	-6784.51
56.8	570		56.8	528.1		56.8	-6758.21
56.8199	544		56.8199	527.7		56.8199	-6783.81
56.84	532		56.84	527.4		56.84	-6795.51
56.8599	525		56.8599	527.1		56.8599	-6802.21
56.88	531		56.88	526.7		56.88	-6795.81
56.8999	561		56.8999	526.4		56.8999	-6765.51
56.92	520		56.92	526.1		56.92	-6806.21
56.94	514		56.94	525.8		56.94	-6811.91
56.9599	564		56.9599	525.5		56.9599	-6761.61
56.98	506		56.98	525.2		56.98	-6819.31
56.9999	489		56.9999	524.9		56.9999	-6836.01
57.02	579		57.02	524.6		57.02	-6745.71
57.0399	507		57.0399	524.3		57.0399	-6817.41
57.06	509		57.06	524		57.06	-6815.11
57.0799	533		57.0799	523.7		57.0799	-6790.81
57.0999	538		57.0999	523.4		57.0999	-6785.51
57.12	529		57.12	523.1		57.12	-6794.21
57.1399	514		57.1399	522.8		57.1399	-6808.91
57.16	501		57.16	522.5		57.16	-6821.61
57.1799	525		57.1799	522.2		57.1799	-6797.31
57.2	519		57.2	521.9		57.2	-6803.01
57.2199	561		57.2199	521.7		57.2199	-6760.81
57.24	497		57.24	521.4		57.24	-6824.51
57.26	513		57.26	521.1		57.26	-6808.21
57.2799	544		57.2799	520.8		57.2799	-6776.91
57.3	516		57.3	520.3		57.3	-6804.41
57.3199	539		57.3199	520.1		57.3199	-6781.21
57.34	523		57.34	519.8		57.34	-6796.91
57.3599	542		57.3599	519.5		57.3599	-6777.61
57.38	499		57.38	519.2		57.38	-6820.31
57.3999	551		57.3999	519		57.3999	-6768.11
57.42	507		57.42	518.7		57.42	-6811.81
57.44	484		57.44	518.4		57.44	-6834.51
57.4599	502		57.4599	518		57.4599	-6816.11
57.48	490		57.48	517.8		57.48	-6827.91
57.4999	518		57.4999	517.5		57.4999	-6799.61
57.52	534		57.52	517.2		57.52	-6783.31
57.5399	499		57.5399	517		57.5399	-6818.11
57.56	488		57.56	516.7		57.56	-6828.81
57.5799	535		57.5799	516.4		57.5799	-6781.51
57.5999	501		57.5999	516.1		57.5999	-6815.21
57.62	540		57.62	515.9		57.62	-6776.01
57.6399	510		57.6399	515.6		57.6399	-6805.71
57.66	505		57.66	515.3		57.66	-6810.41
57.6799	505		57.6799	515		57.6799	-6810.11
57.7	545		57.7	514.8		57.7	-6769.91
57.7199	518		57.7199	514.5		57.7199	-6796.61
57.74	526		57.74	514.2		57.74	-6788.31
57.76	516		57.76	514		57.76	-6798.11
57.7799	516		57.7799	513.7		57.7799	-6797.81
57.8	528		57.8	513.4		57.8	-6785.51
57.8199	518		57.8199	513.1		57.8199	-6795.21
57.84	528		57.84	512.9		57.84	-6785.01
57.8599	535		57.8599	512.6		57.8599	-6777.71
57.88	488		57.88	512.3		57.88	-6824.41
57.8999	483		57.8999	512.1		57.8999	-6829.21
57.92	474		57.92	511.8		57.92	-6837.91
57.94	494		57.94	511.6		57.94	-6817.71
57.9599	474		57.9599	511.4		57.9599	-6837.51
57.98	527		57.98	511.2		57.98	-6784.31
57.9999	503		57.9999	511		57.9999	-6808.11
58.02	534		58.02	510.8		58.02	-6776.91
58.0399	492		58.0399	510.6		58.0399	-6818.71
58.06	515		58.06	510.4		58.06	-6795.51
58.0799	476		58.0799	510.2		58.0799	-6834.31
58.0999	533		58.0999	510		58.0999	-6777.11
58.12	546		58.12	509.8		58.12	-6763.91
58.1399	523		58.1399	509.6		58.1399	-6786.71
58.16	489		58.16	509.4		58.16	-6820.51
58.1799	507		58.1799	509.2		58.1799	-6802.31
58.2	558		58.2	509		58.2	-6751.11
58.2199	519		58.2199	508.8		58.2199	-6789.91
58.24	493		58.24	508.6		58.24	-6815.71
58.26	499		58.26	508.4		58.26	-6809.51
58.2799	481		58.2799	508.2		58.2799	-6827.31
58.3	528		58.3	508		58.3	-6780.11
58.3199	512		58.3199	507.8		58.3199	-6795.91
58.34	518		58.34	507.5		58.34	-6789.61
58.3599	533		58.3599	507.3		58.3599	-6774.41
58.38	515		58.38	507.1		58.38	-6792.21
58.3999	505		58.3999	506.9		58.3999	-6802.01
58.42	490		58.42	506.7		58.42	-6816.81
58.44	519		58.44	506.5		58.44	-6787.61
58.4599	492		58.4599	506.3		58.4599	-6814.41
58.48	496		58.48	506.1		58.48	-6810.21
58.4999	516		58.4999	505.9		58.4999	-6790.01
58.52	506		58.52	505.7		58.52	-6799.81
58.5399	519		58.5399	505.5		58.5399	-6786.61
58.56	486		58.56	505.3		58.56	-6819.41
58.5799	487		58.5799	505.1		58.5799	-6818.21
58.5999	493		58.5999	504.9		58.5999	-6812.01
58.62	513		58.62	504.7		58.62	-6791.81
58.6399	540		58.6399	504.5		58.6399	-6764.61
58.66	506		58.66	504.3		58.66	-6798.41
58.6799	508		58.6799	504.1		58.6799	-6796.21
58.7	514		58.7	503.9		58.7	-6790.01
58.7199	553		58.7199	503.7		58.7199	-6750.81
58.74	536		58.74	503.5		58.74	-6767.61
58.76	528		58.76	503.3		58.76	-6775.41
58.7799	497		58.7799	503.1		58.7799	-6806.21
58.8	471		58.8	502.9		58.8	-6832.01
58.8199	512		58.8199	502.7		58.8199	-6790.81
58.84	499		58.84	502.5		58.84	-6803.61
58.8599	479		58.8599	502.3		58.8599	-6823.41
58.88	490		58.88	502.1		58.88	-6812.21
58.8999	463		58.8999	501.9		58.8999	-6839.01
58.92	515		58.92	501.7		58.92	-6786.81
58.94	515		58.94	501.5		58.94	-6786.61
58.9599	488		58.9599	501.3		58.9599	-6813.41
58.98	519		58.98	501.1		58.98	-6782.21
58.9999	553		58.9999	500.9		58.9999	-6748.01
59.02	520		59.02	500.7		59.02	-6780.81
59.0399	526		59.0399	500.5		59.0399	-6774.61
59.06	512		59.06	500.3		59.06	-6788.41
59.0799	479		59.0799	500.1		59.0799	-6821.21
59.0999	497		59.0999	499.9		59.0999	-6803.01
59.12	540		59.12	499.7		59.12	-6759.81
59.1399	520		59.1399	499.5		59.1399	-6779.61
59.16	497		59.16	499.3		59.16	-6802.41
59.1799	484		59.1799	499.1		59.1799	-6815.21
59.2	500		59.2	498.9		59.2	-6799.01
59.2199	464		59.2199	498.7		59.2199	-6834.81
59.24	484		59.24	498.5		59.24	-6814.61
59.26	515		59.26	498.3		59.26	-6783.41
59.2799	480		59.2799	498.1		59.2799	-6818.21
59.3	471		59.3	497.9		59.3	-6827.01
59.3199	521		59.3199	497.7		59.3199	-6776.81
59.34	500		59.34	497.5		59.34	-6797.61
59.3599	489		59.3599	497.3		59.3599	-6808.41
59.38	476		59.38	497.1		59.38	-6821.21
59.3999	480		59.3999	496.9		59.3999	-6817.01
59.42	492		59.42	496.7		59.42	-6804.81
59.44	480		59.44	496.5		59.44	-6816.61
59.4599	460		59.4599	496.3		59.4599	-6836.41
59.48	501		59.48	496.1		59.48	-6795.21
59.4999	542		59.4999	495.9		59.4999	-6754.01
59.52	497		59.52	495.6		59.52	-6798.71
59.5399	515		59.5399	495.4		59.5399	-6780.51
59.56	515		59.56	495.2		59.56	-6780.31
59.5799	502		59.5799	495		59.5799	-6793.11
59.5999	506		59.5999	494.8		59.5999	-6788.91
59.62	462		59.62	494.6		59.62	-6832.71
59.6399	495		59.6399	494.4		59.6399	-6799.51
59.66	458		59.66	494.2		59.66	-6836.31
59.6799	476		59.6799	494		59.6799	-6818.11
59.7	501		59.7	493.8		59.7	-6792.91
59.7199	507		59.7199	493.6		59.7199	-6786.71
59.74	461		59.74	493.4		59.74	-6832.51
59.76	475		59.76	493.2		59.76	-6818.31
59.7799	495		59.7799	493		59.7799	-6798.11
59.8	522		59.8	492.7		59.8	-6770.81
59.8199	500		59.8199	492.5		59.8199	-6792.61
59.84	466		59.84	492.3		59.84	-6826.41
59.8599	494		59.8599	492.1		59.8599	-6798.21
59.88	525		59.88	491.9		59.88	-6767.01
59.8999	480		59.8999	491.7		59.8999	-6811.81
59.92	529		59.92	491.5		59.92	-6762.61
59.94	469		59.94	491.3		59.94	-6822.41
[truncated: 1,004 more rows]

## Sheet: S8b
S8b
ZnSe0.7Te0.3@C
2-Theta (degree)	Observed(a.u.)		2-Theta (degree)	Calculated(a.u.)		2-Theta (degree)	Difference(a.u.)		2-Theta (degree)	Bragg_position(a.u.)
20.02	825		20.02	786.1		20.02	-4203.87		27.1	-2320.74
20.04	774		20.04	785.9		20.04	-4254.67		27.1686	-2320.74
20.06	754		20.06	785.8		20.06	-4274.57		31.3927	-2320.74
20.08	800		20.08	785.7		20.08	-4228.47		31.4729	-2320.74
20.0999	758		20.0999	785.6		20.0999	-4270.37		44.9898	-2320.74
20.1199	795		20.1199	785.5		20.1199	-4233.27		45.1078	-2320.74
20.1399	806		20.1399	785.4		20.1399	-4222.17		53.3128	-2320.74
20.1599	856		20.1599	785.3		20.1599	-4172.07		53.4558	-2320.74
20.18	792		20.18	785.2		20.18	-4235.97		55.8854	-2320.74
20.2	775		20.2	785.1		20.2	-4252.87		56.0365	-2320.74
20.22	741		20.22	785		20.22	-4286.77		65.5143	-2320.74
20.24	784		20.24	784.9		20.24	-4243.67		65.6976	-2320.74
20.2599	752		20.2599	784.8		20.2599	-4275.57		72.261	-2320.74
20.2799	775		20.2799	785		20.2799	-4252.77		72.4691	-2320.74
20.2999	836		20.2999	785.2		20.2999	-4191.97		74.4497	-2320.74
20.3199	827		20.3199	785.4		20.3199	-4201.17		74.6663	-2320.74
20.34	745		20.34	785.6		20.34	-4283.37
20.36	768		20.36	785.7		20.36	-4260.47
20.38	818		20.38	785.9		20.38	-4210.67
20.4	761		20.4	786.1		20.4	-4267.87
20.42	736		20.42	786.3		20.42	-4293.07
20.4399	810		20.4399	786.5		20.4399	-4219.27
20.4599	788		20.4599	786.7		20.4599	-4241.47
20.4799	773		20.4799	786.9		20.4799	-4256.67
20.4999	743		20.4999	787.1		20.4999	-4286.87
20.52	835		20.52	787.2		20.52	-4194.97
20.54	792		20.54	787.4		20.54	-4238.17
20.56	726		20.56	787.6		20.56	-4304.37
20.58	798		20.58	787.8		20.58	-4232.57
20.5999	811		20.5999	788		20.5999	-4219.77
20.6199	857		20.6199	788.2		20.6199	-4173.97
20.6399	730		20.6399	788.4		20.6399	-4301.17
20.6599	775		20.6599	788.6		20.6599	-4256.37
20.68	811		20.68	788.8		20.68	-4220.57
20.7	803		20.7	788.9		20.7	-4228.67
20.72	775		20.72	789.1		20.72	-4256.87
20.74	807		20.74	789.3		20.74	-4225.07
20.7599	758		20.7599	789.5		20.7599	-4274.27
20.7799	746		20.7799	789.7		20.7799	-4286.47
20.7999	778		20.7999	789.9		20.7999	-4254.67
20.8199	782		20.8199	790.1		20.8199	-4250.87
20.84	794		20.84	790.3		20.84	-4239.07
20.86	759		20.86	790.4		20.86	-4274.17
20.88	781		20.88	790.6		20.88	-4252.37
20.9	786		20.9	790.8		20.9	-4247.57
20.92	825		20.92	791		20.92	-4208.77
20.9399	784		20.9399	791.2		20.9399	-4249.97
20.9599	824		20.9599	791.4		20.9599	-4210.17
20.9799	810		20.9799	791.6		20.9799	-4224.37
20.9999	819		20.9999	791.8		20.9999	-4215.57
21.02	800		21.02	791.9		21.02	-4234.67
21.04	771		21.04	792.1		21.04	-4263.87
21.06	788		21.06	792.3		21.06	-4247.07
21.08	825		21.08	792.5		21.08	-4210.27
21.0999	739		21.0999	792.7		21.0999	-4296.47
21.1199	813		21.1199	792.4		21.1199	-4222.17
21.1399	843		21.1399	792.2		21.1399	-4191.97
21.1599	807		21.1599	791.9		21.1599	-4227.67
21.18	823		21.18	791.7		21.18	-4211.47
21.2	806		21.2	791.4		21.2	-4228.17
21.22	810		21.22	791.1		21.22	-4223.87
21.24	778		21.24	790.9		21.24	-4255.67
21.2599	800		21.2599	790.6		21.2599	-4233.37
21.2799	818		21.2799	790.4		21.2799	-4215.17
21.2999	747		21.2999	790.1		21.2999	-4285.87
21.3199	755		21.3199	789.9		21.3199	-4277.67
21.34	785		21.34	789.6		21.34	-4247.37
21.36	810		21.36	789.4		21.36	-4222.17
21.38	742		21.38	789.1		21.38	-4289.87
21.4	760		21.4	788.8		21.4	-4271.57
21.42	760		21.42	788.6		21.42	-4271.37
21.4399	812		21.4399	788.3		21.4399	-4219.07
21.4599	826		21.4599	788.1		21.4599	-4204.87
21.4799	791		21.4799	787.8		21.4799	-4239.57
21.4999	793		21.4999	787.6		21.4999	-4237.37
21.52	817		21.52	787.3		21.52	-4213.07
21.54	806		21.54	787		21.54	-4223.77
21.56	756		21.56	786.8		21.56	-4273.57
21.58	756		21.58	786.5		21.58	-4273.27
21.5999	816		21.5999	786.3		21.5999	-4213.07
21.6199	753		21.6199	786		21.6199	-4275.77
21.6399	790		21.6399	785.8		21.6399	-4238.57
21.6599	792		21.6599	785.5		21.6599	-4236.27
21.68	794		21.68	785.2		21.68	-4233.97
21.7	752		21.7	785		21.7	-4275.77
21.72	792		21.72	784.7		21.72	-4235.47
21.74	759		21.74	784.5		21.74	-4268.27
21.7599	813		21.7599	784.2		21.7599	-4213.97
21.7799	800		21.7799	784		21.7799	-4226.77
21.7999	774		21.7999	783.7		21.7999	-4252.47
21.8199	715		21.8199	783.4		21.8199	-4311.17
21.84	794		21.84	783.2		21.84	-4231.97
21.86	804		21.86	782.9		21.86	-4221.67
21.88	816		21.88	782.7		21.88	-4209.47
21.9	825		21.9	782.4		21.9	-4200.17
21.92	785		21.92	782.2		21.92	-4239.97
21.9399	790		21.9399	781.9		21.9399	-4234.67
21.9599	766		21.9599	781.6		21.9599	-4258.37
21.9799	754		21.9799	781.4		21.9799	-4270.17
21.9999	806		21.9999	781.1		21.9999	-4217.87
22.02	801		22.02	780.9		22.02	-4222.67
22.04	777		22.04	780.6		22.04	-4246.37
22.06	788		22.06	780.4		22.06	-4235.17
22.08	805		22.08	780.1		22.08	-4217.87
22.0999	730		22.0999	779.8		22.0999	-4292.57
22.1199	772		22.1199	779.6		22.1199	-4250.37
22.1399	843		22.1399	779.3		22.1399	-4179.07
22.1599	771		22.1599	779.8		22.1599	-4251.57
22.18	735		22.18	780.3		22.18	-4288.07
22.2	779		22.2	780.7		22.2	-4244.47
22.22	753		22.22	781.2		22.22	-4270.97
22.24	740		22.24	781.7		22.24	-4284.47
22.2599	817		22.2599	782.2		22.2599	-4207.97
22.2799	820		22.2799	782.6		22.2799	-4205.37
22.2999	798		22.2999	783.1		22.2999	-4227.87
22.3199	813		22.3199	783.6		22.3199	-4213.37
22.34	758		22.34	784.1		22.34	-4268.87
22.36	822		22.36	784.5		22.36	-4205.27
22.38	755		22.38	785		22.38	-4272.77
22.4	772		22.4	785.5		22.4	-4256.27
22.42	800		22.42	785.9		22.42	-4228.67
22.4399	772		22.4399	786.4		22.4399	-4257.17
22.4599	782		22.4599	786.9		22.4599	-4247.67
22.4799	772		22.4799	787.4		22.4799	-4258.17
22.4999	794		22.4999	787.8		22.4999	-4236.57
22.52	824		22.52	788.3		22.52	-4207.07
22.54	794		22.54	788.8		22.54	-4237.57
22.56	792		22.56	789.3		22.56	-4240.07
22.58	787		22.58	789.7		22.58	-4245.47
22.5999	784		22.5999	790.2		22.5999	-4248.97
22.6199	806		22.6199	790.7		22.6199	-4227.47
22.6399	825		22.6399	791.2		22.6399	-4208.97
22.6599	833		22.6599	791.6		22.6599	-4201.37
22.68	785		22.68	792.1		22.68	-4249.87
22.7	793		22.7	792.6		22.7	-4242.37
22.72	863		22.72	793		22.72	-4172.77
22.74	781		22.74	793.5		22.74	-4255.27
22.7599	788		22.7599	794		22.7599	-4248.77
22.7799	740		22.7799	794.5		22.7799	-4297.27
22.7999	785		22.7999	794.9		22.7999	-4252.67
22.8199	798		22.8199	795.4		22.8199	-4240.17
22.84	721		22.84	795.9		22.84	-4317.67
22.86	804		22.86	796.4		22.86	-4235.17
22.88	788		22.88	796.8		22.88	-4251.57
22.9	788		22.9	797.3		22.9	-4252.07
22.92	852		22.92	797.8		22.92	-4188.57
22.9399	768		22.9399	798.2		22.9399	-4272.97
22.9599	837		22.9599	798.7		22.9599	-4204.47
22.9799	795		22.9799	799.2		22.9799	-4246.97
22.9999	760		22.9999	799.7		22.9999	-4282.47
23.02	775		23.02	800.1		23.02	-4267.87
23.04	848		23.04	800.6		23.04	-4195.37
23.06	810		23.06	801.1		23.06	-4233.87
23.08	768		23.08	801.6		23.08	-4276.37
23.0999	840		23.0999	802		23.0999	-4204.77
23.1199	820		23.1199	802.5		23.1199	-4225.27
23.1399	822		23.1399	803		23.1399	-4223.77
23.1599	809		23.1599	803.4		23.1599	-4237.17
23.18	778		23.18	803.9		23.18	-4268.67
23.2	832		23.2	804.4		23.2	-4215.17
23.22	752		23.22	804.9		23.22	-4295.67
23.24	807		23.24	805.3		23.24	-4241.07
23.2599	836		23.2599	805.8		23.2599	-4212.57
23.2799	816		23.2799	806.3		23.2799	-4233.07
23.2999	758		23.2999	806.8		23.2999	-4291.57
23.3199	823		23.3199	807.2		23.3199	-4226.97
23.34	831		23.34	807.7		23.34	-4219.47
23.36	836		23.36	808.2		23.36	-4214.97
23.38	794		23.38	808.7		23.38	-4257.47
23.4	845		23.4	809.1		23.4	-4206.87
23.42	748		23.42	809.6		23.42	-4304.37
23.4399	772		23.4399	810.1		23.4399	-4280.87
23.4599	813		23.4599	810.5		23.4599	-4240.27
23.4799	846		23.4799	811		23.4799	-4207.77
23.4999	874		23.4999	811.5		23.4999	-4180.27
23.52	766		23.52	812		23.52	-4288.77
23.54	785		23.54	812.4		23.54	-4270.17
23.56	838		23.56	812.9		23.56	-4217.67
23.58	794		23.58	813.4		23.58	-4262.17
23.5999	842		23.5999	813.9		23.5999	-4214.67
23.6199	814		23.6199	814.3		23.6199	-4243.07
23.6399	826		23.6399	814.8		23.6399	-4231.57
23.6599	813		23.6599	815.3		23.6599	-4245.07
23.68	739		23.68	815.7		23.68	-4319.47
23.7	746		23.7	816.2		23.7	-4312.97
23.72	833		23.72	816.7		23.72	-4226.47
23.74	795		23.74	817.2		23.74	-4264.97
23.7599	777		23.7599	817.6		23.7599	-4283.37
23.7799	787		23.7799	818.1		23.7799	-4273.87
23.7999	852		23.7999	818.6		23.7999	-4209.37
23.8199	831		23.8199	819.1		23.8199	-4230.87
23.84	844		23.84	817.9		23.84	-4216.67
23.86	810		23.86	816.7		23.86	-4249.47
23.88	812		23.88	815.6		23.88	-4246.37
23.9	773		23.9	814.4		23.9	-4284.17
23.92	833		23.92	813.3		23.92	-4223.07
23.9399	766		23.9399	812.1		23.9399	-4288.87
23.9599	836		23.9599	811		23.9599	-4217.77
23.9799	829		23.9799	809.8		23.9799	-4223.57
23.9999	849		23.9999	808.6		23.9999	-4202.37
24.02	851		24.02	807.5		24.02	-4199.27
24.04	786		24.04	806.3		24.04	-4263.07
24.06	907		24.06	805.2		24.06	-4140.97
24.08	848		24.08	804		24.08	-4198.77
24.0999	798		24.0999	802.9		24.0999	-4247.67
24.1199	874		24.1199	801.7		24.1199	-4170.47
24.1399	790		24.1399	800.5		24.1399	-4253.27
24.1599	816		24.1599	799.4		24.1599	-4226.17
24.18	835		24.18	819.7		24.18	-4227.47
24.2	795		24.2	818.9		24.2	-4266.67
24.22	830		24.22	818		24.22	-4230.77
24.24	748		24.24	827.8		24.24	-4322.57
24.2599	836		24.2599	827.1		24.2599	-4233.87
24.2799	795		24.2799	826.4		24.2799	-4274.17
24.2999	792		24.2999	825.8		24.2999	-4276.57
24.3199	817		24.3199	825.1		24.3199	-4250.87
24.34	764		24.34	824.4		24.34	-4303.17
24.36	812		24.36	823.8		24.36	-4254.57
24.38	832		24.38	823.2		24.38	-4233.97
24.4	790		24.4	822.5		24.4	-4275.27
24.42	836		24.42	821.9		24.42	-4228.67
24.4399	872		24.4399	821.3		24.4399	-4192.07
24.4599	855		24.4599	820.7		24.4599	-4208.47
24.4799	822		24.4799	820.2		24.4799	-4240.97
24.4999	816		24.4999	819.6		24.4999	-4246.37
24.52	846		24.52	819.1		24.52	-4215.87
24.54	842		24.54	818.5		24.54	-4219.27
24.56	878		24.56	818		24.56	-4182.77
24.58	839		24.58	817.5		24.58	-4221.27
24.5999	856		24.5999	817		24.5999	-4203.77
24.6199	790		24.6199	816.6		24.6199	-4269.37
24.6399	829		24.6399	816.1		24.6399	-4229.87
24.6599	868		24.6599	815.7		24.6599	-4190.47
24.68	846		24.68	815.3		24.68	-4212.07
24.7	820		24.7	814.9		24.7	-4237.67
24.72	813		24.72	814.5		24.72	-4244.27
24.74	832		24.74	814.1		24.74	-4224.87
24.7599	766		24.7599	813.8		24.7599	-4290.57
24.7799	816		24.7799	813.5		24.7799	-4240.27
24.7999	872		24.7999	813.2		24.7999	-4183.97
24.8199	881		24.8199	812.9		24.8199	-4174.67
24.84	797		24.84	812.6		24.84	-4258.37
24.86	758		24.86	812.4		24.86	-4297.17
24.88	840		24.88	812.2		24.88	-4214.97
24.9	829		24.9	812		24.9	-4225.77
24.92	805		24.92	815.3		24.92	-4253.07
24.9399	833		24.9399	818.5		24.9399	-4228.27
24.9599	896		24.9599	821.8		24.9599	-4168.57
24.9799	895		24.9799	825.1		24.9799	-4172.87
24.9999	767		24.9999	828.4		24.9999	-4304.17
25.02	810		25.02	831.8		25.02	-4264.57
25.04	822		25.04	835.2		25.04	-4255.97
25.06	856		25.06	838.6		25.06	-4225.37
25.08	868		25.08	842.1		25.08	-4216.87
25.0999	827		25.0999	845.6		25.0999	-4261.37
25.1199	806		25.1199	849.1		25.1199	-4285.87
25.1399	835		25.1399	852.7		25.1399	-4260.47
25.1599	850		25.1599	856.4		25.1599	-4249.17
25.18	850		25.18	860		25.18	-4252.77
25.2	856		25.2	863.8		25.2	-4250.57
25.22	804		25.22	867.5		25.22	-4306.27
25.24	829		25.24	871.3		25.24	-4285.07
25.2599	811		25.2599	875.2		25.2599	-4306.97
25.2799	801		25.2799	879.1		25.2799	-4320.87
25.2999	843		25.2999	883.1		25.2999	-4282.87
25.3199	829		25.3199	887.1		25.3199	-4300.87
25.34	794		25.34	891.2		25.34	-4339.97
25.36	875		25.36	895.4		25.36	-4263.17
25.38	832		25.38	899.6		25.38	-4310.37
25.4	790		25.4	903.9		25.4	-4356.67
25.42	819		25.42	908.3		25.42	-4332.07
25.4399	883		25.4399	912.7		25.4399	-4272.47
25.4599	879		25.4599	917.2		25.4599	-4280.97
25.4799	883		25.4799	921.8		25.4799	-4281.57
25.4999	866		25.4999	926.5		25.4999	-4303.27
25.52	864		25.52	928.8		25.52	-4307.57
25.54	949		25.54	931.1		25.54	-4224.87
25.56	869		25.56	933.6		25.56	-4307.37
25.58	916		25.58	936.1		25.58	-4262.87
25.5999	921		25.5999	938.8		25.5999	-4260.57
25.6199	985		25.6199	941.6		25.6199	-4199.37
25.6399	986		25.6399	944.5		25.6399	-4201.27
25.6599	921		25.6599	947.6		25.6599	-4269.37
25.68	911		25.68	950.7		25.68	-4282.47
25.7	940		25.7	954.1		25.7	-4256.87
25.72	967		25.72	957.5		25.72	-4233.27
25.74	1056		25.74	961.2		25.74	-4147.97
25.7599	1014		25.7599	965		25.7599	-4193.77
25.7799	980		25.7799	969		25.7799	-4231.77
25.7999	978		25.7999	973.2		25.7999	-4237.97
25.8199	986		25.8199	977.6		25.8199	-4234.37
25.84	1073		25.84	982.2		25.84	-4151.97
25.86	1092		25.86	987.1		25.86	-4137.87
25.88	1042		25.88	992.1		25.88	-4192.87
25.9	1084		25.9	997.5		25.9	-4156.27
25.92	1082		25.92	1003.1		25.92	-4163.87
25.9399	1065		25.9399	1009		25.9399	-4186.77
25.9599	1068		25.9599	1015.3		25.9599	-4190.07
25.9799	1031		25.9799	1021.9		25.9799	-4233.67
25.9999	979		25.9999	1028.8		25.9999	-4292.57
26.02	1040		26.02	1036.2		26.02	-4238.97
26.04	1056		26.04	1043.9		26.04	-4230.67
26.06	1047		26.06	1052.1		26.06	-4247.87
26.08	1103		26.08	1060.8		26.08	-4200.57
26.0999	1125		26.0999	1070.1		26.0999	-4187.87
26.1199	1108		26.1199	1079.8		26.1199	-4214.57
26.1399	1125		26.1399	1090.3		26.1399	-4208.07
26.1599	1141		26.1599	1101.3		26.1599	-4203.07
26.18	1157		26.18	1113.1		26.18	-4198.87
26.2	1214		26.2	1125.7		26.2	-4154.47
26.22	1202		26.22	1139.1		26.22	-4179.87
26.24	1168		26.24	1153.4		26.24	-4228.17
26.2599	1193		26.2599	1168.7		26.2599	-4218.47
26.2799	1264		26.2799	1185		26.2799	-4163.77
26.2999	1251		26.2999	1202.5		26.2999	-4194.27
26.3199	1335		26.3199	1221.1		26.3199	-4128.87
26.34	1253		26.34	1241.1		26.34	-4230.87
26.36	1265		26.36	1262.5		26.36	-4240.27
26.38	1312		26.38	1285.5		26.38	-4216.27
26.4	1321		26.4	1310		26.4	-4231.77
26.42	1315		26.42	1336.3		26.42	-4264.07
26.4399	1340		26.4399	1364.5		26.4399	-4267.27
26.4599	1438		26.4599	1394.9		26.4599	-4199.67
26.4799	1353		26.4799	1427.7		26.4799	-4317.47
26.4999	1362		26.4999	1463.3		26.4999	-4344.07
26.52	1460		26.52	1502.3		26.52	-4285.07
26.54	1433		26.54	1545.5		26.54	-4355.27
26.56	1581		26.56	1593.8		26.56	-4255.57
26.58	1646		26.58	1648.8		26.58	-4245.57
26.5999	1552		26.5999	1712.4		26.5999	-4403.17
26.6199	1658		26.6199	1786.8		26.6199	-4371.57
26.6399	1781		26.6399	1875.2		26.6399	-4336.97
26.6599	1853		26.6599	1981.3		26.6599	-4371.07
26.68	1930		26.68	2109.4		26.68	-4422.17
26.7	2114		26.7	2264.8		26.7	-4393.57
26.72	2255		26.72	2453.2		26.72	-4440.97
26.74	2451		26.74	2681.1		26.74	-4472.87
26.7599	2796		26.7599	2955.8		26.7599	-4402.57
26.7799	3142		26.7799	3285.2		26.7799	-4385.97
26.7999	3456		26.7999	3678.1		26.7999	-4464.87
26.8199	3903		26.8199	4144.3		26.8199	-4484.07
26.84	4538		26.84	4694.8		26.84	-4399.57
26.86	5311		26.86	5342		26.86	-4273.77
26.88	5935		26.88	6099.4		26.88	-4407.17
26.9	6818		26.9	6981.3		26.9	-4406.07
26.92	7886		26.92	8001.9		26.92	-4358.67
26.9399	9123		26.9399	9173.4		26.9399	-4293.17
26.9599	10234		26.9599	10503		26.9599	-4511.77
26.9799	11922		26.9799	11989.4		26.9799	-4310.17
26.9999	13610		26.9999	13618.9		26.9999	-4251.67
27.02	15149		27.02	15359.6		27.02	-4453.37
27.04	16972		27.04	17158.5		27.04	-4429.27
27.06	18597		27.06	18940.7		27.06	-4586.47
27.08	20238		27.08	20613.1		27.08	-4617.87
27.0999	22157		27.0999	22074.5		27.0999	-4160.27
27.1199	22946		27.1199	23228.1		27.1199	-4524.87
27.1399	23833		27.1399	23995.5		27.1399	-4405.27
27.1599	24247		27.1599	24326.7		27.1599	-4322.47
27.18	23877		27.18	24204.2		27.18	-4569.97
27.2	23378		27.2	23643.1		27.2	-4507.87
27.22	22150		27.22	22686.7		27.22	-4779.47
27.24	21047		27.24	21400		27.24	-4595.77
27.2599	19465		27.2599	19861.2		27.2599	-4638.97
27.2799	17763		27.2799	18153.5		27.2799	-4633.27
27.2999	15885		27.2999	16358.2		27.2999	-4715.97
27.3199	14094		27.3199	14549.6		27.3199	-4698.37
27.34	12449		27.34	12789.9		27.34	-4583.67
27.36	10617		27.36	11129.3		27.36	-4755.07
27.38	9184		27.38	9603.5		27.38	-4662.27
27.4	7929		27.4	8235.1		27.4	-4548.87
27.42	6631		27.42	7033.9		27.42	-4645.67
27.4399	5691		27.4399	6000.2		27.4399	-4551.97
27.4599	4908		27.4599	5126.1		27.4599	-4460.87
27.4799	4250		27.4799	4398.4		27.4799	-4391.17
27.4999	3791		27.4999	3800.4		27.4999	-4252.17
27.52	3379		27.52	3314.4		27.52	-4178.17
27.54	3127		27.54	2922.6		27.54	-4038.37
27.56	2939		27.56	2608.4		27.56	-3912.17
27.58	2634		27.58	2357		27.58	-3965.77
27.5999	2528		27.5999	2155.7		27.5999	-3870.47
27.6199	2361		27.6199	1993.9		27.6199	-3875.67
27.6399	2279		27.6399	1862.9		27.6399	-3826.67
27.6599	2133		27.6599	1755.9		27.6599	-3865.67
27.68	2059		27.68	1667.5		27.68	-3851.27
27.7	1885		27.7	1593.6		27.7	-3951.37
27.72	1895		27.72	1531		27.72	-3878.77
27.74	1743		27.74	1477.3		27.74	-3977.07
27.7599	1706		27.7599	1430.6		27.7599	-3967.37
27.7799	1660		27.7799	1389.6		27.7799	-3972.37
27.7999	1614		27.7999	1353.2		27.7999	-3981.97
27.8199	1575		27.8199	1320.6		27.8199	-3988.37
27.84	1465		27.84	1291.2		27.84	-4068.97
27.86	1461		27.86	1264.5		27.86	-4046.27
27.88	1411		27.88	1240		27.88	-4071.77
27.9	1321		27.9	1217.5		27.9	-4139.27
27.92	1363		27.92	1196.8		27.92	-4076.57
27.9399	1367		27.9399	1177.5		27.9399	-4053.27
27.9599	1297		27.9599	1159.6		27.9599	-4105.37
27.9799	1253		27.9799	1142.8		27.9799	-4132.57
27.9999	1262		27.9999	1127.1		27.9999	-4107.87
28.02	1196		28.02	1112.4		28.02	-4159.17
28.04	1198		28.04	1098.6		28.04	-4143.37
28.06	1187		28.06	1085.6		28.06	-4141.37
28.08	1161		28.08	1073.3		28.08	-4155.07
28.0999	1144		28.0999	1061.7		28.0999	-4160.47
28.1199	1096		28.1199	1050.8		28.1199	-4197.57
28.1399	1155		28.1399	1040.4		28.1399	-4128.17
28.1599	1090		28.1599	1030.5		28.1599	-4183.27
28.18	1088		28.18	1021.2		28.18	-4175.97
28.2	1077		28.2	1012.3		28.2	-4178.07
28.22	1051		28.22	1003.9		28.22	-4195.67
28.24	1059		28.24	995.9		28.24	-4179.67
28.2599	1015		28.2599	988.6		28.2599	-4216.37
28.2799	987		28.2799	981.4		28.2799	-4237.17
28.2999	1013		28.2999	974.4		28.2999	-4204.17
28.3199	1085		28.3199	967.8		28.3199	-4125.57
28.34	959		28.34	961.7		28.34	-4245.47
28.36	979		28.36	955.7		28.36	-4219.47
28.38	971		28.38	949.9		28.38	-4221.67
28.4	930		28.4	944.4		28.4	-4257.17
28.42	928		28.42	939.1		28.42	-4253.87
28.4399	932		28.4399	934		28.4399	-4244.77
28.4599	870		28.4599	929.2		28.4599	-4301.97
28.4799	913		28.4799	924.5		28.4799	-4254.27
28.4999	915		28.4999	920		28.4999	-4247.77
28.52	939		28.52	915.7		28.52	-4219.47
28.54	870		28.54	911.6		28.54	-4284.37
28.56	870		28.56	907.6		28.56	-4280.37
28.58	896		28.58	903.7		28.58	-4250.47
28.5999	855		28.5999	900		28.5999	-4287.77
28.6199	887		28.6199	896.5		28.6199	-4252.27
28.6399	910		28.6399	893		28.6399	-4225.77
28.6599	869		28.6599	889.7		28.6599	-4263.47
28.68	872		28.68	886.5		28.68	-4257.27
28.7	827		28.7	883.4		28.7	-4299.17
28.72	838		28.72	880.4		28.72	-4285.17
28.74	823		28.74	877.5		28.74	-4297.27
28.7599	822		28.7599	874.7		28.7599	-4295.47
28.7799	846		28.7799	872		28.7799	-4268.77
28.7999	890		28.7999	869.4		28.7999	-4222.17
28.8199	844		28.8199	866.8		28.8199	-4265.57
28.84	822		28.84	864.4		28.84	-4285.17
28.86	772		28.86	862		28.86	-4332.77
28.88	869		28.88	859.6		28.88	-4233.37
28.9	864		28.9	857.4		28.9	-4236.17
28.92	775		28.92	855.2		28.92	-4322.97
28.9399	850		28.9399	853		28.9399	-4245.77
28.9599	823		28.9599	851		28.9599	-4270.77
28.9799	772		28.9799	849		28.9799	-4319.77
28.9999	781		28.9999	847		28.9999	-4308.77
29.02	822		29.02	843.1		29.02	-4263.87
29.04	810		29.04	839.3		29.04	-4272.07
29.06	769		29.06	835.5		29.06	-4309.27
29.08	790		29.08	831.8		29.08	-4284.57
29.0999	793		29.0999	828.1		29.0999	-4277.87
29.1199	803		29.1199	824.4		29.1199	-4264.17
29.1399	765		29.1399	820.8		29.1399	-4298.57
29.1599	771		29.1599	817.2		29.1599	-4288.97
29.18	856		29.18	813.7		29.18	-4200.47
29.2	811		29.2	810.2		29.2	-4241.97
29.22	831		29.22	806.7		29.22	-4218.47
29.24	788		29.24	803.3		29.24	-4258.07
29.2599	774		29.2599	799.9		29.2599	-4268.67
29.2799	777		29.2799	796.5		29.2799	-4262.27
29.2999	732		29.2999	793.2		29.2999	-4303.97
29.3199	754		29.3199	789.9		29.3199	-4278.67
29.34	791		29.34	786.6		29.34	-4238.37
29.36	784		29.36	783.4		29.36	-4242.17
29.38	715		29.38	780.2		29.38	-4307.97
29.4	767		29.4	777		29.4	-4252.77
29.42	740		29.42	773.8		29.42	-4276.57
29.4399	768		29.4399	770.6		29.4399	-4245.37
29.4599	721		29.4599	767.5		29.4599	-4289.27
29.4799	701		29.4799	764.4		29.4799	-4306.17
29.4999	697		29.4999	761.3		29.4999	-4307.07
29.52	730		29.52	758.3		29.52	-4271.07
29.54	716		29.54	755.2		29.54	-4281.97
29.56	720		29.56	752.2		29.56	-4274.97
29.58	682		29.58	749.2		29.58	-4309.97
29.5999	746		29.5999	746.3		29.5999	-4243.07
29.6199	696		29.6199	743.3		29.6199	-4290.07
29.6399	641		29.6399	740.4		29.6399	-4342.17
29.6599	702		29.6599	737.4		29.6599	-4278.17
29.68	762		29.68	734.5		29.68	-4215.27
29.7	719		29.7	731.6		29.7	-4255.37
29.72	678		29.72	728.8		29.72	-4293.57
29.74	677		29.74	725.9		29.74	-4291.67
29.7599	678		29.7599	723.1		29.7599	-4287.87
29.7799	671		29.7799	720.2		29.7799	-4291.97
29.7999	688		29.7999	717.4		29.7999	-4272.17
29.8199	649		29.8199	714.6		29.8199	-4308.37
29.84	690		29.84	711.8		29.84	-4264.57
29.86	677		29.86	709.1		29.86	-4274.87
29.88	642		29.88	706.3		29.88	-4307.07
29.9	689		29.9	703.6		29.9	-4257.37
29.92	677		29.92	700.8		29.92	-4266.57
29.9399	686		29.9399	698.1		29.9399	-4254.87
29.9599	707		29.9599	695.4		29.9599	-4231.17
29.9799	681		29.9799	692.7		29.9799	-4254.47
29.9999	690		29.9999	690.1		29.9999	-4242.87
30.02	661		30.02	687.4		30.02	-4269.17
30.04	671		30.04	663.5		30.04	-4235.27
30.06	662		30.06	661.2		30.06	-4241.97
30.08	655		30.08	648.1		30.08	-4235.87
30.0999	672		30.0999	645.9		30.0999	-4216.67
30.1199	646		30.1199	643.7		30.1199	-4240.47
30.1399	652		30.1399	641.5		30.1399	-4232.27
30.1599	665		30.1599	639.3		30.1599	-4217.07
30.18	620		30.18	637.1		30.18	-4259.87
30.2	641		30.2	635.6		30.2	-4237.37
30.22	654		30.22	634		30.22	-4222.77
30.24	612		30.24	632.5		30.24	-4263.27
30.2599	637		30.2599	631		30.2599	-4236.77
30.2799	669		30.2799	629.4		30.2799	-4203.17
30.2999	596		30.2999	627.9		30.2999	-4274.67
30.3199	605		30.3199	626.4		30.3199	-4264.17
30.34	604		30.34	624.9		30.34	-4263.67
30.36	657		30.36	623.4		30.36	-4209.17
30.38	658		30.38	621.9		30.38	-4206.67
30.4	654		30.4	620.5		30.4	-4209.27
30.42	661		30.42	619		30.42	-4200.77
30.4399	639		30.4399	617.6		30.4399	-4221.37
30.4599	663		30.4599	616.1		30.4599	-4195.87
30.4799	629		30.4799	614.7		30.4799	-4228.47
30.4999	580		30.4999	613.3		30.4999	-4276.07
30.52	605		30.52	611.9		30.52	-4249.67
30.54	657		30.54	610.5		30.54	-4196.27
30.56	626		30.56	609.2		30.56	-4225.97
30.58	659		30.58	607.8		30.58	-4191.57
30.5999	641		30.5999	606.5		30.5999	-4208.27
30.6199	644		30.6199	605.2		30.6199	-4203.97
30.6399	599		30.6399	604		30.6399	-4247.77
30.6599	619		30.6599	602.7		30.6599	-4226.47
30.68	631		30.68	601.5		30.68	-4213.27
30.7	635		30.7	600.3		30.7	-4208.07
30.72	645		30.72	599.1		30.72	-4196.87
30.74	619		30.74	598		30.74	-4221.77
30.7599	598		30.7599	597		30.7599	-4241.77
30.7799	612		30.7799	596		30.7799	-4226.77
30.7999	581		30.7999	595		30.7999	-4256.77
30.8199	638		30.8199	594.2		30.8199	-4198.97
30.84	613		30.84	593.4		30.84	-4223.17
30.86	656		30.86	592.8		30.86	-4179.57
30.88	648		30.88	592.4		30.88	-4187.17
30.9	651		30.9	592.2		30.9	-4183.97
30.92	645		30.92	592.2		30.92	-4189.97
30.9399	580		30.9399	592.7		30.9399	-4255.47
30.9599	593		30.9599	593.5		30.9599	-4243.27
30.9799	641		30.9799	594.8		30.9799	-4196.57
30.9999	626		30.9999	596.8		30.9999	-4213.57
31.02	654		31.02	599.5		31.02	-4188.27
31.04	607		31.04	603		31.04	-4238.77
31.06	612		31.06	607.6		31.06	-4238.37
31.08	650		31.08	613.2		31.08	-4205.97
31.0999	672		31.0999	620.2		31.0999	-4190.97
31.1199	655		31.1199	628.6		31.1199	-4216.37
31.1399	667		31.1399	638.7		31.1399	-4214.47
31.1599	659		31.1599	650.5		31.1599	-4234.27
31.18	721		31.18	664.3		31.18	-4186.07
31.2	667		31.2	680.2		31.2	-4255.97
31.22	700		31.22	698.3		31.22	-4241.07
31.24	697		31.24	718.5		31.24	-4264.27
31.2599	712		31.2599	740.8		31.2599	-4271.57
31.2799	700		31.2799	764.9		31.2799	-4307.67
31.2999	768		31.2999	790.3		31.2999	-4265.07
31.3199	733		31.3199	818		31.3199	-4327.77
31.34	748		31.34	845.3		31.34	-4340.07
31.36	768		31.36	871.1		31.36	-4345.87
31.38	826		31.38	894.2		31.38	-4310.97
31.4	842		31.4	913.2		31.4	-4313.97
31.42	742		31.42	927.1		31.42	-4427.87
31.4399	844		31.4399	935.1		31.4399	-4333.87
31.4599	801		31.4599	936.9		31.4599	-4378.67
31.4799	799		31.4799	932.4		31.4799	-4376.17
31.4999	747		31.4999	921.8		31.4999	-4417.57
31.52	773		31.52	906		31.52	-4375.77
31.54	748		31.54	885.7		31.54	-4380.47
31.56	714		31.56	862		31.56	-4390.77
31.58	690		31.58	835.9		31.58	-4388.67
31.5999	680		31.5999	808.5		31.5999	-4371.27
31.6199	715		31.6199	780.7		31.6199	-4308.47
31.6399	650		31.6399	753.3		31.6399	-4346.07
31.6599	650		31.6599	727.2		31.6599	-4319.97
31.68	626		31.68	702.6		31.68	-4319.37
31.7	649		31.7	680.1		31.7	-4273.87
31.72	644		31.72	659.8		31.72	-4258.57
31.74	596		31.74	641.9		31.74	-4288.67
31.7599	578		31.7599	626.3		31.7599	-4291.07
31.7799	591		31.7799	612.9		31.7799	-4264.67
31.7999	599		31.7999	601.5		31.7999	-4245.27
31.8199	527		31.8199	591.9		31.8199	-4307.67
31.84	591		31.84	584		31.84	-4235.77
31.86	623		31.86	577.4		31.86	-4197.17
31.88	558		31.88	572		31.88	-4256.77
31.9	585		31.9	567.5		31.9	-4225.27
31.92	555		31.92	563.9		31.92	-4251.67
31.9399	611		31.9399	560.9		31.9399	-4192.67
31.9599	578		31.9599	558.4		31.9599	-4223.17
31.9799	594		31.9799	556.3		31.9799	-4205.07
31.9999	544		31.9999	554.6		31.9999	-4253.37
32.02	559		32.02	553.1		32.02	-4236.87
32.0399	528		32.0399	551.8		32.0399	-4266.57
32.06	571		32.06	550.6		32.06	-4222.37
32.0799	509		32.0799	549.7		32.0799	-4283.47
32.0999	611		32.0999	548.8		32.0999	-4180.57
32.12	545		32.12	548		32.12	-4245.77
32.1399	519		32.1399	547.3		32.1399	-4271.07
32.16	516		32.16	546.6		32.16	-4273.37
32.1799	567		32.1799	546		32.1799	-4221.77
32.2	546		32.2	545.4		32.2	-4242.17
32.2199	566		32.2199	544.9		32.2199	-4221.67
32.24	570		32.24	544.4		32.24	-4217.17
32.26	551		32.26	544		32.26	-4235.77
32.2799	535		32.2799	543.5		32.2799	-4251.27
32.3	590		32.3	543.1		32.3	-4195.87
32.3199	542		32.3199	542.8		32.3199	-4243.57
32.34	555		32.34	542.4		32.34	-4230.17
32.3599	564		32.3599	542		32.3599	-4220.77
32.38	512		32.38	541.7		32.38	-4272.47
32.3999	544		32.3999	541.4		32.3999	-4240.17
32.42	562		32.42	541.1		32.42	-4221.87
32.44	521		32.44	540.8		32.44	-4262.57
32.4599	610		32.4599	540.5		32.4599	-4173.27
32.48	502		32.48	540		32.48	-4280.77
32.4999	528		32.4999	539.4		32.4999	-4254.17
32.52	544		32.52	538.8		32.52	-4237.57
32.5399	549		32.5399	538.3		32.5399	-4232.07
32.56	562		32.56	537.7		32.56	-4218.47
32.5799	531		32.5799	537.2		32.5799	-4248.97
32.5999	532		32.5999	536.7		32.5999	-4247.47
32.62	536		32.62	536.2		32.62	-4242.97
32.6399	545		32.6399	535.7		32.6399	-4233.47
32.66	507		32.66	535.1		32.66	-4270.87
32.6799	509		32.6799	534.6		32.6799	-4268.37
32.7	541		32.7	534.1		32.7	-4235.87
32.7199	502		32.7199	533.6		32.7199	-4274.37
32.74	505		32.74	533.2		32.74	-4270.97
32.76	553		32.76	532.7		32.76	-4222.47
32.7799	525		32.7799	532.2		32.7799	-4249.97
32.8	515		32.8	531.7		32.8	-4259.47
32.8199	547		32.8199	531.2		32.8199	-4226.97
32.84	589		32.84	530.8		32.84	-4184.57
32.8599	591		32.8599	530.3		32.8599	-4182.07
32.88	528		32.88	529.8		32.88	-4244.57
32.8999	531		32.8999	529.4		32.8999	-4241.17
32.92	510		32.92	528.9		32.92	-4261.67
32.94	535		32.94	528.5		32.94	-4236.27
32.9599	542		32.9599	528		32.9599	-4228.77
32.98	510		32.98	527.5		32.98	-4260.27
32.9999	548		32.9999	527.1		32.9999	-4221.87
33.02	542		33.02	526.6		33.02	-4227.37
33.0399	505		33.0399	526.2		33.0399	-4263.97
33.06	525		33.06	525.8		33.06	-4243.57
33.0799	529		33.0799	525.3		33.0799	-4239.07
33.0999	536		33.0999	524.9		33.0999	-4231.67
33.12	510		33.12	524.4		33.12	-4257.17
33.1399	514		33.1399	524		33.1399	-4252.77
33.16	502		33.16	523.6		33.16	-4264.37
33.1799	513		33.1799	523.1		33.1799	-4252.87
33.2	559		33.2	522.7		33.2	-4206.47
33.2199	512		33.2199	522.3		33.2199	-4253.07
33.24	544		33.24	521.8		33.24	-4220.57
33.26	487		33.26	521.4		33.26	-4277.17
33.2799	531		33.2799	521		33.2799	-4232.77
33.3	538		33.3	520.5		33.3	-4225.27
33.3199	544		33.3199	520.1		33.3199	-4218.87
33.34	512		33.34	519.7		33.34	-4250.47
33.3599	542		33.3599	519.3		33.3599	-4220.07
33.38	536		33.38	518.8		33.38	-4225.57
33.3999	539		33.3999	518.4		33.3999	-4222.17
33.42	515		33.42	518		33.42	-4245.77
33.44	497		33.44	517.6		33.44	-4263.37
33.4599	487		33.4599	517.2		33.4599	-4272.97
33.48	492		33.48	516.7		33.48	-4267.47
33.4999	518		33.4999	516.3		33.4999	-4241.07
33.52	509		33.52	515.9		33.52	-4249.67
33.5399	528		33.5399	515.5		33.5399	-4230.27
33.56	525		33.56	515.1		33.56	-4232.87
33.5799	501		33.5799	514.7		33.5799	-4256.47
33.5999	519		33.5999	514.2		33.5999	-4237.97
33.62	523		33.62	513.8		33.62	-4233.57
33.6399	535		33.6399	513.3		33.6399	-4221.07
33.66	536		33.66	512.8		33.66	-4219.57
33.6799	496		33.6799	512.3		33.6799	-4259.07
33.7	475		33.7	511.8		33.7	-4279.57
33.7199	527		33.7199	511.3		33.7199	-4227.07
33.74	484		33.74	510.8		33.74	-4269.57
33.76	505		33.76	510.3		33.76	-4248.07
33.7799	520		33.7799	509.9		33.7799	-4232.67
33.8	501		33.8	509.4		33.8	-4251.17
33.8199	516		33.8199	508.9		33.8199	-4235.67
33.84	479		33.84	508.4		33.84	-4272.17
33.8599	521		33.8599	507.9		33.8599	-4229.67
33.88	461		33.88	507.4		33.88	-4289.17
33.8999	516		33.8999	506.9		33.8999	-4233.67
33.92	512		33.92	506.5		33.92	-4237.27
33.94	483		33.94	506		33.94	-4265.77
33.9599	526		33.9599	505.5		33.9599	-4222.27
33.98	529		33.98	505		33.98	-4218.77
33.9999	508		33.9999	504.5		33.9999	-4239.27
34.02	505		34.02	504		34.02	-4241.77
34.0399	526		34.0399	503.6		34.0399	-4220.37
34.06	561		34.06	503.1		34.06	-4184.87
34.0799	489		34.0799	502.6		34.0799	-4256.37
34.0999	495		34.0999	502.1		34.0999	-4249.87
34.12	487		34.12	501.6		34.12	-4257.37
34.1399	499		34.1399	501.2		34.1399	-4244.97
34.16	516		34.16	500.7		34.16	-4227.47
34.1799	501		34.1799	500.2		34.1799	-4241.97
34.2	506		34.2	499.7		34.2	-4236.47
34.2199	489		34.2199	499.2		34.2199	-4252.97
34.24	474		34.24	498.8		34.24	-4267.57
34.26	525		34.26	498.3		34.26	-4216.07
34.2799	481		34.2799	497.8		34.2799	-4259.57
34.3	506		34.3	497.3		34.3	-4234.07
34.3199	526		34.3199	496.9		34.3199	-4213.67
34.34	487		34.34	496.4		34.34	-4252.17
34.3599	475		34.3599	495.9		34.3599	-4263.67
34.38	492		34.38	495.4		34.38	-4246.17
34.3999	481		34.3999	494.9		34.3999	-4256.67
34.42	508		34.42	494.5		34.42	-4229.27
34.44	482		34.44	494		34.44	-4254.77
34.4599	479		34.4599	493.5		34.4599	-4257.27
34.48	523		34.48	493		34.48	-4212.77
34.4999	540		34.4999	492.6		34.4999	-4195.37
34.52	482		34.52	491.7		34.52	-4252.47
34.5399	473		34.5399	491.2		34.5399	-4260.97
34.56	466		34.56	490.8		34.56	-4267.57
34.5799	512		34.5799	490.3		34.5799	-4221.07
34.5999	456		34.5999	489.6		34.5999	-4276.37
34.62	483		34.62	489.1		34.62	-4248.87
34.6399	486		34.6399	488.8		34.6399	-4245.57
34.66	490		34.66	488.4		34.66	-4241.17
34.6799	528		34.6799	488.1		34.6799	-4202.87
34.7	499		34.7	487.7		34.7	-4231.47
34.7199	503		34.7199	487.4		34.7199	-4227.17
34.74	493		34.74	487		34.74	-4236.77
34.76	487		34.76	486.7		34.76	-4242.47
34.7799	464		34.7799	486.3		34.7799	-4265.07
34.8	471		34.8	486		34.8	-4257.77
34.8199	493		34.8199	485.6		34.8199	-4235.37
34.84	519		34.84	485.3		34.84	-4209.07
34.8599	493		34.8599	484.9		34.8599	-4234.67
34.88	471		34.88	484.6		34.88	-4256.37
34.8999	458		34.8999	484.3		34.8999	-4269.07
34.92	519		34.92	483.9		34.92	-4207.67
34.94	468		34.94	483.6		34.94	-4258.37
34.9599	443		34.9599	483.2		34.9599	-4282.97
34.98	495		34.98	482.9		34.98	-4230.67
34.9999	475		34.9999	482.5		34.9999	-4250.27
35.02	474		35.02	482.2		35.02	-4250.97
35.0399	487		35.0399	481.8		35.0399	-4237.57
35.06	493		35.06	481.5		35.06	-4231.27
35.0799	473		35.0799	481.1		35.0799	-4250.87
35.0999	475		35.0999	480.8		35.0999	-4248.57
35.12	523		35.12	480.4		35.12	-4200.17
35.1399	457		35.1399	480.1		35.1399	-4265.87
35.16	496		35.16	479.7		35.16	-4226.47
35.1799	486		35.1799	479.4		35.1799	-4236.17
35.2	525		35.2	479		35.2	-4196.77
35.2199	456		35.2199	478.7		35.2199	-4265.47
35.24	499		35.24	478.3		35.24	-4222.07
35.26	464		35.26	478		35.26	-4256.77
35.2799	481		35.2799	477.6		35.2799	-4239.37
35.3	429		35.3	477.3		35.3	-4291.07
35.3199	500		35.3199	476.9		35.3199	-4219.67
35.34	461		35.34	476.6		35.34	-4258.37
35.3599	458		35.3599	476.2		35.3599	-4260.97
35.38	473		35.38	475.9		35.38	-4245.67
35.3999	503		35.3999	475.5		35.3999	-4215.27
35.42	519		35.42	475.2		35.42	-4198.97
35.44	492		35.44	474.8		35.44	-4225.57
35.4599	476		35.4599	474.5		35.4599	-4241.27
35.48	476		35.48	474.1		35.48	-4240.87
35.4999	469		35.4999	473.8		35.4999	-4247.57
35.52	499		35.52	473.4		35.52	-4217.17
35.5399	462		35.5399	473.1		35.5399	-4253.87
35.56	499		35.56	472.7		35.56	-4216.47
35.5799	492		35.5799	472.4		35.5799	-4223.17
35.5999	447		35.5999	472		35.5999	-4267.77
35.62	418		35.62	471.7		35.62	-4296.47
35.6399	430		35.6399	471.3		35.6399	-4284.07
35.66	449		35.66	471		35.66	-4264.77
35.6799	469		35.6799	470.6		35.6799	-4244.37
35.7	460		35.7	470.3		35.7	-4253.07
35.7199	507		35.7199	469.9		35.7199	-4205.67
35.74	495		35.74	469.6		35.74	-4217.37
35.76	451		35.76	469.2		35.76	-4260.97
35.7799	488		35.7799	468.9		35.7799	-4223.67
35.8	451		35.8	468.5		35.8	-4260.27
35.8199	451		35.8199	468.2		35.8199	-4259.97
35.84	449		35.84	467.8		35.84	-4261.57
35.8599	489		35.8599	467.5		35.8599	-4221.27
35.88	413		35.88	467.1		35.88	-4296.87
35.8999	489		35.8999	466.8		35.8999	-4220.57
35.92	473		35.92	466.4		35.92	-4236.17
35.94	451		35.94	466.1		35.94	-4257.87
35.9599	522		35.9599	465.7		35.9599	-4186.47
35.98	476		35.98	465.4		35.98	-4232.17
35.9999	500		35.9999	465		35.9999	-4207.77
36.02	454		36.02	464.7		36.02	-4253.47
36.0399	483		36.0399	464.3		36.0399	-4224.07
36.06	529		36.06	464		36.06	-4177.77
36.0799	475		36.0799	463.8		36.0799	-4231.57
36.0999	471		36.0999	463.6		36.0999	-4235.37
36.12	457		36.12	463.5		36.12	-4249.27
36.1399	450		36.1399	463.3		36.1399	-4256.07
36.16	461		36.16	463.2		36.16	-4244.97
36.1799	466		36.1799	463		36.1799	-4239.77
36.2	431		36.2	462.9		36.2	-4274.67
36.2199	484		36.2199	462.7		36.2199	-4221.47
36.24	417		36.24	462.5		36.24	-4288.27
36.26	444		36.26	462.4		36.26	-4261.17
36.2799	456		36.2799	462.2		36.2799	-4248.97
36.3	438		36.3	462.1		36.3	-4266.87
36.3199	419		36.3199	461.9		36.3199	-4285.67
36.34	449		36.34	461.8		36.34	-4255.57
36.3599	452		36.3599	461.6		36.3599	-4252.37
36.38	480		36.38	461.4		36.38	-4224.17
36.3999	493		36.3999	461.3		36.3999	-4211.07
36.42	495		36.42	461.1		36.42	-4208.87
36.44	483		36.44	461		36.44	-4220.77
36.4599	458		36.4599	460.9		36.4599	-4245.67
36.48	451		36.48	460.9		36.48	-4252.67
36.4999	450		36.4999	460.9		36.4999	-4253.67
36.52	452		36.52	460.8		36.52	-4251.57
36.5399	479		36.5399	460.8		36.5399	-4224.57
36.56	477		36.56	460.8		36.56	-4226.57
36.5799	450		36.5799	460.7		36.5799	-4253.47
36.5999	452		36.5999	460.7		36.5999	-4251.47
36.62	471		36.62	460.7		36.62	-4232.47
36.6399	484		36.6399	460.7		36.6399	-4219.47
36.66	443		36.66	460.6		36.66	-4260.37
36.6799	499		36.6799	460.6		36.6799	-4204.37
36.7	474		36.7	460.6		36.7	-4229.37
36.7199	495		36.7199	460.5		36.7199	-4208.27
36.74	454		36.74	460.5		36.74	-4249.27
36.76	481		36.76	460.5		36.76	-4222.27
36.7799	494		36.7799	460.4		36.7799	-4209.17
36.8	429		36.8	460.4		36.8	-4274.17
36.8199	471		36.8199	460.4		36.8199	-4232.17
36.84	461		36.84	460.3		36.84	-4242.07
36.8599	500		36.8599	460.3		36.8599	-4203.07
36.88	449		36.88	460.3		36.88	-4254.07
36.8999	447		36.8999	460.2		36.8999	-4255.97
36.92	484		36.92	460.2		36.92	-4218.97
36.94	424		36.94	460.2		36.94	-4278.97
36.9599	448		36.9599	460.1		36.9599	-4254.87
36.98	443		36.98	460.1		36.98	-4259.87
36.9999	451		36.9999	460.1		36.9999	-4251.87
37.02	466		37.02	460		37.02	-4236.77
37.0399	449		37.0399	460		37.0399	-4253.77
37.06	488		37.06	460		37.06	-4214.77
37.0799	474		37.0799	459.9		37.0799	-4228.67
37.0999	452		37.0999	459.9		37.0999	-4250.67
37.12	484		37.12	459.9		37.12	-4218.67
37.1399	436		37.1399	459.8		37.1399	-4266.57
37.16	424		37.16	459.8		37.16	-4278.57
37.1799	458		37.1799	459.8		37.1799	-4244.57
37.2	455		37.2	459.7		37.2	-4247.47
37.2199	494		37.2199	459.7		37.2199	-4208.47
37.24	473		37.24	459.7		37.24	-4229.47
37.26	448		37.26	459.6		37.26	-4254.37
37.2799	455		37.2799	459.6		37.2799	-4247.37
37.3	434		37.3	459.6		37.3	-4268.37
37.3199	432		37.3199	459.5		37.3199	-4270.27
37.34	473		37.34	459.5		37.34	-4229.27
37.3599	432		37.3599	459.5		37.3599	-4270.27
37.38	497		37.38	459.4		37.38	-4205.17
37.3999	445		37.3999	459.4		37.3999	-4257.17
37.42	477		37.42	459.4		37.42	-4225.17
37.44	448		37.44	459.3		37.44	-4254.07
37.4599	486		37.4599	459.3		37.4599	-4216.07
37.48	480		37.48	459.3		37.48	-4222.07
37.4999	437		37.4999	459.3		37.4999	-4265.07
37.52	476		37.52	459.2		37.52	-4225.97
37.5399	441		37.5399	459.2		37.5399	-4260.97
37.56	426		37.56	459.2		37.56	-4275.97
37.5799	424		37.5799	459.1		37.5799	-4277.87
37.5999	454		37.5999	459.1		37.5999	-4247.87
37.62	457		37.62	459.1		37.62	-4244.87
37.6399	448		37.6399	459		37.6399	-4253.77
37.66	466		37.66	459		37.66	-4235.77
37.6799	462		37.6799	459		37.6799	-4239.77
37.7	448		37.7	458.9		37.7	-4253.67
37.7199	438		37.7199	458.9		37.7199	-4263.67
37.74	435		37.74	458.9		37.74	-4266.67
37.76	499		37.76	458.8		37.76	-4202.57
37.7799	481		37.7799	458.8		37.7799	-4220.57
37.8	492		37.8	458.8		37.8	-4209.57
37.8199	457		37.8199	458.7		37.8199	-4244.47
37.84	442		37.84	458.7		37.84	-4259.47
37.8599	458		37.8599	458.7		37.8599	-4243.47
37.88	477		37.88	458.6		37.88	-4224.37
37.8999	445		37.8999	458.6		37.8999	-4256.37
37.92	434		37.92	458.6		37.92	-4267.37
37.94	457		37.94	458.5		37.94	-4244.27
37.9599	469		37.9599	458.5		37.9599	-4232.27
37.98	464		37.98	458.5		37.98	-4237.27
37.9999	432		37.9999	458.4		37.9999	-4269.17
38.02	470		38.02	458.4		38.02	-4231.17
38.0399	463		38.0399	458.5		38.0399	-4238.27
38.06	476		38.06	458.6		38.06	-4225.37
38.0799	456		38.0799	458.7		38.0799	-4245.47
38.0999	415		38.0999	458.8		38.0999	-4286.57
38.12	476		38.12	458.8		38.12	-4225.57
38.1399	477		38.1399	458.9		38.1399	-4224.67
38.16	471		38.16	459		38.16	-4230.77
38.1799	434		38.1799	459.1		38.1799	-4267.87
38.2	429		38.2	459.2		38.2	-4272.97
38.2199	488		38.2199	459.3		38.2199	-4214.07
38.24	445		38.24	459.4		38.24	-4257.17
38.26	409		38.26	459.5		38.26	-4293.27
38.2799	454		38.2799	459.6		38.2799	-4248.37
38.3	479		38.3	459.6		38.3	-4223.37
38.3199	525		38.3199	459.7		38.3199	-4177.47
38.34	489		38.34	459.8		38.34	-4213.57
38.3599	482		38.3599	459.9		38.3599	-4220.67
38.38	484		38.38	460		38.38	-4218.77
38.3999	481		38.3999	460.1		38.3999	-4221.87
38.42	482		38.42	460.2		38.42	-4220.97
38.44	439		38.44	460.3		38.44	-4264.07
38.4599	489		38.4599	460.4		38.4599	-4214.17
38.48	484		38.48	460.4		38.48	-4219.17
38.4999	458		38.4999	460.5		38.4999	-4245.27
38.52	470		38.52	460.6		38.52	-4233.37
38.5399	489		38.5399	460.7		38.5399	-4214.47
38.56	432		38.56	460.8		38.56	-4271.57
38.5799	473		38.5799	460.9		38.5799	-4230.67
38.5999	477		38.5999	461		38.5999	-4226.77
38.62	441		38.62	461.1		38.62	-4262.87
38.6399	460		38.6399	461.2		38.6399	-4243.97
38.66	458		38.66	461.2		38.66	-4245.97
38.6799	457		38.6799	461.3		38.6799	-4247.07
38.7	473		38.7	461.4		38.7	-4231.17
38.7199	438		38.7199	461.5		38.7199	-4266.27
38.74	473		38.74	461.6		38.74	-4231.37
38.76	493		38.76	461.7		38.76	-4211.47
38.7799	475		38.7799	461.8		38.7799	-4229.57
38.8	458		38.8	461.9		38.8	-4246.67
38.8199	447		38.8199	462		38.8199	-4257.77
38.84	436		38.84	462		38.84	-4268.77
38.8599	470		38.8599	462.1		38.8599	-4234.87
38.88	462		38.88	462.2		38.88	-4242.97
38.8999	488		38.8999	462.3		38.8999	-4217.07
38.92	456		38.92	462.4		38.92	-4249.17
38.94	428		38.94	462.5		38.94	-4277.27
38.9599	451		38.9599	462.6		38.9599	-4254.37
38.98	510		38.98	462.7		38.98	-4195.47
38.9999	469		38.9999	462.8		38.9999	-4236.57
39.02	424		39.02	462.8		39.02	-4281.57
39.0399	505		39.0399	462.9		39.0399	-4200.67
39.06	473		39.06	463		39.06	-4232.77
39.0799	476		39.0799	463.1		39.0799	-4229.87
39.0999	419		39.0999	463.2		39.0999	-4286.97
39.12	432		39.12	463.3		39.12	-4274.07
39.1399	482		39.1399	463.4		39.1399	-4224.17
39.16	455		39.16	463.5		39.16	-4251.27
39.1799	456		39.1799	463.5		39.1799	-4250.27
39.2	466		39.2	463.6		39.2	-4240.37
39.2199	463		39.2199	463.7		39.2199	-4243.47
39.24	507		39.24	463.8		39.24	-4199.57
39.26	486		39.26	463.9		39.26	-4220.67
39.2799	479		39.2799	464		39.2799	-4227.77
39.3	458		39.3	464.1		39.3	-4248.87
39.3199	449		39.3199	464.2		39.3199	-4257.97
39.34	448		39.34	464.3		39.34	-4259.07
39.3599	519		39.3599	465.5		39.3599	-4189.27
39.38	474		39.38	466.8		39.38	-4235.57
39.3999	473		39.3999	468.1		39.3999	-4237.87
39.42	434		39.42	469.3		39.42	-4278.07
39.44	496		39.44	470.6		39.44	-4217.37
39.4599	443		39.4599	471.9		39.4599	-4271.67
39.48	468		39.48	473.2		39.48	-4247.97
39.4999	448		39.4999	474.4		39.4999	-4269.17
39.52	481		39.52	475.7		39.52	-4237.47
39.5399	486		39.5399	477		39.5399	-4233.77
39.56	522		39.56	478.3		39.56	-4199.07
39.5799	460		39.5799	479.5		39.5799	-4262.27
39.5999	473		39.5999	480.8		39.5999	-4250.57
39.62	462		39.62	482.1		39.62	-4262.87
39.6399	499		39.6399	483.3		39.6399	-4227.07
39.66	476		39.66	484.6		39.66	-4251.37
39.6799	487		39.6799	485.9		39.6799	-4241.67
39.7	466		39.7	487.2		39.7	-4263.97
39.7199	503		39.7199	488.4		39.7199	-4228.17
39.74	430		39.74	489.7		39.74	-4302.47
39.76	528		39.76	491		39.76	-4205.77
39.7799	466		39.7799	492.2		39.7799	-4268.97
39.8	464		39.8	493.5		39.8	-4272.27
39.8199	473		39.8199	494.8		39.8199	-4264.57
39.84	488		39.84	496.1		39.84	-4250.87
39.8599	473		39.8599	497.3		39.8599	-4267.07
39.88	470		39.88	498.6		39.88	-4271.37
39.8999	470		39.8999	499.9		39.8999	-4272.67
39.92	538		39.92	501.2		39.92	-4205.97
39.94	492		39.94	502.4		39.94	-4253.17
39.9599	456		39.9599	502.4		39.9599	-4289.17
39.98	484		39.98	502.3		39.98	-4261.07
39.9999	520		39.9999	502.2		39.9999	-4224.97
40.02	506		40.02	502.2		40.02	-4238.97
40.0399	495		40.0399	502.1		40.0399	-4249.87
40.06	502		40.06	502		40.06	-4242.77
40.0799	542		40.0799	502		40.0799	-4202.77
40.0999	488		40.0999	501.9		40.0999	-4256.67
40.12	489		40.12	501.8		40.12	-4255.57
40.1399	514		40.1399	501.8		40.1399	-4230.57
40.16	528		40.16	501.7		40.16	-4216.47
40.1799	461		40.1799	501.6		40.1799	-4283.37
40.2	525		40.2	501.6		40.2	-4219.37
40.2199	520		40.2199	501.5		40.2199	-4224.27
40.24	514		40.24	501.4		40.24	-4230.17
40.26	541		40.26	501.3		40.26	-4203.07
40.2799	483		40.2799	501.3		40.2799	-4261.07
40.3	439		40.3	501.2		40.3	-4304.97
40.3199	471		40.3199	501.1		40.3199	-4272.87
40.34	525		40.34	501.1		40.34	-4218.87
40.3599	557		40.3599	501		40.3599	-4186.77
40.38	502		40.38	500.9		40.38	-4241.67
40.3999	515		40.3999	500.9		40.3999	-4228.67
40.42	494		40.42	500.8		40.42	-4249.57
40.44	488		40.44	500.7		40.44	-4255.47
40.4599	527		40.4599	500.7		40.4599	-4216.47
40.48	503		40.48	500.6		40.48	-4240.37
40.4999	492		40.4999	500.5		40.4999	-4251.27
40.52	488		40.52	500.5		40.52	-4255.27
40.5399	499		40.5399	500.4		40.5399	-4244.17
40.56	480		40.56	500.3		40.56	-4263.07
40.5799	496		40.5799	500.3		40.5799	-4247.07
40.5999	533		40.5999	500.2		40.5999	-4209.97
40.62	526		40.62	500.1		40.62	-4216.87
40.6399	481		40.6399	500.1		40.6399	-4261.87
40.66	503		40.66	500		40.66	-4239.77
40.6799	457		40.6799	499.9		40.6799	-4285.67
40.7	512		40.7	499.9		40.7	-4230.67
40.7199	505		40.7199	499.8		40.7199	-4237.57
40.74	533		40.74	499.7		40.74	-4209.47
40.76	570		40.76	499.7		40.76	-4172.47
40.7799	497		40.7799	499.6		40.7799	-4245.37
40.8	531		40.8	499.5		40.8	-4211.27
40.8199	577		40.8199	499.5		40.8199	-4165.27
40.84	499		40.84	499.4		40.84	-4243.17
40.8599	492		40.8599	499.3		40.8599	-4250.07
40.88	538		40.88	499.3		40.88	-4204.07
40.8999	497		40.8999	499.2		40.8999	-4244.97
40.92	525		40.92	499.1		40.92	-4216.87
40.94	494		40.94	499.1		40.94	-4247.87
40.9599	493		40.9599	499		40.9599	-4248.77
40.98	502		40.98	498.9		40.98	-4239.67
40.9999	519		40.9999	498.9		40.9999	-4222.67
41.02	545		41.02	498.8		41.02	-4196.57
41.0399	523		41.0399	498.7		41.0399	-4218.47
41.06	526		41.06	511.6		41.06	-4228.37
41.0799	496		41.0799	511.7		41.0799	-4258.47
41.0999	512		41.0999	511.7		41.0999	-4242.47
41.12	542		41.12	511.8		41.12	-4212.57
41.1399	553		41.1399	511.9		41.1399	-4201.67
41.16	534		41.16	518.3		41.16	-4227.07
41.1799	497		41.1799	518.5		41.1799	-4264.27
41.2	539		41.2	518.6		41.2	-4222.37
41.2199	501		41.2199	518.8		41.2199	-4260.57
41.24	528		41.24	518.9		41.24	-4233.67
41.26	503		41.26	519.1		41.26	-4258.87
41.2799	521		41.2799	519.2		41.2799	-4240.97
41.3	538		41.3	519.4		41.3	-4224.17
41.3199	494		41.3199	519.5		41.3199	-4268.27
41.34	531		41.34	519.7		41.34	-4231.47
41.3599	522		41.3599	519.9		41.3599	-4240.67
41.38	501		41.38	520.1		41.38	-4261.87
41.3999	486		41.3999	520.2		41.3999	-4276.97
41.42	526		41.42	520.4		41.42	-4237.17
41.44	514		41.44	520.6		41.44	-4249.37
41.4599	513		41.4599	520.8		41.4599	-4250.57
41.48	552		41.48	521		41.48	-4211.77
41.4999	576		41.4999	521.2		41.4999	-4187.97
41.52	527		41.52	521.4		41.52	-4237.17
41.5399	535		41.5399	521.6		41.5399	-4229.37
41.56	514		41.56	521.8		41.56	-4250.57
41.5799	519		41.5799	522.1		41.5799	-4245.87
41.5999	497		41.5999	522.3		41.5999	-4268.07
41.62	540		41.62	522.5		41.62	-4225.27
41.6399	536		41.6399	522.7		41.6399	-4229.47
41.66	501		41.66	523		41.66	-4264.77
41.6799	509		41.6799	523.2		41.6799	-4256.97
41.7	541		41.7	523.5		41.7	-4225.27
41.7199	544		41.7199	523.7		41.7199	-4222.47
41.74	538		41.74	524		41.74	-4228.77
41.76	500		41.76	524.3		41.76	-4267.07
41.7799	473		41.7799	524.6		41.7799	-4294.37
41.8	515		41.8	524.8		41.8	-4252.57
41.8199	494		41.8199	525.1		41.8199	-4273.87
41.84	501		41.84	525.4		41.84	-4267.17
41.8599	489		41.8599	525.7		41.8599	-4279.47
41.88	513		41.88	526.1		41.88	-4255.87
41.8999	521		41.8999	526.4		41.8999	-4248.17
41.92	541		41.92	526.7		41.92	-4228.47
41.94	512		41.94	527.1		41.94	-4257.87
41.9599	532		41.9599	527.5		41.9599	-4238.27
41.98	515		41.98	527.8		41.98	-4255.57
41.9999	488		41.9999	528.2		41.9999	-4282.97
42.02	542		42.02	528.6		42.02	-4229.37
42.0399	520		42.0399	529		42.0399	-4251.77
42.06	520		42.06	529.4		42.06	-4252.17
42.0799	542		42.0799	529.8		42.0799	-4230.57
42.0999	526		42.0999	530.2		42.0999	-4246.97
42.12	508		42.12	530.6		42.12	-4265.37
42.1399	540		42.1399	531.1		42.1399	-4233.87
42.16	534		42.16	531.5		42.16	-4240.27
42.1799	557		42.1799	532		42.1799	-4217.77
42.2	545		42.2	532.4		42.2	-4230.17
42.2199	562		42.2199	532.9		42.2199	-4213.67
42.24	541		42.24	533.3		42.24	-4235.07
42.26	536		42.26	533.6		42.26	-4240.37
42.2799	519		42.2799	534		42.2799	-4257.77
42.3	547		42.3	534.4		42.3	-4230.17
42.3199	546		42.3199	534.8		42.3199	-4231.57
42.34	542		42.34	535.2		42.34	-4235.97
42.3599	521		42.3599	535.6		42.3599	-4257.37
42.38	565		42.38	536		42.38	-4213.77
42.3999	487		42.3999	536.5		42.3999	-4292.27
42.42	562		42.42	537		42.42	-4217.77
42.44	522		42.44	537.5		42.44	-4258.27
42.4599	523		42.4599	537.9		42.4599	-4257.67
42.48	523		42.48	538.5		42.48	-4258.27
42.4999	553		42.4999	539		42.4999	-4228.77
42.52	572		42.52	539.5		42.52	-4210.27
42.5399	544		42.5399	540.1		42.5399	-4238.87
42.56	560		42.56	540.7		42.56	-4223.47
42.5799	514		42.5799	541.3		42.5799	-4270.07
42.5999	547		42.5999	541.9		42.5999	-4237.67
42.62	542		42.62	542.6		42.62	-4243.37
42.6399	532		42.6399	543.2		42.6399	-4253.97
42.66	564		42.66	543.9		42.66	-4222.67
42.6799	540		42.6799	544.6		42.6799	-4247.37
42.7	531		42.7	545.3		42.7	-4257.07
42.7199	554		42.7199	546.1		42.7199	-4234.87
42.74	560		42.74	546.9		42.74	-4229.67
42.76	548		42.76	547.7		42.76	-4242.47
42.7799	541		42.7799	548.5		42.7799	-4250.27
42.8	574		42.8	549.4		42.8	-4218.17
42.8199	501		42.8199	550.2		42.8199	-4291.97
42.84	548		42.84	551.2		42.84	-4245.97
42.8599	565		42.8599	552.1		42.8599	-4229.87
42.88	525		42.88	553.1		42.88	-4270.87
42.8999	559		42.8999	554.1		42.8999	-4237.87
42.92	523		42.92	555.1		42.92	-4274.87
42.94	548		42.94	556.2		42.94	-4250.97
42.9599	527		42.9599	557.3		42.9599	-4273.07
42.98	607		42.98	558.5		42.98	-4194.27
42.9999	560		42.9999	559.7		42.9999	-4242.47
43.02	573		43.02	560.9		43.02	-4230.67
43.0399	592		43.0399	562.2		43.0399	-4212.97
43.06	572		43.06	563.5		43.06	-4234.27
43.0799	587		43.0799	564.9		43.0799	-4220.67
43.0999	610		43.0999	566.3		43.0999	-4199.07
43.12	583		43.12	567.7		43.12	-4227.47
43.1399	559		43.1399	569.2		43.1399	-4252.97
43.16	606		43.16	570.8		43.16	-4207.57
43.1799	581		43.1799	572.4		43.1799	-4234.17
43.2	589		43.2	574.1		43.2	-4227.87
43.2199	560		43.2199	575.9		43.2199	-4258.67
43.24	606		43.24	577.7		43.24	-4214.47
43.26	594		43.26	579.5		43.26	-4228.27
43.2799	546		43.2799	581.5		43.2799	-4278.27
43.3	625		43.3	583.5		43.3	-4201.27
43.3199	632		43.3199	585.6		43.3199	-4196.37
43.34	558		43.34	587.7		43.34	-4272.47
43.3599	589		43.3599	590		43.3599	-4243.77
43.38	637		43.38	592.3		43.38	-4198.07
43.3999	631		43.3999	594.8		43.3999	-4206.57
43.42	609		43.42	597.3		43.42	-4231.07
43.44	670		43.44	599.9		43.44	-4172.67
43.4599	704		43.4599	605.6		43.4599	-4144.37
43.48	618		43.48	611.4		43.48	-4236.17
43.4999	654		43.4999	617.3		43.4999	-4206.07
43.52	658		43.52	623.4		43.52	-4208.17
43.5399	670		43.5399	629.5		43.5399	-4202.27
43.56	671		43.56	635.8		43.56	-4207.57
43.5799	655		43.5799	642.2		43.5799	-4229.97
43.5999	699		43.5999	648.8		43.5999	-4192.57
43.62	701		43.62	655.5		43.62	-4197.27
43.6399	657		43.6399	662.4		43.6399	-4248.17
43.66	703		43.66	669.4		43.66	-4209.17
43.6799	714		43.6799	676.6		43.6799	-4205.37
43.7	749		43.7	684		43.7	-4177.77
43.7199	712		43.7199	691.6		43.7199	-4222.37
43.74	730		43.74	699.3		43.74	-4212.07
43.76	683		43.76	707.3		43.76	-4267.07
43.7799	709		43.7799	715.4		43.7799	-4249.17
43.8	691		43.8	723.8		43.8	-4275.57
43.8199	690		43.8199	732.4		43.8199	-4285.17
43.84	719		43.84	741.3		43.84	-4265.07
43.8599	730		43.8599	750.4		43.8599	-4263.17
43.88	723		43.88	759.7		43.88	-4279.47
43.8999	745		43.8999	769.3		43.8999	-4267.07
43.92	774		43.92	779.2		43.92	-4247.97
43.94	740		43.94	789.4		43.94	-4292.17
43.9599	712		43.9599	799.9		43.9599	-4330.67
43.98	725		43.98	810.7		43.98	-4328.47
43.9999	728		43.9999	821.9		43.9999	-4336.67
44.02	781		44.02	833.4		44.02	-4295.17
44.0399	777		44.0399	845.3		44.0399	-4311.07
44.06	806		44.06	857.7		44.06	-4294.47
44.0799	822		44.0799	870.5		44.0799	-4291.27
44.0999	816		44.0999	883.8		44.0999	-4310.57
44.12	831		44.12	897.6		44.12	-4309.37
44.1399	845		44.1399	912.1		44.1399	-4309.87
44.16	845		44.16	927.4		44.16	-4325.17
44.1799	865		44.1799	943.4		44.1799	-4321.17
44.2	905		44.2	960.5		44.2	-4298.27
44.2199	934		44.2199	978.7		44.2199	-4287.47
44.24	932		44.24	998.4		44.24	-4309.17
44.26	992		44.26	1019.6		44.26	-4270.37
44.2799	1010		44.2799	1042.9		44.2799	-4275.67
44.3	1070		44.3	1068.6		44.3	-4241.37
44.3199	1075		44.3199	1097.3		44.3199	-4265.07
44.34	1172		44.34	1129.5		44.34	-4200.27
44.3599	1169		44.3599	1166		44.3599	-4239.77
44.38	1270		44.38	1207.7		44.38	-4180.47
44.3999	1349		44.3999	1255.5		44.3999	-4149.27
44.42	1426		44.42	1310.8		44.42	-4127.57
44.44	1498		44.44	1374.9		44.44	-4119.67
44.4599	1525		44.4599	1446.3		44.4599	-4164.07
44.48	1700		44.48	1530		44.48	-4072.77
44.4999	1790		44.4999	1627.8		44.4999	-4080.57
44.52	1953		44.52	1742.1		44.52	-4031.87
44.5399	2092		44.5399	1875.2		44.5399	-4025.97
44.56	2285		44.56	2029.7		44.56	-3987.47
44.5799	2513		44.5799	2208.3		44.5799	-3938.07
44.5999	2668		44.5999	2413.7		44.5999	-3988.47
44.62	2978		44.62	2648.6		44.62	-3913.37
44.6399	3218		44.6399	2915.7		44.6399	-3940.47
44.66	3511		44.66	3217.4		44.66	-3949.17
44.6799	3800		44.6799	3555.7		44.6799	-3998.47
44.7	4178		44.7	3932.3		44.7	-3997.07
44.7199	4622		44.7199	4348		44.7199	-3968.77
44.74	4960		44.74	4803.1		44.74	-4085.87
44.76	5545		44.76	5296.5		44.76	-3994.27
44.7799	5935		44.7799	5826.2		44.7799	-4133.97
44.8	6278		44.8	6388.7		44.8	-4353.47
44.8199	6770		44.8199	6978.7		44.8199	-4451.47
44.84	7483		44.84	7589.1		44.84	-4348.87
44.8599	7842		44.8599	8210.5		44.8599	-4611.27
44.88	8280		44.88	8831.6		44.88	-4794.37
44.8999	9151		44.8999	9438.7		44.8999	-4530.47
44.92	9575		44.92	10016.3		44.92	-4684.07
44.94	10098		44.94	10548		44.94	-4692.77
44.9599	10744		44.9599	11017.4		44.9599	-4516.17
44.98	11196		44.98	11409.4		44.98	-4456.17
44.9999	11627		44.9999	11711.1		44.9999	-4326.87
45.02	12008		45.02	11913.4		45.02	-4148.17
45.0399	12168		45.0399	12011.2		45.0399	-4085.97
45.06	12236		45.06	12003.3		45.06	-4010.07
45.0799	12456		45.0799	11892.1		45.0799	-3678.87
45.0999	12520		45.0999	11683.2		45.0999	-3405.97
45.12	12124		45.12	11385		45.12	-3503.77
45.1399	11916		45.1399	11007.6		45.1399	-3334.37
45.16	11471		45.16	10563		45.16	-3334.77
45.1799	10899		45.1799	10064.2		45.1799	-3407.97
45.2	10489		45.2	9524.6		45.2	-3278.37
45.2199	9593		45.2199	8957.2		45.2199	-3606.97
45.24	8949		45.24	8374.5		45.24	-3668.27
45.26	8397		45.26	7787.8		45.26	-3633.57
45.2799	7726		45.2799	7206.9		45.2799	-3723.67
45.3	6980		45.3	6640.1		45.3	-3902.87
45.3199	6476		45.3199	6094.4		45.3199	-3861.17
45.34	5705		45.34	5575.3		45.34	-4113.07
45.3599	5163		45.3599	5086.8		45.3599	-4166.57
45.38	4600		45.38	4631.7		45.38	-4274.47
45.3999	4185		45.3999	4211.8		45.3999	-4269.57
45.42	3801		45.42	3827.8		45.42	-4269.57
45.44	3348		45.44	3479.6		45.44	-4374.37
45.4599	2965		45.4599	3166.1		45.4599	-4443.87
45.48	2687		45.48	2885.9		45.48	-4441.67
45.4999	2515		45.4999	2637.2		45.4999	-4364.97
45.52	2238		45.52	2417.7		45.52	-4422.47
45.5399	2118		45.5399	2225		45.5399	-4349.77
45.56	1882		45.56	2056.5		45.56	-4417.27
45.5799	1758		45.5799	1909.6		45.5799	-4394.37
45.5999	1826		45.5999	1781.9		45.5999	-4198.67
45.62	1583		45.62	1671		45.62	-4330.77
45.6399	1516		45.6399	1574.8		45.6399	-4301.57
45.66	1453		45.66	1491.1		45.66	-4280.87
45.6799	1363		45.6799	1418.3		45.6799	-4298.07
45.7	1258		45.7	1354.7		45.7	-4339.47
45.7199	1241		45.7199	1298.9		45.7199	-4300.67
45.74	1239		45.74	1249.8		45.74	-4253.57
45.76	1183		45.76	1206.3		45.76	-4266.07
45.7799	1141		45.7799	1167.5		45.7799	-4269.27
45.8	1088		45.8	1132.8		45.8	-4287.57
45.8199	1078		45.8199	1101.5		45.8199	-4266.27
45.84	1075		45.84	1073.1		45.84	-4240.87
45.8599	1072		45.8599	1047.3		45.8599	-4218.07
45.88	953		45.88	1023.7		45.88	-4313.47
45.8999	987		45.8999	1002		45.8999	-4257.77
45.92	989		45.92	982		45.92	-4235.77
45.94	948		45.94	963.5		45.94	-4258.27
45.9599	947		45.9599	946.3		45.9599	-4242.07
45.98	934		45.98	930.4		45.98	-4239.17
45.9999	924		45.9999	915.5		45.9999	-4234.27
46.02	900		46.02	901.6		46.02	-4244.37
46.0399	856		46.0399	888.6		46.0399	-4275.37
46.06	889		46.06	876.5		46.06	-4230.27
46.0799	887		46.0799	865.1		46.0799	-4220.87
46.0999	913		46.0999	854.4		46.0999	-4184.17
46.12	865		46.12	844.3		46.12	-4222.07
46.1399	903		46.1399	834.8		46.1399	-4174.57
46.16	870		46.16	825.8		46.16	-4198.57
46.1799	805		46.1799	817.4		46.1799	-4255.17
46.2	820		46.2	809.4		46.2	-4232.17
46.2199	830		46.2199	801.8		46.2199	-4214.57
46.24	800		46.24	794.6		46.24	-4237.37
46.26	848		46.26	787.8		46.26	-4182.57
46.2799	767		46.2799	781.3		46.2799	-4257.07
46.3	811		46.3	775.1		46.3	-4206.87
46.3199	756		46.3199	769.2		46.3199	-4255.97
46.34	794		46.34	763.6		46.34	-4212.37
46.3599	830		46.3599	758.2		46.3599	-4170.97
46.38	788		46.38	753.1		46.38	-4207.87
46.3999	774		46.3999	748.1		46.3999	-4216.87
46.42	832		46.42	743.4		46.42	-4154.17
46.44	712		46.44	738.9		46.44	-4269.67
46.4599	780		46.4599	734.6		46.4599	-4197.37
46.48	764		46.48	730.4		46.48	-4209.17
46.4999	765		46.4999	726.4		46.4999	-4204.17
46.52	728		46.52	722.5		46.52	-4237.27
46.5399	732		46.5399	718.8		46.5399	-4229.57
46.56	735		46.56	715.2		46.56	-4222.97
46.5799	670		46.5799	711.7		46.5799	-4284.47
46.5999	733		46.5999	708.4		46.5999	-4218.17
46.62	734		46.62	705.1		46.62	-4213.87
46.6399	708		46.6399	702		46.6399	-4236.77
46.66	728		46.66	699		46.66	-4213.77
46.6799	734		46.6799	696		46.6799	-4204.77
46.7	695		46.7	693.2		46.7	-4240.97
46.7199	706		46.7199	690.5		46.7199	-4227.27
46.74	686		46.74	687.8		46.74	-4244.57
46.76	663		46.76	685.2		46.76	-4264.97
46.7799	657		46.7799	682.5		46.7799	-4268.27
46.8	661		46.8	679.9		46.8	-4261.67
46.8199	686		46.8199	677.4		46.8199	-4234.17
46.84	694		46.84	675		46.84	-4223.77
46.8599	703		46.8599	672.6		46.8599	-4212.37
46.88	664		46.88	670.2		46.88	-4248.97
46.8999	688		46.8999	668		46.8999	-4222.77
46.92	682		46.92	665.7		46.92	-4226.47
46.94	689		46.94	663.6		46.94	-4217.37
46.9599	652		46.9599	661.5		46.9599	-4252.27
46.98	668		46.98	659.4		46.98	-4234.17
46.9999	655		46.9999	657.4		46.9999	-4245.17
47.02	658		47.02	655.4		47.02	-4240.17
47.0399	697		47.0399	653.5		47.0399	-4199.27
47.06	610		47.06	651.6		47.06	-4284.37
47.0799	643		47.0799	649.8		47.0799	-4249.57
47.0999	626		47.0999	647.9		47.0999	-4264.67
47.12	684		47.12	646.2		47.12	-4204.97
47.1399	701		47.1399	644.5		47.1399	-4186.27
47.16	681		47.16	642.8		47.16	-4204.57
47.1799	612		47.1799	641.1		47.1799	-4271.87
47.2	644		47.2	639.5		47.2	-4238.27
47.2199	656		47.2199	637.9		47.2199	-4224.67
47.24	652		47.24	636.3		47.24	-4227.07
47.26	622		47.26	634.8		47.26	-4255.57
47.2799	639		47.2799	633.2		47.2799	-4236.97
47.3	626		47.3	631.8		47.3	-4248.57
47.3199	645		47.3199	630.3		47.3199	-4228.07
47.34	652		47.34	628.9		47.34	-4219.67
47.3599	654		47.3599	627.5		47.3599	-4216.27
47.38	579		47.38	626.1		47.38	-4289.87
47.3999	603		47.3999	624.7		47.3999	-4264.47
47.42	615		47.42	623.4		47.42	-4251.17
47.44	686		47.44	622.1		47.44	-4178.87
47.4599	612		47.4599	620.8		47.4599	-4251.57
47.48	542		47.48	619.5		47.48	-4320.27
47.4999	650		47.4999	618.2		47.4999	-4210.97
47.52	576		47.52	617		47.52	-4283.77
47.5399	638		47.5399	615.8		47.5399	-4220.57
47.56	615		47.56	614.6		47.56	-4242.37
47.5799	639		47.5799	613.4		47.5799	-4217.17
47.5999	602		47.5999	612.2		47.5999	-4252.97
47.62	624		47.62	611.1		47.62	-4229.87
47.6399	637		47.6399	609.9		47.6399	-4215.67
47.66	632		47.66	608.8		47.66	-4219.57
47.6799	597		47.6799	607.7		47.6799	-4253.47
47.7	604		47.7	606.6		47.7	-4245.37
47.7199	613		47.7199	605.5		47.7199	-4235.27
47.74	615		47.74	604.5		47.74	-4232.27
47.76	536		47.76	603.4		47.76	-4310.17
47.7799	589		47.7799	602.4		47.7799	-4256.17
47.8	604		47.8	601.3		47.8	-4240.07
47.8199	624		47.8199	600.3		47.8199	-4219.07
47.84	578		47.84	599.3		47.84	-4264.07
47.8599	604		47.8599	598.3		47.8599	-4237.07
47.88	593		47.88	597.3		47.88	-4247.07
47.8999	589		47.8999	596.4		47.8999	-4250.17
47.92	603		47.92	595.4		47.92	-4235.17
47.94	656		47.94	594.5		47.94	-4181.27
47.9599	639		47.9599	593.5		47.9599	-4197.27
47.98	545		47.98	592.6		47.98	-4290.37
47.9999	602		47.9999	591.6		47.9999	-4232.37
48.02	576		48.02	590.5		48.02	-4257.27
48.0399	577		48.0399	589.5		48.0399	-4255.27
48.06	559		48.06	588.5		48.06	-4272.27
48.0799	564		48.0799	587.5		48.0799	-4266.27
48.0999	590		48.0999	586.6		48.0999	-4239.37
48.12	574		48.12	585.6		48.12	-4254.37
48.1399	578		48.1399	584.6		48.1399	-4249.37
48.16	559		48.16	583.7		48.16	-4267.47
48.1799	631		48.1799	582.7		48.1799	-4194.47
48.2	600		48.2	581.8		48.2	-4224.57
48.2199	570		48.2199	580.8		48.2199	-4253.57
48.24	594		48.24	579.9		48.24	-4228.67
48.26	567		48.26	579		48.26	-4254.77
48.2799	592		48.2799	578		48.2799	-4228.77
48.3	610		48.3	577.1		48.3	-4209.87
48.3199	611		48.3199	576.2		48.3199	-4207.97
48.34	558		48.34	575.3		48.34	-4260.07
48.3599	538		48.3599	574.4		48.3599	-4279.17
48.38	567		48.38	573.5		48.38	-4249.27
48.3999	585		48.3999	572.6		48.3999	-4230.37
48.42	610		48.42	571.8		48.42	-4204.57
48.44	616		48.44	570.9		48.44	-4197.67
48.4599	626		48.4599	570		48.4599	-4186.77
48.48	584		48.48	569.2		48.48	-4227.97
48.4999	564		48.4999	568.3		48.4999	-4247.07
48.52	574		48.52	567.5		48.52	-4236.27
48.5399	561		48.5399	566.6		48.5399	-4248.37
48.56	561		48.56	565.8		48.56	-4247.57
48.5799	574		48.5799	564.9		48.5799	-4233.67
48.5999	573		48.5999	564.1		48.5999	-4233.87
48.62	567		48.62	563.3		48.62	-4239.07
48.6399	541		48.6399	562.4		48.6399	-4264.17
48.66	551		48.66	561.6		48.66	-4253.37
48.6799	567		48.6799	560.6		48.6799	-4236.37
48.7	605		48.7	559.6		48.7	-4197.37
48.7199	565		48.7199	558.6		48.7199	-4236.37
48.74	545		48.74	557.6		48.74	-4255.37
48.76	548		48.76	556.7		48.76	-4251.47
48.7799	542		48.7799	562.8		48.7799	-4263.57
48.8	529		48.8	561.8		48.8	-4275.57
48.8199	549		48.8199	560.9		48.8199	-4254.67
48.84	544		48.84	560		48.84	-4258.77
48.8599	628		48.8599	559.1		48.8599	-4173.87
48.88	561		48.88	558.2		48.88	-4239.97
48.8999	583		48.8999	557.3		48.8999	-4217.07
48.92	546		48.92	560		48.92	-4256.77
48.94	506		48.94	546.3		48.94	-4283.07
48.9599	555		48.9599	545.6		48.9599	-4233.37
48.98	516		48.98	544.9		48.98	-4271.67
48.9999	521		48.9999	544.2		48.9999	-4265.97
49.02	516		49.02	543.5		49.02	-4270.27
49.0399	566		49.0399	542.7		49.0399	-4219.47
49.06	529		49.06	535.7		49.06	-4249.47
49.0799	497		49.0799	535		49.0799	-4280.77
49.0999	565		49.0999	534.4		49.0999	-4212.17
49.12	520		49.12	533.7		49.12	-4256.47
49.1399	512		49.1399	533.1		49.1399	-4263.87
49.16	507		49.16	532.5		49.16	-4268.27
49.1799	526		49.1799	531.8		49.1799	-4248.57
49.2	559		49.2	531.2		49.2	-4214.97
49.2199	536		49.2199	530.6		49.2199	-4237.37
49.24	559		49.24	529.9		49.24	-4213.67
49.26	538		49.26	529.3		49.26	-4234.07
49.2799	522		49.2799	528.7		49.2799	-4249.47
49.3	520		49.3	528.1		49.3	-4250.87
49.3199	535		49.3199	527.4		49.3199	-4235.17
49.34	549		49.34	526.8		49.34	-4220.57
49.3599	527		49.3599	526.2		49.3599	-4241.97
49.38	501		49.38	525.6		49.38	-4267.37
49.3999	534		49.3999	525		49.3999	-4233.77
49.42	516		49.42	524.4		49.42	-4251.17
49.44	486		49.44	523.7		49.44	-4280.47
49.4599	538		49.4599	523.1		49.4599	-4227.87
49.48	514		49.48	522.5		49.48	-4251.27
49.4999	501		49.4999	521.9		49.4999	-4263.67
49.52	547		49.52	521.3		49.52	-4217.07
49.5399	525		49.5399	520.7		49.5399	-4238.47
49.56	541		49.56	520.1		49.56	-4221.87
49.5799	535		49.5799	519.5		49.5799	-4227.27
49.5999	495		49.5999	519		49.5999	-4266.77
49.62	535		49.62	518.4		49.62	-4226.17
49.6399	523		49.6399	517.8		49.6399	-4237.57
49.66	516		49.66	517.2		49.66	-4243.97
49.6799	536		49.6799	516.6		49.6799	-4223.37
49.7	527		49.7	516		49.7	-4231.77
49.7199	510		49.7199	515.5		49.7199	-4248.27
49.74	518		49.74	514.9		49.74	-4239.67
49.76	512		49.76	514.3		49.76	-4245.07
49.7799	540		49.7799	513.8		49.7799	-4216.57
49.8	531		49.8	513.2		49.8	-4224.97
49.8199	488		49.8199	512.6		49.8199	-4267.37
49.84	540		49.84	512.1		49.84	-4214.87
49.8599	519		49.8599	511.5		49.8599	-4235.27
49.88	505		49.88	511		49.88	-4248.77
49.8999	462		49.8999	510.4		49.8999	-4291.17
49.92	514		49.92	509.9		49.92	-4238.67
49.94	505		49.94	509.4		49.94	-4247.17
49.9599	495		49.9599	508.8		49.9599	-4256.57
49.98	516		49.98	508.3		49.98	-4235.07
49.9999	510		49.9999	507.8		49.9999	-4240.57
50.02	502		50.02	507.2		50.02	-4247.97
50.0399	448		50.0399	506.7		50.0399	-4301.47
50.06	535		50.06	506.2		50.06	-4213.97
50.0799	488		50.0799	505.7		50.0799	-4260.47
50.0999	512		50.0999	505.2		50.0999	-4235.97
50.12	495		50.12	504.7		50.12	-4252.47
50.1399	554		50.1399	504.2		50.1399	-4192.97
50.16	532		50.16	503.7		50.16	-4214.47
50.1799	488		50.1799	503.2		50.1799	-4257.97
50.2	508		50.2	502.7		50.2	-4237.47
50.2199	519		50.2199	502.3		50.2199	-4226.07
50.24	512		50.24	501.8		50.24	-4232.57
50.26	471		50.26	501.3		50.26	-4273.07
50.2799	551		50.2799	500.9		50.2799	-4192.67
50.3	475		50.3	501.4		50.3	-4269.17
50.3199	510		50.3199	502		50.3199	-4234.77
50.34	535		50.34	502.6		50.34	-4210.37
50.3599	490		50.3599	503.2		50.3599	-4255.97
50.38	515		50.38	503.8		50.38	-4231.57
50.3999	520		50.3999	504.4		50.3999	-4227.17
50.42	495		50.42	505		50.42	-4252.77
50.44	476		50.44	505.6		50.44	-4272.37
50.4599	489		50.4599	506.2		50.4599	-4259.97
50.48	507		50.48	506.8		50.48	-4242.57
50.4999	527		50.4999	507.5		50.4999	-4223.27
50.52	489		50.52	508.1		50.52	-4261.87
50.5399	499		50.5399	508.8		50.5399	-4252.57
50.56	516		50.56	509.4		50.56	-4236.17
50.5799	487		50.5799	509.1		50.5799	-4264.87
50.5999	521		50.5999	508.8		50.5999	-4230.57
50.62	506		50.62	508.5		50.62	-4245.27
50.6399	500		50.6399	508.1		50.6399	-4250.87
50.66	501		50.66	507.8		50.66	-4249.57
50.6799	469		50.6799	507.6		50.6799	-4281.37
50.7	503		50.7	507.3		50.7	-4247.07
50.7199	495		50.7199	507		50.7199	-4254.77
50.74	513		50.74	506.7		50.74	-4236.47
50.76	525		50.76	506.5		50.76	-4224.27
50.7799	508		50.7799	506.3		50.7799	-4241.07
50.8	507		50.8	506		50.8	-4241.77
50.8199	495		50.8199	505.8		50.8199	-4253.57
50.84	479		50.84	505.6		50.84	-4269.37
50.8599	522		50.8599	505.4		50.8599	-4226.17
50.88	547		50.88	505.2		50.88	-4200.97
50.8999	508		50.8999	505.1		50.8999	-4239.87
50.92	523		50.92	504.9		50.92	-4224.67
50.94	534		50.94	504.8		50.94	-4213.57
50.9599	544		50.9599	504.7		50.9599	-4203.47
50.98	445		50.98	504.6		50.98	-4302.37
50.9999	467		50.9999	504.5		50.9999	-4280.27
51.02	489		51.02	504.4		51.02	-4258.17
51.0399	488		51.0399	504.4		51.0399	-4259.17
51.06	475		51.06	504.3		51.06	-4272.07
51.0799	487		51.0799	504.3		51.0799	-4260.07
51.0999	500		51.0999	504.3		51.0999	-4247.07
51.12	452		51.12	504.3		51.12	-4295.07
51.1399	523		51.1399	504.3		51.1399	-4224.07
51.16	474		51.16	504.5		51.16	-4273.27
51.1799	503		51.1799	504.5		51.1799	-4244.27
51.2	560		51.2	504.6		51.2	-4187.37
51.2199	545		51.2199	504.8		51.2199	-4202.57
51.24	533		51.24	504.9		51.24	-4214.67
51.26	544		51.26	505.1		51.26	-4203.87
51.2799	533		51.2799	505.3		51.2799	-4215.07
51.3	529		51.3	505.5		51.3	-4219.27
51.3199	496		51.3199	505.8		51.3199	-4252.57
51.34	538		51.34	506.1		51.34	-4210.87
51.3599	490		51.3599	506.4		51.3599	-4259.17
51.38	544		51.38	506.7		51.38	-4205.47
51.3999	508		51.3999	507.1		51.3999	-4241.87
51.42	549		51.42	507.5		51.42	-4201.27
51.44	503		51.44	507.9		51.44	-4247.67
51.4599	527		51.4599	508.4		51.4599	-4224.17
51.48	549		51.48	508.9		51.48	-4202.67
51.4999	604		51.4999	509.5		51.4999	-4148.27
51.52	538		51.52	510.1		51.52	-4214.87
51.5399	549		51.5399	510.7		51.5399	-4204.47
51.56	572		51.56	511.4		51.56	-4182.17
51.5799	534		51.5799	512.1		51.5799	-4220.87
51.5999	561		51.5999	512.9		51.5999	-4194.67
51.62	522		51.62	513.7		51.62	-4234.47
51.6399	538		51.6399	514.6		51.6399	-4219.37
51.66	578		51.66	515.5		51.66	-4180.27
51.6799	548		51.6799	516.4		51.6799	-4211.17
51.7	544		51.7	517.5		51.7	-4216.27
51.7199	527		51.7199	518.6		51.7199	-4234.37
51.74	542		51.74	519.7		51.74	-4220.47
51.76	520		51.76	520.9		51.76	-4243.67
51.7799	594		51.7799	522.2		51.7799	-4170.97
51.8	536		51.8	523.5		51.8	-4230.27
51.8199	545		51.8199	524.9		51.8199	-4222.67
51.84	553		51.84	526.4		51.84	-4216.17
51.8599	533		51.8599	531.7		51.8599	-4241.47
51.88	514		51.88	537		51.88	-4265.77
51.8999	584		51.8999	542.4		51.8999	-4201.17
51.92	566		51.92	547.9		51.92	-4224.67
51.94	612		51.94	553.5		51.94	-4184.27
51.9599	551		51.9599	559.1		51.9599	-4250.87
51.98	529		51.98	564.8		51.98	-4278.57
51.9999	541		51.9999	570.7		51.9999	-4272.47
52.02	573		52.02	576.6		52.02	-4246.37
52.0399	590		52.0399	582.6		52.0399	-4235.37
52.06	596		52.06	588.7		52.06	-4235.47
52.0799	567		52.0799	594.9		52.0799	-4270.67
52.0999	561		52.0999	601.2		52.0999	-4282.97
52.12	562		52.12	607.6		52.12	-4288.37
52.1399	590		52.1399	614.1		52.1399	-4266.87
52.16	564		52.16	620.7		52.16	-4299.47
52.1799	527		52.1799	627.5		52.1799	-4343.27
52.2	619		52.2	634.3		52.2	-4258.07
52.2199	633		52.2199	641.4		52.2199	-4251.17
52.24	590		52.24	648.5		52.24	-4301.27
52.26	607		52.26	655.8		52.26	-4291.57
52.2799	631		52.2799	663.3		52.2799	-4275.07
52.3	593		52.3	671		52.3	-4320.77
52.3199	619		52.3199	678.9		52.3199	-4302.67
52.34	623		52.34	687.1		52.34	-4306.87
52.3599	649		52.3599	695.6		52.3599	-4289.37
52.38	636		52.38	704.3		52.38	-4311.07
52.3999	661		52.3999	713.5		52.3999	-4295.27
52.42	671		52.42	723.1		52.42	-4294.87
52.44	695		52.44	733.2		52.44	-4280.97
52.4599	733		52.4599	743.9		52.4599	-4253.67
52.48	793		52.48	755.4		52.48	-4205.17
52.4999	736		52.4999	767.7		52.4999	-4274.47
52.52	743		52.52	781		52.52	-4280.77
52.5399	790		52.5399	795.4		52.5399	-4248.17
52.56	816		52.56	811.3		52.56	-4238.07
52.5799	823		52.5799	828.9		52.5799	-4248.67
52.5999	910		52.5999	848.3		52.5999	-4181.07
52.62	870		52.62	870.1		52.62	-4242.87
52.6399	872		52.6399	894.6		52.6399	-4265.37
52.66	986		52.66	922.2		52.66	-4178.97
52.6799	1050		52.6799	953.4		52.6799	-4146.17
52.7	1057		52.7	988.9		52.7	-4174.67
52.7199	1159		52.7199	1029.2		52.7199	-4112.97
52.74	1230		52.74	1075.1		52.74	-4087.87
52.76	1130		52.76	1122.4		52.76	-4235.17
52.7799	1301		52.7799	1177		52.7799	-4118.77
52.8	1402		52.8	1239.7		52.8	-4080.47
52.8199	1460		52.8199	1311.4		52.8199	-4094.17
52.84	1560		52.84	1393.1		52.84	-4075.87
52.8599	1638		52.8599	1485.9		52.8599	-4090.67
52.88	1788		52.88	1590.6		52.88	-4045.37
52.8999	1873		52.8999	1708.2		52.8999	-4077.97
52.92	2027		52.92	1839.6		52.92	-4055.37
52.94	2117		52.94	1985.4		52.94	-4111.17
52.9599	2351		52.9599	2146.2		52.9599	-4037.97
52.98	2548		52.98	2322.5		52.98	-4017.27
52.9999	2615		52.9999	2514.3		52.9999	-4142.07
53.02	2831		53.02	2721.4		53.02	-4133.17
53.0399	2985		53.0399	2943.4		53.0399	-4201.17
53.06	3265		53.06	3179.2		53.06	-4156.97
53.0799	3359		53.0799	3427.5		53.0799	-4311.27
53.0999	3668		53.0999	3686.5		53.0999	-4261.27
53.12	3959		53.12	3953.7		53.12	-4237.47
53.1399	4142		53.1399	4226.1		53.1399	-4326.87
53.16	4403		53.16	4500.3		53.16	-4340.07
53.1799	4505		53.1799	4771.9		53.1799	-4509.67
53.2	4797		53.2	5036.3		53.2	-4482.07
53.2199	5053		53.2199	5288.2		53.2199	-4477.97
53.24	5264		53.24	5522.3		53.24	-4501.07
53.26	5443		53.26	5733.2		53.26	-4532.97
53.2799	5719		53.2799	5915.6		53.2799	-4439.37
53.3	5926		53.3	6065.2		53.3	-4381.97
53.3199	6129		53.3199	6178.5		53.3199	-4292.27
53.34	6210		53.34	6253.1		53.34	-4285.87
53.3599	6318		53.3599	6287.8		53.3599	-4212.57
53.38	6397		53.38	6282.7		53.38	-4128.47
53.3999	6455		53.3999	6238.9		53.3999	-4026.67
53.42	6512		53.42	6158.2		53.42	-3888.97
53.44	6454		53.44	6043.5		53.44	-3832.27
53.4599	6380		53.4599	5897.8		53.4599	-3760.57
53.48	6229		53.48	5724.8		53.48	-3738.57
53.4999	6205		53.4999	5528.4		53.4999	-3566.17
53.52	5758		53.52	5313		53.52	-3797.77
53.5399	5724		53.5399	5082.6		53.5399	-3601.37
53.56	5427		53.56	4841.6		53.56	-3657.37
53.5799	5111		53.5799	4593.8		53.5799	-3725.57
53.5999	4749		53.5999	4343		53.5999	-3836.77
53.62	4584		53.62	4092.5		53.62	-3751.27
53.6399	4155		53.6399	3845.1		53.6399	-3932.87
53.66	3869		53.66	3603.2		53.66	-3976.97
53.6799	3577		53.6799	3368.9		53.6799	-4034.67
53.7	3310		53.7	3143.8		53.7	-4076.57
53.7199	2922		53.7199	2929.1		53.7199	-4249.87
53.74	2885		53.74	2725.8		53.74	-4083.57
53.76	2604		53.76	2534.5		53.76	-4173.27
53.7799	2333		53.7799	2355.7		53.7799	-4265.47
53.8	2133		53.8	2189.3		53.8	-4299.07
53.8199	1964		53.8199	2035.5		53.8199	-4314.27
53.84	1823		53.84	1894		53.84	-4313.77
53.8599	1647		53.8599	1764.4		53.8599	-4360.17
53.88	1545		53.88	1646.3		53.88	-4344.07
53.8999	1421		53.8999	1539		53.8999	-4360.77
53.92	1306		53.92	1441.9		53.92	-4378.67
53.94	1141		53.94	1354.4		53.94	-4456.17
53.9599	1163		53.9599	1275.6		53.9599	-4355.37
53.98	1122		53.98	1205		53.98	-4325.77
53.9999	1065		53.9999	1141.6		53.9999	-4319.37
54.02	976		54.02	1084.9		54.02	-4351.67
54.0399	929		54.0399	1034		54.0399	-4347.77
54.06	885		54.06	988.5		54.06	-4346.27
54.0799	879		54.0799	947.7		54.0799	-4311.47
54.0999	806		54.0999	911		54.0999	-4347.77
54.12	784		54.12	877.9		54.12	-4336.67
54.1399	753		54.1399	848		54.1399	-4337.77
54.16	721		54.16	820.9		54.16	-4342.67
54.1799	752		54.1799	796.2		54.1799	-4286.97
54.2	664		54.2	773.6		54.2	-4352.37
54.2199	659		54.2199	752.9		54.2199	-4336.67
54.24	676		54.24	733.8		54.24	-4300.57
54.26	646		54.26	716.2		54.26	-4312.97
54.2799	612		54.2799	699.7		54.2799	-4330.47
54.3	624		54.3	684.4		54.3	-4303.17
54.3199	630		54.3199	670.1		54.3199	-4282.87
54.34	625		54.34	656.7		54.34	-4274.47
54.3599	570		54.3599	644		54.3599	-4316.77
54.38	641		54.38	632.1		54.38	-4233.87
54.3999	581		54.3999	620.8		54.3999	-4282.57
54.42	651		54.42	610.2		54.42	-4201.97
54.44	615		54.44	600		54.44	-4227.77
54.4599	603		54.4599	590.4		54.4599	-4230.17
54.48	562		54.48	581.2		54.48	-4261.97
54.4999	566		54.4999	572.5		54.4999	-4249.27
54.52	547		54.52	564.2		54.52	-4259.97
54.5399	547		54.5399	556.2		54.5399	-4251.97
54.56	555		54.56	548.6		54.56	-4236.37
54.5799	539		54.5799	541.3		54.5799	-4245.07
54.5999	510		54.5999	534.4		54.5999	-4267.17
54.62	578		54.62	527.6		54.62	-4192.37
54.6399	488		54.6399	521.2		54.6399	-4275.97
54.66	482		54.66	515		54.66	-4275.77
54.6799	554		54.6799	509		54.6799	-4197.77
54.7	471		54.7	503.2		54.7	-4274.97
54.7199	499		54.7199	497.7		54.7199	-4241.47
54.74	503		54.74	492.3		54.74	-4232.07
54.76	501		54.76	487.1		54.76	-4228.87
54.7799	544		54.7799	482		54.7799	-4180.77
54.8	508		54.8	477.1		54.8	-4211.87
54.8199	540		54.8199	472.3		54.8199	-4175.07
54.84	482		54.84	467.7		54.84	-4228.47
54.8599	527		54.8599	463.2		54.8599	-4178.97
54.88	474		54.88	458.8		54.88	-4227.57
54.8999	507		54.8999	454.5		54.8999	-4190.27
54.92	515		54.92	450.3		54.92	-4178.07
54.94	449		54.94	446.3		54.94	-4240.07
54.9599	467		54.9599	445.9		54.9599	-4221.67
54.98	449		54.98	445.6		54.98	-4239.37
54.9999	462		54.9999	445.4		54.9999	-4226.17
55.02	512		55.02	445.3		55.02	-4176.07
55.0399	495		55.0399	445.2		55.0399	-4192.97
55.06	488		55.06	445.3		55.06	-4200.07
55.0799	514		55.0799	445.4		55.0799	-4174.17
55.0999	473		55.0999	445.5		55.0999	-4215.27
55.12	484		55.12	445.8		55.12	-4204.57
55.1399	454		55.1399	446.1		55.1399	-4234.87
55.16	483		55.16	446.5		55.16	-4206.27
55.1799	512		55.1799	446.9		55.1799	-4177.67
55.2	467		55.2	447.4		55.2	-4223.17
55.2199	461		55.2199	448		55.2199	-4229.77
55.24	490		55.24	448.6		55.24	-4201.37
55.26	494		55.26	449.3		55.26	-4198.07
55.2799	463		55.2799	450.1		55.2799	-4229.87
55.3	480		55.3	451		55.3	-4213.77
55.3199	455		55.3199	451.9		55.3199	-4239.67
55.34	424		55.34	453		55.34	-4271.77
55.3599	467		55.3599	454.1		55.3599	-4229.87
55.38	456		55.38	455.3		55.38	-4242.07
55.3999	495		55.3999	456.7		55.3999	-4204.47
55.42	495		55.42	458.1		55.42	-4205.87
55.44	481		55.44	459.6		55.44	-4221.37
55.4599	482		55.4599	461.3		55.4599	-4222.07
55.48	486		55.48	463.1		55.48	-4219.87
55.4999	451		55.4999	465		55.4999	-4256.77
55.52	492		55.52	467		55.52	-4217.77
55.5399	499		55.5399	469.2		55.5399	-4212.97
55.56	484		55.56	471.4		55.56	-4230.17
55.5799	493		55.5799	473.8		55.5799	-4223.57
55.5999	481		55.5999	476.4		55.5999	-4238.17
55.62	483		55.62	479		55.62	-4238.77
55.6399	461		55.6399	481.8		55.6399	-4263.57
55.66	451		55.66	484.6		55.66	-4276.37
55.6799	503		55.6799	487.5		55.6799	-4227.27
55.7	481		55.7	490.4		55.7	-4252.17
55.7199	482		55.7199	493.4		55.7199	-4254.17
55.74	481		55.74	496.4		55.74	-4258.17
55.76	471		55.76	499.4		55.76	-4271.17
55.7799	479		55.7799	502.3		55.7799	-4266.07
55.8	494		55.8	505.1		55.8	-4253.87
55.8199	467		55.8199	507.8		55.8199	-4283.57
55.84	463		55.84	510.3		55.84	-4290.07
55.8599	487		55.8599	512.6		55.8599	-4268.37
55.88	495		55.88	514.7		55.88	-4262.47
55.8999	495		55.8999	516.5		55.8999	-4264.27
55.92	507		55.92	518.1		55.92	-4253.87
55.94	529		55.94	519.4		55.94	-4233.17
55.9599	510		55.9599	520.5		55.9599	-4253.27
55.98	483		55.98	521.4		55.98	-4281.17
55.9999	442		55.9999	518.4		55.9999	-4319.17
56.02	487		56.02	515.2		56.02	-4270.97
56.0399	477		56.0399	511.9		56.0399	-4277.67
56.06	455		56.06	508.3		56.06	-4296.07
56.0799	467		56.0799	504.7		56.0799	-4280.47
56.0999	519		56.0999	500.9		56.0999	-4224.67
56.12	487		56.12	497		56.12	-4252.77
56.1399	492		56.1399	493.1		56.1399	-4243.87
56.16	476		56.16	489.1		56.16	-4255.87
56.1799	479		56.1799	485.2		56.1799	-4248.97
56.2	468		56.2	481.2		56.2	-4255.97
56.2199	488		56.2199	477.3		56.2199	-4232.07
56.24	402		56.24	473.4		56.24	-4314.17
56.26	428		56.26	469.5		56.26	-4284.27
56.2799	428		56.2799	465.7		56.2799	-4280.47
56.3	413		56.3	462		56.3	-4291.77
56.3199	424		56.3199	458.4		56.3199	-4277.17
56.34	451		56.34	454.9		56.34	-4246.67
56.3599	415		56.3599	451.4		56.3599	-4279.17
56.38	412		56.38	448.1		56.38	-4278.87
56.3999	455		56.3999	444.8		56.3999	-4232.57
56.42	438		56.42	441.6		56.42	-4246.37
56.44	413		56.44	438.5		56.44	-4268.27
56.4599	395		56.4599	435.5		56.4599	-4283.27
56.48	430		56.48	432.5		56.48	-4245.27
56.4999	486		56.4999	429.6		56.4999	-4186.37
56.52	416		56.52	426.8		56.52	-4253.57
56.5399	397		56.5399	424.1		56.5399	-4269.87
56.56	383		56.56	421.4		56.56	-4281.17
56.5799	425		56.5799	418.8		56.5799	-4236.57
56.5999	424		56.5999	416.3		56.5999	-4235.07
56.62	406		56.62	413.8		56.62	-4250.57
56.6399	418		56.6399	413.3		56.6399	-4238.07
56.66	429		56.66	412.9		56.66	-4226.67
56.6799	421		56.6799	412.6		56.6799	-4234.37
56.7	415		56.7	412.3		56.7	-4240.07
56.7199	424		56.7199	412		56.7199	-4230.77
56.74	422		56.74	411.7		56.74	-4232.47
56.76	434		56.76	411.5		56.76	-4220.27
56.7799	398		56.7799	411.3		56.7799	-4256.07
56.8	434		56.8	411.1		56.8	-4219.87
56.8199	408		56.8199	410.9		56.8199	-4245.67
56.84	455		56.84	410.7		56.84	-4198.47
56.8599	431		56.8599	410.5		56.8599	-4222.27
56.88	449		56.88	410.4		56.88	-4204.17
56.8999	411		56.8999	410.3		56.8999	-4242.07
56.92	422		56.92	410.2		56.92	-4230.97
56.94	411		56.94	410		56.94	-4241.77
56.9599	463		56.9599	409.9		56.9599	-4189.67
56.98	419		56.98	409.9		56.98	-4233.67
56.9999	415		56.9999	409.8		56.9999	-4237.57
57.02	404		57.02	409.7		57.02	-4248.47
57.0399	387		57.0399	409.6		57.0399	-4265.37
57.06	410		57.06	409.6		57.06	-4242.37
57.0799	398		57.0799	409.5		57.0799	-4254.27
57.0999	378		57.0999	409.4		57.0999	-4274.17
57.12	406		57.12	409.4		57.12	-4246.17
57.1399	434		57.1399	409.4		57.1399	-4218.17
57.16	395		57.16	409.3		57.16	-4257.07
57.1799	418		57.1799	409.3		57.1799	-4234.07
57.2	385		57.2	409.3		57.2	-4267.07
57.2199	405		57.2199	409.2		57.2199	-4246.97
57.24	390		57.24	409.2		57.24	-4261.97
57.26	412		57.26	409.2		57.26	-4239.97
57.2799	426		57.2799	409.2		57.2799	-4225.97
57.3	417		57.3	409.2		57.3	-4234.97
57.3199	450		57.3199	409.2		57.3199	-4201.97
57.34	387		57.34	409.2		57.34	-4264.97
57.3599	410		57.3599	409.2		57.3599	-4241.97
57.38	402		57.38	409.2		57.38	-4249.97
57.3999	441		57.3999	409.2		57.3999	-4210.97
57.42	365		57.42	409.3		57.42	-4287.07
57.44	390		57.44	409.3		57.44	-4262.07
57.4599	390		57.4599	409.3		57.4599	-4262.07
57.48	376		57.48	409.3		57.48	-4276.07
57.4999	419		57.4999	409.3		57.4999	-4233.07
57.52	422		57.52	409.4		57.52	-4230.17
57.5399	395		57.5399	409.4		57.5399	-4257.17
57.56	403		57.56	409.4		57.56	-4249.17
57.5799	393		57.5799	409.5		57.5799	-4259.27
57.5999	441		57.5999	409.5		57.5999	-4211.27
57.62	430		57.62	409.6		57.62	-4222.37
57.6399	384		57.6399	409.6		57.6399	-4268.37
57.66	448		57.66	409.6		57.66	-4204.37
57.6799	410		57.6799	409.7		57.6799	-4242.47
57.7	386		57.7	409.7		57.7	-4266.47
57.7199	393		57.7199	409.8		57.7199	-4259.57
57.74	424		57.74	409.8		57.74	-4228.57
57.76	422		57.76	409.9		57.76	-4230.67
57.7799	406		57.7799	410		57.7799	-4246.77
57.8	392		57.8	410		57.8	-4260.77
57.8199	434		57.8199	410.1		57.8199	-4218.87
57.84	449		57.84	410.1		57.84	-4203.87
57.8599	379		57.8599	403.2		57.8599	-4266.97
57.88	397		57.88	403.3		57.88	-4249.07
57.8999	413		57.8999	403.4		57.8999	-4233.17
57.92	417		57.92	403.5		57.92	-4229.27
57.94	392		57.94	403.3		57.94	-4254.07
57.9599	415		57.9599	403		57.9599	-4230.77
57.98	386		57.98	402.7		57.98	-4259.47
57.9999	409		57.9999	402.5		57.9999	-4236.27
58.02	389		58.02	398.7		58.02	-4252.47
58.0399	397		58.0399	398.5		58.0399	-4244.27
58.06	391		58.06	398.2		58.06	-4249.97
58.0799	415		58.0799	398		58.0799	-4225.77
58.0999	415		58.0999	397.8		58.0999	-4225.57
58.12	380		58.12	397.5		58.12	-4260.27
58.1399	392		58.1399	397.3		58.1399	-4248.07
58.16	403		58.16	397		58.16	-4236.77
58.1799	397		58.1799	396.8		58.1799	-4242.57
58.2	423		58.2	396.6		58.2	-4216.37
58.2199	371		58.2199	396.3		58.2199	-4268.07
58.24	363		58.24	396.1		58.24	-4275.87
58.26	370		58.26	395.9		58.26	-4268.67
58.2799	374		58.2799	395.6		58.2799	-4264.37
58.3	385		58.3	395.4		58.3	-4253.17
58.3199	416		58.3199	395.2		58.3199	-4221.97
58.34	405		58.34	394.9		58.34	-4232.67
58.3599	379		58.3599	394.7		58.3599	-4258.47
58.38	384		58.38	394.5		58.38	-4253.27
58.3999	412		58.3999	394.2		58.3999	-4224.97
58.42	387		58.42	394		58.42	-4249.77
58.44	392		58.44	393.8		58.44	-4244.57
58.4599	425		58.4599	393.5		58.4599	-4211.27
58.48	428		58.48	393.3		58.48	-4208.07
58.4999	424		58.4999	393.1		58.4999	-4211.87
58.52	390		58.52	392.8		58.52	-4245.57
58.5399	376		58.5399	392.6		58.5399	-4259.37
58.56	346		58.56	392.3		58.56	-4289.07
58.5799	366		58.5799	392.1		58.5799	-4268.87
58.5999	405		58.5999	391.9		58.5999	-4229.67
58.62	428		58.62	391.6		58.62	-4206.37
58.6399	409		58.6399	391.4		58.6399	-4225.17
58.66	397		58.66	391.2		58.66	-4236.97
58.6799	376		58.6799	390.9		58.6799	-4257.67
58.7	374		58.7	390.7		58.7	-4259.47
58.7199	386		58.7199	390.5		58.7199	-4247.27
58.74	376		58.74	390.2		58.74	-4256.97
58.76	436		58.76	390		58.76	-4196.77
58.7799	376		58.7799	389.8		58.7799	-4256.57
58.8	406		58.8	389.5		58.8	-4226.27
58.8199	385		58.8199	389.3		58.8199	-4247.07
58.84	423		58.84	389.1		58.84	-4208.87
58.8599	402		58.8599	388.8		58.8599	-4229.57
58.88	379		58.88	388.6		58.88	-4252.37
58.8999	406		58.8999	388.4		58.8999	-4225.17
58.92	389		58.92	388.2		58.92	-4241.97
58.94	406		58.94	387.9		58.94	-4224.67
58.9599	385		58.9599	387.7		58.9599	-4245.47
58.98	399		58.98	387.5		58.98	-4231.27
58.9999	389		58.9999	387.2		58.9999	-4240.97
59.02	376		59.02	387		59.02	-4253.77
59.0399	402		59.0399	386.8		59.0399	-4227.57
59.06	397		59.06	386.5		59.06	-4232.27
59.0799	378		59.0799	386.3		59.0799	-4251.07
59.0999	377		59.0999	386.1		59.0999	-4251.87
59.12	372		59.12	385.8		59.12	-4256.57
59.1399	404		59.1399	385.6		59.1399	-4224.37
59.16	380		59.16	385.4		59.16	-4248.17
59.1799	415		59.1799	385.1		59.1799	-4212.87
59.2	387		59.2	384.9		59.2	-4240.67
59.2199	399		59.2199	384.7		59.2199	-4228.47
59.24	372		59.24	384.4		59.24	-4255.17
59.26	405		59.26	384.2		59.26	-4221.97
59.2799	359		59.2799	384		59.2799	-4267.77
59.3	389		59.3	383.7		59.3	-4237.47
59.3199	386		59.3199	383.5		59.3199	-4240.27
59.34	398		59.34	383.3		59.34	-4228.07
59.3599	372		59.3599	383		59.3599	-4253.77
59.38	392		59.38	382.8		59.38	-4233.57
59.3999	383		59.3999	382.6		59.3999	-4242.37
59.42	369		59.42	382.3		59.42	-4256.07
59.44	374		59.44	382.1		59.44	-4250.87
59.4599	382		59.4599	381.9		59.4599	-4242.67
59.48	393		59.48	381.7		59.48	-4231.47
59.4999	360		59.4999	381.4		59.4999	-4264.17
59.52	412		59.52	381.2		59.52	-4211.97
59.5399	377		59.5399	381		59.5399	-4246.77
59.56	382		59.56	380.7		59.56	-4241.47
59.5799	361		59.5799	380.5		59.5799	-4262.27
59.5999	383		59.5999	380.3		59.5999	-4240.07
59.62	357		59.62	380		59.62	-4265.77
59.6399	358		59.6399	379.8		59.6399	-4264.57
59.66	382		59.66	379.6		59.66	-4240.37
59.6799	393		59.6799	379.4		59.6799	-4229.17
59.7	365		59.7	379.3		59.7	-4257.07
59.7199	399		59.7199	379.1		59.7199	-4222.87
59.74	369		59.74	379		59.74	-4252.77
59.76	350		59.76	378.8		59.76	-4271.57
59.7799	340		59.7799	378.7		59.7799	-4281.47
59.8	379		59.8	378.5		59.8	-4242.27
59.8199	370		59.8199	378.4		59.8199	-4251.17
59.84	399		59.84	378.2		59.84	-4221.97
59.8599	376		59.8599	378.1		59.8599	-4244.87
59.88	402		59.88	377.9		59.88	-4218.67
59.8999	361		59.8999	377.8		59.8999	-4259.57
59.92	367		59.92	377.6		59.92	-4253.37
59.94	410		59.94	377.5		59.94	-4210.27
[truncated: 1,004 more rows]
