# Supplementary material for: Engineering twin structures and substitutional dopants in ZnSe0.7Te0.3 anode material for enhanced sodium storage performance
Source: Nat Commun. 2025 May 12;16:4406. doi: 10.1038/s41467-025-59707-0 (PMC12069564; doi:10.1038/s41467-025-59707-0)
Supplement: Supplementary file 3 — Source Data [file 41467_2025_59707_MOESM3_ESM.zip › Source Data from S9.xlsx]

## Sheet: S9a
S9a
Binding enery (eV)	Intensity (a.u.)
1200	142501
1199	141371
1198	142919
1197	144285
1196	144550
1195	144744
1194	143059
1193	142310
1192	141131
1191	143258
1190	141857
1189	142345
1188	139342
1187	139582
1186	143433
1185	138023
1184	141070
1183	141296
1182	143846
1181	141277
1180	143515
1179	142534
1178	142397
1177	141039
1176	142268
1175	143336
1174	140760
1173	141279
1172	141143
1171	140966
1170	142566
1169	144865
1168	139925
1167	144694
1166	144569
1165	145752
1164	141507
1163	144806
1162	142940
1161	143984
1160	144187
1159	142125
1158	144122
1157	141842
1156	143170
1155	143797
1154	145494
1153	145646
1152	144497
1151	144171
1150	146690
1149	145916
1148	145254
1147	146967
1146	146237
1145	147465
1144	147337
1143	144097
1142	147079
1141	148041
1140	147258
1139	148024
1138	149399
1137	149994
1136	146657
1135	150229
1134	145761
1133	148068
1132	149378
1131	152003
1130	150920
1129	147971
1128	150627
1127	151386
1126	149314
1125	149759
1124	150532
1123	149497
1122	150481
1121	150349
1120	151093
1119	151155
1118	151028
1117	150619
1116	152550
1115	152306
1114	148131
1113	152493
1112	151075
1111	154062
1110	153593
1109	153488
1108	154149
1107	152995
1106	152919
1105	153909
1104	150488
1103	152926
1102	154029
1101	151429
1100	153884
1099	149365
1098	151003
1097	153366
1096	150263
1095	151068
1094	150765
1093	149289
1092	151654
1091	152752
1090	150508
1089	150220
1088	153296
1087	153657
1086	151844
1085	153146
1084	153375
1083	155344
1082	154458
1081	154686
1080	152346
1079	157009
1078	153897
1077	154801
1076	153990
1075	153458
1074	152759
1073	154682
1072	154609
1071	154723
1070	157040
1069	153121
1068	154518
1067	156790
1066	155042
1065	156244
1064	155828
1063	156745
1062	156179
1061	153951
1060	157354
1059	158000
1058	154045
1057	157148
1056	152179
1055	154300
1054	155367
1053	153021
1052	151923
1051	154481
1050	149946
1049	153675
1048	158218
1047	160809
1046	173853
1045	209472
1044	178882
1043	161627
1042	158434
1041	155573
1040	156244
1039	152730
1038	156561
1037	155337
1036	153379
1035	149239
1034	152202
1033	148841
1032	150272
1031	145677
1030	146069
1029	146960
1028	146844
1027	148900
1026	146933
1025	148375
1024	155691
1023	188795
1022	260161
1021	201335
1020	155148
1019	146572
1018	147978
1017	143709
1016	141607
1015	144522
1014	142251
1013	142256
1012	142858
1011	145669
1010	144113
1009	146771
1008	146496
1007	145016
1006	148187
1005	147998
1004	145851
1003	141439
1002	148393
1001	146504
1000	147147
999	144598
998	144384
997	149468
996	145359
995	144540
994	141962
993	143420
992	140424
991	141964
990	141846
989	142254
988	140987
987	137703
986	141826
985	140829
984	144061
983	145288
982	146497
981	145638
980	147586
979	147326
978	149968
977	152653
976	148289
975	150120
974	150380
973	147735
972	146639
971	144953
970	146676
969	143030
968	140468
967	138867
966	136024
965	133164
964	134631
963	132272
962	138736
961	134658
960	133599
959	134111
958	133104
957	136233
956	134563
955	135424
954	133716
953	134952
952	135363
951	136610
950	135706
949	133870
948	136460
947	137757
946	137389
945	135399
944	135776
943	137743
942	138269
941	135547
940	138661
939	137894
938	135848
937	136503
936	137321
935	139703
934	141074
933	141134
932	138608
931	135437
930	140216
929	139634
928	139228
927	139712
926	138357
925	139176
924	141070
923	140881
922	140546
921	141513
920	139983
919	140538
918	141000
917	140051
916	139953
915	140815
914	141258
913	144569
912	143061
911	143403
910	145355
909	140839
908	143487
907	144583
906	143319
905	144879
904	145215
903	141948
902	144012
901	144676
900	144556
899	143519
898	146488
897	143656
896	146221
895	143427
894	144047
893	143559
892	145526
891	147311
890	144996
889	144145
888	148127
887	146333
886	147988
885	150520
884	149218
883	146367
882	146217
881	150808
880	148673
879	148355
878	147303
877	150190
876	148185
875	150060
874	150265
873	152339
872	151780
871	149096
870	156546
869	145771
868	151351
867	149702
866	150108
865	150372
864	148258
863	150845
862	147710
861	149149
860	151297
859	151106
858	151540
857	152102
856	152295
855	152393
854	147737
853	152123
852	153853
851	153995
850	151311
849	152610
848	155059
847	150689
846	151814
845	152707
844	152438
843	152046
842	154953
841	152704
840	154206
839	155389
838	155013
837	154788
836	154844
835	155927
834	155164
833	154872
832	156305
831	155961
830	151676
829	154154
828	156636
827	156435
826	155836
825	156448
824	157607
823	157710
822	159257
821	160162
820	160569
819	158434
818	159485
817	159657
816	158313
815	156560
814	154716
813	157738
812	153901
811	157734
810	155548
809	156266
808	156606
807	160501
806	159203
805	159141
804	158300
803	157152
802	158503
801	157755
800	158346
799	159662
798	160708
797	157527
796	157630
795	157263
794	159876
793	162020
792	159382
791	158418
790	160942
789	162821
788	160380
787	159811
786	160448
785	159925
784	162850
783	162388
782	164288
781	161567
780	164097
779	158977
778	161588
777	161804
776	164250
775	163709
774	165342
773	166595
772	163777
771	164764
770	165878
769	161238
768	168483
767	165645
766	166706
765	167487
764	165885
763	168465
762	166075
761	166635
760	169673
759	167213
758	164476
757	166381
756	166314
755	166882
754	165995
753	170282
752	168435
751	169434
750	169112
749	168873
748	167846
747	167632
746	168316
745	170910
744	169739
743	167454
742	171905
741	172784
740	171854
739	171129
738	170076
737	172480
736	171520
735	172710
734	174120
733	174006
732	169608
731	172412
730	174854
729	173443
728	173328
727	172572
726	173192
725	172589
724	174929
723	173082
722	176245
721	173854
720	177960
719	173140
718	174768
717	177986
716	175259
715	176067
714	173893
713	176311
712	177374
711	177164
710	175505
709	178512
708	178163
707	177115
706	175676
705	176213
704	173898
703	181049
702	181707
701	178880
700	179054
699	179599
698	181843
697	180768
696	178293
695	178667
694	179667
693	181426
692	178073
691	181433
690	184546
689	184162
688	179362
687	180189
686	179793
685	179378
684	182616
683	178297
682	181739
681	183150
680	179502
679	182422
678	182284
677	182855
676	182156
675	185005
674	182781
673	182358
672	181800
671	183336
670	181550
669	185828
668	185500
667	184254
666	185078
665	185446
664	187710
663	183049
662	189446
661	185792
660	188795
659	191122
658	183747
657	184018
656	190438
655	187376
654	186940
653	186769
652	187845
651	185046
650	184669
649	185272
648	181269
647	182315
646	183142
645	182970
644	180826
643	181416
642	182709
641	188830
640	183212
639	187826
638	186209
637	185240
636	182097
635	186290
634	187698
633	186767
632	183757
631	187898
630	187632
629	188429
628	184464
627	186137
626	183292
625	182986
624	185575
623	189017
622	183650
621	183911
620	189631
619	189699
618	188046
617	185252
616	188805
615	188842
614	188791
613	186256
612	183932
611	188968
610	188202
609	188782
608	189160
607	191578
606	186386
605	189312
604	190098
603	192137
602	193600
601	188612
600	188818
599	193848
598	190155
597	195049
596	192362
595	192347
594	190161
593	192546
592	189464
591	190434
590	193142
589	193102
588	195527
587	210879
586	202869
585	199716
584	203369
583	209121
582	200348
581	185606
580	184623
579	186383
578	188896
577	203875
576	209582
575	192784
574	191697
573	201697
572	203360
571	181333
570	177239
569	175329
568	172192
567	175812
566	174738
565	177477
564	179456
563	181136
562	181182
561	179801
560	177188
559	175949
558	179052
557	176053
556	177911
555	177011
554	179067
553	174690
552	175209
551	171749
550	176634
549	175391
548	173559
547	168712
546	170617
545	169977
544	168924
543	168893
542	169786
541	166765
540	168404
539	174857
538	173073
537	176823
536	182781
535	197266
534	215201
533	228390
532	231060
531	217046
530	190128
529	169510
528	167871
527	163797
526	166889
525	166890
524	166125
523	165369
522	166809
521	169771
520	166709
519	166038
518	168759
517	170386
516	168870
515	168949
514	167097
513	165417
512	168273
511	167923
510	167785
509	170527
508	169365
507	169217
506	169414
505	167717
504	166216
503	168521
502	170849
501	175908
500	175220
499	180748
498	183345
497	191307
496	185050
495	174862
494	170097
493	168689
492	164464
491	159737
490	157757
489	158551
488	154883
487	158560
486	155862
485	154212
484	154741
483	156550
482	154085
481	158680
480	157780
479	158417
478	160401
477	162305
476	162600
475	164944
474	165954
473	163803
472	158358
471	158289
470	156105
469	157839
468	152707
467	149824
466	151061
465	152943
464	154798
463	153981
462	154951
461	152119
460	156943
459	156484
458	156423
457	154681
456	157133
455	156363
454	155450
453	154358
452	154563
451	152939
450	155361
449	155960
448	153800
447	150382
446	156473
445	154420
444	158825
443	156003
442	158865
441	158123
440	157587
439	155856
438	157437
437	158158
436	158232
435	155763
434	161255
433	157991
432	158002
431	161306
430	159278
429	159743
428	161162
427	158474
426	159877
425	159094
424	160849
423	161696
422	158580
421	157689
420	161011
419	162787
418	156415
417	158928
416	159998
415	159072
414	161915
413	161273
412	159485
411	160263
410	161146
409	160531
408	161110
407	161638
406	161155
405	165685
404	169603
403	171640
402	183646
401	199324
400	181612
399	174338
398	170124
397	160440
396	153506
395	157499
394	157010
393	160995
392	157697
391	158273
390	156423
389	157819
388	155819
387	156287
386	153438
385	156003
384	155194
383	158333
382	156766
381	153456
380	157614
379	157419
378	157460
377	156031
376	156473
375	158049
374	157700
373	158148
372	158726
371	163464
370	158905
369	158206
368	154900
367	160522
366	162493
365	158244
364	160909
363	161125
362	162498
361	160749
360	163560
359	158814
358	164117
357	159401
356	163526
355	162468
354	161975
353	162549
352	160708
351	166165
350	166200
349	163464
348	162186
347	163259
346	163210
345	161717
344	165660
343	162633
342	162270
341	159051
340	163606
339	160564
338	165284
337	167266
336	164407
335	162649
334	164946
333	158929
332	165832
331	163426
330	165955
329	164339
328	163581
327	165225
326	168379
325	163485
324	168002
323	166533
322	170496
321	172301
320	174850
319	174725
318	175498
317	178127
316	175281
315	176945
314	180025
313	176427
312	179993
311	173756
310	174523
309	172599
308	170008
307	164504
306	157661
305	157383
304	149601
303	142754
302	137866
301	130903
300	126113
299	128395
298	127125
297	131058
296	128288
295	129701
294	134174
293	140555
292	151310
291	166852
290	180934
289	197133
288	215356
287	272843
286	445748
285	783362
284	420127
283	107740
282	69103.6
281	62322.1
280	55586.7
279	53903.8
278	52203.7
277	52841.8
276	51662.5
275	52421.7
274	52549.5
273	52449.7
272	50942.3
271	52613
270	49891.5
269	51661.9
268	51845
267	50345.4
266	49293.9
265	49529.3
264	49397.5
263	49569.1
262	50658.6
261	51490
260	50135.2
259	51177.3
258	53611.9
257	54416.5
256	54988
255	54861.5
254	51090.8
253	49372
252	50786
251	50607.4
250	51086.5
249	49291
248	50205.6
247	51667.6
246	48277.1
245	49430.1
244	51347.5
243	48509.2
242	49636.4
241	48512.1
240	48724.4
239	48700.5
238	50235.5
237	48274.3
236	49193.4
235	49087.4
234	47183.5
233	48666.9
232	49508.6
231	48874.1
230	52973.1
229	57586.4
228	53993.3
227	51316.6
226	49221.6
225	48389.4
224	47651.3
223	48140.6
222	49894.8
221	49758.1
220	49226
219	48763.7
218	48185.5
217	48416.5
216	47988.8
215	48541.3
214	50183.9
213	48489.7
212	49337.3
211	47152.6
210	48957.7
209	48180.9
208	48673.6
207	51057.7
206	48008
205	50056.8
204	49126.3
203	48123.5
202	51550.8
201	51052.1
200	50716.7
199	50838.5
198	51291
197	53327.6
196	53818.6
195	50065.9
194	48322.8
193	49630.3
192	49125.9
191	48421.7
190	47465.6
189	46701.1
188	45839
187	47841.8
186	49757.8
185	49767.2
184	50724.9
183	51432.3
182	56223.5
181	67342.5
180	79158.4
179	69925.9
178	56855.6
177	52000.2
176	50310.6
175	51728.9
174	43304.2
173	39480.4
172	36770.9
171	34997.1
170	34164.9
169	35990.4
168	36987.9
167	38737
166	41460
165	40524.2
164	37506.4
163	35506.7
162	36917
161	40381.4
160	43210.3
159	36592
158	32308.5
157	31208.5
156	30903.5
155	30091.4
154	29692.3
153	31116.3
152	27767.5
151	27670.6
150	27293.4
149	24928.9
148	25550.9
147	26243.9
146	24890.1
145	24618.3
144	24867
143	24702.8
142	27829.9
141	32568.2
140	43016.8
139	53403.1
138	42598.3
137	32861.1
136	27556.7
135	25098.3
134	25180.1
133	23477.9
132	22911
131	19931.5
130	21183.7
129	19534.6
128	19633.4
127	19716.7
126	18281.5
125	20835.2
124	20127.8
123	20665.6
122	18127
121	19317.2
120	19948
119	19629.3
118	19820
117	21390.2
116	19717.1
115	21522
114	20962.2
113	20145.2
112	20300.5
111	19749.4
110	20450.3
109	20288
108	20209.3
107	21174.5
106	18874.7
105	18933.9
104	18731
103	18371.3
102	19485.2
101	18838.1
100	17483.9
99	16755.5
98	16339.2
97	16609.3
96	16323.3
95	16558.1
94	17549.8
93	20316.9
92	23929.6
91	25478.7
90	27552.4
89	30787.9
88	27617.2
87	20874.5
86	16282.4
85	14728
84	13972.1
83	13308.6
82	14066.2
81	14043.7
80	14084.3
79	12882.8
78	12835.5
77	14719.9
76	13867.8
75	14898.6
74	14283.7
73	13839.4
72	13682.5
71	13000.9
70	13830.3
69	13622.9
68	12017.8
67	12341.3
66	12752.5
65	11946
64	12456.1
63	12516.7
62	12121.8
61	11767.5
60	12992.2
59	13469.7
58	11551.1
57	11740.1
56	13941.6
55	21911.5
54	25926
53	15676.4
52	10709.5
51	11689
50	9913.37
49	11028.9
48	9968.53
47	11332.3
46	11626.1
45	13130.3
44	13500.7
43	13036.4
42	14478.5
41	16406.9
40	16418.5
39	10756.4
38	9437.12
37	8920.3
36	8056.42
35	8174.11
34	8681.09
33	8464.71
32	8554.69
31	8547.65
30	8668.53
29	9764.84
28	10063.8
27	10235.3
26	10075.7
25	10953.7
24	11578.6
23	11036.3
22	11235.2
21	10428.6
20	11218.4
19	12350.1
18	11589.7
17	9975.77
16	9995.93
15	9690.94
14	8798.63
13	7645.98
12	7894.96
11	14508.9
10	22817.4
9	8887.96
8	5246.68
7	3962.58
6	4798.8
5	3344.84
4	3586.03
3	3178.86
2	2245.46
1	786.364
0	118.359

## Sheet: S9b
S9b
Binding enery (eV)	Intensity (a.u.)		Binding enery (eV)	Intensity (a.u.)		Binding enery (eV)	Intensity (a.u.)		Binding enery (eV)	Intensity (a.u.)		Binding enery (eV)	Intensity (a.u.)
292	26599.8		292	26599.8		292	26616.2		292	26616.2		292	31709.6
291.95	26588.4		291.95	26588.4		291.95	26607.7		291.95	26607.7		291.95	31816
291.9	26576.7		291.9	26576.7		291.9	26599.3		291.9	26599.3		291.9	31936.4
291.85	26564.7		291.85	26564.7		291.85	26591.1		291.85	26591.1		291.85	32172.3
291.8	26552.3		291.8	26552.3		291.8	26583.2		291.8	26583.2		291.8	32398.8
291.75	26539.6		291.75	26539.6		291.75	26575.7		291.75	26575.7		291.75	32575.5
291.7	26526.5		291.7	26526.5		291.7	26568.7		291.7	26568.7		291.7	32729.5
291.65	26513.2		291.65	26513.2		291.65	26562.3		291.65	26562.3		291.65	32875.6
291.6	26499.5		291.6	26499.5		291.6	26556.6		291.6	26556.6		291.6	33054.8
291.55	26485.6		291.55	26485.6		291.55	26551.8		291.55	26551.8		291.55	33196
291.5	26471.3		291.5	26471.3		291.5	26548.1		291.5	26548.1		291.5	33300.1
291.45	26456.8		291.45	26456.8		291.45	26545.5		291.45	26545.5		291.45	33401.1
291.4	26442.1		291.4	26442.1		291.4	26544.4		291.4	26544.4		291.4	33495.3
291.35	26427		291.35	26427		291.35	26545		291.35	26545		291.35	33554.2
291.3	26411.7		291.3	26411.7		291.3	26547.4		291.3	26547.4		291.3	33664.6
291.25	26396		291.25	26396		291.25	26552		291.25	26552		291.25	33896.5
291.2	26380.2		291.2	26380.2		291.2	26558.9		291.2	26558.9		291.2	34070.3
291.15	26364		291.15	26364		291.15	26568.6		291.15	26568.6		291.15	34216.9
291.1	26347.6		291.1	26347.6		291.1	26581.3		291.1	26581.3		291.1	34348.2
291.05	26330.9		291.05	26330.9		291.05	26597.5		291.05	26597.5		291.05	34525.2
291	26313.9		291	26313.9		291	26617.5		291	26617.5		291	34658.4
290.95	26296.7		290.95	26296.7		290.95	26641.8		290.95	26641.8		290.95	34742.2
290.9	26279.2		290.9	26279.2		290.9	26670.8		290.9	26670.8		290.9	34824.1
290.85	26261.6		290.85	26261.6		290.85	26705.2		290.85	26705.2		290.85	34926.3
290.8	26243.7		290.8	26243.7		290.8	26745.3		290.8	26745.3		290.8	34981.9
290.75	26225.6		290.75	26225.6		290.75	26791.8		290.75	26791.8		290.75	34987.3
290.7	26207.3		290.7	26207.3		290.7	26845.4		290.7	26845.4		290.7	35091.6
290.65	26188.7		290.65	26188.7		290.65	26906.5		290.65	26906.5		290.65	35136.7
290.6	26169.9		290.6	26169.9		290.6	26976		290.6	26976		290.6	35302.6
290.55	26150.9		290.55	26150.9		290.55	27054.4		290.55	27054.4		290.55	35483.3
290.5	26131.7		290.5	26131.7		290.5	27142.6		290.5	27142.6		290.5	35603.3
290.45	26112.1		290.45	26112.1		290.45	27241.3		290.45	27241.3		290.45	35755.8
290.4	26092.2		290.4	26092.2		290.4	27351.2		290.4	27351.2		290.4	35923
290.35	26071.9		290.35	26071.9		290.35	27473.1		290.35	27473.1		290.35	36062.4
290.3	26051.2		290.3	26051.2		290.3	27607.9		290.3	27607.9		290.3	36255.6
290.25	26030.2		290.25	26030.2		290.25	27756.5		290.25	27756.5		290.25	36585.8
290.2	26008.9		290.2	26008.9		290.2	27919.6		290.2	27919.6		290.2	36842
290.15	25987.2		290.15	25987.2		290.15	28098.2		290.15	28098.2		290.15	37018
290.1	25965.2		290.1	25965.2		290.1	28293.1		290.1	28293.1		290.1	37133.7
290.05	25942.8		290.05	25942.8		290.05	28505.2		290.05	28505.2		290.05	37249.6
290	25920.1		290	25920.2		290	28735.2		290	28735.2		290	37296.2
289.95	25897.2		289.95	25897.2		289.95	28983.9		289.95	28983.9		289.95	37399
289.9	25873.9		289.9	25874		289.9	29252		289.9	29252.1		289.9	37522.5
289.85	25850.5		289.85	25850.5		289.85	29540.2		289.85	29540.3		289.85	37646.9
289.8	25826.7		289.8	25826.8		289.8	29848.9		289.8	29849		289.8	37731.4
289.75	25802.6		289.75	25802.8		289.75	30178.5		289.75	30178.7		289.75	37792
289.7	25778.3		289.7	25778.5		289.7	30529.3		289.7	30529.5		289.7	37939.6
289.65	25753.6		289.65	25753.8		289.65	30901.4		289.65	30901.6		289.65	38102.3
289.6	25728.5		289.6	25728.9		289.6	31294.6		289.6	31295		289.6	38378.4
289.55	25703.1		289.55	25703.6		289.55	31708.9		289.55	31709.5		289.55	38666.8
289.5	25677.3		289.5	25678		289.5	32143.8		289.5	32144.5		289.5	38845.5
289.45	25651.1		289.45	25652.1		289.45	32598.5		289.45	32599.5		289.45	39029.3
289.4	25624.4		289.4	25625.8		289.4	33072.3		289.4	33073.7		289.4	39218.6
289.35	25597.4		289.35	25599.2		289.35	33563.9		289.35	33565.8		289.35	39478.7
289.3	25570		289.3	25572.4		289.3	34072		289.3	34074.5		289.3	39693.9
289.25	25542.2		289.25	25545.5		289.25	34595		289.25	34598.3		289.25	39910.2
289.2	25514.1		289.2	25518.5		289.2	35130.9		289.2	35135.3		289.2	40044.6
289.15	25485.7		289.15	25491.6		289.15	35677.4		289.15	35683.3		289.15	40114.2
289.1	25457		289.1	25464.8		289.1	36232		289.1	36239.8		289.1	40158.9
289.05	25428		289.05	25438.3		289.05	36791.8		289.05	36802.2		289.05	40234.2
289	25398.7		289	25412.3		289	37353.8		289	37367.4		289	40299.5
288.95	25369.2		288.95	25387		288.95	37914.6		288.95	37932.4		288.95	40316.1
288.9	25339.4		288.9	25362.5		288.9	38470.5		288.9	38493.7		288.9	40435.3
288.85	25309.3		288.85	25339.4		288.85	39017.7		288.85	39047.8		288.85	40634.8
288.8	25278.9		288.8	25317.8		288.8	39552.2		288.8	39591.1		288.8	40880.5
288.75	25248.3		288.75	25298.3		288.75	40069.9		288.75	40120		288.75	41061.7
288.7	25217.4		288.7	25281.5		288.7	40566.6		288.7	40630.7		288.7	41162.5
288.65	25186.1		288.65	25268		288.65	41037.9		288.65	41119.8		288.65	41295.9
288.6	25154.6		288.6	25258.6		288.6	41479.8		288.6	41583.8		288.6	41439.8
288.55	25122.7		288.55	25254.3		288.55	41888.1		288.55	42019.7		288.55	41587.8
288.5	25090.5		288.5	25256.2		288.5	42258.9		288.5	42424.7		288.5	41682.3
288.45	25057.9		288.45	25265.9		288.45	42588.4		288.45	42796.5		288.45	41744.3
288.4	25024.9		288.4	25284.8		288.4	42873.1		288.4	43133.2		288.4	41910.4
288.35	24991.6		288.35	25315		288.35	43110.2		288.35	43433.8		288.35	42179.7
288.3	24957.8		288.3	25358.6		288.3	43296.8		288.3	43697.8		288.3	42426.7
288.25	24923.7		288.25	25418.2		288.25	43430.7		288.25	43925.6		288.25	42717
288.2	24889.2		288.2	25496.8		288.2	43510.3		288.2	44118.5		288.2	42948.8
288.15	24854.4		288.15	25597.7		288.15	43534.4		288.15	44278.6		288.15	43175.3
288.1	24819.1		288.1	25724.7		288.1	43502.4		288.1	44409.2		288.1	43354.7
288.05	24783.5		288.05	25882.1		288.05	43414.2		288.05	44514.5		288.05	43516.5
288	24747.5		288	26074.5		288	43270.3		288	44599.8		288	43691.5
287.95	24711.2		287.95	26307.1		287.95	43071.9		287.95	44671.3		287.95	43791.1
287.9	24674.6		287.9	26585.6		287.9	42820.4		287.9	44736.4		287.9	43967.2
287.85	24637.6		287.85	26916.1		287.85	42518.1		287.85	44803.4		287.85	44224
287.8	24600.3		287.8	27304.9		287.8	42167.4		287.8	44881.3		287.8	44581.8
287.75	24562.8		287.75	27758.8		287.75	41771.2		287.75	44980.2		287.75	44978.9
287.7	24525.2		287.7	28285		287.7	41333		287.7	45110.4		287.7	45456.1
287.65	24487.5		287.65	28890.4		287.65	40856.3		287.65	45283.2		287.65	46033
287.6	24450		287.6	29582.2		287.6	40344.9		287.6	45509.6		287.6	46615.7
287.55	24412.9		287.55	30367.3		287.55	39802.9		287.55	45801.1		287.55	47199
287.5	24376.6		287.5	31251.9		287.5	39234.4		287.5	46168.5		287.5	47771.9
287.45	24341.6		287.45	32242		287.45	38643.5		287.45	46622.3		287.45	48289.8
287.4	24308.6		287.4	33341.9		287.4	38034.5		287.4	47172.1		287.4	48875.6
287.35	24278.4		287.35	34555		287.35	37411.4		287.35	47826.1		287.35	49443.7
287.3	24252.1		287.3	35882.7		287.3	36778.3		287.3	48590.8		287.3	49943.8
287.25	24230.9		287.25	37324.3		287.25	36138.9		287.25	49470.8		287.25	50562.4
287.2	24216.7		287.2	38876.5		287.2	35496.8		287.2	50468.2		287.2	51198
287.15	24211.3		287.15	40533.1		287.15	34855.4		287.15	51582.3		287.15	51920.9
287.1	24217.4		287.1	42284.6		287.1	34217.7		287.1	52809.2		287.1	52705.3
287.05	24238.1		287.05	44117.9		287.05	33586.6		287.05	54142		287.05	53557.3
287	24277		287	46016.1		287	32964.7		287	55570.3		287	54381.9
286.95	24338.8		286.95	47958.5		286.95	32354		286.95	57080.3		286.95	55318
286.9	24428.8		286.9	49920.6		286.9	31756.5		286.9	58654.9		286.9	56335.3
286.85	24553.8		286.85	51874.3		286.85	31173.8		286.85	60274.6		286.85	57322.5
286.8	24721.3		286.8	53788.5		286.8	30607.2		286.8	61917.6		286.8	58372.5
286.75	24940.5		286.75	55629.8		286.75	30057.9		286.75	63560.6		286.75	59464
286.7	25222.2		286.7	57363.1		286.7	29526.6		286.7	65180.6		286.7	60725.8
286.65	25578.7		286.65	58952.8		286.65	29013.8		286.65	66754.9		286.65	62018.4
286.6	26024.4		286.6	60364.1		286.6	28520		286.6	68263.8		286.6	63274.6
286.55	26575.5		286.55	61564.3		286.55	28045.2		286.55	69691.2		286.55	64680.1
286.5	27250.7		286.5	62524		286.5	27589.3		286.5	71026.3		286.5	66118.3
286.45	28070.7		286.45	63218.4		286.45	27152.1		286.45	72265.4		286.45	67678
286.4	29058.9		286.4	63628.4		286.4	26733.3		286.4	73412.4		286.4	69349.6
286.35	30240.9		286.35	63741.6		286.35	26332.1		286.35	74480.4		286.35	71048.6
286.3	31644.4		286.3	63552.9		286.3	25948		286.3	75491.7		286.3	72756.5
286.25	33299.8		286.25	63064.4		286.25	25580		286.25	76478.4		286.25	74589.6
286.2	35239		286.2	62285.7		286.2	25227.4		286.2	77481.7		286.2	76622.1
286.15	37495.7		286.15	61233.4		286.15	24889.1		286.15	78551.1		286.15	78866.8
286.1	40104.6		286.1	59930		286.1	24564.2		286.1	79743.5		286.1	81353.6
286.05	43100.6		286.05	58403.2		286.05	24251.6		286.05	81120.7		286.05	84044.4
286	46518.3		286	56684.2		286	23950.2		286	82748.1		286	86644.9
285.95	50390.2		285.95	54807		285.95	23658.8		285.95	84691.6		285.95	89448.8
285.9	54746.1		285.9	52806.5		285.9	23376.2		285.9	87015.3		285.9	92224.9
285.85	59611.1		285.85	50717.5		285.85	23101.2		285.85	89778.8		285.85	95139
285.8	65004.3		285.8	48573.8		285.8	22832.7		285.8	93034.3		285.8	98531.5
285.75	70936.6		285.75	46406.9		285.75	22569.3		285.75	96823.8		285.75	102189
285.7	77408.7		285.7	44245.2		285.7	22309.8		285.7	101176		285.7	106090
285.65	84409		285.65	42114.1		285.65	22052.9		285.65	106105		285.65	110171
285.6	91912		285.6	40034.9		285.6	21797.4		285.6	111606		285.6	114546
285.55	99875.6		285.55	38024.9		285.55	21541.9		285.55	117653		285.55	119456
285.5	108240		285.5	36098		285.5	21285		285.5	124203		285.5	124667
285.45	116928		285.45	34264.1		285.45	21025.6		285.45	131184		285.45	130364
285.4	125840		285.4	32529.9		285.4	20762.4		285.4	138508		285.4	136470
285.35	134860		285.35	30899		285.35	20494.2		285.35	146060		285.35	142994
285.3	143852		285.3	29372.5		285.3	20220.2		285.3	153706		285.3	149705
285.25	152667		285.25	27949.1		285.25	19939.3		285.25	161293		285.25	156591
285.2	161141		285.2	26626		285.2	19651		285.2	168657		285.2	163676
285.15	169103		285.15	25399		285.15	19354.9		285.15	175622		285.15	170763
285.1	176380		285.1	24263		285.1	19050.7		285.1	182008		285.1	177773
285.05	182804		285.05	23212.4		285.05	18738.9		285.05	187641		285.05	184350
285	188218		285	22241.1		285	18419.8		285	192356		285	190107
284.95	192481		284.95	21343.4		284.95	18094.3		284.95	196006		284.95	195106
284.9	195478		284.9	20513.4		284.9	17763.5		284.9	198468		284.9	198822
284.85	197125		284.85	19745.7		284.85	17429.1		284.85	199650		284.85	201302
284.8	197371		284.8	19035.5		284.8	17092.7		284.8	199495		284.8	202515
284.75	196203		284.75	18378.3		284.75	16756.4		284.75	197982		284.75	202123
284.7	193647		284.7	17770.2		284.7	16422.2		284.7	195130		284.7	200080
284.65	189763		284.65	17207.6		284.65	16092.4		284.65	190995		284.65	196409
284.6	184647		284.6	16687.7		284.6	15769.2		284.6	185666		284.6	191238
284.55	178423		284.55	16207.6		284.55	15454.5		284.55	179262		284.55	184752
284.5	171238		284.5	15765		284.5	15150.3		284.5	171927		284.5	177187
284.45	163255		284.45	15357.8		284.45	14858.4		284.45	163817		284.45	168708
284.4	154645		284.4	14984		284.4	14580.1		284.4	155103		284.4	159640
284.35	145584		284.35	14641.8		284.35	14316.5		284.35	145955		284.35	150123
284.3	136241		284.3	14329.3		284.3	14068.6		284.3	136541		284.3	140250
284.25	126778		284.25	14044.7		284.25	13836.7		284.25	127019		284.25	130482
284.2	117343		284.2	13786.3		284.2	13621.2		284.2	117536		284.2	120825
284.15	108066		284.15	13552.3		284.15	13421.9		284.15	108221		284.15	111512
284.1	99061.4		284.1	13341.1		284.1	13238.6		284.1	99184.3		284.1	102689
284.05	90421		284.05	13151.1		284.05	13070.8		284.05	90518.4		284.05	94204
284	82218.5		284	12980.4		284	12917.9		284	82295.5		284	86097.3
283.95	74508.7		283.95	12827.6		283.95	12779.2		283.95	74569.3		283.95	78614.2
283.9	67328.8		283.9	12691.1		283.9	12653.8		283.9	67376.3		283.9	71653.4
283.85	60700.1		283.85	12569.4		283.85	12540.9		283.85	60737.3		283.85	65261.3
283.8	54630.2		283.8	12461.2		283.8	12439.4		283.8	54659.2		283.8	59440.4
283.75	49114.9		283.75	12365.2		283.75	12348.7		283.75	49137.4		283.75	54145.4
283.7	44140.4		283.7	12280.1		283.7	12267.7		283.7	44157.8		283.7	49384.1
283.65	39685		283.65	12204.8		283.65	12195.5		283.65	39698.4		283.65	45092.6
283.6	35721.2		283.6	12138.2		283.6	12131.3		283.6	35731.6		283.6	41178.4
283.55	32217.7		283.55	12079.4		283.55	12074.3		283.55	32225.6		283.55	37706.7
283.5	29140		283.5	12027.4		283.5	12023.7		283.5	29146.1		283.5	34693.7
283.45	26452.8		283.45	11981.3		283.45	11978.7		283.45	26457.4		283.45	32039.9
283.4	24120		283.4	11940.5		283.4	11938.6		283.4	24123.5		283.4	29859.8
283.35	22106.3		283.35	11904.3		283.35	11902.9		283.35	22109		283.35	27961.9
283.3	20377.6		283.3	11872		283.3	11871		283.3	20379.6		283.3	26372.2
283.25	18901.4		283.25	11843.1		283.25	11842.5		283.25	18903		283.25	25055.4
283.2	17647.4		283.2	11817.2		283.2	11816.8		283.2	17648.6		283.2	23794.5
283.15	16587.6		283.15	11793.9		283.15	11793.6		283.15	16588.5		283.15	22716.4
283.1	15696.3		283.1	11772.8		283.1	11772.6		283.1	15697		283.1	21757.4
283.05	14950.3		283.05	11753.6		283.05	11753.5		283.05	14950.8		283.05	20875.6
283	14328.9		283	11736.2		283	11736.1		283	14329.3		283	20048
282.95	13813.6		282.95	11720.3		282.95	11720.3		282.95	13813.9		282.95	19330
282.9	13388.3		282.9	11705.8		282.9	11705.8		282.9	13388.5		282.9	18669.1
282.85	13038.8		282.85	11692.5		282.85	11692.5		282.85	13038.9		282.85	18048.8
282.8	12752.7		282.8	11680.2		282.8	11680.3		282.8	12752.8		282.8	17513.2
282.75	12519.5		282.75	11669		282.75	11669		282.75	12519.6		282.75	17071.4
282.7	12330		282.7	11658.6		282.7	11658.7		282.7	12330.1		282.7	16682.7
282.65	12176.7		282.65	11649.1		282.65	11649.1		282.65	12176.8		282.65	16321.2
282.6	12053		282.6	11640.2		282.6	11640.2		282.6	12053.1		282.6	16003
282.55	11953.5		282.55	11631.9		282.55	11631.9		282.55	11953.5		282.55	15749.2
282.5	11873.5		282.5	11624.2		282.5	11624.2		282.5	11873.6		282.5	15511.6
282.45	11809.4		282.45	11616.9		282.45	11616.9		282.45	11809.4		282.45	15270.5
282.4	11758.1		282.4	11610.1		282.4	11610.1		282.4	11758.1		282.4	15019.6
282.35	11716.9		282.35	11603.7		282.35	11603.7		282.35	11716.9		282.35	14838.6
282.3	11683.9		282.3	11597.7		282.3	11597.7		282.3	11683.9		282.3	14703.2
282.25	11657.4		282.25	11592		282.25	11592		282.25	11657.4		282.25	14524.2
282.2	11636		282.2	11586.7		282.2	11586.7		282.2	11636		282.2	14316.4
282.15	11618.7		282.15	11581.6		282.15	11581.6		282.15	11618.7		282.15	14139.4
282.1	11604.6		282.1	11576.9		282.1	11576.9		282.1	11604.6		282.1	13971
282.05	11593		282.05	11572.4		282.05	11572.4		282.05	11593.1		282.05	13820.5
282	11583.4		282	11568.1		282	11568.1		282	11583.4		282	13676.4
281.95	11575.4		281.95	11564		281.95	11564.1		281.95	11575.4		281.95	13577.8
281.9	11568.5		281.9	11560.2		281.9	11560.2		281.9	11568.5		281.9	13512.9
281.85	11562.5		281.85	11556.4		281.85	11556.4		281.85	11562.5		281.85	13472.8
281.8	11557.3		281.8	11552.9		281.8	11552.9		281.8	11557.3		281.8	13408.2
281.75	11552.6		281.75	11549.4		281.75	11549.4		281.75	11552.6		281.75	13384.8
281.7	11548.4		281.7	11546.1		281.7	11546.1		281.7	11548.4		281.7	13378
281.65	11544.5		281.65	11542.8		281.65	11542.8		281.65	11544.5		281.65	13348.7
281.6	11541		281.6	11539.8		281.6	11539.8		281.6	11541		281.6	13273.2
281.55	11537.7		281.55	11536.8		281.55	11536.8		281.55	11537.7		281.55	13147.3
281.5	11534.7		281.5	11534.1		281.5	11534.1		281.5	11534.7		281.5	13041.5
281.45	11531.8		281.45	11531.4		281.45	11531.4		281.45	11531.8		281.45	12891.1
281.4	11529.2		281.4	11528.9		281.4	11528.9		281.4	11529.2		281.4	12708.6
281.35	11526.8		281.35	11526.6		281.35	11526.6		281.35	11526.8		281.35	12608.4
281.3	11524.5		281.3	11524.4		281.3	11524.4		281.3	11524.5		281.3	12546.8
281.25	11522.4		281.25	11522.3		281.25	11522.3		281.25	11522.4		281.25	12507.4
281.2	11520.4		281.2	11520.4		281.2	11520.4		281.2	11520.4		281.2	12480.1
281.15	11518.6		281.15	11518.5		281.15	11518.5		281.15	11518.6		281.15	12469.4
281.1	11516.8		281.1	11516.8		281.1	11516.8		281.1	11516.8		281.1	12461.8
281.05	11515.2		281.05	11515.2		281.05	11515.2		281.05	11515.2		281.05	12433.7
281	11513.6		281	11513.6		281	11513.6		281	11513.6		281	12357.1
280.95	11512.1		280.95	11512.1		280.95	11512.1		280.95	11512.1		280.95	12310
280.9	11510.7		280.9	11510.7		280.9	11510.7		280.9	11510.7		280.9	12238.3
280.85	11509.4		280.85	11509.4		280.85	11509.4		280.85	11509.4		280.85	12209.8
280.8	11508.2		280.8	11508.2		280.8	11508.2		280.8	11508.2		280.8	12134.5
280.75	11507		280.75	11507		280.75	11507		280.75	11507		280.75	12041.3
280.7	11505.9		280.7	11505.9		280.7	11505.9		280.7	11505.9		280.7	11961.3
280.65	11504.9		280.65	11504.9		280.65	11504.9		280.65	11504.9		280.65	11963.7
280.6	11503.9		280.6	11503.9		280.6	11503.9		280.6	11503.9		280.6	11975.6
280.55	11503.1		280.55	11503.1		280.55	11503.1		280.55	11503.1		280.55	11977.6
280.5	11502.2		280.5	11502.2		280.5	11502.2		280.5	11502.2		280.5	11969.5
280.45	11501.5		280.45	11501.5		280.45	11501.5		280.45	11501.5		280.45	11950.8
280.4	11500.8		280.4	11500.8		280.4	11500.8		280.4	11500.8		280.4	11913.3
280.35	11500.2		280.35	11500.2		280.35	11500.2		280.35	11500.2		280.35	11862.4
280.3	11499.6		280.3	11499.6		280.3	11499.6		280.3	11499.6		280.3	11769.2
280.25	11499.1		280.25	11499.1		280.25	11499.1		280.25	11499.1		280.25	11671
280.2	11498.7		280.2	11498.7		280.2	11498.7		280.2	11498.7		280.2	11631.1
280.15	11498.4		280.15	11498.4		280.15	11498.4		280.15	11498.4		280.15	11596.1
280.1	11498.1		280.1	11498.1		280.1	11498.1		280.1	11498.1		280.1	11553.7
280.05	11497.9		280.05	11497.9		280.05	11497.9		280.05	11497.9		280.05	11519.4
280	11497.8		280	11497.8		280	11497.8		280	11497.8		280	11507.5

## Sheet: S9c
S9c
Binding enery (eV)	Intensity (a.u.)		Binding enery (eV)	Intensity (a.u.)		Binding enery (eV)	Intensity (a.u.)		Binding enery (eV)	Intensity (a.u.)		Binding enery (eV)	Intensity (a.u.)
408	33695.4		408	33695.4		408	33695.7		408	33695.7		408	34521.1
407.95	33695		407.95	33695		407.95	33695.4		407.95	33695.4		407.95	34551.8
407.9	33694.6		407.9	33694.6		407.9	33695		407.9	33695		407.9	34516
407.85	33694.3		407.85	33694.3		407.85	33694.7		407.85	33694.7		407.85	34480.7
407.8	33693.9		407.8	33693.9		407.8	33694.4		407.8	33694.4		407.8	34403.2
407.75	33693.5		407.75	33693.5		407.75	33694.1		407.75	33694.1		407.75	34333.4
407.7	33693.1		407.7	33693.1		407.7	33693.8		407.7	33693.8		407.7	34299.9
407.65	33692.7		407.65	33692.7		407.65	33693.5		407.65	33693.5		407.65	34219.8
407.6	33692.4		407.6	33692.4		407.6	33693.3		407.6	33693.3		407.6	34190.3
407.55	33692		407.55	33692		407.55	33693		407.55	33693		407.55	34257.5
407.5	33691.6		407.5	33691.6		407.5	33692.8		407.5	33692.8		407.5	34374.8
407.45	33691.2		407.45	33691.2		407.45	33692.6		407.45	33692.6		407.45	34459.2
407.4	33690.8		407.4	33690.8		407.4	33692.3		407.4	33692.3		407.4	34536.8
407.35	33690.3		407.35	33690.3		407.35	33692.1		407.35	33692.1		407.35	34613.5
407.3	33689.9		407.3	33689.9		407.3	33692		407.3	33692		407.3	34654.8
407.25	33689.4		407.25	33689.4		407.25	33691.8		407.25	33691.8		407.25	34621.4
407.2	33688.9		407.2	33688.9		407.2	33691.7		407.2	33691.7		407.2	34610.7
407.15	33688.4		407.15	33688.4		407.15	33691.6		407.15	33691.6		407.15	34610.8
407.1	33687.9		407.1	33687.9		407.1	33691.5		407.1	33691.5		407.1	34599
407.05	33687.4		407.05	33687.4		407.05	33691.5		407.05	33691.5		407.05	34585.5
407	33686.9		407	33686.9		407	33691.6		407	33691.6		407	34547
406.95	33686.4		406.95	33686.4		406.95	33691.7		406.95	33691.7		406.95	34493.5
406.9	33685.9		406.9	33685.9		406.9	33692		406.9	33692		406.9	34495.6
406.85	33685.4		406.85	33685.4		406.85	33692.3		406.85	33692.3		406.85	34574
406.8	33684.9		406.8	33684.9		406.8	33692.7		406.8	33692.7		406.8	34644.2
406.75	33684.4		406.75	33684.4		406.75	33693.2		406.75	33693.2		406.75	34687.5
406.7	33683.9		406.7	33683.9		406.7	33693.9		406.7	33693.9		406.7	34722.6
406.65	33683.4		406.65	33683.4		406.65	33694.6		406.65	33694.6		406.65	34679.4
406.6	33682.9		406.6	33682.9		406.6	33695.6		406.6	33695.6		406.6	34634.3
406.55	33682.3		406.55	33682.3		406.55	33696.7		406.55	33696.7		406.55	34632.1
406.5	33681.8		406.5	33681.8		406.5	33697.9		406.5	33697.9		406.5	34628.3
406.45	33681.3		406.45	33681.3		406.45	33699.4		406.45	33699.4		406.45	34598.7
406.4	33680.7		406.4	33680.7		406.4	33701.1		406.4	33701.1		406.4	34580.3
406.35	33680.1		406.35	33680.1		406.35	33703		406.35	33703		406.35	34638
406.3	33679.6		406.3	33679.6		406.3	33705.2		406.3	33705.2		406.3	34706.8
406.25	33679		406.25	33679		406.25	33707.7		406.25	33707.7		406.25	34763
406.2	33678.4		406.2	33678.4		406.2	33710.5		406.2	33710.5		406.2	34844.4
406.15	33677.7		406.15	33677.7		406.15	33713.6		406.15	33713.6		406.15	34904.8
406.1	33677.1		406.1	33677.1		406.1	33717.1		406.1	33717.1		406.1	34977.2
406.05	33676.4		406.05	33676.4		406.05	33721		406.05	33721		406.05	35028.1
406	33675.8		406	33675.8		406	33725.4		406	33725.4		406	35012.5
405.95	33675.1		405.95	33675.1		405.95	33730.2		405.95	33730.2		405.95	34933.9
405.9	33674.4		405.9	33674.4		405.9	33735.7		405.9	33735.7		405.9	34884.6
405.85	33673.8		405.85	33673.8		405.85	33741.6		405.85	33741.6		405.85	34855
405.8	33673.1		405.8	33673.1		405.8	33748.3		405.8	33748.3		405.8	34781.5
405.75	33672.5		405.75	33672.5		405.75	33755.6		405.75	33755.6		405.75	34752.9
405.7	33671.8		405.7	33671.8		405.7	33763.7		405.7	33763.7		405.7	34768.6
405.65	33671.2		405.65	33671.2		405.65	33772.5		405.65	33772.5		405.65	34771.7
405.6	33670.5		405.6	33670.5		405.6	33782.2		405.6	33782.2		405.6	34806.3
405.55	33669.9		405.55	33669.9		405.55	33792.8		405.55	33792.8		405.55	34902.9
405.5	33669.2		405.5	33669.2		405.5	33804.3		405.5	33804.3		405.5	34970.2
405.45	33668.5		405.45	33668.5		405.45	33816.9		405.45	33816.9		405.45	34975.8
405.4	33667.9		405.4	33667.9		405.4	33830.6		405.4	33830.6		405.4	34926.3
405.35	33667.2		405.35	33667.2		405.35	33845.4		405.35	33845.4		405.35	34902.6
405.3	33666.4		405.3	33666.4		405.3	33861.4		405.3	33861.4		405.3	34956.9
405.25	33665.7		405.25	33665.7		405.25	33878.7		405.25	33878.7		405.25	35026.2
405.2	33665		405.2	33665		405.2	33897.4		405.2	33897.4		405.2	35048.1
405.15	33664.2		405.15	33664.2		405.15	33917.5		405.15	33917.5		405.15	35047.8
405.1	33663.5		405.1	33663.5		405.1	33939.1		405.1	33939.1		405.1	35075.2
405.05	33662.7		405.05	33662.7		405.05	33962.3		405.05	33962.3		405.05	35094.8
405	33662		405	33662		405	33987.1		405	33987.2		405	35084.3
404.95	33661.2		404.95	33661.2		404.95	34013.7		404.95	34013.7		404.95	35063.8
404.9	33660.4		404.9	33660.4		404.9	34042.1		404.9	34042.1		404.9	35086.8
404.85	33659.6		404.85	33659.6		404.85	34072.3		404.85	34072.3		404.85	35159.1
404.8	33658.8		404.8	33658.8		404.8	34104.4		404.8	34104.5		404.8	35172.3
404.75	33658		404.75	33658		404.75	34138.6		404.75	34138.6		404.75	35184.8
404.7	33657.2		404.7	33657.2		404.7	34174.7		404.7	34174.8		404.7	35152.1
404.65	33656.5		404.65	33656.4		404.65	34213		404.65	34213		404.65	35060.9
404.6	33655.7		404.6	33655.7		404.6	34253.3		404.6	34253.4		404.6	35027.3
404.55	33655		404.55	33654.9		404.55	34295.8		404.55	34295.9		404.55	35023.2
404.5	33654.2		404.5	33654.1		404.5	34340.5		404.5	34340.6		404.5	35010.7
404.45	33653.5		404.45	33653.3		404.45	34387.4		404.45	34387.5		404.45	35004.6
404.4	33652.7		404.4	33652.5		404.4	34436.4		404.4	34436.6		404.4	35005.3
404.35	33652		404.35	33651.7		404.35	34487.6		404.35	34487.8		404.35	35031.4
404.3	33651.3		404.3	33650.9		404.3	34540.8		404.3	34541.2		404.3	35127
404.25	33650.6		404.25	33650.1		404.25	34596.2		404.25	34596.7		404.25	35216.3
404.2	33649.9		404.2	33649.2		404.2	34653.6		404.2	34654.2		404.2	35283.2
404.15	33649.2		404.15	33648.4		404.15	34712.9		404.15	34713.7		404.15	35337.9
404.1	33648.5		404.1	33647.5		404.1	34774		404.1	34775.1		404.1	35397
404.05	33648		404.05	33646.6		404.05	34836.9		404.05	34838.3		404.05	35447.7
404	33647.5		404	33645.7		404	34901.4		404	34903.2		404	35411.9
403.95	33647.1		403.95	33644.8		403.95	34967.3		403.95	34969.6		403.95	35342.1
403.9	33646.8		403.9	33643.8		403.9	35034.5		403.9	35037.5		403.9	35277.1
403.85	33646.7		403.85	33642.9		403.85	35102.8		403.85	35106.7		403.85	35293.9
403.8	33646.9		403.8	33641.9		403.8	35172		403.8	35176.9		403.8	35331.9
403.75	33647.3		403.75	33641		403.75	35241.8		403.75	35248.1		403.75	35393.1
403.7	33648		403.7	33640		403.7	35312		403.7	35320.1		403.7	35449.6
403.65	33649.2		403.65	33639		403.65	35382.3		403.65	35392.5		403.65	35468.7
403.6	33650.9		403.6	33638		403.6	35452.5		403.6	35465.3		403.6	35506.3
403.55	33653.1		403.55	33637		403.55	35522.1		403.55	35538.3		403.55	35538
403.5	33656.2		403.5	33636		403.5	35590.9		403.5	35611.2		403.5	35545.9
403.45	33660.1		403.45	33634.9		403.45	35658.6		403.45	35683.9		403.45	35602.4
403.4	33665.2		403.4	33633.8		403.4	35724.8		403.4	35756.3		403.4	35694.9
403.35	33671.6		403.35	33632.7		403.35	35789.1		403.35	35828.1		403.35	35782.4
403.3	33679.6		403.3	33631.5		403.3	35851.2		403.3	35899.4		403.3	35840.5
403.25	33689.5		403.25	33630.3		403.25	35910.8		403.25	35970.1		403.25	35907.8
403.2	33701.7		403.2	33629.1		403.2	35967.4		403.2	36040.1		403.2	35963.3
403.15	33716.5		403.15	33627.9		403.15	36020.8		403.15	36109.6		403.15	35998.8
403.1	33734.5		403.1	33626.6		403.1	36070.6		403.1	36178.7		403.1	36034.1
403.05	33756.1		403.05	33625.3		403.05	36116.5		403.05	36247.5		403.05	36122.7
403	33781.9		403	33624		403	36158.1		403	36316.4		403	36163.5
402.95	33812.7		402.95	33622.6		402.95	36195.2		402.95	36385.7		402.95	36173.3
402.9	33849.1		402.9	33621.2		402.9	36227.6		402.9	36455.9		402.9	36227
402.85	33892		402.85	33619.8		402.85	36254.9		402.85	36527.6		402.85	36332.7
402.8	33942.2		402.8	33618.3		402.8	36277		402.8	36601.6		402.8	36458.3
402.75	34000.6		402.75	33616.8		402.75	36293.7		402.75	36678.5		402.75	36647.2
402.7	34068.5		402.7	33615.2		402.7	36304.9		402.7	36759.3		402.7	36851.8
402.65	34146.8		402.65	33613.6		402.65	36310.5		402.65	36845		402.65	37034
402.6	34236.7		402.6	33611.9		402.6	36310.4		402.6	36936.8		402.6	37153
402.55	34339.5		402.55	33610.2		402.55	36304.6		402.55	37035.8		402.55	37269.8
402.5	34456.3		402.5	33608.4		402.5	36293.2		402.5	37143.3		402.5	37339.4
402.45	34588.5		402.45	33606.6		402.45	36276.1		402.45	37260.7		402.45	37471.3
402.4	34737.2		402.4	33604.8		402.4	36253.6		402.4	37389.3		402.4	37639.3
402.35	34903.6		402.35	33603		402.35	36225.8		402.35	37530.4		402.35	37746.4
402.3	35089		402.3	33601.2		402.3	36192.8		402.3	37685.3		402.3	37839.8
402.25	35294.1		402.25	33599.4		402.25	36154.8		402.25	37855.3		402.25	37935
402.2	35519.8		402.2	33597.6		402.2	36112.2		402.2	38041.3		402.2	38003.8
402.15	35766.6		402.15	33595.9		402.15	36065.1		402.15	38244.1		402.15	38087.3
402.1	36034.9		402.1	33594.2		402.1	36013.9		402.1	38464.4		402.1	38182.5
402.05	36324.3		402.05	33592.5		402.05	35958.8		402.05	38702.3		402.05	38348.5
402	36634.6		402	33591		402	35900.2		402	38957.7		402	38521.6
401.95	36964.6		401.95	33589.5		401.95	35838.4		401.95	39229.9		401.95	38739.8
401.9	37312.9		401.9	33588.1		401.9	35773.8		401.9	39517.9		401.9	38956.5
401.85	37677.4		401.85	33586.9		401.85	35706.7		401.85	39820		401.85	39190.2
401.8	38055.4		401.8	33585.8		401.8	35637.3		401.8	40133.8		401.8	39463
401.75	38443.6		401.75	33584.8		401.75	35566.2		401.75	40456.4		401.75	39807.5
401.7	38838		401.7	33584.1		401.7	35493.5		401.7	40784.3		401.7	40187.2
401.65	39234.1		401.65	33583.6		401.65	35419.7		401.65	41113.4		401.65	40553.8
401.6	39626.9		401.6	33583.5		401.6	35345		401.6	41438.9		401.6	40892.3
401.55	40010.8		401.55	33583.6		401.55	35269.8		401.55	41755.7		401.55	41258.1
401.5	40380		401.5	33584.3		401.5	35194.4		401.5	42058.3		401.5	41594.5
401.45	40728.2		401.45	33585.4		401.45	35119		401.45	42341		401.45	41945.4
401.4	41049.4		401.4	33587.2		401.4	35044		401.4	42597.9		401.4	42291.4
401.35	41337.6		401.35	33589.6		401.35	34969.5		401.35	42823.4		401.35	42593.4
401.3	41587.2		401.3	33593		401.3	34895.9		401.3	43012.2		401.3	42863.1
401.25	41793		401.25	33597.3		401.25	34823.4		401.25	43159.5		401.25	43055.4
401.2	41950.6		401.2	33602.7		401.2	34752.1		401.2	43261.2		401.2	43173.4
401.15	42056.7		401.15	33609.4		401.15	34682.2		401.15	43314.3		401.15	43264.8
401.1	42108.8		401.1	33617.5		401.1	34614		401.1	43316.5		401.1	43268.9
401.05	42105.7		401.05	33627.3		401.05	34547.5		401.05	43267		401.05	43227.5
401	42047.3		401	33638.9		401	34482.9		401	43165.9		401	43194.8
400.95	41934.9		400.95	33652.4		400.95	34420.4		400.95	43014.9		400.95	43154.4
400.9	41770.9		400.9	33668.3		400.9	34359.9		400.9	42816.3		400.9	43007.9
400.85	41558.6		400.85	33686.5		400.85	34301.7		400.85	42574		400.85	42790
400.8	41302.4		400.8	33707.5		400.8	34245.6		400.8	42292.5		400.8	42565.8
400.75	41007.4		400.75	33731.3		400.75	34191.9		400.75	41977.2		400.75	42318.7
400.7	40679.2		400.7	33758.3		400.7	34140.4		400.7	41634		400.7	42043.4
400.65	40323.9		400.65	33788.8		400.65	34091.3		400.65	41269		400.65	41670.1
400.6	39947.6		400.6	33822.8		400.6	34044.6		400.6	40888.6		400.6	41243.3
400.55	39556.5		400.55	33860.8		400.55	34000.2		400.55	40499.3		400.55	40791.1
400.5	39156.5		400.5	33902.9		400.5	33958		400.5	40107		400.5	40321.3
400.45	38753.1		400.45	33949.4		400.45	33918.2		400.45	39717.7		400.45	39845.2
400.4	38351.5		400.4	34000.4		400.4	33880.6		400.4	39336.4		400.4	39365.6
400.35	37956.1		400.35	34056.3		400.35	33845.1		400.35	38968		400.35	38930.2
400.3	37571.1		400.3	34117.1		400.3	33811.8		400.3	38616.6		400.3	38546.1
400.25	37199.6		400.25	34183		400.25	33780.4		400.25	38285.5		400.25	38228.3
400.2	36844.4		400.2	34254.2		400.2	33751		400.2	37977.6		400.2	38000.9
400.15	36507.7		400.15	34330.7		400.15	33723.5		400.15	37695		400.15	37845.4
400.1	36190.8		400.1	34412.7		400.1	33697.7		400.1	37439.2		400.1	37632.2
400.05	35894.9		400.05	34500		400.05	33673.6		400.05	37211.2		400.05	37443.7
400	35620.4		400	34592.8		400	33651.1		400	37011.4		400	37333.7
399.95	35367.4		399.95	34690.9		399.95	33630		399.95	36839.8		399.95	37275.6
399.9	35135.7		399.9	34794.2		399.9	33610.4		399.9	36696		399.9	37174.5
399.85	34924.8		399.85	34902.4		399.85	33592.2		399.85	36579.1		399.85	37016.1
399.8	34733.9		399.8	35015.4		399.8	33575.2		399.8	36488		399.8	36873.1
399.75	34562		399.75	35132.6		399.75	33559.4		399.75	36421.5		399.75	36775.7
399.7	34408.1		399.7	35253.8		399.7	33544.7		399.7	36377.7		399.7	36725.8
399.65	34270.9		399.65	35378.4		399.65	33531		399.65	36355.1		399.65	36642.6
399.6	34149.2		399.6	35505.8		399.6	33518.4		399.6	36351.8		399.6	36559.9
399.55	34041.9		399.55	35635.3		399.55	33506.6		399.55	36365.6		399.55	36504.7
399.5	33947.5		399.5	35766.1		399.5	33495.7		399.5	36394.6		399.5	36522.6
399.45	33864.9		399.45	35897.4		399.45	33485.5		399.45	36436.6		399.45	36588
399.4	33792.9		399.4	36028.2		399.4	33476.1		399.4	36489.5		399.4	36609.2
399.35	33730.4		399.35	36157.5		399.35	33467.3		399.35	36551		399.35	36606.7
399.3	33676.4		399.3	36284.4		399.3	33459.2		399.3	36619.1		399.3	36612.5
399.25	33629.8		399.25	36407.7		399.25	33451.6		399.25	36691.7		399.25	36601.5
399.2	33589.8		399.2	36526.2		399.2	33444.5		399.2	36766.6		399.2	36630.3
399.15	33555.5		399.15	36638.9		399.15	33438		399.15	36841.9		399.15	36675.2
399.1	33526.2		399.1	36744.6		399.1	33431.8		399.1	36915.6		399.1	36636.6
399.05	33501.2		399.05	36842.1		399.05	33426		399.05	36986		399.05	36600.8
399	33479.9		399	36930.5		399	33420.6		399	37051.3		399	36616.4
398.95	33461.8		398.95	37008.8		398.95	33415.6		398.95	37110		398.95	36720.8
398.9	33446.4		398.9	37075.9		398.9	33410.8		398.9	37160.6		398.9	36829.3
398.85	33433.2		398.85	37131.2		398.85	33406.2		398.85	37202		398.85	36923.4
398.8	33422		398.8	37173.9		398.8	33401.9		398.8	37233		398.8	37021.6
398.75	33412.4		398.75	37203.6		398.75	33397.8		398.75	37252.9		398.75	37160
398.7	33404.1		398.7	37219.8		398.7	33393.9		398.7	37260.9		398.7	37291.9
398.65	33397		398.65	37222.3		398.65	33390.1		398.65	37256.5		398.65	37349
398.6	33390.8		398.6	37211		398.6	33386.5		398.6	37239.6		398.6	37367.7
398.55	33385.4		398.55	37186.1		398.55	33383		398.55	37209.9		398.55	37354.9
398.5	33380.6		398.5	37148		398.5	33379.7		398.5	37167.8		398.5	37307.5
398.45	33376.4		398.45	37096.9		398.45	33376.6		398.45	37113.5		398.45	37257.9
398.4	33372.6		398.4	37033.6		398.4	33373.6		398.4	37047.5		398.4	37171.3
398.35	33369.3		398.35	36958.8		398.35	33370.8		398.35	36970.3		398.35	36993.7
398.3	33366.3		398.3	36873.3		398.3	33368.1		398.3	36882.9		398.3	36794
398.25	33363.5		398.25	36778		398.25	33365.5		398.25	36786.1		398.25	36603.8
398.2	33361.1		398.2	36674		398.2	33363.1		398.2	36680.8		398.2	36453.8
398.15	33358.8		398.15	36562.3		398.15	33360.9		398.15	36568		398.15	36345.8
398.1	33356.7		398.1	36444.1		398.1	33358.7		398.1	36448.9		398.1	36225.3
398.05	33354.8		398.05	36320.5		398.05	33356.7		398.05	36324.6		398.05	36133.3
398	33353		398	36192.6		398	33354.8		398	36196.1		398	36059.1
397.95	33351.4		397.95	36061.6		397.95	33353		397.95	36064.5		397.95	35996.2
397.9	33349.9		397.9	35928.6		397.9	33351.4		397.9	35931		397.9	35899
397.85	33348.4		397.85	35794.4		397.85	33349.8		397.85	35796.5		397.85	35742
397.8	33347.1		397.8	35660.2		397.8	33348.3		397.8	35662		397.8	35580.8
397.75	33345.9		397.75	35526.9		397.75	33347		397.75	35528.4		397.75	35440.8
397.7	33344.7		397.7	35395.2		397.7	33345.7		397.7	35396.4		397.7	35239.9
397.65	33343.7		397.65	35265.8		397.65	33344.5		397.65	35266.9		397.65	35020.1
397.6	33342.7		397.6	35139.6		397.6	33343.4		397.6	35140.5		397.6	34844.9
397.55	33341.8		397.55	35016.9		397.55	33342.5		397.55	35017.7		397.55	34733.2
397.5	33341		397.5	34898.4		397.5	33341.6		397.5	34899		397.5	34608
397.45	33340.3		397.45	34784.3		397.45	33340.8		397.45	34784.9		397.45	34522.4
397.4	33339.6		397.4	34675		397.4	33340		397.4	34675.5		397.4	34442.7
397.35	33339		397.35	34570.8		397.35	33339.4		397.35	34571.3		397.35	34311.2
397.3	33338.5		397.3	34471.8		397.3	33338.8		397.3	34472.2		397.3	34193.5
397.25	33338		397.25	34378.2		397.25	33338.3		397.25	34378.5		397.25	34094.5
397.2	33337.6		397.2	34289.9		397.2	33337.9		397.2	34290.1		397.2	33966.9
397.15	33337.2		397.15	34206.9		397.15	33337.4		397.15	34207.1		397.15	33846.1
397.1	33336.9		397.1	34129.2		397.1	33337.1		397.1	34129.4		397.1	33752
397.05	33336.6		397.05	34056.8		397.05	33336.8		397.05	34057		397.05	33700.2
397	33336.4		397	33989.4		397	33336.5		397	33989.6		397	33672.4
396.95	33336.2		396.95	33927		396.95	33336.3		396.95	33927.1		396.95	33677.4
396.9	33336		396.9	33869.2		396.9	33336.1		396.9	33869.3		396.9	33660.7
396.85	33335.8		396.85	33816		396.85	33335.9		396.85	33816.1		396.85	33626.3
396.8	33335.6		396.8	33767.2		396.8	33335.7		396.8	33767.2		396.8	33609.4
396.75	33335.5		396.75	33722.4		396.75	33335.6		396.75	33722.4		396.75	33618.2
396.7	33335.4		396.7	33681.5		396.7	33335.4		396.7	33681.5		396.7	33567.6
396.65	33335.3		396.65	33644.2		396.65	33335.3		396.65	33644.3		396.65	33505.9
396.6	33335.2		396.6	33610.4		396.6	33335.2		396.6	33610.4		396.6	33445.3
396.55	33335.1		396.55	33579.7		396.55	33335.1		396.55	33579.7		396.55	33415
396.5	33335.1		396.5	33552		396.5	33335.1		396.5	33552		396.5	33348.4
396.45	33335		396.45	33527		396.45	33335.1		396.45	33527		396.45	33324.3
396.4	33335		396.4	33504.5		396.4	33335		396.4	33504.5		396.4	33307
396.35	33335		396.35	33484.4		396.35	33335		396.35	33484.4		396.35	33269
396.3	33335		396.3	33466.3		396.3	33335		396.3	33466.4		396.3	33274.4
396.25	33335.7		396.25	33451		396.25	33335.7		396.25	33451		396.25	33317
396.2	33336.5		396.2	33437.4		396.2	33336.5		396.2	33437.4		396.2	33323.3
396.15	33337.2		396.15	33425.4		396.15	33337.2		396.15	33425.4		396.15	33332.9
396.1	33337.9		396.1	33414.9		396.1	33337.9		396.1	33414.9		396.1	33365.8
396.05	33338.7		396.05	33405.6		396.05	33338.7		396.05	33405.6		396.05	33407.8
396	33339.4		396	33397.6		396	33339.4		396	33397.6		396	33430.3
395.95	33340.1		395.95	33390.5		395.95	33340.2		395.95	33390.5		395.95	33419.3
395.9	33340.9		395.9	33384.5		395.9	33340.9		395.9	33384.5		395.9	33367
395.85	33341.6		395.85	33379.2		395.85	33341.6		395.85	33379.2		395.85	33344.7
395.8	33342.4		395.8	33374.8		395.8	33342.4		395.8	33374.8		395.8	33333.1
395.75	33343.1		395.75	33370.9		395.75	33343.1		395.75	33370.9		395.75	33358.5
395.7	33343.8		395.7	33367.7		395.7	33343.8		395.7	33367.7		395.7	33342.6
395.65	33344.6		395.65	33365		395.65	33344.6		395.65	33365		395.65	33360.9
395.6	33345.3		395.6	33362.8		395.6	33345.3		395.6	33362.8		395.6	33391.4
395.55	33346		395.55	33360.9		395.55	33346		395.55	33360.9		395.55	33395.1
395.5	33346.8		395.5	33359.4		395.5	33346.8		395.5	33359.4		395.5	33375.8
395.45	33347.5		395.45	33358.3		395.45	33347.5		395.45	33358.3		395.45	33380.2
395.4	33348.2		395.4	33357.4		395.4	33348.2		395.4	33357.4		395.4	33394.9
395.35	33349		395.35	33356.7		395.35	33349		395.35	33356.7		395.35	33354.8
395.3	33349.7		395.3	33356.2		395.3	33349.7		395.3	33356.2		395.3	33331
395.25	33350.4		395.25	33355.9		395.25	33350.4		395.25	33355.9		395.25	33382.4
395.2	33351.2		395.2	33355.8		395.2	33351.2		395.2	33355.8		395.2	33364.9
395.15	33355.5		395.15	33359.3		395.15	33355.5		395.15	33359.3		395.15	33319.3
395.1	33362.4		395.1	33365.6		395.1	33362.4		395.1	33365.6		395.1	33300.5
395.05	33369.3		395.05	33372		395.05	33369.3		395.05	33372		395.05	33315
395	33376.2		395	33378.5		395	33376.2		395	33378.5		395	33342.2
394.95	33383.1		394.95	33385		394.95	33383.1		394.95	33385		394.95	33377.7
394.9	33390		394.9	33391.6		394.9	33390		394.9	33391.6		394.9	33427.4
394.85	33397		394.85	33398.3		394.85	33397		394.85	33398.3		394.85	33505.2
394.8	33403.9		394.8	33404.9		394.8	33403.9		394.8	33404.9		394.8	33557.6
394.75	33410.8		394.75	33411.7		394.75	33410.8		394.75	33411.7		394.75	33617.2
394.7	33417.7		394.7	33418.4		394.7	33417.7		394.7	33418.4		394.7	33607.1
394.65	33424.6		394.65	33425.2		394.65	33424.6		394.65	33425.2		394.65	33615.1
394.6	33431.5		394.6	33432		394.6	33431.5		394.6	33432		394.6	33610.7
394.55	33438.5		394.55	33438.9		394.55	33438.5		394.55	33438.9		394.55	33590.5
394.5	33445.4		394.5	33445.7		394.5	33445.4		394.5	33445.7		394.5	33586.7
394.45	33452.3		394.45	33452.6		394.45	33452.3		394.45	33452.6		394.45	33608.7
394.4	33459.2		394.4	33459.4		394.4	33459.2		394.4	33459.4		394.4	33650.1
394.35	33466.1		394.35	33466.3		394.35	33466.1		394.35	33466.3		394.35	33676.6
394.3	33473		394.3	33473.2		394.3	33473		394.3	33473.2		394.3	33697.1
394.25	33480		394.25	33480.1		394.25	33480		394.25	33480.1		394.25	33778.3
394.2	33486.9		394.2	33487		394.2	33486.9		394.2	33487		394.2	33809.1
394.15	33493.8		394.15	33493.9		394.15	33493.8		394.15	33493.9		394.15	33809.4
394.1	33500.7		394.1	33500.8		394.1	33500.7		394.1	33500.8		394.1	33764.9
394.05	33507.6		394.05	33507.7		394.05	33507.6		394.05	33507.7		394.05	33671.3
394	33514.5		394	33514.6		394	33514.5		394	33514.6		394	33602.3

## Sheet: S9d
S9d
Binding enery (eV)	Intensity (a.u.)		Binding enery (eV)	Intensity (a.u.)		Binding enery (eV)	Intensity (a.u.)		Binding enery (eV)	Intensity (a.u.)
58	2476.69		58	2476.69		58	2476.69		58	2543.08
57.95	2476.56		57.95	2476.56		57.95	2476.56		57.95	2526.51
57.9	2476.44		57.9	2476.44		57.9	2476.44		57.9	2519.03
57.85	2476.34		57.85	2476.34		57.85	2476.34		57.85	2507.15
57.8	2476.25		57.8	2476.25		57.8	2476.25		57.8	2505.82
57.75	2476.16		57.75	2476.16		57.75	2476.16		57.75	2510.13
57.7	2476.08		57.7	2476.08		57.7	2476.08		57.7	2514.81
57.65	2476		57.65	2476		57.65	2476		57.65	2509.24
57.6	2475.92		57.6	2475.93		57.6	2475.93		57.6	2508.24
57.55	2475.85		57.55	2475.85		57.55	2475.85		57.55	2515.89
57.5	2475.77		57.5	2475.77		57.5	2475.77		57.5	2519.19
57.45	2475.68		57.45	2475.69		57.45	2475.69		57.45	2515.74
57.4	2475.59		57.4	2475.6		57.4	2475.6		57.4	2511.55
57.35	2475.49		57.35	2475.51		57.35	2475.51		57.35	2516.6
57.3	2475.37		57.3	2475.41		57.3	2475.41		57.3	2536.57
57.25	2475.25		57.25	2475.3		57.25	2475.3		57.25	2553.48
57.2	2475.1		57.2	2475.19		57.2	2475.19		57.2	2563.63
57.15	2474.95		57.15	2475.07		57.15	2475.07		57.15	2578.15
57.1	2474.78		57.1	2474.96		57.1	2474.96		57.1	2603.82
57.05	2474.59		57.05	2474.86		57.05	2474.86		57.05	2619.23
57	2474.38		57	2474.79		57	2474.79		57	2621.34
56.95	2474.17		56.95	2474.75		56.95	2474.75		56.95	2629.37
56.9	2473.93		56.9	2474.78		56.9	2474.78		56.9	2636.75
56.85	2473.69		56.85	2474.89		56.85	2474.89		56.85	2636.67
56.8	2473.43		56.8	2475.14		56.8	2475.14		56.8	2639.38
56.75	2473.16		56.75	2475.57		56.75	2475.57		56.75	2648.23
56.7	2472.88		56.7	2476.25		56.7	2476.25		56.7	2656.98
56.65	2472.58		56.65	2477.26		56.65	2477.27		56.65	2658.31
56.6	2472.27		56.6	2478.72		56.6	2478.73		56.6	2673.53
56.55	2471.95		56.55	2480.77		56.55	2480.78		56.55	2696.46
56.5	2471.6		56.5	2483.59		56.5	2483.6		56.5	2719.01
56.45	2471.24		56.45	2487.4		56.45	2487.41		56.45	2737.35
56.4	2470.85		56.4	2492.49		56.4	2492.51		56.4	2745.87
56.35	2470.45		56.35	2499.2		56.35	2499.22		56.35	2758.02
56.3	2470.02		56.3	2507.94		56.3	2507.98		56.3	2776.55
56.25	2469.58		56.25	2519.22		56.25	2519.29		56.25	2799.84
56.2	2469.12		56.2	2533.63		56.2	2533.73		56.2	2818.37
56.15	2468.65		56.15	2551.85		56.15	2552		56.15	2839.67
56.1	2468.17		56.1	2574.68		56.1	2574.9		56.1	2855.68
56.05	2467.68		56.05	2603		56.05	2603.34		56.05	2881.4
56	2467.21		56	2637.8		56	2638.31		56	2908.61
55.95	2466.76		55.95	2680.17		55.95	2680.91		55.95	2945.73
55.9	2466.36		55.9	2731.24		55.9	2732.32		55.9	2988.35
55.85	2466.04		55.85	2792.2		55.85	2793.77		55.85	3046.35
55.8	2465.86		55.8	2864.22		55.8	2866.47		55.8	3092.44
55.75	2465.88		55.75	2948.39		55.75	2951.6		55.75	3144.44
55.7	2466.19		55.7	3045.7		55.7	3050.24		55.7	3206.13
55.65	2466.9		55.65	3156.87		55.65	3163.25		55.65	3270.23
55.6	2468.17		55.6	3282.33		55.6	3291.22		55.6	3350.28
55.55	2470.19		55.55	3422.07		55.55	3434.35		55.55	3442.09
55.5	2473.24		55.5	3575.51		55.5	3592.35		55.5	3546.39
55.45	2477.63		55.45	3741.44		55.45	3764.35		55.45	3671.56
55.4	2483.78		55.4	3917.89		55.4	3948.82		55.4	3825.55
55.35	2492.19		55.35	4102.07		55.35	4143.49		55.35	4001.73
55.3	2503.5		55.3	4290.37		55.3	4345.41		55.3	4182.65
55.25	2518.47		55.25	4478.36		55.25	4550.91		55.25	4387.69
55.2	2537.98		55.2	4660.95		55.2	4755.82		55.2	4599.4
55.15	2563.11		55.15	4832.53		55.15	4955.6		55.15	4811.54
55.1	2595.06		55.1	4987.26		55.1	5145.64		55.1	5037.1
55.05	2635.21		55.05	5119.44		55.05	5321.58		55.05	5247.08
55	2685.09		55	5223.79		55	5479.69		55	5444.17
54.95	2746.34		54.95	5295.92		54.95	5617.19		54.95	5629.92
54.9	2820.68		54.9	5332.62		54.9	5732.57		54.9	5782.34
54.85	2909.84		54.85	5332.15		54.85	5825.8		54.85	5904.95
54.8	3015.5		54.8	5294.35		54.8	5898.36		54.8	5989.92
54.75	3139.16		54.75	5220.68		54.75	5953.18		54.75	6044.5
54.7	3281.99		54.7	5114.12		54.7	5994.4		54.7	6076.78
54.65	3444.74		54.65	4978.86		54.65	6026.93		54.65	6080.18
54.6	3627.5		54.6	4820.04		54.6	6055.97		54.6	6084.89
54.55	3829.57		54.55	4643.33		54.55	6086.49		54.55	6078.01
54.5	4049.26		54.5	4454.57		54.5	6122.64		54.5	6063.99
54.45	4283.78		54.45	4259.42		54.45	6167.27		54.45	6069.72
54.4	4529.08		54.4	4063.1		54.4	6221.59		54.4	6118.28
54.35	4779.89		54.35	3870.16		54.35	6284.86		54.35	6189.25
54.3	5029.73		54.3	3684.39		54.3	6354.39		54.3	6269.29
54.25	5271.15		54.25	3508.71		54.25	6425.67		54.25	6368.44
54.2	5495.97		54.2	3345.26		54.2	6492.66		54.2	6460.16
54.15	5695.79		54.15	3195.4		54.15	6548.3		54.15	6534.4
54.1	5862.46		54.1	3059.83		54.1	6585.12		54.1	6596.06
54.05	5988.72		54.05	2938.67		54.05	6595.97		54.05	6610.19
54	6068.72		54	2831.63		54	6574.67		54	6590.71
53.95	6098.58		53.95	2738.04		53.95	6516.61		53.95	6526.71
53.9	6076.68		53.9	2657.01		53.9	6419.26		53.9	6396.27
53.85	6003.82		53.85	2587.51		53.85	6282.32		53.85	6224.1
53.8	5883.17		53.8	2528.4		53.8	6107.8		53.8	6009.29
53.75	5719.99		53.75	2478.54		53.75	5899.77		53.75	5774.6
53.7	5521.14		53.7	2436.8		53.7	5663.91		53.7	5515.27
53.65	5294.56		53.65	2402.13		53.65	5407.08		53.65	5239.05
53.6	5048.66		53.6	2373.51		53.6	5136.67		53.6	4968.21
53.55	4791.76		53.55	2350.06		53.55	4860.09		53.55	4695.6
53.5	4531.64		53.5	2330.95		53.5	4584.29		53.5	4429.6
53.45	4275.15		53.45	2315.46		53.45	4315.43		53.45	4184.02
53.4	4028.02		53.4	2302.99		53.4	4058.6		53.4	3957.51
53.35	3794.72		53.35	2292.98		53.35	3817.77		53.35	3734.09
53.3	3578.47		53.3	2284.99		53.3	3595.72		53.3	3537.19
53.25	3381.35		53.25	2278.62		53.25	3394.16		53.25	3368.95
53.2	3204.39		53.2	2273.56		53.2	3213.83		53.2	3215.05
53.15	3047.74		53.15	2269.55		53.15	3054.65		53.15	3081.85
53.1	2910.9		53.1	2266.36		53.1	2915.92		53.1	2974.19
53.05	2792.82		53.05	2263.82		53.05	2796.44		53.05	2891.76
53	2692.12		53	2261.8		53	2694.71		53	2828.57
52.95	2607.18		52.95	2260.17		52.95	2609.02		52.95	2773.77
52.9	2536.3		52.9	2258.85		52.9	2537.6		52.9	2715.98
52.85	2477.73		52.85	2257.78		52.85	2478.65		52.85	2670.21
52.8	2429.82		52.8	2256.89		52.8	2430.46		52.8	2625.33
52.75	2391		52.75	2256.14		52.75	2391.43		52.75	2588.83
52.7	2359.82		52.7	2255.51		52.7	2360.12		52.7	2548.42
52.65	2335		52.65	2254.98		52.65	2335.21		52.65	2518.63
52.6	2315.42		52.6	2254.52		52.6	2315.56		52.6	2490.02
52.55	2300.1		52.55	2254.12		52.55	2300.19		52.55	2457.53
52.5	2288.21		52.5	2253.76		52.5	2288.27		52.5	2439.18
52.45	2279.04		52.45	2253.45		52.45	2279.09		52.45	2428.41
52.4	2272.04		52.4	2253.17		52.4	2272.06		52.4	2415.97
52.35	2266.72		52.35	2252.92		52.35	2266.74		52.35	2403.02
52.3	2262.71		52.3	2252.69		52.3	2262.72		52.3	2406.48
52.25	2259.71		52.25	2252.5		52.25	2259.72		52.25	2402.13
52.2	2257.48		52.2	2252.33		52.2	2257.49		52.2	2374.7
52.15	2255.83		52.15	2252.18		52.15	2255.83		52.15	2340.37
52.1	2254.62		52.1	2252.05		52.1	2254.62		52.1	2315.64
52.05	2253.73		52.05	2251.94		52.05	2253.74		52.05	2292.29
52	2253.09		52	2251.85		52	2253.09		52	2282.84
51.95	2252.63		51.95	2251.78		51.95	2252.63		51.95	2274.09
51.9	2252.3		51.9	2251.72		51.9	2252.3		51.9	2263.83
51.85	2252.07		51.85	2251.67		51.85	2252.07		51.85	2254.21
51.8	2251.89		51.8	2251.63		51.8	2251.89		51.8	2263.27
51.75	2251.76		51.75	2251.59		51.75	2251.76		51.75	2272.58
51.7	2251.65		51.7	2251.54		51.7	2251.65		51.7	2288.45
51.65	2251.56		51.65	2251.48		51.65	2251.56		51.65	2299.05
51.6	2251.47		51.6	2251.43		51.6	2251.47		51.6	2312.38
51.55	2251.39		51.55	2251.36		51.55	2251.39		51.55	2316.41
51.5	2251.32		51.5	2251.29		51.5	2251.32		51.5	2322.72
51.45	2251.24		51.45	2251.22		51.45	2251.24		51.45	2318.24
51.4	2251.16		51.4	2251.15		51.4	2251.16		51.4	2306.72
51.35	2251.09		51.35	2251.08		51.35	2251.09		51.35	2302.1
51.3	2251.03		51.3	2251.03		51.3	2251.03		51.3	2296.53
51.25	2250.98		51.25	2250.98		51.25	2250.98		51.25	2290.98
51.2	2250.94		51.2	2250.94		51.2	2250.94		51.2	2272.93
51.15	2250.91		51.15	2250.91		51.15	2250.91		51.15	2249.05
51.1	2250.89		51.1	2250.89		51.1	2250.89		51.1	2232.72
51.05	2250.88		51.05	2250.88		51.05	2250.88		51.05	2232.57
51	2250.87		51	2250.87		51	2250.87		51	2241.86
50.95	2250.87		50.95	2250.87		50.95	2250.87		50.95	2248.7
50.9	2251		50.9	2251		50.9	2251		50.9	2247.46
50.85	2251.67		50.85	2251.67		50.85	2251.67		50.85	2243.98
50.8	2252.34		50.8	2252.34		50.8	2252.34		50.8	2252.92
50.75	2253.01		50.75	2253.01		50.75	2253.01		50.75	2262.65
50.7	2253.68		50.7	2253.68		50.7	2253.68		50.7	2274.72
50.65	2254.36		50.65	2254.36		50.65	2254.36		50.65	2274.33
50.6	2255.03		50.6	2255.03		50.6	2255.03		50.6	2282.73
50.55	2255.7		50.55	2255.7		50.55	2255.7		50.55	2285.83
50.5	2256.37		50.5	2256.37		50.5	2256.37		50.5	2288.83
50.45	2257.04		50.45	2257.04		50.45	2257.04		50.45	2289.59
50.4	2257.72		50.4	2257.72		50.4	2257.72		50.4	2287.61
50.35	2258.39		50.35	2258.39		50.35	2258.39		50.35	2286.11
50.3	2259.06		50.3	2259.06		50.3	2259.06		50.3	2274.78
50.25	2259.73		50.25	2259.73		50.25	2259.73		50.25	2265.65
50.2	2260.4		50.2	2260.4		50.2	2260.4		50.2	2258.72
50.15	2261.08		50.15	2261.08		50.15	2261.08		50.15	2250.83
50.1	2261.75		50.1	2261.75		50.1	2261.75		50.1	2232.83
50.05	2262.42		50.05	2262.42		50.05	2262.42		50.05	2234
50	2263.09		50	2263.09		50	2263.09		50	2248.27

## Sheet: S9e
S9e
Binding enery (eV)	Intensity (a.u.)		Binding enery (eV)	Intensity (a.u.)		Binding enery (eV)	Intensity (a.u.)		Binding enery (eV)	Intensity (a.u.)		Binding enery (eV)	Intensity (a.u.)		Binding enery (eV)	Intensity (a.u.)
595.9	41969.3		595.9	41969.3		595.9	41969.3		595.9	41969.3		595.9	41969.3		595.9	41987.1
595.8	41960		595.8	41960		595.8	41960		595.8	41960		595.8	41960		595.8	42011.9
595.7	41941.8		595.7	41941.8		595.7	41941.8		595.7	41941.8		595.7	41941.8		595.7	41940.9
595.6	41916.2		595.6	41916.2		595.6	41916.2		595.6	41916.2		595.6	41916.2		595.6	41983.7
595.5	41891.8		595.5	41891.8		595.5	41891.8		595.5	41891.8		595.5	41891.8		595.5	41934.5
595.4	41880.7		595.4	41880.7		595.4	41880.7		595.4	41880.7		595.4	41880.7		595.4	41856.9
595.3	41879.4		595.3	41879.4		595.3	41879.4		595.3	41879.4		595.3	41879.4		595.3	41810.5
595.2	41878.1		595.2	41878.1		595.2	41878.1		595.2	41878.1		595.2	41878.1		595.2	41825.8
595.1	41871.1		595.1	41871.1		595.1	41871.1		595.1	41871.1		595.1	41871.1		595.1	41969.4
595	41852.8		595	41852.8		595	41852.8		595	41852.8		595	41852.8		595	42133.5
594.9	41822.7		594.9	41822.7		594.9	41822.7		594.9	41822.7		594.9	41822.7		594.9	42252.8
594.8	41784.7		594.8	41784.7		594.8	41784.7		594.8	41784.7		594.8	41784.7		594.8	42174.7
594.7	41745.9		594.7	41745.9		594.7	41745.9		594.7	41745.9		594.7	41745.9		594.7	41985.4
594.6	41712.5		594.6	41712.5		594.6	41712.5		594.6	41712.5		594.6	41712.5		594.6	41825.7
594.5	41686.1		594.5	41686.1		594.5	41686.1		594.5	41686.1		594.5	41686.1		594.5	41739.3
594.4	41667.2		594.4	41667.2		594.4	41667.2		594.4	41667.2		594.4	41667.2		594.4	41827
594.3	41652		594.3	41652		594.3	41652		594.3	41652		594.3	41652		594.3	41759.6
594.2	41638.3		594.2	41638.3		594.2	41638.3		594.2	41638.3		594.2	41638.3		594.2	41755
594.1	41626.7		594.1	41626.7		594.1	41626.7		594.1	41626.7		594.1	41626.7		594.1	41699.1
594	41620.5		594	41620.5		594	41620.5		594	41620.5		594	41620.5		594	41591.8
593.9	41618.9		593.9	41618.9		593.9	41618.9		593.9	41618.9		593.9	41618.9		593.9	41567.9
593.8	41618.6		593.8	41618.6		593.8	41618.6		593.8	41618.6		593.8	41618.6		593.8	41549.6
593.7	41617.2		593.7	41617.2		593.7	41617.2		593.7	41617.2		593.7	41617.2		593.7	41686.1
593.6	41614		593.6	41614		593.6	41614		593.6	41614		593.6	41614		593.6	41810.8
593.5	41609		593.5	41609		593.5	41609		593.5	41609		593.5	41609		593.5	41749.1
593.4	41602.5		593.4	41602.5		593.4	41602.5		593.4	41602.5		593.4	41602.5		593.4	41738.4
593.3	41596.1		593.3	41596.1		593.3	41596.1		593.3	41596.1		593.3	41596.1		593.3	41665.4
593.2	41589.9		593.2	41589.9		593.2	41589.9		593.2	41589.9		593.2	41589.9		593.2	41650.6
593.1	41582		593.1	41582		593.1	41582		593.1	41582		593.1	41582		593.1	41755.3
593	41572.6		593	41572.6		593	41572.6		593	41572.6		593	41572.6		593	41887.5
592.9	41562.1		592.9	41562.1		592.9	41562.1		592.9	41562.1		592.9	41562.1		592.9	41844.5
592.8	41551.5		592.8	41551.5		592.8	41551.5		592.8	41551.5		592.8	41551.5		592.8	41734.8
592.7	41541		592.7	41541		592.7	41541		592.7	41541		592.7	41541		592.7	41614.7
592.6	41531.6		592.6	41531.6		592.6	41531.6		592.6	41531.6		592.6	41531.6		592.6	41692.9
592.5	41524.3		592.5	41524.3		592.5	41524.3		592.5	41524.3		592.5	41524.3		592.5	41735.5
592.4	41518		592.4	41518		592.4	41518		592.4	41518		592.4	41518		592.4	41592.8
592.3	41512.2		592.3	41512.2		592.3	41512.2		592.3	41512.2		592.3	41512.2		592.3	41593.4
592.2	41507.5		592.2	41507.5		592.2	41507.5		592.2	41507.5		592.2	41507.5		592.2	41542.7
592.1	41503.7		592.1	41503.7		592.1	41503.7		592.1	41503.7		592.1	41503.7		592.1	41556.3
592	41500.2		592	41500.2		592	41500.2		592	41500.2		592	41500.2		592	41621.7
591.9	41497.5		591.9	41497.5		591.9	41497.5		591.9	41497.5		591.9	41497.5		591.9	41554.7
591.8	41496.7		591.8	41496.7		591.8	41496.7		591.8	41496.7		591.8	41496.7		591.8	41487.4
591.7	41496.6		591.7	41496.6		591.7	41496.6		591.7	41496.6		591.7	41496.6		591.7	41349
591.6	41496.6		591.6	41496.6		591.6	41496.6		591.6	41496.6		591.6	41496.6		591.6	41483.6
591.5	41495.8		591.5	41495.8		591.5	41495.8		591.5	41495.8		591.5	41495.8		591.5	41608.2
591.4	41494.1		591.4	41494.1		591.4	41494.1		591.4	41494.1		591.4	41494.1		591.4	41786.8
591.3	41491.7		591.3	41491.7		591.3	41491.7		591.3	41491.7		591.3	41491.7		591.3	41789.5
591.2	41489.3		591.2	41489.3		591.2	41489.3		591.2	41489.3		591.2	41489.3		591.2	41563.8
591.1	41486.8		591.1	41486.8		591.1	41486.8		591.1	41486.8		591.1	41486.8		591.1	41487.4
591	41484.4		591	41484.4		591	41484.4		591	41484.4		591	41484.4		591	41608.4
590.9	41481.8		590.9	41481.8		590.9	41481.8		590.9	41481.8		590.9	41481.8		590.9	41746.5
590.8	41478.3		590.8	41478.3		590.8	41478.3		590.8	41478.3		590.8	41478.3		590.8	41874.1
590.7	41473.8		590.7	41473.8		590.7	41473.8		590.7	41473.8		590.7	41473.8		590.7	41807.3
590.6	41469.9		590.6	41469.9		590.6	41469.9		590.6	41470		590.6	41470		590.6	41806.1
590.5	41467.6		590.5	41467.6		590.5	41467.6		590.5	41467.8		590.5	41467.8		590.5	41376.3
590.4	41466.9		590.4	41466.9		590.4	41466.9		590.4	41467.2		590.4	41467.2		590.4	41238.1
590.3	41466		590.3	41466		590.3	41466		590.3	41466.4		590.3	41466.4		590.3	41331.1
590.2	41465		590.2	41465		590.2	41465		590.2	41465.7		590.2	41465.7		590.2	41582.9
590.1	41463.3		590.1	41463.3		590.1	41463.3		590.1	41464.4		590.1	41464.4		590.1	41858.5
590	41460.7		590	41460.7		590	41460.7		590	41462.4		590	41462.4		590	42043.8
589.9	41457.5		589.9	41457.5		589.9	41457.5		589.9	41460.1		589.9	41460.1		589.9	42024.1
589.8	41454		589.8	41454		589.8	41454		589.8	41458		589.8	41458		589.8	41859.3
589.7	41450.6		589.7	41450.6		589.7	41450.6		589.7	41456.5		589.7	41456.5		589.7	41742.1
589.6	41447.3		589.6	41447.3		589.6	41447.3		589.6	41456.2		589.6	41456.2		589.6	41849.6
589.5	41444.2		589.5	41444.2		589.5	41444.2		589.5	41457.2		589.5	41457.2		589.5	41872.9
589.4	41441.2		589.4	41441.2		589.4	41441.2		589.4	41460.2		589.4	41460.2		589.4	41849.7
589.3	41438.1		589.3	41438.1		589.3	41438.1		589.3	41465.7		589.3	41465.7		589.3	41730.6
589.2	41435		589.2	41435		589.2	41435		589.2	41474.4		589.2	41474.4		589.2	41756.4
589.1	41431.5		589.1	41431.5		589.1	41431.5		589.1	41487.3		589.1	41487.3		589.1	41891
589	41427.6		589	41427.6		589	41427.6		589	41505.6		589	41505.6		589	42115.7
588.9	41423.1		588.9	41423.1		588.9	41423.1		588.9	41531.2		588.9	41531.2		588.9	42271.5
588.8	41418		588.8	41418		588.8	41418		588.8	41566.1		588.8	41566.1		588.8	42252.7
588.7	41412.7		588.7	41412.7		588.7	41412.7		588.7	41613.5		588.7	41613.5		588.7	42223.2
588.6	41407.3		588.6	41407.3		588.6	41407.3		588.6	41676.6		588.6	41676.6		588.6	42080.4
588.5	41402.2		588.5	41402.2		588.5	41402.2		588.5	41759.3		588.5	41759.3		588.5	42074.5
588.4	41397		588.4	41397		588.4	41397		588.4	41865.5		588.4	41865.5		588.4	42100
588.3	41391.7		588.3	41391.7		588.3	41391.7		588.3	41999.4		588.3	41999.4		588.3	42186.5
588.2	41386.1		588.2	41386.1		588.2	41386.1		588.2	42165.3		588.2	42165.3		588.2	42315.3
588.1	41380		588.1	41380		588.1	41380		588.1	42367.6		588.1	42367.6		588.1	42371.1
588	41373.1		588	41373.1		588	41373.1		588	42610.1		588	42610.1		588	42458.4
587.9	41364.9		587.9	41364.9		587.9	41364.9		587.9	42895.4		587.9	42895.4		587.9	42789.9
587.8	41355.2		587.8	41355.2		587.8	41355.2		587.8	43225.2		587.8	43225.2		587.8	43278.6
587.7	41343.7		587.7	41343.7		587.7	41343.7		587.7	43599		587.7	43599		587.7	43668.2
587.6	41330.1		587.6	41330.1		587.6	41330.1		587.6	44013.7		587.6	44013.7		587.6	43971
587.5	41314.4		587.5	41314.4		587.5	41314.4		587.5	44463.4		587.5	44463.4		587.5	44324.1
587.4	41296.8		587.4	41296.8		587.4	41296.8		587.4	44938.5		587.4	44938.5		587.4	44565
587.3	41276.9		587.3	41276.9		587.3	41276.9		587.3	45425.5		587.3	45425.5		587.3	45022.2
587.2	41254.8		587.2	41254.8		587.2	41254.8		587.2	45907		587.2	45907		587.2	45572.6
587.1	41230.3		587.1	41230.3		587.1	41230.3		587.1	46362.7		587.1	46362.7		587.1	45980.3
587	41203.3		587	41203.3		587	41203.4		587	46770.7		587	46770.7		587	46337.9
586.9	41173.9		586.9	41173.9		586.9	41173.9		586.9	47108.5		586.9	47108.5		586.9	46695.7
586.8	41142.2		586.8	41142.2		586.8	41142.2		586.8	47356.1		586.8	47356.1		586.8	47200.9
586.7	41108.6		586.7	41108.6		586.7	41108.7		586.7	47497.3		586.7	47497.3		586.7	47442.8
586.6	41073.8		586.6	41073.8		586.6	41073.8		586.6	47522		586.6	47522		586.6	47522
586.5	41038.3		586.5	41038.3		586.5	41038.4		586.5	47427		586.5	47427.1		586.5	47397.9
586.4	41003.2		586.4	41003.2		586.4	41003.3		586.4	47217.1		586.4	47217.2		586.4	47034.8
586.3	40968.8		586.3	40968.8		586.3	40969.1		586.3	46903.5		586.3	46903.7		586.3	46796.1
586.2	40936		586.2	40936		586.2	40936.4		586.2	46503.3		586.2	46503.7		586.2	46538.4
586.1	40905.1		586.1	40905.1		586.1	40905.8		586.1	46037.5		586.1	46038.2		586.1	45987.8
586	40876.4		586	40876.4		586	40877.5		586	45528.5		586	45529.7		586	45459.1
585.9	40850		585.9	40850		585.9	40851.9		585.9	44998.6		585.9	45000.5		585.9	44919.5
585.8	40826.1		585.8	40826.1		585.8	40829.2		585.8	44467.8		585.8	44470.9		585.8	44504
585.7	40804.1		585.7	40804.1		585.7	40809.1		585.7	43953.1		585.7	43958.1		585.7	44186.7
585.6	40783.8		585.6	40783.8		585.6	40791.6		585.6	43467.4		585.6	43475.2		585.6	44066.8
585.5	40764.9		585.5	40764.9		585.5	40777.1		585.5	43020.1		585.5	43032.4		585.5	43882
585.4	40747.1		585.4	40747.1		585.4	40765.9		585.4	42617.1		585.4	42635.9		585.4	43542
585.3	40730.3		585.3	40730.3		585.3	40758.8		585.3	42260.8		585.3	42289.3		585.3	43343.7
585.2	40714.2		585.2	40714.2		585.2	40756.9		585.2	41951.2		585.2	41993.9		585.2	43268.4
585.1	40698.5		585.1	40698.5		585.1	40761.5		585.1	41686.1		585.1	41749.2		585.1	43285.3
585	40682.6		585	40682.6		585	40774.6		585	41461.8		585	41553.8		585	43453.8
584.9	40666.4		584.9	40666.4		584.9	40798.6		584.9	41274		584.9	41406.3		584.9	43597.1
584.8	40649.6		584.8	40649.6		584.8	40837.3		584.8	41118.1		584.8	41305.8		584.8	43626.4
584.7	40632.5		584.7	40632.5		584.7	40895.3		584.7	40989.7		584.7	41252.4		584.7	43606.7
584.6	40615.1		584.6	40615.1		584.6	40977.9		584.6	40884.4		584.6	41247.2		584.6	43568.2
584.5	40597.2		584.5	40597.2		584.5	41091.3		584.5	40798		584.5	41292.1		584.5	43663
584.4	40578.8		584.4	40578.8		584.4	41242.2		584.4	40726.9		584.4	41390.3		584.4	43915.8
584.3	40559.7		584.3	40559.7		584.3	41437.9		584.3	40667.8		584.3	41546		584.3	44065.7
584.2	40540.1		584.2	40540.1		584.2	41685.6		584.2	40618.1		584.2	41763.6		584.2	44064.4
584.1	40519.9		584.1	40519.9		584.1	41991.8		584.1	40575.7		584.1	42047.6		584.1	43992.5
584	40499.4		584	40499.4		584	42361.6		584	40538.8		584	42401		584	44027.4
583.9	40478.5		583.9	40478.5		583.9	42797.2		583.9	40506		583.9	42824.7		583.9	44177.5
583.8	40456.8		583.8	40456.8		583.8	43296.4		583.8	40475.9		583.8	43315.4		583.8	44343
583.7	40434.2		583.7	40434.2		583.7	43852		583.7	40447.2		583.7	43865		583.7	44613.7
583.6	40410.5		583.6	40410.5		583.6	44450.6		583.6	40419.3		583.6	44459.5		583.6	44785
583.5	40385.5		583.5	40385.5		583.5	45072.1		583.5	40391.5		583.5	45078		583.5	44884.1
583.4	40359		583.4	40359		583.4	45689.2		583.4	40362.9		583.4	45693.1		583.4	45188.7
583.3	40330.4		583.3	40330.4		583.3	46269.1		583.3	40333		583.3	46271.7		583.3	45688.5
583.2	40299.2		583.2	40299.2		583.2	46775.7		583.2	40300.9		583.2	46777.3		583.2	46373
583.1	40265.1		583.1	40265.1		583.1	47173.3		583.1	40266.2		583.1	47174.4		583.1	46989.3
583	40228.1		583	40228.1		583	47431.3		583	40228.8		583	47432		583	47438.7
582.9	40188.8		582.9	40188.8		582.9	47527.8		582.9	40189.2		582.9	47528.2		582.9	47651.1
582.8	40148.2		582.8	40148.2		582.8	47453.2		582.8	40148.5		582.8	47453.4		582.8	47647.5
582.7	40107.8		582.7	40107.8		582.7	47211.6		582.7	40107.9		582.7	47211.7		582.7	47313.7
582.6	40068.8		582.6	40068.8		582.6	46819.9		582.6	40068.9		582.6	46820		582.6	46666.6
582.5	40032.5		582.5	40032.5		582.5	46305.5		582.5	40032.6		582.5	46305.6		582.5	45932.5
582.4	39999.8		582.4	39999.8		582.4	45702.6		582.4	39999.9		582.4	45702.6		582.4	45054.1
582.3	39971.2		582.3	39971.2		582.3	45047.3		582.3	39971.2		582.3	45047.3		582.3	44162.7
582.2	39946.4		582.2	39946.4		582.2	44374.2		582.2	39946.4		582.2	44374.2		582.2	43485.8
582.1	39925.1		582.1	39925.1		582.1	43713.1		582.1	39925.1		582.1	43713.1		582.1	43031
582	39906.6		582	39906.6		582	43087.9		582	39906.6		582	43087.9		582	42672.1
581.9	39890.5		581.9	39890.5		581.9	42515.2		581.9	39890.5		581.9	42515.2		581.9	42308.3
581.8	39876.4		581.8	39876.4		581.8	42005.4		581.8	39876.4		581.8	42005.4		581.8	41935.5
581.7	39864.2		581.7	39864.2		581.7	41563		581.7	39864.2		581.7	41563		581.7	41586.8
581.6	39853.6		581.6	39853.6		581.6	41188.1		581.6	39853.6		581.6	41188.1		581.6	41250
581.5	39844.5		581.5	39844.5		581.5	40876.8		581.5	39844.5		581.5	40876.8		581.5	41088.9
581.4	39836.7		581.4	39836.7		581.4	40623.4		581.4	39836.7		581.4	40623.4		581.4	40916.9
581.3	39829.8		581.3	39829.8		581.3	40420.8		581.3	39829.8		581.3	40420.8		581.3	40763.1
581.2	39823.5		581.2	39823.5		581.2	40261.1		581.2	39823.5		581.2	40261.1		581.2	40674.3
581.1	39817.7		581.1	39817.7		581.1	40137.2		581.1	39817.7		581.1	40137.2		581.1	40669.8
581	39812.1		581	39812.1		581	40042.3		581	39812.1		581	40042.3		581	40604.6
580.9	39806.7		580.9	39806.7		580.9	39970.3		580.9	39806.7		580.9	39970.3		580.9	40630.1
580.8	39801.4		580.8	39801.4		580.8	39916		580.8	39801.4		580.8	39916		580.8	40595.6
580.7	39796.3		580.7	39796.3		580.7	39875.6		580.7	39796.3		580.7	39875.6		580.7	40590.5
580.6	39791.5		580.6	39791.6		580.6	39845.6		580.6	39791.5		580.6	39845.6		580.6	40416.7
580.5	39787.3		580.5	39787.3		580.5	39823.7		580.5	39787.3		580.5	39823.7		580.5	40265.1
580.4	39783.5		580.4	39783.5		580.4	39807.7		580.4	39783.5		580.4	39807.7		580.4	40145.7
580.3	39780.1		580.3	39780.1		580.3	39796		580.3	39780.1		580.3	39796		580.3	40158.6
580.2	39776.8		580.2	39776.8		580.2	39787.1		580.2	39776.8		580.2	39787.1		580.2	40180.9
580.1	39773.2		580.1	39773.3		580.1	39779.8		580.1	39773.2		580.1	39779.8		580.1	40320.5
580	39769.1		580	39769.2		580	39773.2		580	39769.1		580	39773.3		580	40501.6
579.9	39764.8		579.9	39764.9		579.9	39767.3		579.9	39764.8		579.9	39767.5		579.9	40581.8
579.8	39760.2		579.8	39760.5		579.8	39761.8		579.8	39760.2		579.8	39762.1		579.8	40383.9
579.7	39755.8		579.7	39756.3		579.7	39756.8		579.7	39755.8		579.7	39757.3		579.7	40313.3
579.6	39751.8		579.6	39752.7		579.6	39752.4		579.6	39751.8		579.6	39753.2		579.6	40167.6
579.5	39748.5		579.5	39749.9		579.5	39748.8		579.5	39748.5		579.5	39750.2		579.5	40082.1
579.4	39745.4		579.4	39747.6		579.4	39745.6		579.4	39745.4		579.4	39747.8		579.4	39955.7
579.3	39742.3		579.3	39745.8		579.3	39742.4		579.3	39742.3		579.3	39745.9		579.3	40138.7
579.2	39739.1		579.2	39744.5		579.2	39739.1		579.2	39739.1		579.2	39744.6		579.2	40306.5
579.1	39735.4		579.1	39743.8		579.1	39735.4		579.1	39735.4		579.1	39743.8		579.1	40319.5
579	39731.1		579	39744.1		579	39731.2		579	39731.1		579	39744.1		579	40422.4
578.9	39726.7		578.9	39746.4		578.9	39726.7		578.9	39726.7		578.9	39746.4		578.9	40427.3
578.8	39722.4		578.8	39751.8		578.8	39722.4		578.8	39722.4		578.8	39751.8		578.8	40275.9
578.7	39718.3		578.7	39761.7		578.7	39718.3		578.7	39718.3		578.7	39761.7		578.7	40192.6
578.6	39714.3		578.6	39777.8		578.6	39714.3		578.6	39714.3		578.6	39777.8		578.6	40154.1
578.5	39710.5		578.5	39802.2		578.5	39710.5		578.5	39710.5		578.5	39802.2		578.5	40248.6
578.4	39706.7		578.4	39837.2		578.4	39706.7		578.4	39706.7		578.4	39837.2		578.4	40170.3
578.3	39702.3		578.3	39886.1		578.3	39702.3		578.3	39702.3		578.3	39886.1		578.3	40360.1
578.2	39697.2		578.2	39952.7		578.2	39697.2		578.2	39697.2		578.2	39952.7		578.2	40634.7
578.1	39691.4		578.1	40042		578.1	39691.4		578.1	39691.4		578.1	40042		578.1	40769.5
578	39684.5		578	40159.8		578	39684.5		578	39684.5		578	40159.8		578	40899.5
577.9	39677		577.9	40312.8		577.9	39677		577.9	39677		577.9	40312.8		577.9	41027
577.8	39668.9		577.8	40508.5		577.8	39668.9		577.8	39668.9		577.8	40508.5		577.8	41038.2
577.7	39660.4		577.7	40754.4		577.7	39660.4		577.7	39660.4		577.7	40754.4		577.7	41021.4
577.6	39651.1		577.6	41057.3		577.6	39651.1		577.6	39651.1		577.6	41057.3		577.6	41143.7
577.5	39640.7		577.5	41423.1		577.5	39640.7		577.5	39640.7		577.5	41423.1		577.5	41572.3
577.4	39628.7		577.4	41855.7		577.4	39628.7		577.4	39628.7		577.4	41855.7		577.4	41958.9
577.3	39614.6		577.3	42356.1		577.3	39614.6		577.3	39614.6		577.3	42356.1		577.3	42433.7
577.2	39598		577.2	42921.2		577.2	39598		577.2	39598		577.2	42921.2		577.2	42890.4
577.1	39578.9		577.1	43543.2		577.1	39578.9		577.1	39578.9		577.1	43543.2		577.1	43347.7
577	39557		577	44207.6		577	39557		577	39557		577	44207.6		577	43821.6
576.9	39532		576.9	44893.4		576.9	39532		576.9	39532		576.9	44893.4		576.9	44412
576.8	39503.8		576.8	45573.1		576.8	39503.7		576.8	39503.7		576.8	45573.1		576.8	45076.1
576.7	39471.9		576.7	46213.5		576.7	39471.9		576.7	39471.9		576.7	46213.5		576.7	45822.1
576.6	39436.1		576.6	46778.6		576.6	39436.1		576.6	39436.1		576.6	46778.6		576.6	46506.3
576.5	39396.7		576.5	47232.3		576.5	39396.7		576.5	39396.7		576.5	47232.3		576.5	47180.5
576.4	39354		576.4	47542.9		576.4	39354		576.4	39354		576.4	47542.9		576.4	47601.6
576.3	39308.9		576.3	47686.7		576.3	39308.9		576.3	39308.9		576.3	47686.7		576.3	47923.2
576.2	39262.4		576.2	47651.3		576.2	39262.4		576.2	39262.4		576.2	47651.3		576.2	47851.9
576.1	39216		576.1	47437.1		576.1	39216		576.1	39216		576.1	47437.1		576.1	47472
576	39170.7		576	47057.4		576	39170.7		576	39170.7		576	47057.4		576	46944.9
575.9	39127.4		575.9	46536.4		575.9	39127.4		575.9	39127.4		575.9	46536.5		575.9	46427.3
575.8	39086.9		575.8	45906.4		575.8	39086.9		575.8	39086.9		575.8	45906.4		575.8	45829.5
575.7	39049.6		575.7	45203.5		575.7	39049.5		575.7	39049.5		575.7	45203.6		575.7	45159.3
575.6	39015.7		575.6	44464		575.6	39015.5		575.6	39015.5		575.6	44464.2		575.6	44392.6
575.5	38985.3		575.5	43721.4		575.5	38984.9		575.5	38984.9		575.5	43721.8		575.5	43743.9
575.4	38958.4		575.4	43003.6		575.4	38957.7		575.4	38957.7		575.4	43004.3		575.4	43142.4
575.3	38934.7		575.3	42331.8		575.3	38933.4		575.3	38933.4		575.3	42333.1		575.3	42650.7
575.2	38913.7		575.2	41720.4		575.2	38911.5		575.2	38911.5		575.2	41722.7		575.2	42348.9
575.1	38895.6		575.1	41177.7		575.1	38891.7		575.1	38891.7		575.1	41181.6		575.1	42076.2
575	38880.1		575	40706.5		575	38873.6		575	38873.6		575	40713.1		575	41741.3
574.9	38867.6		574.9	40305.2		574.9	38856.7		574.9	38856.7		574.9	40316.1		574.9	41525.7
574.8	38858.6		574.8	39969.5		574.8	38840.7		574.8	38840.7		574.8	39987.4		574.8	41466.7
574.7	38854.3		574.7	39693.2		574.7	38825.5		574.7	38825.5		574.7	39722		574.7	41421.7
574.6	38856.2		574.6	39468.9		574.6	38810.7		574.6	38810.7		574.6	39514.5		574.6	41283
574.5	38866.8		574.5	39288.6		574.5	38795.8		574.5	38795.8		574.5	39359.6		574.5	41330
574.4	38889.7		574.4	39145.2		574.4	38781		574.4	38781		574.4	39253.9		574.4	41443.3
574.3	38929.9		574.3	39031.8		574.3	38766		574.3	38766		574.3	39195.6		574.3	41438.2
574.2	38993.5		574.2	38942.3		574.2	38750.8		574.2	38750.8		574.2	39185		574.2	41450.4
574.1	39088.7		574.1	38871.5		574.1	38735.3		574.1	38735.3		574.1	39225		574.1	41458.9
574	39225.5		574	38815.2		574	38719.4		574	38719.4		574	39321.3		574	41546.5
573.9	39415.2		573.9	38769.4		573.9	38703		573.9	38703		573.9	39481.6		573.9	41654.3
573.8	39670.4		573.8	38731.2		573.8	38685.6		573.8	38685.6		573.8	39716		573.8	41924.5
573.7	40004.9		573.7	38698.3		573.7	38667.5		573.7	38667.5		573.7	40035.7		573.7	42146
573.6	40431.6		573.6	38669.1		573.6	38648.4		573.6	38648.4		573.6	40452.2		573.6	42182.9
573.5	40961.1		573.5	38642.1		573.5	38628.5		573.5	38628.5		573.5	40974.8		573.5	42240.5
573.4	41599.7		573.4	38616.6		573.4	38607.7		573.4	38607.7		573.4	41608.6		573.4	42381.6
573.3	42345.7		573.3	38591.7		573.3	38585.9		573.3	38585.9		573.3	42351.4		573.3	42600.8
573.2	43186.8		573.2	38566.3		573.2	38562.6		573.2	38562.6		573.2	43190.5		573.2	42953.9
573.1	44097.9		573.1	38539.3		573.1	38537		573.1	38537		573.1	44100.2		573.1	43485.7
573	45039.1		573	38509.6		573	38508.2		573	38508.2		573	45040.5		573	44266
572.9	45957.3		572.9	38476.3		572.9	38475.4		572.9	38475.4		572.9	45958.2		572.9	45157.2
572.8	46789.2		572.8	38438.5		572.8	38438		572.8	38438		572.8	46789.7		572.8	46128.2
572.7	47467.8		572.7	38396		572.7	38395.7		572.7	38395.7		572.7	47468.1		572.7	46997.3
572.6	47931.8		572.6	38349.1		572.6	38348.9		572.6	38348.9		572.6	47932		572.6	47783.7
572.5	48134.9		572.5	38298.8		572.5	38298.7		572.5	38298.7		572.5	48135		572.5	48157.8
572.4	48054.3		572.4	38246.7		572.4	38246.6		572.4	38246.6		572.4	48054.4		572.4	48109.4
572.3	47694.6		572.3	38194.6		572.3	38194.5		572.3	38194.5		572.3	47694.6		572.3	47618.1
572.2	47087.4		572.2	38144.5		572.2	38144.5		572.2	38144.5		572.2	47087.4		572.2	46741
572.1	46285.1		572.1	38098		572.1	38098		572.1	38098		572.1	46285.1		572.1	45707.4
572	45352.2		572	38056		572	38056		572	38056		572	45352.2		572	44713
571.9	44355.6		571.9	38019		571.9	38019		571.9	38019		571.9	44355.6		571.9	43782.7
571.8	43356.7		571.8	37987.3		571.8	37987.3		571.8	37987.3		571.8	43356.7		571.8	42857.7
571.7	42405.1		571.7	37960.5		571.7	37960.5		571.7	37960.5		571.7	42405.1		571.7	41847.8
571.6	41536.3		571.6	37938.5		571.6	37938.5		571.6	37938.5		571.6	41536.3		571.6	40976.7
571.5	40771.8		571.5	37920.5		571.5	37920.5		571.5	37920.5		571.5	40771.8		571.5	40358.9
571.4	40120		571.4	37905.9		571.4	37905.9		571.4	37905.9		571.4	40120		571.4	39892.8
571.3	39579.6		571.3	37893.7		571.3	37893.7		571.3	37893.7		571.3	39579.6		571.3	39761.9
571.2	39142.9		571.2	37883		571.2	37883		571.2	37883		571.2	39142.9		571.2	39632.5
571.1	38798		571.1	37873.7		571.1	37873.7		571.1	37873.7		571.1	38798		571.1	39441.1
571	38531.5		571	37865.4		571	37865.4		571	37865.4		571	38531.5		571	39141.1
570.9	38330		570.9	37858.3		570.9	37858.3		570.9	37858.3		570.9	38330		570.9	38859.1
570.8	38180.6		570.8	37852.3		570.8	37852.3		570.8	37852.3		570.8	38180.6		570.8	38689.3
570.7	38071.8		570.7	37847.1		570.7	37847.1		570.7	37847.1		570.7	38071.8		570.7	38637.1
570.6	37993.7		570.6	37842.5		570.6	37842.5		570.6	37842.5		570.6	37993.7		570.6	38572.1
570.5	37938.4		570.5	37838.4		570.5	37838.4		570.5	37838.4		570.5	37938.4		570.5	38617.7
570.4	37899.6		570.4	37834.6		570.4	37834.6		570.4	37834.6		570.4	37899.6		570.4	38454.2
570.3	37872.9		570.3	37831.2		570.3	37831.2		570.3	37831.2		570.3	37872.9		570.3	38334.4
570.2	37854.6		570.2	37828.4		570.2	37828.4		570.2	37828.4		570.2	37854.6		570.2	38219.9
570.1	37842.4		570.1	37826.2		570.1	37826.2		570.1	37826.2		570.1	37842.4		570.1	38101.5
570	37834.5		570	37824.6		570	37824.6		570	37824.6		570	37834.5		570	37992.3
569.9	37829.1		569.9	37823.2		569.9	37823.2		569.9	37823.2		569.9	37829.1		569.9	37920.8
569.8	37825.3		569.8	37821.8		569.8	37821.8		569.8	37821.8		569.8	37825.3		569.8	38092
569.7	37822.2		569.7	37820.2		569.7	37820.2		569.7	37820.2		569.7	37822.2		569.7	38294
569.6	37819.4		569.6	37818.2		569.6	37818.2		569.6	37818.2		569.6	37819.4		569.6	38264.1
569.5	37816.6		569.5	37816		569.5	37816		569.5	37816		569.5	37816.6		569.5	38249.2
569.4	37814.1		569.4	37813.7		569.4	37813.7		569.4	37813.7		569.4	37814.1		569.4	38223.1
569.3	37811.9		569.3	37811.7		569.3	37811.7		569.3	37811.7		569.3	37811.9		569.3	38083.9
569.2	37810		569.2	37809.9		569.2	37809.9		569.2	37809.9		569.2	37810		569.2	38063.7
569.1	37808.3		569.1	37808.2		569.1	37808.2		569.1	37808.2		569.1	37808.3		569.1	38081.7
569	37806.9		569	37806.8		569	37806.8		569	37806.8		569	37806.9		569	38104.6
568.9	37805.6		568.9	37805.6		568.9	37805.6		568.9	37805.6		568.9	37805.6		568.9	37940.1
568.8	37804.2		568.8	37804.2		568.8	37804.2		568.8	37804.2		568.8	37804.2		568.8	37970.7
568.7	37802.5		568.7	37802.5		568.7	37802.5		568.7	37802.5		568.7	37802.5		568.7	38217.8
568.6	37800.8		568.6	37800.8		568.6	37800.8		568.6	37800.8		568.6	37800.8		568.6	38262.6
568.5	37799		568.5	37799		568.5	37799		568.5	37799		568.5	37799		568.5	38155.4
568.4	37797.2		568.4	37797.2		568.4	37797.2		568.4	37797.2		568.4	37797.2		568.4	38056
568.3	37795.9		568.3	37795.9		568.3	37795.9		568.3	37795.9		568.3	37795.9		568.3	37925.9
568.2	37795.2		568.2	37795.2		568.2	37795.2		568.2	37795.2		568.2	37795.2		568.2	37768.1
568.1	37794.8		568.1	37794.8		568.1	37794.8		568.1	37794.8		568.1	37794.8		568.1	37702.3
568	37794.6		568	37794.6		568	37794.6		568	37794.6		568	37794.6		568	37831.4
567.9	37794.4		567.9	37794.4		567.9	37794.4		567.9	37794.4		567.9	37794.4		567.9	37950.9
567.8	37794		567.8	37794		567.8	37794		567.8	37794		567.8	37794		567.8	37899
567.7	37793.4		567.7	37793.4		567.7	37793.4		567.7	37793.4		567.7	37793.4		567.7	37926.8
567.6	37792.7		567.6	37792.7		567.6	37792.7		567.6	37792.7		567.6	37792.7		567.6	37908.7
567.5	37792		567.5	37792		567.5	37792		567.5	37792		567.5	37792		567.5	37906.6
567.4	37791.1		567.4	37791.1		567.4	37791.1		567.4	37791.1		567.4	37791.1		567.4	37967.4
567.3	37789.9		567.3	37789.9		567.3	37789.9		567.3	37789.9		567.3	37789.9		567.3	38046.7
567.2	37788.3		567.2	37788.3		567.2	37788.3		567.2	37788.3		567.2	37788.3		567.2	38211.1
567.1	37786.2		567.1	37786.2		567.1	37786.2		567.1	37786.2		567.1	37786.2		567.1	38305.3
567	37783.9		567	37783.9		567	37783.9		567	37783.9		567	37783.9		567	38288
566.9	37781.6		566.9	37781.6		566.9	37781.6		566.9	37781.6		566.9	37781.6		566.9	38194.7
566.8	37779.9		566.8	37779.9		566.8	37779.9		566.8	37779.9		566.8	37779.9		566.8	37969.3
566.7	37778.8		566.7	37778.8		566.7	37778.8		566.7	37778.8		566.7	37778.8		566.7	37744
566.6	37778.5		566.6	37778.5		566.6	37778.5		566.6	37778.5		566.6	37778.5		566.6	37650.4
566.5	37787.1		566.5	37787.1		566.5	37787.1		566.5	37787.1		566.5	37787.1		566.5	37640.7
566.4	37818.7		566.4	37818.7		566.4	37818.7		566.4	37818.7		566.4	37818.7		566.4	37888.1
566.3	37850.2		566.3	37850.2		566.3	37850.2		566.3	37850.2		566.3	37850.2		566.3	38012.3
566.2	37881.8		566.2	37881.8		566.2	37881.8		566.2	37881.8		566.2	37881.8		566.2	38013.6
566.1	37913.4		566.1	37913.4		566.1	37913.4		566.1	37913.4		566.1	37913.4		566.1	37876.3

## Sheet: S9f
S9f
Binding enery (eV)	Intensity (a.u.)		Binding enery (eV)	Intensity (a.u.)		Binding enery (eV)	Intensity (a.u.)		Binding enery (eV)	Intensity (a.u.)
1054	37219.8		1054	37219.8		1054	37219.8		1054	37467.2
1053.9	37205.4		1053.9	37205.4		1053.9	37205.4		1053.9	37510.8
1053.8	37191.1		1053.8	37191.1		1053.8	37191.1		1053.8	37352.2
1053.7	37178.1		1053.7	37178.1		1053.7	37178.1		1053.7	37286.2
1053.6	37165.9		1053.6	37165.9		1053.6	37165.9		1053.6	37261.6
1053.5	37154		1053.5	37154		1053.5	37154		1053.5	37347
1053.4	37142.5		1053.4	37142.5		1053.4	37142.5		1053.4	37428.8
1053.3	37130.8		1053.3	37130.8		1053.3	37130.8		1053.3	37270.7
1053.2	37118.7		1053.2	37118.7		1053.2	37118.7		1053.2	37241.1
1053.1	37108		1053.1	37108		1053.1	37108		1053.1	37245.2
1053	37098.9		1053	37098.9		1053	37098.9		1053	37181.5
1052.9	37090.1		1052.9	37090.1		1052.9	37090.1		1052.9	37262.9
1052.8	37081.3		1052.8	37081.3		1052.8	37081.3		1052.8	37202
1052.7	37073.2		1052.7	37073.2		1052.7	37073.2		1052.7	37204.8
1052.6	37065.3		1052.6	37065.3		1052.6	37065.3		1052.6	37152.2
1052.5	37059		1052.5	37059		1052.5	37059		1052.5	37127.9
1052.4	37054.3		1052.4	37054.3		1052.4	37054.3		1052.4	37104.7
1052.3	37051.8		1052.3	37051.8		1052.3	37051.8		1052.3	37062.7
1052.2	37050.4		1052.2	37050.4		1052.2	37050.4		1052.2	37012.5
1052.1	37050.2		1052.1	37050.2		1052.1	37050.2		1052.1	37057.8
1052	37050.1		1052	37050.1		1052	37050.1		1052	37028.5
1051.9	37049.9		1051.9	37049.9		1051.9	37049.9		1051.9	37089.3
1051.8	37049.2		1051.8	37049.2		1051.8	37049.2		1051.8	37151.1
1051.7	37048.1		1051.7	37048.1		1051.7	37048.1		1051.7	37189.8
1051.6	37046.3		1051.6	37046.3		1051.6	37046.3		1051.6	37226.5
1051.5	37043.6		1051.5	37043.6		1051.5	37043.6		1051.5	37328.4
1051.4	37040.2		1051.4	37040.2		1051.4	37040.2		1051.4	37415
1051.3	37036.3		1051.3	37036.3		1051.3	37036.3		1051.3	37447.7
1051.2	37031.9		1051.2	37031.9		1051.2	37031.9		1051.2	37380.7
1051.1	37027.5		1051.1	37027.5		1051.1	37027.5		1051.1	37401.6
1051	37023.8		1051	37023.8		1051	37023.8		1051	37295.7
1050.9	37021		1050.9	37021		1050.9	37021		1050.9	37126.7
1050.8	37019.3		1050.8	37019.3		1050.8	37019.3		1050.8	37035.8
1050.7	37018.7		1050.7	37018.7		1050.7	37018.7		1050.7	36942.6
1050.6	37018.2		1050.6	37018.2		1050.6	37018.2		1050.6	36966.3
1050.5	37017.8		1050.5	37017.8		1050.5	37017.8		1050.5	37021.9
1050.4	37017.1		1050.4	37017.1		1050.4	37017.1		1050.4	37198.9
1050.3	37016		1050.3	37016		1050.3	37016		1050.3	37349.2
1050.2	37014.7		1050.2	37014.7		1050.2	37014.7		1050.2	37412.8
1050.1	37013.1		1050.1	37013.1		1050.1	37013.1		1050.1	37352.4
1050	37011.4		1050	37011.4		1050	37011.4		1050	37311.2
1049.9	37009.6		1049.9	37009.6		1049.9	37009.6		1049.9	37371.2
1049.8	37007.7		1049.8	37007.7		1049.8	37007.7		1049.8	37525.6
1049.7	37005.6		1049.7	37005.6		1049.7	37005.6		1049.7	37559.9
1049.6	37003.5		1049.6	37003.5		1049.6	37003.5		1049.6	37515.2
1049.5	37001.4		1049.5	37001.4		1049.5	37001.4		1049.5	37404
1049.4	36999.5		1049.4	36999.5		1049.4	36999.5		1049.4	37299.5
1049.3	36997.9		1049.3	36997.9		1049.3	36997.9		1049.3	37202.4
1049.2	36996.3		1049.2	36996.4		1049.2	36996.4		1049.2	37245.1
1049.1	36994.8		1049.1	36994.9		1049.1	36994.9		1049.1	37339.5
1049	36993.1		1049	36993.2		1049	36993.2		1049	37372.6
1048.9	36991.1		1048.9	36991.3		1048.9	36991.3		1048.9	37482.1
1048.8	36988.7		1048.8	36989.1		1048.8	36989.1		1048.8	37684.2
1048.7	36986.1		1048.7	36986.7		1048.7	36986.7		1048.7	37727.7
1048.6	36983.4		1048.6	36984.4		1048.6	36984.4		1048.6	37634.4
1048.5	36980.8		1048.5	36982.4		1048.5	36982.4		1048.5	37475.6
1048.4	36978.4		1048.4	36981.1		1048.4	36981.1		1048.4	37360.4
1048.3	36976.4		1048.3	36980.6		1048.3	36980.6		1048.3	37260.9
1048.2	36974.5		1048.2	36981		1048.2	36981		1048.2	37284.4
1048.1	36972.6		1048.1	36982.5		1048.1	36982.5		1048.1	37421.8
1048	36970.5		1048	36985.5		1048	36985.5		1048	37496.1
1047.9	36968		1047.9	36990.6		1047.9	36990.6		1047.9	37620
1047.8	36965.2		1047.8	36998.8		1047.8	36998.8		1047.8	37757
1047.7	36962.1		1047.7	37011.5		1047.7	37011.5		1047.7	37760.1
1047.6	36958.7		1047.6	37030.6		1047.6	37030.6		1047.6	37795.9
1047.5	36955		1047.5	37058.5		1047.5	37058.5		1047.5	37904.4
1047.4	36950.9		1047.4	37098.5		1047.4	37098.5		1047.4	38052
1047.3	36946.6		1047.3	37154.4		1047.3	37154.4		1047.3	38133.8
1047.2	36941.9		1047.2	37231.5		1047.2	37231.5		1047.2	38164.1
1047.1	36936.6		1047.1	37335.8		1047.1	37335.8		1047.1	38370.7
1047	36930.7		1047	37475.1		1047	37475.1		1047	38622.2
1046.9	36924.1		1046.9	37658.1		1046.9	37658.1		1046.9	38859.6
1046.8	36916.6		1046.8	37895.4		1046.8	37895.4		1046.8	39115.6
1046.7	36908.2		1046.7	38198.7		1046.7	38198.7		1046.7	39378.1
1046.6	36899		1046.6	38581.2		1046.6	38581.2		1046.6	39547.4
1046.5	36889		1046.5	39056.3		1046.5	39056.3		1046.5	39662.2
1046.4	36877.9		1046.4	39637.2		1046.4	39637.2		1046.4	40046.2
1046.3	36865.4		1046.3	40336.3		1046.3	40336.3		1046.3	40585.5
1046.2	36851.2		1046.2	41163.1		1046.2	41163.1		1046.2	41223.7
1046.1	36834.5		1046.1	42123.1		1046.1	42123.1		1046.1	41969.9
1046	36814.9		1046	43216.3		1046	43216.3		1046	43006.6
1045.9	36792		1045.9	44435		1045.9	44435		1045.9	44039
1045.8	36765.3		1045.8	45762.1		1045.8	45762.1		1045.8	45119.2
1045.7	36734.5		1045.7	47169.6		1045.7	47169.6		1045.7	46356
1045.6	36699.3		1045.6	48617.9		1045.6	48617.9		1045.6	47619.5
1045.5	36659.3		1045.5	50056.1		1045.5	50056.1		1045.5	49051
1045.4	36614.1		1045.4	51423.9		1045.4	51423.9		1045.4	50608.6
1045.3	36563.6		1045.3	52655.6		1045.3	52655.6		1045.3	52206.2
1045.2	36508.1		1045.2	53684.8		1045.2	53684.8		1045.2	53519.9
1045.1	36448.1		1045.1	54450.8		1045.1	54450.8		1045.1	54477.5
1045	36384.8		1045	54904.8		1045	54904.8		1045	55002.6
1044.9	36319.5		1044.9	55015.7		1044.9	55015.7		1044.9	55015.7
1044.8	36253.5		1044.8	54773.5		1044.8	54773.5		1044.8	54754.2
1044.7	36188.4		1044.7	54191.1		1044.7	54191.1		1044.7	54106.8
1044.6	36125.6		1044.6	53302.3		1044.6	53302.3		1044.6	52977.3
1044.5	36066.3		1044.5	52158.3		1044.5	52158.3		1044.5	51546.1
1044.4	36011.6		1044.4	50821.4		1044.4	50821.4		1044.4	49718.6
1044.3	35962.5		1044.3	49359.2		1044.3	49359.2		1044.3	48042.9
1044.2	35919.1		1044.2	47837.6		1044.2	47837.6		1044.2	46177
1044.1	35881.3		1044.1	46316.4		1044.1	46316.4		1044.1	44673.8
1044	35848.9		1044	44845.7		1044	44845.7		1044	43388.2
1043.9	35821.1		1043.9	43464.2		1043.9	43464.2		1043.9	42220.3
1043.8	35797.4		1043.8	42198.8		1043.8	42198.8		1043.8	41221.9
1043.7	35776.8		1043.7	41065.4		1043.7	41065.4		1043.7	40548.4
1043.6	35758.7		1043.6	40070.6		1043.6	40070.6		1043.6	40070.7
1043.5	35742.5		1043.5	39213.4		1043.5	39213.4		1043.5	39808.6
1043.4	35727.7		1043.4	38487		1043.4	38487		1043.4	39508.7
1043.3	35714.1		1043.3	37881.4		1043.3	37881.4		1043.3	39206.2
1043.2	35701.7		1043.2	37383.9		1043.2	37383.9		1043.2	38726.8
1043.1	35690.4		1043.1	36980.9		1043.1	36980.9		1043.1	38394.6
1043	35679.9		1043	36658.7		1043	36658.7		1043	38238.7
1042.9	35670		1042.9	36404.1		1042.9	36404.1		1042.9	38294.2
1042.8	35660.5		1042.8	36204.9		1042.8	36204.9		1042.8	38250.2
1042.7	35651.3		1042.7	36050.6		1042.7	36050.6		1042.7	38196.9
1042.6	35642.5		1042.6	35932.2		1042.6	35932.2		1042.6	37911.5
1042.5	35634.3		1042.5	35842.1		1042.5	35842.1		1042.5	37653.8
1042.4	35626.6		1042.4	35774.1		1042.4	35774.1		1042.4	37475.3
1042.3	35619.4		1042.3	35723		1042.3	35723		1042.3	37390.3
1042.2	35612.4		1042.2	35684.3		1042.2	35684.3		1042.2	37489.8
1042.1	35605.2		1042.1	35654.7		1042.1	35654.7		1042.1	37655.6
1042	35597.9		1042	35631.5		1042	35631.5		1042	37761.9
1041.9	35590.4		1041.9	35613		1041.9	35613		1041.9	37702.7
1041.8	35582.9		1041.8	35597.9		1041.8	35597.9		1041.8	37605.5
1041.7	35575.5		1041.7	35585.3		1041.7	35585.3		1041.7	37515.1
1041.6	35568.1		1041.6	35574.6		1041.6	35574.6		1041.6	37464.2
1041.5	35560.7		1041.5	35564.9		1041.5	35564.9		1041.5	37584.1
1041.4	35553.1		1041.4	35555.8		1041.4	35555.8		1041.4	37780
1041.3	35545.4		1041.3	35547.1		1041.3	35547.1		1041.3	37809.7
1041.2	35537.6		1041.2	35538.6		1041.2	35538.6		1041.2	37694.6
1041.1	35529.8		1041.1	35530.5		1041.1	35530.5		1041.1	37536.1
1041	35522.3		1041	35522.7		1041	35522.7		1041	37482.4
1040.9	35515		1040.9	35515.3		1040.9	35515.3		1040.9	37400.5
1040.8	35507.8		1040.8	35507.9		1040.8	35507.9		1040.8	37451.8
1040.7	35500.5		1040.7	35500.5		1040.7	35500.5		1040.7	37575.8
1040.6	35493.1		1040.6	35493.1		1040.6	35493.1		1040.6	37647.6
1040.5	35485.5		1040.5	35485.6		1040.5	35485.6		1040.5	37535.3
1040.4	35478		1040.4	35478		1040.4	35478		1040.4	37552.4
1040.3	35470.5		1040.3	35470.5		1040.3	35470.5		1040.3	37478.3
1040.2	35463.2		1040.2	35463.3		1040.2	35463.3		1040.2	37361.7
1040.1	35456.1		1040.1	35456.1		1040.1	35456.1		1040.1	37351.2
1040	35449		1040	35449		1040	35449		1040	37331.1
1039.9	35442		1039.9	35442		1039.9	35442		1039.9	37414.7
1039.8	35435		1039.8	35435		1039.8	35435		1039.8	37364.1
1039.7	35428.1		1039.7	35428.1		1039.7	35428.1		1039.7	37313.6
1039.6	35421.1		1039.6	35421.1		1039.6	35421.1		1039.6	37263.3
1039.5	35413.9		1039.5	35413.9		1039.5	35413.9		1039.5	37381.1
1039.4	35406.5		1039.4	35406.5		1039.4	35406.5		1039.4	37588.4
1039.3	35398.9		1039.3	35398.9		1039.3	35398.9		1039.3	37662.5
1039.2	35391		1039.2	35391		1039.2	35391		1039.2	37577.7
1039.1	35383.2		1039.1	35383.2		1039.1	35383.2		1039.1	37578.6
1039	35375.5		1039	35375.5		1039	35375.5		1039	37351
1038.9	35367.9		1038.9	35367.9		1038.9	35367.9		1038.9	37317.7
1038.8	35360.3		1038.8	35360.3		1038.8	35360.3		1038.8	37439.9
1038.7	35352.9		1038.7	35352.9		1038.7	35352.9		1038.7	37531.8
1038.6	35345.5		1038.6	35345.5		1038.6	35345.5		1038.6	37353.6
1038.5	35338.2		1038.5	35338.2		1038.5	35338.2		1038.5	37284.7
1038.4	35331		1038.4	35331		1038.4	35331		1038.4	37175.7
1038.3	35324.2		1038.3	35324.2		1038.3	35324.2		1038.3	37129.7
1038.2	35317.4		1038.2	35317.4		1038.2	35317.4		1038.2	37120.1
1038.1	35310.6		1038.1	35310.6		1038.1	35310.6		1038.1	37204.9
1038	35303.7		1038	35303.7		1038	35303.7		1038	37258
1037.9	35296.7		1037.9	35296.7		1037.9	35296.7		1037.9	37291.7
1037.8	35289.4		1037.8	35289.4		1037.8	35289.4		1037.8	37329.7
1037.7	35282.1		1037.7	35282.1		1037.7	35282.1		1037.7	37368.2
1037.6	35274.7		1037.6	35274.7		1037.6	35274.7		1037.6	37260.6
1037.5	35267.4		1037.5	35267.4		1037.5	35267.4		1037.5	37305.6
1037.4	35260		1037.4	35260		1037.4	35260		1037.4	37279.2
1037.3	35252.6		1037.3	35252.6		1037.3	35252.6		1037.3	37266.8
1037.2	35245.2		1037.2	35245.2		1037.2	35245.2		1037.2	37309
1037.1	35237.6		1037.1	35237.6		1037.1	35237.6		1037.1	37396.2
1037	35229.9		1037	35229.9		1037	35229.9		1037	37423.4
1036.9	35222.3		1036.9	35222.3		1036.9	35222.3		1036.9	37349
1036.8	35214.7		1036.8	35214.7		1036.8	35214.7		1036.8	37230.3
1036.7	35207.2		1036.7	35207.2		1036.7	35207.2		1036.7	37217.7
1036.6	35200.1		1036.6	35200.1		1036.6	35200.1		1036.6	37074.8
1036.5	35193.1		1036.5	35193.1		1036.5	35193.1		1036.5	37056.1
1036.4	35186.2		1036.4	35186.2		1036.4	35186.2		1036.4	37089.6
1036.3	35179.4		1036.3	35179.4		1036.3	35179.4		1036.3	37019.7
1036.2	35172.6		1036.2	35172.6		1036.2	35172.6		1036.2	37002.6
1036.1	35165.8		1036.1	35165.8		1036.1	35165.8		1036.1	37083.6
1036	35159.1		1036	35159.1		1036	35159.1		1036	37101.8
1035.9	35152.4		1035.9	35152.4		1035.9	35152.4		1035.9	36898.4
1035.8	35146		1035.8	35146		1035.8	35146		1035.8	36875.5
1035.7	35139.7		1035.7	35139.7		1035.7	35139.7		1035.7	36760.7
1035.6	35133.8		1035.6	35133.8		1035.6	35133.8		1035.6	36698
1035.5	35127.9		1035.5	35127.9		1035.5	35127.9		1035.5	36664.8
1035.4	35122.1		1035.4	35122.1		1035.4	35122.1		1035.4	36766.5
1035.3	35116.3		1035.3	35116.3		1035.3	35116.3		1035.3	36717.1
1035.2	35110.5		1035.2	35110.5		1035.2	35110.5		1035.2	36737.4
1035.1	35104.6		1035.1	35104.6		1035.1	35104.6		1035.1	36775
1035	35098.9		1035	35098.9		1035	35098.9		1035	36726.9
1034.9	35093.4		1034.9	35093.4		1034.9	35093.4		1034.9	36417.6
1034.8	35088.1		1034.8	35088.1		1034.8	35088.1		1034.8	36384.1
1034.7	35082.9		1034.7	35082.9		1034.7	35082.9		1034.7	36496.1
1034.6	35077.6		1034.6	35077.6		1034.6	35077.6		1034.6	36657.7
1034.5	35072.1		1034.5	35072.1		1034.5	35072.1		1034.5	36752.3
1034.4	35066.4		1034.4	35066.4		1034.4	35066.4		1034.4	36685.8
1034.3	35060.7		1034.3	35060.7		1034.3	35060.7		1034.3	36622.7
1034.2	35055.1		1034.2	35055.1		1034.2	35055.1		1034.2	36538.1
1034.1	35049.6		1034.1	35049.6		1034.1	35049.6		1034.1	36462.3
1034	35044.2		1034	35044.2		1034	35044.2		1034	36576.3
1033.9	35039		1033.9	35039		1033.9	35039		1033.9	36509
1033.8	35034		1033.8	35034		1033.8	35034		1033.8	36304.5
1033.7	35029.1		1033.7	35029.1		1033.7	35029.1		1033.7	36306.3
1033.6	35024.3		1033.6	35024.3		1033.6	35024.3		1033.6	36266.7
1033.5	35019.8		1033.5	35019.8		1033.5	35019.8		1033.5	36315.6
1033.4	35015.3		1033.4	35015.3		1033.4	35015.3		1033.4	36237.3
1033.3	35011		1033.3	35011		1033.3	35011		1033.3	36167.3
1033.2	35006.9		1033.2	35006.9		1033.2	35006.9		1033.2	36026
1033.1	35003.1		1033.1	35003.1		1033.1	35003.1		1033.1	35915
1033	34999.4		1033	34999.4		1033	34999.4		1033	35968.2
1032.9	34995.7		1032.9	34995.7		1032.9	34995.7		1032.9	36106.8
1032.8	34991.7		1032.8	34991.7		1032.8	34991.7		1032.8	36122.9
1032.7	34987.5		1032.7	34987.5		1032.7	34987.5		1032.7	36309.9
1032.6	34983.2		1032.6	34983.2		1032.6	34983.2		1032.6	36253.8
1032.5	34978.9		1032.5	34978.9		1032.5	34978.9		1032.5	36190.4
1032.4	34974.6		1032.4	34974.6		1032.4	34974.6		1032.4	36046
1032.3	34970.6		1032.3	34970.6		1032.3	34970.6		1032.3	36022.7
1032.2	34966.8		1032.2	34966.8		1032.2	34966.8		1032.2	35891.3
1032.1	34963.3		1032.1	34963.3		1032.1	34963.3		1032.1	35906.2
1032	34960		1032	34960		1032	34960		1032	35827.7
1031.9	34956.9		1031.9	34956.9		1031.9	34956.9		1031.9	35789
1031.8	34953.8		1031.8	34953.8		1031.8	34953.8		1031.8	35705.3
1031.7	34950.7		1031.7	34950.7		1031.7	34950.7		1031.7	35838.8
1031.6	34947.4		1031.6	34947.4		1031.6	34947.4		1031.6	35931.1
1031.5	34944		1031.5	34944		1031.5	34944		1031.5	36004.9
1031.4	34940.4		1031.4	34940.4		1031.4	34940.4		1031.4	35974.4
1031.3	34936.8		1031.3	34936.8		1031.3	34936.8		1031.3	35988.9
1031.2	34933.4		1031.2	34933.4		1031.2	34933.4		1031.2	35764.5
1031.1	34930.2		1031.1	34930.2		1031.1	34930.2		1031.1	35720.3
1031	34927.2		1031	34927.2		1031	34927.2		1031	35649.9
1030.9	34924.3		1030.9	34924.3		1030.9	34924.3		1030.9	35690.5
1030.8	34921.4		1030.8	34921.4		1030.8	34921.4		1030.8	35781.8
1030.7	34918.1		1030.7	34918.1		1030.7	34918.1		1030.7	35937.6
1030.6	34914.7		1030.6	34914.7		1030.6	34914.7		1030.6	36022.7
1030.5	34911.2		1030.5	34911.2		1030.5	34911.2		1030.5	35929.8
1030.4	34907.9		1030.4	34907.9		1030.4	34907.9		1030.4	35754.2
1030.3	34905		1030.3	34905		1030.3	34905		1030.3	35541.3
1030.2	34902.7		1030.2	34902.7		1030.2	34902.7		1030.2	35279.6
1030.1	34900.8		1030.1	34900.8		1030.1	34900.8		1030.1	35281.2
1030	34899.2		1030	34899.2		1030	34899.2		1030	35286.9
1029.9	34897.6		1029.9	34897.6		1029.9	34897.6		1029.9	35362.7
1029.8	34895.7		1029.8	34895.7		1029.8	34895.7		1029.8	35493.9
1029.7	34893.7		1029.7	34893.7		1029.7	34893.7		1029.7	35637.8
1029.6	34891.6		1029.6	34891.6		1029.6	34891.6		1029.6	35533.6
1029.5	34889.7		1029.5	34889.7		1029.5	34889.7		1029.5	35304.6
1029.4	34888		1029.4	34888		1029.4	34888		1029.4	35196.3
1029.3	34886.8		1029.3	34886.8		1029.3	34886.8		1029.3	35079.5
1029.2	34885.8		1029.2	34885.8		1029.2	34885.8		1029.2	35072.1
1029.1	34884.7		1029.1	34884.7		1029.1	34884.7		1029.1	35200
1029	34883.5		1029	34883.5		1029	34883.5		1029	35352.6
1028.9	34882.1		1028.9	34882.1		1028.9	34882.1		1028.9	35386.9
1028.8	34880.6		1028.8	34880.6		1028.8	34880.6		1028.8	35299.7
1028.7	34878.8		1028.7	34878.8		1028.7	34878.8		1028.7	35365.7
1028.6	34877		1028.6	34877		1028.6	34877		1028.6	35406
1028.5	34875.2		1028.5	34875.2		1028.5	34875.2		1028.5	35439.4
1028.4	34873.4		1028.4	34873.4		1028.4	34873.4		1028.4	35453.4
1028.3	34871.8		1028.3	34871.8		1028.3	34871.8		1028.3	35218.9
1028.2	34870.5		1028.2	34870.5		1028.2	34870.5		1028.2	35035.5
1028.1	34869.3		1028.1	34869.3		1028.1	34869.3		1028.1	35105.3
1028	34868.3		1028	34868.3		1028	34868.3		1028	35204.7
1027.9	34867.3		1027.9	34867.3		1027.9	34867.3		1027.9	35224.9
1027.8	34866.4		1027.8	34866.4		1027.8	34866.4		1027.8	35090.9
1027.7	34865.8		1027.7	34865.8		1027.7	34865.8		1027.7	34955.5
1027.6	34865.6		1027.6	34865.6		1027.6	34865.6		1027.6	34688.2
1027.5	34865.5		1027.5	34865.5		1027.5	34865.5		1027.5	34716.7
1027.4	34865.4		1027.4	34865.4		1027.4	34865.4		1027.4	34984
1027.3	34865.3		1027.3	34865.3		1027.3	34865.3		1027.3	35088.3
1027.2	34865		1027.2	34865		1027.2	34865		1027.2	35014.6
1027.1	34864.5		1027.1	34864.5		1027.1	34864.5		1027.1	34987.3
1027	34864.3		1027	34864.3		1027	34864.3		1027	34855.1
1026.9	34864.3		1026.9	34864.3		1026.9	34864.3		1026.9	34732.7
1026.8	34864.2		1026.8	34864.2		1026.8	34864.2		1026.8	34755.5
1026.7	34864.2		1026.7	34864.2		1026.7	34864.2		1026.7	34990.8
1026.6	34864.1		1026.6	34864.1		1026.6	34864.1		1026.6	35067
1026.5	34863.9		1026.5	34863.9		1026.5	34863.9		1026.5	35073.2
1026.4	34863.7		1026.4	34863.6		1026.4	34863.7		1026.4	35104.2
1026.3	34863.4		1026.3	34863.4		1026.3	34863.4		1026.3	35045
1026.2	34863.2		1026.2	34863.1		1026.2	34863.2		1026.2	35006.8
1026.1	34862.9		1026.1	34862.8		1026.1	34862.9		1026.1	35207.8
1026	34862.5		1026	34862.4		1026	34862.5		1026	35427.8
1025.9	34862.1		1025.9	34861.9		1025.9	34862.1		1025.9	35432.2
1025.8	34861.7		1025.8	34861.4		1025.8	34861.7		1025.8	35312.5
1025.7	34861.5		1025.7	34861		1025.7	34861.5		1025.7	35173.8
1025.6	34861.5		1025.6	34860.6		1025.6	34861.5		1025.6	35064.6
1025.5	34861.8		1025.5	34860.3		1025.5	34861.8		1025.5	34935.7
1025.4	34862.5		1025.4	34860		1025.4	34862.5		1025.4	35103.7
1025.3	34863.8		1025.3	34859.6		1025.3	34863.8		1025.3	35358.8
1025.2	34865.9		1025.2	34859.2		1025.2	34865.9		1025.2	35413.2
1025.1	34869.3		1025.1	34858.6		1025.1	34869.3		1025.1	35450.2
1025	34874.8		1025	34858		1025	34874.8		1025	35515.5
1024.9	34883.5		1024.9	34857.3		1024.9	34883.5		1024.9	35525.8
1024.8	34897		1024.8	34856.6		1024.8	34897		1024.8	35527.5
1024.7	34917.4		1024.7	34855.9		1024.7	34917.4		1024.7	35589.5
1024.6	34947.6		1024.6	34855.1		1024.6	34947.6		1024.6	35684.5
1024.5	34991.9		1024.5	34854.2		1024.5	34991.9		1024.5	35644.3
1024.4	35055.5		1024.4	34853.3		1024.4	35055.5		1024.4	35771
1024.3	35145.8		1024.3	34852.3		1024.3	35145.8		1024.3	36006.6
1024.2	35272.2		1024.2	34851.1		1024.2	35272.2		1024.2	36132.7
1024.1	35446.5		1024.1	34849.7		1024.1	35446.5		1024.1	36451.1
1024	35683.8		1024	34847.9		1024	35683.8		1024	36815.1
1023.9	36002.4		1023.9	34845.9		1023.9	36002.4		1023.9	37261.5
1023.8	36424.1		1023.8	34843.4		1023.8	36424.1		1023.8	37735.7
1023.7	36974.4		1023.7	34840.4		1023.7	36974.4		1023.7	38201.9
1023.6	37682.3		1023.6	34837		1023.6	37682.3		1023.6	38721.9
1023.5	38579		1023.5	34833.2		1023.5	38579		1023.5	39152.3
1023.4	39697.2		1023.4	34828.8		1023.4	39697.2		1023.4	39566.3
1023.3	41068.4		1023.3	34823.8		1023.3	41068.4		1023.3	40345.9
1023.2	42720.6		1023.2	34817.9		1023.2	42720.6		1023.2	41276
1023.1	44674.1		1023.1	34811.1		1023.1	44674.1		1023.1	42752.6
1023	46937.7		1023	34802.8		1023	46937.7		1023	44496.1
1022.9	49503.1		1022.9	34792.9		1022.9	49503.1		1022.9	46499.7
1022.8	52340.6		1022.8	34781		1022.8	52340.6		1022.8	48596.4
1022.7	55394.1		1022.7	34767		1022.7	55394.1		1022.7	50883.1
1022.6	58579		1022.6	34750.5		1022.6	58579		1022.6	53579.1
1022.5	61781.7		1022.5	34731.2		1022.5	61781.7		1022.5	56902
1022.4	64863.6		1022.4	34708.8		1022.4	64863.6		1022.4	60484.4
1022.3	67669.2		1022.3	34682.9		1022.3	67669.2		1022.3	64274.6
1022.2	70038.9		1022.2	34653.6		1022.2	70038.9		1022.2	67753.6
1022.1	71824.4		1022.1	34621.1		1022.1	71824.4		1022.1	70913.9
1022	72905.9		1022	34585.7		1022	72905.9		1022	73266.8
1021.9	73207		1021.9	34548.3		1021.9	73207		1021.9	74475.3
1021.8	72704.7		1021.8	34509.9		1021.8	72704.7		1021.8	74140.4
1021.7	71433		1021.7	34471.6		1021.7	71433		1021.7	72694.9
1021.6	69477.7		1021.6	34434.6		1021.6	69477.7		1021.6	70018.6
1021.5	66965.8		1021.5	34399.9		1021.5	66965.8		1021.5	66597.6
1021.4	64049.1		1021.4	34368.3		1021.4	64049.1		1021.4	62744
1021.3	60888.2		1021.3	34340.1		1021.3	60888.2		1021.3	58920.5
1021.2	57636.4		1021.2	34315.7		1021.2	57636.4		1021.2	54868.6
1021.1	54428.6		1021.1	34295		1021.1	54428.6		1021.1	51107.7
1021	51373.2		1021	34277.7		1021	51373.2		1021	47929.1
1020.9	48549.7		1020.9	34263.4		1020.9	48549.7		1020.9	45525.8
1020.8	46009.1		1020.8	34251.8		1020.8	46009.1		1020.8	43335.9
1020.7	43776.6		1020.7	34242.3		1020.7	43776.6		1020.7	41787.1
1020.6	41856.8		1020.6	34234.4		1020.6	41856.8		1020.6	40563.6
1020.5	40238.2		1020.5	34227.9		1020.5	40238.2		1020.5	39516
1020.4	38898.4		1020.4	34222.5		1020.4	38898.4		1020.4	38505.6
1020.3	37808.4		1020.3	34218		1020.3	37808.4		1020.3	37860.3
1020.2	36936		1020.2	34214.3		1020.2	36936		1020.2	37209.9
1020.1	36248.5		1020.1	34211.2		1020.1	36248.5		1020.1	36766.4
1020	35714.7		1020	34208.5		1020	35714.7		1020	36382
1019.9	35306.1		1019.9	34206.3		1019.9	35306.1		1019.9	36126.8
1019.8	34997.8		1019.8	34204.4		1019.8	34997.8		1019.8	35794.7
1019.7	34768.2		1019.7	34202.7		1019.7	34768.2		1019.7	35558.7
1019.6	34599.4		1019.6	34201.2		1019.6	34599.4		1019.6	35433.9
1019.5	34477		1019.5	34199.9		1019.5	34477		1019.5	35464.4
1019.4	34389.2		1019.4	34198.7		1019.4	34389.2		1019.4	35423.6
1019.3	34326.9		1019.3	34197.5		1019.3	34326.9		1019.3	35321.5
1019.2	34283.4		1019.2	34196.5		1019.2	34283.4		1019.2	35138.7
1019.1	34253.2		1019.1	34195.5		1019.1	34253.2		1019.1	34936.1
1019	34232.5		1019	34194.7		1019	34232.5		1019	34808.7
1018.9	34218.5		1018.9	34194		1018.9	34218.5		1018.9	34808.1
1018.8	34209		1018.8	34193.3		1018.8	34209		1018.8	34870.1
1018.7	34202.6		1018.7	34192.7		1018.7	34202.6		1018.7	34951.5
1018.6	34198.2		1018.6	34192		1018.6	34198.2		1018.6	34884
1018.5	34195.1		1018.5	34191.3		1018.5	34195.1		1018.5	34931.3
1018.4	34192.9		1018.4	34190.5		1018.4	34192.9		1018.4	34986
1018.3	34191.3		1018.3	34189.9		1018.3	34191.3		1018.3	34775.8
1018.2	34190.1		1018.2	34189.3		1018.2	34190.1		1018.2	34707.5
1018.1	34189.2		1018.1	34188.7		1018.1	34189.2		1018.1	34658.3
1018	34188.5		1018	34188.2		1018	34188.5		1018	34585.7
1017.9	34188		1017.9	34187.8		1017.9	34188		1017.9	34550
1017.8	34187.6		1017.8	34187.5		1017.8	34187.6		1017.8	34490.1
1017.7	34187.1		1017.7	34187.1		1017.7	34187.1		1017.7	34556.7
1017.6	34186.8		1017.6	34186.7		1017.6	34186.8		1017.6	34587.8
1017.5	34186.4		1017.5	34186.4		1017.5	34186.4		1017.5	34569.9
1017.4	34186		1017.4	34186		1017.4	34186		1017.4	34593.7
1017.3	34185.7		1017.3	34185.7		1017.3	34185.7		1017.3	34456.9
1017.2	34185.4		1017.2	34185.4		1017.2	34185.4		1017.2	34351.5
1017.1	34185.3		1017.1	34185.3		1017.1	34185.3		1017.1	34158.5
1017	34185.2		1017	34185.2		1017	34185.2		1017	34138.1
1016.9	34185.2		1016.9	34185.2		1016.9	34185.2		1016.9	34206.5
1016.8	34210.8		1016.8	34210.8		1016.8	34210.8		1016.8	34197.6
1016.7	34253.6		1016.7	34253.6		1016.7	34253.6		1016.7	34225.2
1016.6	34296.3		1016.6	34296.3		1016.6	34296.3		1016.6	34286.7
1016.5	34354.7		1016.5	34354.7		1016.5	34354.7		1016.5	34363.1
1016.4	34413.1		1016.4	34413.1		1016.4	34413.1		1016.4	34409.2
1016.3	34471.5		1016.3	34471.5		1016.3	34471.5		1016.3	34480.3
1016.2	34529.8		1016.2	34529.8		1016.2	34529.8		1016.2	34610.1
1016.1	34588.2		1016.1	34588.2		1016.1	34588.2		1016.1	34646.5
1016	34646.6		1016	34646.6		1016	34646.6		1016	34683.2
